# Supplementary material for: Nuclear complement C3b promotes paclitaxel resistance by assembling the SIN3A/HDAC1/2 complex in non-small cell lung cancer
Source: Cell Death Dis. 2023 Jun 8;14(6):351. doi: 10.1038/s41419-023-05869-y (PMC10250389; doi:10.1038/s41419-023-05869-y)
Supplement: Supplementary file 4 — Dataset 1 [file 41419_2023_5869_MOESM4_ESM.xlsx]

## Sheet: sheet1
AccID	log2FC	Pvalue	FDR	A549_PTX_P1	A549_PTX_P2	A549_PTX_P3	A549_ORI_P1	A549_ORI_P2	A549_ORI_P3	Location	Strand	IsoLength	type_of_gene	KeggID	Description
A1BG	-1.45177	2.45146e-07	1.70012e-06	115	90	61	250	328	232	chr19:58346806-58353499	-	1766	protein-coding	hsa:1	alpha-1-B glycoprotein
A1BG-AS1	-0.999818	0.00140394	0.00484683	104	53	132	250	197	188	chr19:58351970-58355183	+	2130	ncRNA	hsa:503538	A1BG antisense RNA 1
A1CF	8.67931	9.9731e-12	1.13162e-10	48	112	44	0	0	0	chr10:50799409-50885681	-	9529	protein-coding	hsa:29974	APOBEC1 complementation factor
A2M-AS1	0.573142	0.181405	0.299298	38	39	45	38	33	19	chr12:9065177-9068055	+	2187	ncRNA	hsa:144571	A2M antisense RNA 1 (head to head)
A4GALT	0.758579	0.000184981	0.000780399	673	721	585	336	404	567	chr22:42692890-42721301	-	1668	protein-coding	hsa:53947	alpha 1,4-galactosyltransferase
A4GNT	1.32044	0.243688	0.373938	4	4	10	1	3	4	chr3:138123718-138133310	-	1970	protein-coding	hsa:51146	alpha-1,4-N-acetylglucosaminyltransferase
AAAS	-0.430895	0.014718	0.0378874	1400	1674	1997	1954	2905	2719	chr12:53307456-53321628	-	1837	protein-coding	hsa:8086	achalasia, adrenocortical insufficiency, alacrimia
AACS	0.274212	0.108205	0.19995	878	944	1132	799	1067	834	chr12:125065367-125143333	+	3341	protein-coding	hsa:65985	acetoacetyl-CoA synthetase
AACSP1	-4.39901	1.6346e-06	1.00114e-05	2	1	1	22	42	30	chr5:178764861-178818435	-	2825	pseudo	hsa:729522	acetoacetyl-CoA synthetase pseudogene 1
AADAC	0.894357	2.34874e-05	0.000118123	862	766	896	616	365	516	chr3:151814008-151828488	+	1620	protein-coding	hsa:13	arylacetamide deacetylase
AADACL2-AS1	0.179821	0.897595	0.937304	5	2	1	1	4	3	NW_003315913.1:172352-176309	-	398	ncRNA	hsa:101928142	AADACL2 antisense RNA 1
AADACP1	0.173682	0.377056	0.517966	600	582	531	670	470	537	chr3:151770456-151784894	+	1289	pseudo	hsa:201651	arylacetamide deacetylase pseudogene 1
AADAT	0.19535	0.299384	0.437132	331	275	296	298	282	293	chr4:170060222-170091699	-	2326	protein-coding	hsa:51166	aminoadipate aminotransferase
AAED1	-0.998061	3.4371e-07	2.3295e-06	265	271	210	589	548	513	chr9:96641251-96655331	-	1225	protein-coding	hsa:195827	AhpC/TSA antioxidant enzyme domain containing 1
AAGAB	0.472687	0.00194024	0.0064796	1767	1922	2171	1280	1605	1804	chr15:67200675-67255198	-	3344	protein-coding	hsa:79719	alpha- and gamma-adaptin binding protein
AAK1	0.40953	0.00479798	0.0143324	1968	2427	2475	1874	1754	2093	chr2:69457995-69643845	-	21265	protein-coding	hsa:22848	AP2 associated kinase 1
AAMDC	-0.200511	0.453121	0.592608	207	195	325	195	346	388	chr11:77821114-77901281	+	1207	protein-coding	hsa:28971	adipogenesis associated, Mth938 domain containing
AAMP	-0.727826	2.14895e-05	0.000108825	2033	2336	2839	3399	4842	5005	chr2:218264129-218270209	-	1835	protein-coding	hsa:14	angio-associated, migratory cell protein
AANAT	-0.863467	0.316583	0.455268	3	5	7	12	6	12	chr17:76453351-76470797	+	4252	protein-coding	hsa:15	aralkylamine N-acetyltransferase
AAR2	1.1704	1.68318e-15	2.68156e-14	1499	1504	1497	638	820	762	chr20:36236136-36256941	+	3195	protein-coding	hsa:25980	AAR2 splicing factor homolog (S. cerevisiae)
AARS	-0.853642	5.2994e-07	3.50091e-06	5550	6129	7093	9503	14981	13165	chr16:70252295-70289552	-	3344	protein-coding	hsa:16	alanyl-tRNA synthetase
AARS2	-0.141334	0.496529	0.631981	427	454	672	487	708	702	chr6:44297850-44313358	-	4782	protein-coding	hsa:57505	alanyl-tRNA synthetase 2, mitochondrial
AASDH	-0.402016	0.0422431	0.0920256	315	335	280	515	389	455	chr4:56337687-56387677	-	4030	protein-coding	hsa:132949	aminoadipate-semialdehyde dehydrogenase
AASDHPPT	0.026716	0.851671	0.906471	1005	1124	1180	1203	1108	1282	chr11:106077565-106098692	+	2861	protein-coding	hsa:60496	aminoadipate-semialdehyde dehydrogenase-phosphopantetheinyl transferase
AASS	-3.35457	8.89209e-09	7.30587e-08	2	6	7	73	44	51	chr7:122073544-122144290	-	5985	protein-coding	hsa:10157	aminoadipate-semialdehyde synthase
AATBC	-2.19728	0.0200326	0.0493599	3	1	4	21	10	9	chr21:43805758-43812567	-	4598	ncRNA	hsa:284837	uncharacterized LOC284837
AATF	0.371603	0.790155	0.86491	55	816	64	64	616	127	NT_187614.1:1185240-1293236	+	2141	protein-coding	hsa:26574	apoptosis antagonizing transcription factor
AATK	-1.28663	0.00838289	0.0233571	99	48	14	140	194	107	chr17:81117295-81166072	-	6741	protein-coding	hsa:9625	apoptosis-associated tyrosine kinase
ABALON	0.966014	8.88559e-05	0.000399776	387	302	257	145	227	168	chr20:31721507-31723409	+	1903	ncRNA		apoptotic BCL2L1-antisense long non-coding RNA
ABAT	0.323376	0.433324	0.573746	88	66	46	88	50	38	chr16:8674587-8784575	+	5586	protein-coding	hsa:18	4-aminobutyrate aminotransferase
ABCA1	-1.22519	0.0326746	0.0745174	3305	1486	1005	4396	6274	4559	chr9:104781002-104928246	-	11083	protein-coding	hsa:19	ATP-binding cassette, sub-family A (ABC1), member 1
ABCA10	-0.725145	0.44504	0.584833	6	4	3	5	13	6	chr17:69148007-69244815	-	6331	protein-coding	hsa:10349	ATP-binding cassette, sub-family A (ABC1), member 10
ABCA11P	0.330578	0.270476	0.404725	75	90	68	73	69	63	chr4:425435-474209	-	1895	pseudo	hsa:79963	ATP-binding cassette, sub-family A (ABC1), member 11, pseudogene
ABCA12	6.61363	7.92555e-21	1.78519e-19	136	168	137	1	1	3	chr2:214931542-215138591	-	9272	protein-coding	hsa:26154	ATP-binding cassette, sub-family A (ABC1), member 12
ABCA17P	1.14546	0.431001	0.571564	4	1	5	1	3	1	chr16:2340922-2426699	+	4188	pseudo	hsa:650655	ATP-binding cassette, sub-family A (ABC1), member 17, pseudogene
ABCA2	-0.0746442	0.657551	0.764711	5465	5563	5876	5610	8254	5858	chr9:137007234-137028922	-	8154	protein-coding	hsa:20	ATP-binding cassette, sub-family A (ABC1), member 2
ABCA3	0.557249	0.00042177	0.00164976	2405	2612	3121	1929	2330	1845	chr16:2275878-2340746	-	6623	protein-coding	hsa:21	ATP-binding cassette, sub-family A (ABC1), member 3
ABCA4	-4.79749	0.00155525	0.00531032	0	0	1	14	6	13	chr1:93992837-94121149	-	7326	protein-coding	hsa:24	ATP-binding cassette, sub-family A (ABC1), member 4
ABCA5	1.28265	2.18129e-08	1.7099e-07	338	351	299	184	135	129	chr17:69244435-69327182	-	9249	protein-coding	hsa:23461	ATP-binding cassette, sub-family A (ABC1), member 5
ABCA7	0.0328781	0.813978	0.881102	1872	1878	1705	1918	2045	1949	chr19:1040103-1065572	+	6842	protein-coding	hsa:10347	ATP-binding cassette, sub-family A (ABC1), member 7
ABCA8	8.66531	4.96843e-12	5.80235e-11	90	60	51	0	0	0	chr17:68867285-68955426	-	6004	protein-coding	hsa:10351	ATP-binding cassette, sub-family A (ABC1), member 8
ABCB1	8.73223	4.20918e-46	2.54632e-44	3324	2703	1887	4	3	14	chr7:87503863-87713323	-	4716	protein-coding	hsa:5243	ATP-binding cassette, sub-family B (MDR/TAP), member 1
ABCB10	-0.236065	0.170013	0.283886	647	716	790	1003	770	1028	chr1:229516582-229558987	-	4628	protein-coding	hsa:23456	ATP-binding cassette, sub-family B (MDR/TAP), member 10
ABCB4	0.633163	0.331186	0.470427	12	17	13	10	9	11	chr7:87399461-87475864	-	6446	protein-coding	hsa:5244	ATP-binding cassette, sub-family B (MDR/TAP), member 4
ABCB5	5.18943	3.11853e-05	0.000153377	26	30	9	0	1	1	chr7:20615622-20757014	+	5401	protein-coding	hsa:340273	ATP-binding cassette, sub-family B (MDR/TAP), member 5
ABCB6	0.603796	0.0001933	0.000812376	2012	2594	2576	1446	2004	1787	chr2:219209766-219218990	-	3018	protein-coding	hsa:10058	ATP-binding cassette, sub-family B (MDR/TAP), member 6 (Langereis blood group)
ABCB7	-0.523298	0.000156057	0.000668865	871	844	937	1264	1459	1505	chrX:75053172-75156340	-	2528	protein-coding	hsa:22	ATP-binding cassette, sub-family B (MDR/TAP), member 7
ABCB8	0.428951	0.00288082	0.0092041	1894	2068	2224	1425	1853	1820	chr7:151028422-151047782	+	4735	protein-coding	hsa:11194	ATP-binding cassette, sub-family B (MDR/TAP), member 8
ABCB9	-0.585842	0.00579673	0.0169242	264	273	395	447	626	471	chr12:122918708-122975160	-	4395	protein-coding	hsa:23457	ATP-binding cassette, sub-family B (MDR/TAP), member 9
ABCC1	1.0863	2.11535e-16	3.61488e-15	3823	3609	4121	2037	1928	2054	chr16:15949577-16143074	+	6564	protein-coding	hsa:4363	ATP-binding cassette, sub-family C (CFTR/MRP), member 1
ABCC10	-0.267572	0.126701	0.226612	554	638	644	707	986	754	chr6:43427538-43451994	+	5204	protein-coding	hsa:89845	ATP-binding cassette, sub-family C (CFTR/MRP), member 10
ABCC11	0.627831	0.613986	0.730303	5	4	2	2	2	4	chr16:48164842-48249973	-	7398	protein-coding	hsa:85320	ATP-binding cassette, sub-family C (CFTR/MRP), member 11
ABCC12	-4.0544	2.51789e-08	1.95925e-07	3	3	2	73	26	47	chr16:48082973-48146770	-	5168	protein-coding	hsa:94160	ATP-binding cassette, sub-family C (CFTR/MRP), member 12
ABCC2	-0.453657	0.00315054	0.00994271	29335	29495	23708	41092	44328	40007	chr10:99782598-99853741	+	6303	protein-coding	hsa:1244	ATP-binding cassette, sub-family C (CFTR/MRP), member 2
ABCC3	1.0028	9.97439e-08	7.25919e-07	53993	40552	38774	23534	28955	21407	chr17:50634843-50691704	+	5655	protein-coding	hsa:8714	ATP-binding cassette, sub-family C (CFTR/MRP), member 3
ABCC4	0.464082	0.00595129	0.0173039	4151	3724	3140	3159	2885	2808	chr13:95019829-95301550	-	5996	protein-coding	hsa:10257	ATP-binding cassette, sub-family C (CFTR/MRP), member 4
ABCC5	-0.214943	0.195637	0.31647	715	695	746	1012	786	968	chr3:183919934-184018010	-	7434	protein-coding	hsa:10057	ATP-binding cassette, sub-family C (CFTR/MRP), member 5
ABCC6	4.27795	1.12009e-14	1.67958e-13	153	85	57	5	9	3	chr16:16149565-16223616	-	5264	protein-coding	hsa:368	ATP-binding cassette, sub-family C (CFTR/MRP), member 6
ABCC6P1	5.85428	3.63104e-06	2.10803e-05	44	53	6	0	2	0	chr16:18571248-18598289	+	2728	pseudo	hsa:653190	ATP-binding cassette, sub-family C, member 6 pseudogene 1 (functional)
ABCC6P2	-0.468339	0.762361	0.84369	3	1	2	6	3	0	chr16:14822432-14824702	-	706	pseudo	hsa:730013	ATP-binding cassette, sub-family C, member 6 pseudogene 2
ABCC8	-2.76194	1.11286e-29	3.80041e-28	69	46	68	388	559	430	chr11:17392885-17476870	-	4989	protein-coding	hsa:6833	ATP-binding cassette, sub-family C (CFTR/MRP), member 8
ABCD1	-0.139885	0.468004	0.606689	268	251	238	289	346	290	chrX:153724851-153744762	+	3730	protein-coding	hsa:215	ATP-binding cassette, sub-family D (ALD), member 1
ABCD3	1.0159	1.83285e-11	2.02503e-10	1593	2067	2077	1036	995	1104	chr1:94385106-94518663	+	4157	protein-coding	hsa:5825	ATP-binding cassette, sub-family D (ALD), member 3
ABCD4	0.183764	0.220526	0.347049	899	880	952	775	992	900	chr14:74285277-74303064	-	3157	protein-coding	hsa:5826	ATP-binding cassette, sub-family D (ALD), member 4
ABCE1	-0.112521	0.409415	0.550523	2259	2694	2886	3072	3079	3213	chr4:145098004-145129524	+	4194	protein-coding	hsa:6059	ATP-binding cassette, sub-family E (OABP), member 1
ABCF2	-0.341115	0.0442764	0.0956381	2198	2687	3242	3055	4076	4277	chr7:151207837-151227374	-	4696	protein-coding	hsa:10061	ATP-binding cassette, sub-family F (GCN20), member 2
ABCF3	0.100554	0.58014	0.702385	960	969	1296	869	1299	1166	chr3:184186075-184194012	+	2581	protein-coding	hsa:55324	ATP-binding cassette, sub-family F (GCN20), member 3
ABCG1	2.25252	0.0001605	0.000685411	1078	469	370	123	223	105	chr21:42199689-42304389	+	10240	protein-coding	hsa:9619	ATP-binding cassette, sub-family G (WHITE), member 1
ABCG2	0.416825	0.00406447	0.0124163	1082	1264	1330	960	962	1127	chr4:88090264-88231417	-	4540	protein-coding	hsa:9429	ATP-binding cassette, sub-family G (WHITE), member 2 (Junior blood group)
ABCG4	-1.74735	4.30059e-05	0.000205963	17	13	16	54	66	51	chr11:119149040-119162666	+	3852	protein-coding	hsa:64137	ATP-binding cassette, sub-family G (WHITE), member 4
ABHD1	-0.0996279	0.782926	0.859647	42	60	42	40	64	68	chr2:27123780-27130812	+	1446	protein-coding	hsa:84696	abhydrolase domain containing 1
ABHD10	-0.990776	6.86368e-10	6.35994e-09	567	621	676	1453	1179	1460	chr3:111978876-111993368	+	2806	protein-coding	hsa:55347	abhydrolase domain containing 10
ABHD11	-0.901647	8.66251e-07	5.54783e-06	295	359	434	624	802	825	chr7:73736094-73738867	-	2000	protein-coding	hsa:83451	abhydrolase domain containing 11
ABHD11-AS1	1.04235	0.11402	0.208241	22	9	23	9	12	8	chr7:73735069-73736000	+	473	ncRNA	hsa:171022	ABHD11 antisense RNA 1 (tail to tail)
ABHD12	1.20318	4.09604e-20	8.92238e-19	2836	3183	3344	1368	1567	1569	chr20:25294743-25390982	-	2123	protein-coding	hsa:26090	abhydrolase domain containing 12
ABHD12B	-4.0285	0.0214419	0.0522487	0	0	1	13	2	4	chr14:50872090-50904970	+	2229	protein-coding	hsa:145447	abhydrolase domain containing 12B
ABHD13	0.418956	0.0327892	0.0747385	251	251	266	219	185	232	chr13:108218415-108230232	+	1279	protein-coding	hsa:84945	abhydrolase domain containing 13
ABHD14A	0.28864	0.343833	0.484105	99	97	142	63	116	129	chr3:51975026-51981200	+	1108	protein-coding	hsa:25864	abhydrolase domain containing 14A
ABHD14B	-1.17709	1.34778e-15	2.16514e-14	1087	929	1048	2230	2755	2713	chr3:51968510-51974630	-	2437	protein-coding	hsa:84836	abhydrolase domain containing 14B
ABHD15	0.303077	0.0293294	0.0681884	1181	1312	1428	1167	1166	1179	chr17:29560661-29567024	-	3365	protein-coding	hsa:116236	abhydrolase domain containing 15
ABHD16A	-2.2859	0.0858333	0.165786	2	0	2	2	8	12	chr6:31686949-31703360	-	2270	protein-coding	hsa:7920	abhydrolase domain containing 16A
ABHD16B	0.273266	0.652735	0.760991	16	9	29	18	17	14	chr20:63861213-63862950	+	1738	protein-coding	hsa:140701	abhydrolase domain containing 16B
ABHD17A	-0.195991	0.204786	0.328206	1485	1985	2008	2332	2341	2249	chr19:1876965-1885519	-	5692	protein-coding	hsa:81926	abhydrolase domain containing 17A
ABHD17AP1	-0.457767	0.357165	0.497844	21	14	26	37	33	22	chr1:148146066-148149788	+	1484	pseudo		abhydrolase domain containing 17A pseudogene 1
ABHD17AP6	-0.555509	0.233843	0.362351	13	24	31	33	43	34	chr17:20840687-20844479	+	1462	pseudo		abhydrolase domain containing 17A pseudogene 6
ABHD17B	0.914536	2.07059e-06	1.24902e-05	987	712	762	505	427	518	chr9:71859461-71911245	-	4425	protein-coding	hsa:51104	abhydrolase domain containing 17B
ABHD17C	0.51624	0.00188865	0.00632428	577	526	519	374	422	465	chr15:80695311-80755621	+	2360	protein-coding	hsa:58489	abhydrolase domain containing 17C
ABHD18	0.0902705	0.700269	0.798556	507	427	349	540	339	456	chr4:127965256-128039711	+	5623	protein-coding
ABHD2	0.431922	0.000689542	0.00256585	7090	6855	7786	5820	5591	6429	chr15:89088150-89202360	+	9133	protein-coding	hsa:11057	abhydrolase domain containing 2
ABHD3	0.332462	0.0407035	0.0892887	505	583	624	434	532	541	chr18:21650897-21704805	-	2476	protein-coding	hsa:171586	abhydrolase domain containing 3
ABHD4	0.583335	6.97703e-05	0.000320305	1868	2054	2173	1242	1576	1700	chr14:22598238-22612864	+	3147	protein-coding	hsa:63874	abhydrolase domain containing 4
ABHD5	0.221458	0.228862	0.356785	325	370	420	293	360	408	chr3:43690883-43722725	+	5603	protein-coding	hsa:51099	abhydrolase domain containing 5
ABHD6	0.239035	0.263227	0.396226	190	279	303	228	244	250	chr3:58237502-58294736	+	2490	protein-coding	hsa:57406	abhydrolase domain containing 6
ABHD8	0.884805	1.06151e-05	5.68277e-05	459	374	350	247	227	237	chr19:17292131-17303473	-	2090	protein-coding	hsa:79575	abhydrolase domain containing 8
ABI1	0.509727	0.000446877	0.0017326	1882	1976	1729	1377	1363	1619	chr10:26746596-26861087	-	3725	protein-coding	hsa:10006	abl-interactor 1
ABI2	-0.782311	7.08387e-08	5.22785e-07	2230	2046	2033	4243	3886	3879	chr2:203327874-203432173	+	6875	protein-coding	hsa:10152	abl-interactor 2
ABI3BP	-3.12388	5.17621e-35	2.11167e-33	145	176	153	1989	1545	992	chr3:100749335-100993508	-	6630	protein-coding	hsa:25890	ABI family, member 3 (NESH) binding protein
ABL1	0.489808	0.000253499	0.00104342	5948	6689	7328	5347	4916	5442	chr9:130713881-130887675	+	5881	protein-coding	hsa:25	ABL proto-oncogene 1, non-receptor tyrosine kinase
ABL2	-0.179552	0.219504	0.345863	2696	2466	2252	2811	3241	3287	chr1:179099327-179229693	-	12227	protein-coding	hsa:27	ABL proto-oncogene 2, non-receptor tyrosine kinase
ABLIM1	0.30249	0.02426	0.0580141	5723	6224	5328	4988	5195	5356	chr10:114431110-114821643	-	8244	protein-coding	hsa:3983	actin binding LIM protein 1
ABLIM2	-0.866514	0.0958852	0.181217	16	29	13	23	58	37	chr4:7965310-8158832	-	3883	protein-coding	hsa:84448	actin binding LIM protein family, member 2
ABLIM3	-2.02983	2.45573e-17	4.45165e-16	368	179	362	1316	1478	1317	chr5:149141483-149260439	+	4700	protein-coding	hsa:22885	actin binding LIM protein family, member 3
ABR	-0.76383	0.310175	0.448741	106	135	99	426	103	94	NT_187613.1:42765-231794	-	5604	protein-coding	hsa:29	active BCR-related
ABRACL	0.218141	0.290685	0.42714	343	277	302	238	283	363	chr6:139028682-139043302	+	845	protein-coding	hsa:58527	ABRA C-terminal like
ABT1	-0.200022	0.224773	0.352058	414	403	448	457	554	603	chr6:26596943-26600050	+	2264	protein-coding	hsa:29777	activator of basal transcription 1
ABTB1	0.340042	0.136285	0.24024	1195	976	687	648	981	899	chr3:127672928-127680926	+	3714	protein-coding	hsa:80325	ankyrin repeat and BTB (POZ) domain containing 1
ABTB2	0.986061	6.97479e-08	5.15273e-07	1061	1169	1188	482	790	645	chr11:34150987-34358008	-	4903	protein-coding	hsa:25841	ankyrin repeat and BTB (POZ) domain containing 2
ACAA1	0.160226	0.406749	0.548122	1329	1432	1701	1030	1785	1624	chr3:38122710-38137242	-	1944	protein-coding	hsa:30	acetyl-CoA acyltransferase 1
ACAA2	0.521548	0.00231487	0.00758242	1801	1796	2002	1084	1709	1544	chr18:49783504-49813881	-	1934	protein-coding	hsa:10449	acetyl-CoA acyltransferase 2
ACACA	-0.332126	0.541522	0.671055	226	736	311	690	613	457	NT_187614.1:1320992-1645967	-	10663	protein-coding	hsa:31	acetyl-CoA carboxylase alpha
ACACB	-0.776845	3.28415e-05	0.000160738	410	516	658	901	1123	970	chr12:109112666-109268226	+	9998	protein-coding	hsa:32	acetyl-CoA carboxylase beta
ACAD10	0.186365	0.200366	0.322331	1192	1123	1079	995	1160	1159	chr12:111686053-111757107	+	4107	protein-coding	hsa:80724	acyl-CoA dehydrogenase family, member 10
ACAD11	-1.42838	1.42889e-06	8.85654e-06	53	33	60	134	157	144	chr3:132558138-132660131	-	4166	protein-coding	hsa:84129	acyl-CoA dehydrogenase family, member 11
ACAD8	1.17647	2.7963e-11	3.02845e-10	608	535	605	278	317	261	chr11:134253532-134265858	+	3507	protein-coding	hsa:27034	acyl-CoA dehydrogenase family, member 8
ACAD9	-0.743884	2.99789e-06	1.7671e-05	917	1065	1264	1759	2248	2004	chr3:128879490-128916075	+	5756	protein-coding	hsa:28976	acyl-CoA dehydrogenase family, member 9
ACADL	4.13106	1.83246e-06	1.11362e-05	20	28	31	1	1	3	chr2:210187990-210225491	-	2944	protein-coding	hsa:33	acyl-CoA dehydrogenase, long chain
ACADM	-0.292813	0.0691507	0.138609	761	926	947	1251	1038	1275	chr1:75724347-75763679	+	2722	protein-coding	hsa:34	acyl-CoA dehydrogenase, C-4 to C-12 straight chain
ACADS	0.125524	0.453043	0.592567	630	590	647	515	715	672	chr12:120725738-120740008	+	1947	protein-coding	hsa:35	acyl-CoA dehydrogenase, C-2 to C-3 short chain
ACADSB	0.600741	0.00273794	0.00880074	862	1022	903	823	522	681	chr10:123008913-123058290	+	5941	protein-coding	hsa:36	acyl-CoA dehydrogenase, short/branched chain
ACADVL	0.11631	0.401103	0.54269	9160	8354	8491	7925	9844	8871	chr17:7217125-7225267	+	2367	protein-coding	hsa:37	acyl-CoA dehydrogenase, very long chain
ACAP1	-0.00512817	0.979689	0.988184	253	207	238	249	286	241	chr17:7336506-7354944	+	5828	protein-coding	hsa:9744	ArfGAP with coiled-coil, ankyrin repeat and PH domains 1
ACAP2	-0.0981381	0.621057	0.735891	978	1145	928	1460	954	1189	chr3:195274736-195443176	-	7398	protein-coding	hsa:23527	ArfGAP with coiled-coil, ankyrin repeat and PH domains 2
ACAP3	0.875319	9.87479e-08	7.18979e-07	999	1264	1348	689	803	681	chr1:1292384-1307925	-	6232	protein-coding	hsa:116983	ArfGAP with coiled-coil, ankyrin repeat and PH domains 3
ACAT1	-0.307926	0.0326198	0.0744165	1887	1758	1852	2111	2632	2827	chr11:108121531-108148168	+	2138	protein-coding	hsa:38	acetyl-CoA acetyltransferase 1
ACAT2	-0.159746	0.484802	0.621548	643	950	1165	795	1388	1229	chr6:159761957-159779112	+	1723	protein-coding	hsa:39	acetyl-CoA acetyltransferase 2
ACBD3	-0.0391707	0.795266	0.868565	1619	1604	1519	1823	1571	2011	chr1:226144679-226186722	-	3565	protein-coding	hsa:64746	acyl-CoA binding domain containing 3
ACBD4	-0.186437	0.277123	0.412074	806	795	777	1146	903	938	chr17:45132600-45144181	+	2890	protein-coding	hsa:79777	acyl-CoA binding domain containing 4
ACBD5	0.777863	2.77049e-08	2.14243e-07	2720	2871	2687	1872	1671	1799	chr10:27182624-27248674	-	10418	protein-coding	hsa:91452	acyl-CoA binding domain containing 5
ACBD6	-0.377188	0.00604997	0.017569	1365	1433	1386	1869	2187	1966	chr1:180269663-180502967	-	7605	protein-coding	hsa:84320	acyl-CoA binding domain containing 6
ACBD7	-1.07872	0.00182819	0.00614318	36	80	99	179	118	202	chr10:15075475-15088776	-	3370	protein-coding	hsa:414149	acyl-CoA binding domain containing 7
ACCS	-0.218381	0.153319	0.262597	901	784	775	1010	1046	1123	chr11:44066118-44084237	+	3516	protein-coding	hsa:84680	1-aminocyclopropane-1-carboxylate synthase homolog (Arabidopsis)(non-functional)
ACD	-0.88812	7.11514e-06	3.93647e-05	636	850	883	1259	2059	1537	chr16:67657512-67660815	-	2066	protein-coding	hsa:65057	adrenocortical dysplasia homolog (mouse)
ACE	-0.268442	0.720135	0.814021	15	5	8	7	13	18	chr17:63477061-63498380	+	4969	protein-coding	hsa:1636	angiotensin I converting enzyme
ACER2	0.820176	0.00120722	0.00424098	202	196	184	140	87	138	chr9:19408927-19455173	+	5659	protein-coding	hsa:340485	alkaline ceramidase 2
ACER3	0.397288	0.00482856	0.0144034	1505	1536	1477	1254	1164	1386	chr11:76860873-77026797	+	7886	protein-coding	hsa:55331	alkaline ceramidase 3
ACHE	-2.34191	6.4319e-07	4.19928e-06	8	9	29	84	101	70	chr7:100889994-100896133	-	3364	protein-coding	hsa:43	acetylcholinesterase (Yt blood group)
ACIN1	-0.128937	0.318948	0.457635	4510	5413	5364	5693	6217	6606	chr14:23058564-23095614	-	6064	protein-coding	hsa:22985	apoptotic chromatin condensation inducer 1
ACKR3	0.16252	0.565283	0.691036	77	88	100	66	94	103	chr2:236537131-236581554	+	1441	protein-coding	hsa:57007	atypical chemokine receptor 3
ACKR4	-0.503397	0.770709	0.850445	0	0	6	5	3	1	chr3:132597237-132601450	+	1314	protein-coding	hsa:51554	atypical chemokine receptor 4
ACLY	0.285077	0.0843242	0.163468	22453	22968	28880	17541	26291	23813	chr17:41866916-41930542	-	4412	protein-coding	hsa:47	ATP citrate lyase
ACMSD	6.0727	8.85312e-08	6.48382e-07	47	39	35	0	2	0	chr2:134838319-134902906	+	3129	protein-coding	hsa:130013	aminocarboxymuconate semialdehyde decarboxylase
ACO1	0.400953	0.00706599	0.0200789	3658	3493	3360	2630	3381	2825	chr9:32384603-32450836	+	3622	protein-coding	hsa:48	aconitase 1, soluble
ACO2	-0.0879989	0.598289	0.716695	3205	3452	3988	3224	4968	4365	chr22:41469125-41528989	+	3045	protein-coding	hsa:50	aconitase 2, mitochondrial
ACOT1	0.33789	0.157069	0.267441	208	213	160	131	189	193	chr14:73493021-73543799	+	1603	protein-coding	hsa:641371	acyl-CoA thioesterase 1
ACOT11	-0.0803321	0.805177	0.875447	60	62	54	52	87	68	chr1:54548134-54634744	+	3181	protein-coding	hsa:26027	acyl-CoA thioesterase 11
ACOT12	-3.15742	0.00662404	0.0189836	4	0	0	13	17	10	chr5:81309045-81394174	-	3651	protein-coding	hsa:134526	acyl-CoA thioesterase 12
ACOT13	0.22135	0.144381	0.250818	784	970	941	782	829	951	chr6:24667035-24705069	+	4395	protein-coding	hsa:55856	acyl-CoA thioesterase 13
ACOT2	0.299102	0.0540392	0.112982	1285	1153	1073	981	1024	1169	chr14:73567620-73575658	+	1779	protein-coding	hsa:10965	acyl-CoA thioesterase 2
ACOT4	2.37992	6.37306e-06	3.55658e-05	44	35	38	6	11	8	chr14:73591528-73595766	+	1944	protein-coding	hsa:122970	acyl-CoA thioesterase 4
ACOT7	-1.59418	2.24746e-16	3.83136e-15	655	749	998	2018	3190	2826	chr1:6264272-6393766	-	1805	protein-coding	hsa:11332	acyl-CoA thioesterase 7
ACOT8	0.681523	0.00036513	0.0014499	383	404	511	249	343	304	chr20:45841721-45857409	-	1219	protein-coding	hsa:10005	acyl-CoA thioesterase 8
ACOT9	-1.24739	4.52374e-19	9.25422e-18	959	921	902	2207	2406	2728	chrX:23701055-23743290	-	4204	protein-coding	hsa:23597	acyl-CoA thioesterase 9
ACOX1	0.494347	0.00013235	0.000574231	1932	1934	1941	1413	1555	1605	chr17:75941507-75979434	-	7759	protein-coding	hsa:51	acyl-CoA oxidase 1, palmitoyl
ACOX2	-3.26109	1.70719e-06	1.04168e-05	1	2	14	33	88	58	chr3:58505136-58537202	-	2311	protein-coding	hsa:8309	acyl-CoA oxidase 2, branched chain
ACOX3	-0.0654061	0.714446	0.809838	405	341	474	449	493	470	chr4:8366263-8440725	-	7028	protein-coding	hsa:8310	acyl-CoA oxidase 3, pristanoyl
ACOXL	5.65086	0.000463444	0.00178995	11	4	10	0	0	0	chr2:110732539-111118571	+	5350	protein-coding	hsa:55289	acyl-CoA oxidase-like
ACP1	-0.0693831	0.589612	0.709546	2654	2569	2992	2941	3281	3327	chr2:264869-278283	+	1676	protein-coding	hsa:52	acid phosphatase 1, soluble
ACP2	1.34194	2.60978e-11	2.83659e-10	589	598	927	273	318	330	chr11:47239302-47248847	-	2144	protein-coding	hsa:53	acid phosphatase 2, lysosomal
ACP6	0.864844	1.724e-06	1.05133e-05	384	362	393	232	209	252	chr1:147629658-147670543	-	2971	protein-coding	hsa:51205	acid phosphatase 6, lysophosphatidic
ACPP	4.57985	0.0225979	0.0546006	1	7	4	0	0	0	chr3:132317367-132368765	+	3219	protein-coding	hsa:55	acid phosphatase, prostate
ACPT	2.16875	0.164162	0.276516	6	2	4	0	2	1	chr19:50790415-50795224	+	1347	protein-coding	hsa:93650	acid phosphatase, testicular
ACRBP	0.440056	0.654591	0.762441	13	4	8	15	3	2	chr12:6638076-6647414	-	1886	protein-coding	hsa:84519	acrosin binding protein
ACRC	0.271239	0.51614	0.649408	61	33	46	51	49	28	chrX:71578024-71613583	+	3178	protein-coding	hsa:93953	acidic repeat containing
ACSBG1	1.15709	0.448731	0.588479	5	1	4	2	0	3	chr15:78167468-78234707	-	5034	protein-coding	hsa:23205	acyl-CoA synthetase bubblegum family member 1
ACSF2	0.666083	0.00136606	0.00473147	1536	1150	971	728	997	847	chr17:50426158-50474845	+	2320	protein-coding	hsa:80221	acyl-CoA synthetase family member 2
ACSF3	0.175393	0.298696	0.436369	768	826	799	681	938	730	chr16:89093809-89159011	+	6999	protein-coding	hsa:197322	acyl-CoA synthetase family member 3
ACSL1	-0.083686	0.578729	0.70149	750	711	690	753	878	902	chr4:184755595-184826593	-	4104	protein-coding	hsa:2180	acyl-CoA synthetase long-chain family member 1
ACSL3	0.270074	0.101353	0.189471	3826	4928	3913	3509	3495	4675	chr2:222860984-222944624	+	5667	protein-coding	hsa:2181	acyl-CoA synthetase long-chain family member 3
ACSL4	-0.426666	0.00947336	0.0259549	2454	2273	1925	3408	2934	3589	chrX:109641330-109733403	-	5335	protein-coding	hsa:2182	acyl-CoA synthetase long-chain family member 4
ACSL5	1.47002	0.330267	0.469627	6	1	3	2	1	1	chr10:112374158-112428380	+	3381	protein-coding	hsa:51703	acyl-CoA synthetase long-chain family member 5
ACSL6	-2.56082	0.126152	0.225898	1	0	1	6	2	5	chr5:131949973-132012068	-	6539	protein-coding	hsa:23305	acyl-CoA synthetase long-chain family member 6
ACSM2A	6.9601	1.5051e-06	9.27726e-06	38	17	6	0	0	0	chr16:20451461-20487669	+	3933	protein-coding	hsa:123876	acyl-CoA synthetase medium-chain family member 2A
ACSM2B	5.94266	0.000417459	0.00163545	21	8	1	0	0	0	chr16:20536261-20576379	-	2727	protein-coding	hsa:348158	acyl-CoA synthetase medium-chain family member 2B
ACSM3	-0.64356	0.000264963	0.00108701	611	519	453	856	898	999	chr16:20763990-20797157	+	2523	protein-coding	hsa:6296	acyl-CoA synthetase medium-chain family member 3
ACSS1	-0.170597	0.258947	0.391453	1179	1365	1276	1453	1804	1504	chr20:25006230-25058182	-	3682	protein-coding	hsa:84532	acyl-CoA synthetase short-chain family member 1
ACSS2	0.173758	0.377858	0.518798	836	828	737	624	1015	728	chr20:34874942-34927966	+	3044	protein-coding	hsa:55902	acyl-CoA synthetase short-chain family member 2
ACTA1	0.388492	0.758317	0.840444	1	8	4	1	8	2	chr1:229431245-229434096	-	1493	protein-coding	hsa:58	actin, alpha 1, skeletal muscle
ACTA2	-0.473535	0.044487	0.0959872	418	311	248	406	601	509	chr10:88935074-88991397	-	1765	protein-coding	hsa:59	actin, alpha 2, smooth muscle, aorta
ACTA2-AS1	-0.340341	0.545872	0.675032	19	29	9	17	30	34	chr10:88932684-88939974	+	2043	ncRNA	hsa:100132116	ACTA2 antisense RNA 1
ACTB	0.333874	0.125258	0.224582	76410	95980	133789	63799	114362	90561	chr7:5527148-5530601	-	1812	protein-coding	hsa:60	actin, beta
ACTBP2	-0.056624	0.960811	0.976633	5	1	6	2	4	8	chr5:77784803-77786597	+	1795	pseudo		actin, beta pseudogene 2
ACTBP4	-2.30793	0.0111029	0.0297384	6	0	4	14	30	11	chr5:131658440-131660199	-	1760	pseudo		actin, beta pseudogene 4
ACTBP7	4.08858	0.000300453	0.00121774	15	10	21	0	2	1	chr15:43988478-43990265	-	1788	pseudo		actin, beta pseudogene 7
ACTG1	-0.825169	1.61821e-06	9.92823e-06	116977	117874	154523	200737	307331	256329	chr17:81509971-81512866	-	2105	protein-coding	hsa:71	actin, gamma 1
ACTG1P1	-0.211094	0.789622	0.864665	9	12	3	10	10	11	chr3:139493740-139495682	+	1943	pseudo		actin, gamma 1 pseudogene 1
ACTG1P10	-0.99517	0.222048	0.349055	4	6	5	11	13	9	chrX:53141688-53143984	-	1910	pseudo		actin, gamma 1 pseudogene 10
ACTG1P14	-0.0612949	0.950356	0.969963	14	5	2	2	13	10	chr9:6834408-6835584	+	1177	pseudo		actin, gamma 1 pseudogene 14
ACTG1P17	-0.0200251	0.968322	0.981252	33	14	26	32	21	29	chr15:82725880-82739780	-	1670	pseudo	hsa:283693	actin, alpha 2, smooth muscle, aorta pseudogene
ACTG1P20	-0.252589	0.501719	0.636559	87	48	48	56	112	76	chr1:27323874-27326525	+	2652	pseudo	hsa:644961	actin, gamma 1 pseudogene
ACTG1P24	-0.907176	0.261437	0.394203	8	4	11	20	23	4	chr17:17242020-17242890	+	871	pseudo		POTE ankyrin domain family, member N, pseudogene
ACTG1P3	0.0649916	0.857126	0.910172	49	47	56	34	61	67	chr20:1160509-1162097	+	1589	pseudo		actin, gamma 1 pseudogene 3
ACTG1P4	1.93287	0.0856702	0.165547	5	6	10	3	2	1	chr1:103569404-103571391	+	1988	pseudo	hsa:648740	actin, gamma 1 pseudogene 4
ACTL6A	-0.0467797	0.790613	0.865322	1000	1298	1496	1175	1508	1660	chr3:179562880-179588405	+	1946	protein-coding	hsa:86	actin-like 6A
ACTL8	-2.86018	0.264212	0.397426	0	0	1	0	0	9	chr1:17755313-17827063	+	1861	protein-coding	hsa:81569	actin-like 8
ACTN1	-0.0707299	0.672461	0.776718	11643	11076	14597	11670	17289	14473	chr14:68874123-68979366	-	4391	protein-coding	hsa:87	actinin, alpha 1
ACTN4	0.451472	0.0129508	0.0339745	1316	1786	1958	1408	1487	1175	NW_014040929.1:57252-140168	+	3966	protein-coding	hsa:81	actinin, alpha 4
ACTR10	0.123548	0.402584	0.543988	901	1003	948	978	883	1038	chr14:58200115-58235636	+	2442	protein-coding	hsa:55860	actin-related protein 10 homolog (S. cerevisiae)
ACTR1A	-0.176971	0.216673	0.342284	2855	3015	3636	3457	3966	4490	chr10:102479229-102502755	-	2873	protein-coding	hsa:10121	ARP1 actin-related protein 1 homolog A, centractin alpha (yeast)
ACTR1B	-0.720085	7.91877e-05	0.000359409	1010	1039	1411	1713	2536	2057	chr2:97655939-97664098	-	2281	protein-coding	hsa:10120	ARP1 actin-related protein 1 homolog B, centractin beta (yeast)
ACTR2	-0.240008	0.105323	0.195545	8723	9456	9988	12992	10350	13432	chr2:65227695-65271253	+	3934	protein-coding	hsa:10097	ARP2 actin-related protein 2 homolog (yeast)
ACTR3	-0.327159	0.0127792	0.0335868	4920	5702	6185	7048	7937	8363	chr2:113889934-113961554	+	5702	protein-coding	hsa:10096	ARP3 actin-related protein 3 homolog (yeast)
ACTR3B	0.121634	0.552547	0.680693	290	238	309	226	320	309	chr7:152759749-153070979	+	7052	protein-coding	hsa:57180	ARP3 actin-related protein 3 homolog B (yeast)
ACTR3C	-0.216713	0.830449	0.892594	12	2	2	6	7	8	chr7:149881359-150325523	-	7576	protein-coding	hsa:653857	ARP3 actin-related protein 3 homolog C (yeast)
ACTR5	0.242453	0.133133	0.235805	431	444	431	381	428	415	chr20:38748454-38772446	+	2479	protein-coding	hsa:79913	ARP5 actin-related protein 5 homolog (yeast)
ACTR6	-0.259569	0.187085	0.306351	600	635	549	853	595	920	chr12:100200087-100224425	+	2620	protein-coding	hsa:64431	ARP6 actin-related protein 6 homolog (yeast)
ACTR8	0.0861353	0.579489	0.701969	541	540	588	597	574	567	chr3:53863096-53882202	-	3909	protein-coding	hsa:93973	ARP8 actin-related protein 8 homolog (yeast)
ACTRT3	0.169946	0.622818	0.7374	85	107	88	60	70	149	chr3:169766921-169769895	-	2005	protein-coding	hsa:84517	actin-related protein T3
ACVR1	-0.314193	0.0724253	0.143905	554	546	717	695	823	989	chr2:157736446-157875880	-	4343	protein-coding	hsa:90	activin A receptor, type I
ACVR1B	1.30131	1.9654e-13	2.64381e-12	2002	1717	1548	642	879	863	chr12:51951667-51997079	+	5384	protein-coding	hsa:91	activin A receptor, type IB
ACVR2A	0.589648	0.0163304	0.0414287	207	173	160	147	109	142	chr2:147844517-147930827	+	5364	protein-coding	hsa:92	activin A receptor, type IIA
ACVR2B	-0.390945	0.0371592	0.0829053	672	527	568	971	758	834	chr3:38454299-38493142	+	14783	protein-coding	hsa:93	activin A receptor, type IIB
ACVR2B-AS1	-1.02001	0.0282504	0.0661227	28	23	12	48	57	37	chr3:38451027-38454820	-	2517	ncRNA	hsa:100128640	ACVR2B antisense RNA 1
ACVRL1	-3.82501	0.00574606	0.0167948	0	1	1	12	13	6	chr12:51906913-51923361	+	4265	protein-coding	hsa:94	activin A receptor type II-like 1
ACY1	1.16432	0.0660289	0.133349	26	27	14	14	14	5	chr3:51983284-51989202	+	1678	protein-coding	hsa:95	aminoacylase 1
ACY3	4.24379	7.69905e-09	6.37263e-08	42	47	30	1	4	2	chr11:67642551-67650829	-	1529	protein-coding	hsa:91703	aspartoacylase (aminocyclase) 3
ACYP1	-0.389576	0.044108	0.0954029	282	317	426	419	520	547	chr14:75053221-75069483	-	805	protein-coding	hsa:97	acylphosphatase 1, erythrocyte (common) type
ACYP2	-0.00434664	0.984888	0.990763	134	186	166	174	156	210	chr2:53970838-54305300	+	3081	protein-coding	hsa:98	acylphosphatase 2, muscle type
ADA	0.722978	0.0001305	0.000567016	1351	1299	1838	765	1179	1071	chr20:44619519-44651758	-	1558	protein-coding	hsa:100	adenosine deaminase
ADAL	0.521567	0.0213956	0.0521599	310	250	300	259	171	232	chr15:43330351-43354555	+	4570	protein-coding	hsa:161823	adenosine deaminase-like
ADAM10	0.408466	0.00300726	0.00955043	4581	5574	5163	4371	4026	4362	chr15:58595204-58749978	-	5034	protein-coding	hsa:102	ADAM metallopeptidase domain 10
ADAM11	-2.63483	3.72699e-31	1.33522e-29	206	158	166	937	1631	1096	chr17:44759037-44781846	+	5064	protein-coding	hsa:4185	ADAM metallopeptidase domain 11
ADAM12	-1.14444	4.64674e-15	7.17619e-14	1448	1187	1295	3119	3280	3238	chr10:126012385-126388558	-	8037	protein-coding	hsa:8038	ADAM metallopeptidase domain 12
ADAM15	-0.50934	0.00203757	0.00676728	2154	2713	3150	3538	4743	4343	chr1:155051272-155062776	+	3123	protein-coding	hsa:8751	ADAM metallopeptidase domain 15
ADAM17	-1.1227	1.7043e-17	3.11886e-16	2226	2095	2026	4814	5150	5381	chr2:9488486-9555820	-	4381	protein-coding	hsa:6868	ADAM metallopeptidase domain 17
ADAM19	0.546503	0.00626576	0.0180989	1260	768	994	769	745	784	chr5:157477304-157575823	-	7285	protein-coding	hsa:8728	ADAM metallopeptidase domain 19
ADAM20	0.488939	0.475881	0.613968	15	13	11	10	6	15	chr14:70522577-70564742	-	11472	protein-coding	hsa:8748	ADAM metallopeptidase domain 20
ADAM20P1	5.8946	0.120811	0.218179	0	19	11	0	0	0	chr14:70468876-70483756	-	3039	pseudo	hsa:317760	ADAM metallopeptidase domain 20 pseudogene 1
ADAM21	0.570341	0.609722	0.72669	8	6	2	6	1	5	chr14:70452157-70459668	+	2427	protein-coding	hsa:8747	ADAM metallopeptidase domain 21
ADAM22	-1.62104	2.13642e-19	4.48754e-18	215	245	228	866	719	751	chr7:87934143-88202889	+	9703	protein-coding	hsa:53616	ADAM metallopeptidase domain 22
ADAM23	-1.32066	1.99809e-11	2.20005e-10	245	201	180	539	636	563	chr2:206443544-206621130	+	6322	protein-coding	hsa:8745	ADAM metallopeptidase domain 23
ADAM28	2.98416	1.16526e-09	1.05391e-08	40	79	68	10	9	7	chr8:24294040-24359018	+	7118	protein-coding	hsa:10863	ADAM metallopeptidase domain 28
ADAM32	-0.708333	0.150312	0.258681	14	19	17	34	31	25	NT_187577.1:13212-190632	+	2729	protein-coding	hsa:203102	ADAM metallopeptidase domain 32
ADAM33	-1.8487	0.343536	0.483816	1	0	1	1	6	1	chr20:3667973-3682131	-	3575	protein-coding	hsa:80332	ADAM metallopeptidase domain 33
ADAM8	0.129647	0.575294	0.698996	201	203	211	201	257	163	chr10:133262416-133276903	-	3476	protein-coding	hsa:101	ADAM metallopeptidase domain 8
ADAM9	-0.198319	0.122241	0.220306	7880	8687	9486	10426	11756	10872	NT_187577.1:7546-10944	+	1723	protein-coding	hsa:8754	ADAM metallopeptidase domain 9
ADAMTS1	-3.98192	3.88578e-44	2.22633e-42	55	33	53	513	1105	868	chr21:26836287-26845409	-	4651	protein-coding	hsa:9510	ADAM metallopeptidase with thrombospondin type 1 motif, 1
ADAMTS10	2.49413	2.56483e-46	1.55602e-44	8126	7376	6067	1366	1604	1281	chr19:8580240-8610735	-	4271	protein-coding	hsa:81794	ADAM metallopeptidase with thrombospondin type 1 motif, 10
ADAMTS12	-4.43476	1.79411e-38	8.19e-37	20	8	12	268	393	301	chr5:33523535-33892180	-	8873	protein-coding	hsa:81792	ADAM metallopeptidase with thrombospondin type 1 motif, 12
ADAMTS13	1.51457	0.0403781	0.0887588	12	22	18	10	2	8	chr9:133414339-133459403	+	5145	protein-coding	hsa:11093	ADAM metallopeptidase with thrombospondin type 1 motif, 13
ADAMTS14	-2.50539	0.00534335	0.0157591	0	2	7	17	15	24	chr10:70672518-70762441	+	5269	protein-coding	hsa:140766	ADAM metallopeptidase with thrombospondin type 1 motif, 14
ADAMTS15	0.0627097	0.770841	0.850496	501	343	445	486	361	522	chr11:130448876-130478215	+	6090	protein-coding	hsa:170689	ADAM metallopeptidase with thrombospondin type 1 motif, 15
ADAMTS16	1.5438	8.07471e-06	4.42687e-05	76	87	143	29	43	44	chr5:5140330-5320304	+	4974	protein-coding	hsa:170690	ADAM metallopeptidase with thrombospondin type 1 motif, 16
ADAMTS2	-3.5974	5.38379e-15	8.26021e-14	9	9	4	86	119	91	chr5:179110851-179345430	-	6754	protein-coding	hsa:9509	ADAM metallopeptidase with thrombospondin type 1 motif, 2
ADAMTS3	0.162792	0.861445	0.913293	6	7	6	2	10	7	chr4:72280969-72568799	-	6353	protein-coding	hsa:9508	ADAM metallopeptidase with thrombospondin type 1 motif, 3
ADAMTS6	3.76411	1.66309e-17	3.04871e-16	189	153	120	5	25	8	chr5:65148736-65482014	-	7462	protein-coding	hsa:11174	ADAM metallopeptidase with thrombospondin type 1 motif, 6
ADAMTS7	1.07465	2.62089e-06	1.55658e-05	216	186	209	92	124	106	chr15:78759203-78811464	-	5694	protein-coding	hsa:11173	ADAM metallopeptidase with thrombospondin type 1 motif, 7
ADAMTS8	-2.4967	0.0146107	0.0376479	3	3	0	9	16	13	chr11:130404923-130428993	-	4012	protein-coding	hsa:11095	ADAM metallopeptidase with thrombospondin type 1 motif, 8
ADAMTS9	9.90705	7.7352e-84	1.09918e-81	2631	2192	2976	2	2	5	chr3:64515654-64688000	-	7807	protein-coding	hsa:56999	ADAM metallopeptidase with thrombospondin type 1 motif, 9
ADAMTS9-AS1	5.18497	0.00279527	0.00896415	9	4	5	0	0	0	chr3:64561346-64590084	+	3930	ncRNA	hsa:101929335	ADAMTS9 antisense RNA 1
ADAMTS9-AS2	5.75622	4.56881e-05	0.000217285	22	22	8	0	0	1	chr3:64684870-65011468	+	2228	ncRNA	hsa:100507098	ADAMTS9 antisense RNA 2
ADAMTSL1	2.83559	0.10433	0.194043	3	2	8	0	2	0	chr9:17906574-18910950	+	14618	protein-coding	hsa:92949	ADAMTS-like 1
ADAMTSL3	0.195587	0.795073	0.868509	14	14	5	11	15	6	chr15:83654086-84039842	+	7418	protein-coding	hsa:57188	ADAMTS-like 3
ADAMTSL4	-0.919593	0.00131402	0.00457144	256	141	115	377	333	371	chr1:150549369-150560937	+	4691	protein-coding	hsa:54507	ADAMTS-like 4
ADAMTSL4-AS1	1.04814	0.0504907	0.106744	107	48	34	58	17	26	chr1:150560895-150574552	-	1036	ncRNA	hsa:574406	ADAMTSL4 antisense RNA 1
ADAMTSL5	-1.00102	3.6527e-07	2.4693e-06	146	200	213	375	433	429	chr19:1505018-1513189	-	2857	protein-coding	hsa:339366	ADAMTS-like 5
ADAP1	-0.702599	0.00108719	0.00385514	177	173	167	261	383	290	chr7:897900-955407	-	2352	protein-coding	hsa:11033	ArfGAP with dual PH domains 1
ADAP2	-1.23162	4.78747e-08	3.61222e-07	143	129	97	297	345	322	chr17:30921736-30959193	+	2749	protein-coding	hsa:55803	ArfGAP with dual PH domains 2
ADAR	-0.00942918	0.93954	0.962895	8459	8693	9436	8791	10035	10866	chr1:154582057-154628016	-	6710	protein-coding	hsa:103	adenosine deaminase, RNA-specific
ADARB1	-1.16813	3.82787e-08	2.92169e-07	176	130	131	352	374	365	chr21:45074578-45226563	+	12224	protein-coding	hsa:104	adenosine deaminase, RNA-specific, B1
ADAT1	0.159222	0.323206	0.462087	1129	1229	1399	1095	1125	1514	chr16:75596879-75623323	-	5806	protein-coding	hsa:23536	adenosine deaminase, tRNA-specific 1
ADAT2	-0.728081	0.000131745	0.000572073	341	302	324	666	494	611	chr6:143422832-143450750	-	9667	protein-coding	hsa:134637	adenosine deaminase, tRNA-specific 2
ADAT3	0.210081	0.405957	0.547229	151	111	178	140	152	128	chr19:1905372-1913151	+	1330	protein-coding	hsa:113179	adenosine deaminase, tRNA-specific 3
ADCK1	0.628987	0.00155272	0.00530338	213	249	250	160	164	186	chr14:77800058-77933954	+	2801	protein-coding	hsa:57143	aarF domain containing kinase 1
ADCK2	-1.66939	1.90173e-27	5.87816e-26	523	618	661	1796	2320	2237	chr7:140672928-140695114	+	2499	protein-coding	hsa:90956	aarF domain containing kinase 2
ADCK3	-0.891461	3.96046e-09	3.38261e-08	701	773	870	1356	1719	1747	chr1:226939339-226987545	+	3038	protein-coding	hsa:56997	aarF domain containing kinase 3
ADCK4	0.530518	6.99384e-05	0.000321007	2005	1973	2130	1413	1683	1592	chr19:40691529-40716885	-	2443	protein-coding	hsa:79934	aarF domain containing kinase 4
ADCK5	-0.199029	0.278675	0.413714	304	385	317	400	470	409	chr8:144373762-144393242	+	2705	protein-coding	hsa:203054	aarF domain containing kinase 5
ADCY1	4.42208	4.97358e-109	1.10848e-106	1383	1595	1835	96	85	66	chr7:45574140-45723116	+	12499	protein-coding	hsa:107	adenylate cyclase 1 (brain)
ADCY10	1.43362	0.0574106	0.118811	24	21	6	9	7	5	chr1:167809080-167915556	-	7210	protein-coding	hsa:55811	adenylate cyclase 10 (soluble)
ADCY10P1	0.112125	0.779783	0.857458	52	35	62	69	46	36	chr6:41101034-41140835	+	4569	pseudo	hsa:221442	adenylate cyclase 10 (soluble) pseudogene 1
ADCY3	-0.917679	4.65099e-09	3.95008e-08	2201	2426	2894	4364	6022	5349	chr2:24819169-24920017	-	4733	protein-coding	hsa:109	adenylate cyclase 3
ADCY5	-0.0427002	0.897553	0.937304	48	78	92	100	74	72	chr3:123282296-123448632	-	6260	protein-coding	hsa:111	adenylate cyclase 5
ADCY6	1.43656	2.0847e-23	5.29883e-22	2659	2578	2963	1071	1235	1044	chr12:48766191-48789096	-	6362	protein-coding	hsa:112	adenylate cyclase 6
ADCY7	0.41667	0.00880835	0.0243726	1687	1481	1778	1182	1593	1334	chr16:50246158-50318135	+	6409	protein-coding	hsa:113	adenylate cyclase 7
ADCY9	-0.0852493	0.528803	0.660162	1401	1502	1670	1619	1891	1863	chr16:3953387-4116185	-	7727	protein-coding	hsa:115	adenylate cyclase 9
ADD1	0.141473	0.274832	0.409531	3055	3255	3388	3314	3219	3184	chr4:2843732-2930076	+	4759	protein-coding	hsa:118	adducin 1 (alpha)
ADD2	-1.85364	5.05213e-34	1.99197e-32	1663	1745	2346	7020	7931	8030	chr2:70656784-70768243	-	9074	protein-coding	hsa:119	adducin 2 (beta)
ADD3	6.65822	2.3147e-160	1.22523e-157	2701	2985	2671	30	15	47	chr10:109996350-110135565	+	4515	protein-coding	hsa:120	adducin 3 (gamma)
ADD3-AS1	6.8186	9.73528e-07	6.1918e-06	19	25	12	0	0	0	chr10:109945559-110008381	-	1280	ncRNA	hsa:100505933	ADD3 antisense RNA 1
ADGRA2	0.540538	0.0271466	0.0640132	255	183	303	186	218	158	chr8:37796883-37843986	+	6094	protein-coding	hsa:25960	G protein-coupled receptor 124
ADGRA3	-0.3293	0.0192232	0.0476652	1244	1191	1285	1628	1886	1662	chr4:22387374-22516058	-	7848	protein-coding	hsa:166647	G protein-coupled receptor 125
ADGRB1	-2.84848	1.02093e-38	4.71966e-37	171	128	106	886	1256	1114	chr8:142449703-142545009	+	6205	protein-coding	hsa:575	brain-specific angiogenesis inhibitor 1
ADGRB2	-0.457011	0.00985986	0.0268643	789	746	761	951	1437	1113	chr1:31727105-31764063	-	5527	protein-coding	hsa:576	brain-specific angiogenesis inhibitor 2
ADGRB3	4.677	0.000295083	0.00119713	25	9	12	1	1	0	chr6:68635282-69389511	+	5960	protein-coding	hsa:577	brain-specific angiogenesis inhibitor 3
ADGRD1	6.48792	1.11258e-12	1.38977e-11	83	92	67	0	2	1	chr12:130953907-131141469	+	6534	protein-coding	hsa:283383	G protein-coupled receptor 133
ADGRD2	-2.7629	0.113579	0.207704	0	2	0	7	1	7	chr9:124451087-124477795	+	3644	protein-coding	hsa:347088	G protein-coupled receptor 144
ADGRE1	-1.46454	8.28236e-08	6.0721e-07	75	51	57	168	220	173	chr19:6887549-6940453	+	3418	protein-coding	hsa:2015	egf-like module containing, mucin-like, hormone receptor-like 1
ADGRE2	-1.22436	0.0124681	0.0329038	21	12	14	30	37	56	chr19:14732697-14778541	-	6467	protein-coding	hsa:30817	egf-like module containing, mucin-like, hormone receptor-like 2
ADGRE5	0.200779	0.215265	0.340516	1929	2300	2926	2160	2210	2505	chr19:14381144-14408725	+	3492	protein-coding	hsa:976	CD97 molecule
ADGRF3	0.710288	0.213442	0.338393	30	16	30	12	11	29	chr2:26308173-26346817	-	4703	protein-coding	hsa:165082	G protein-coupled receptor 113
ADGRF4	1.86371	0.00194798	0.00650033	51	27	32	3	19	12	chr6:47698553-47722021	+	3162	protein-coding	hsa:221393	G protein-coupled receptor 115
ADGRG1	1.60033	2.62541e-19	5.44979e-18	3818	4028	4866	1178	1909	1563	chr16:57619535-57665039	+	4277	protein-coding	hsa:9289	G protein-coupled receptor 56
ADGRG2	-0.941011	0.00180192	0.00606068	48	47	44	83	97	117	chrX:18989307-19122956	-	5406	protein-coding	hsa:10149	G protein-coupled receptor 64
ADGRG3	1.91802	0.191232	0.310979	9	11	0	0	5	1	chr16:57668192-57689378	+	2670	protein-coding	hsa:222487	G protein-coupled receptor 97
ADGRG5	5.49819	9.90119e-05	0.000441064	13	13	18	0	1	0	chr16:57529339-57578182	+	4376	protein-coding	hsa:221188	G protein-coupled receptor 114
ADGRG6	-0.0166585	0.915039	0.947483	4259	4727	4198	5421	4231	5095	chr6:142301919-142446266	+	6962	protein-coding	hsa:57211	G protein-coupled receptor 126
ADGRL1	1.15623	5.51367e-09	4.65104e-08	2375	2202	1927	931	1401	909	chr19:14147737-14206245	-	8119	protein-coding	hsa:22859	latrophilin 1
ADGRL2	3.32104	2.41491e-99	4.64827e-97	1293	1446	1493	146	156	167	chr1:81306155-81992738	+	8535	protein-coding	hsa:23266	latrophilin 2
ADGRL3	9.29272	1.68143e-14	2.49132e-13	235	211	160	0	1	0	chr4:61201256-62078335	+	15248	protein-coding	hsa:23284	latrophilin 3
ADGRV1	5.62739	4.75046e-09	4.03132e-08	56	34	44	2	1	0	chr5:90558681-91164226	+	19480	protein-coding	hsa:84059	G protein-coupled receptor 98
ADH1C	8.86743	7.86643e-13	9.95552e-12	84	84	64	0	0	0	chr4:99336492-99353045	-	1878	protein-coding	hsa:126	alcohol dehydrogenase 1C (class I), gamma polypeptide
ADH4	8.14738	3.71893e-10	3.55893e-09	60	58	22	0	0	0	chr4:99123657-99144330	-	2152	protein-coding	hsa:127	alcohol dehydrogenase 4 (class II), pi polypeptide
ADH5	-0.019183	0.896207	0.936363	2859	2897	3066	2662	3644	3633	chr4:99070978-99088788	-	2652	protein-coding	hsa:128	alcohol dehydrogenase 5 (class III), chi polypeptide
ADH6	10.7073	7.32185e-19	1.47363e-17	294	323	213	0	0	0	chr4:99202638-99219246	-	2803	protein-coding	hsa:130	alcohol dehydrogenase 6 (class V)
ADHFE1	-0.772898	0.00824109	0.0230409	121	86	65	190	175	151	chr8:66432483-66468809	+	1895	protein-coding	hsa:137872	alcohol dehydrogenase, iron containing, 1
ADI1	0.764987	1.62543e-05	8.43511e-05	666	965	837	524	493	590	NT_187522.1:107389-119593	-	1948	protein-coding	hsa:55256	acireductone dioxygenase 1
ADIPOR1	-0.102785	0.467647	0.606486	1884	2223	2368	2343	2454	2907	chr1:202940825-202958572	-	2249	protein-coding	hsa:51094	adiponectin receptor 1
ADIPOR2	-0.830451	1.21526e-10	1.22937e-09	2196	2307	2224	4080	4286	4914	chr12:1690981-1788679	+	4090	protein-coding	hsa:79602	adiponectin receptor 2
ADIRF	-4.70039	8.85881e-09	7.28135e-08	3	2	0	29	55	62	chr10:86968431-86970909	+	672	protein-coding	hsa:10974	adipogenesis regulatory factor
ADK	-1.69641	1.10063e-32	4.13917e-31	693	844	856	2549	2980	3064	chr10:74151185-74709303	+	2280	protein-coding	hsa:132	adenosine kinase
ADM	-0.0259126	0.869302	0.918312	2423	2762	2277	2710	3145	2559	chr11:10304980-10307402	+	1590	protein-coding	hsa:133	adrenomedullin
ADM2	-1.08847	0.0868441	0.167525	20	8	11	14	55	24	chr22:50481724-50486440	+	4053	protein-coding	hsa:79924	adrenomedullin 2
ADM5	1.06472	1.14923e-06	7.22773e-06	418	442	382	183	286	190	chr19:49688685-49690990	+	2112	protein-coding	hsa:199800	adrenomedullin 5 (putative)
ADNP	1.08289	9.90729e-18	1.85143e-16	5092	5207	4972	2522	2760	2712	chr20:50888918-50934984	-	9914	protein-coding	hsa:23394	activity-dependent neuroprotector homeobox
ADNP-AS1	0.800774	0.357432	0.498117	3	16	21	12	2	11	chr20:50930984-50945134	+	1028	ncRNA	hsa:101927631	ADNP antisense RNA 1
ADNP2	0.0132398	0.930149	0.957555	1592	1619	1615	1478	2036	1797	chr18:80109031-80140346	+	5388	protein-coding	hsa:22850	ADNP homeobox 2
ADO	-0.498722	0.00865537	0.0240152	372	520	454	625	832	647	chr10:62804756-62805872	+	1117	protein-coding	hsa:84890	2-aminoethanethiol (cysteamine) dioxygenase
ADORA1	1.16346	0.251453	0.383105	8	7	7	3	1	7	chr1:203127705-203167405	+	2919	protein-coding	hsa:134	adenosine A1 receptor
ADORA2A	0.23753	0.798706	0.871162	11	12	1	5	8	10	chr22:24432119-24442360	+	2740	protein-coding	hsa:135	adenosine A2a receptor
ADORA2B	-2.57118	5.09829e-46	3.05796e-44	243	315	284	1428	2038	2099	chr17:15927781-15975896	+	3856	protein-coding	hsa:136	adenosine A2b receptor
ADPGK	0.459028	0.000838284	0.00305333	1654	1896	2034	1490	1444	1556	chr15:72751367-72783785	-	2772	protein-coding	hsa:83440	ADP-dependent glucokinase
ADPGK-AS1	-0.342171	0.652884	0.761072	7	10	9	20	6	10	chr15:72782835-72798199	+	2730	ncRNA	hsa:100287559	ADPGK antisense RNA 1
ADPRH	0.0870789	0.865534	0.915931	17	42	25	25	19	44	chr3:119579433-119589954	+	3757	protein-coding	hsa:141	ADP-ribosylarginine hydrolase
ADPRHL1	0.0160132	0.933458	0.959773	448	458	348	407	442	533	chr13:113421940-113453524	-	2034	protein-coding	hsa:113622	ADP-ribosylhydrolase like 1
ADPRHL2	-1.19907	4.52732e-10	4.28698e-09	493	453	415	873	1397	1214	chr1:36088852-36093932	+	1691	protein-coding	hsa:54936	ADP-ribosylhydrolase like 2
ADPRM	0.0100633	0.973121	0.984342	234	158	112	184	147	229	chr17:10697610-10711558	+	1518	protein-coding	hsa:56985	ADP-ribose/CDP-alcohol diphosphatase, manganese-dependent
ADRA1B	0.14541	0.451466	0.591325	204	250	264	230	233	255	chr5:159916733-159989205	+	4554	protein-coding	hsa:147	adrenoceptor alpha 1B
ADRA1D	6.61226	2.29364e-75	2.80712e-73	758	671	598	10	6	7	chr20:4220631-4249012	-	2666	protein-coding	hsa:146	adrenoceptor alpha 1D
ADRA2C	0.609726	0.0141408	0.0366511	193	148	174	134	136	103	chr4:3766569-3767995	+	1427	protein-coding	hsa:152	adrenoceptor alpha 2C
ADRB1	-4.15669	9.88214e-14	1.37203e-12	10	1	4	62	127	111	chr10:114044047-114045566	+	1520	protein-coding	hsa:153	adrenoceptor beta 1
ADRB2	-2.90196	4.01835e-22	9.69025e-21	29	37	52	219	425	334	chr5:148826593-148828073	+	1481	protein-coding	hsa:154	adrenoceptor beta 2, surface
ADRM1	0.00457913	0.980896	0.988672	2383	2884	3463	2308	3807	3543	chr20:62302056-62308862	+	2336	protein-coding	hsa:11047	adhesion regulating molecule 1
ADSL	-0.919274	1.86356e-05	9.54684e-05	1488	1533	2217	2550	4727	3703	chr22:40346500-40387408	+	3521	protein-coding	hsa:158	adenylosuccinate lyase
ADSS	-0.580118	0.000274658	0.00112309	1531	1818	1788	3026	2367	3094	chr1:244408492-244452134	-	3452	protein-coding	hsa:159	adenylosuccinate synthase
ADSSL1	1.37821	7.28514e-11	7.54271e-10	1064	720	712	345	390	333	chr14:104724197-104747325	+	1874	protein-coding	hsa:122622	adenylosuccinate synthase like 1
ADTRP	-0.757687	0.247279	0.37827	7	6	16	16	19	19	chr6:11713523-11779628	-	4813	protein-coding	hsa:84830	androgen-dependent TFPI-regulating protein
AEBP2	-0.781768	5.21988e-09	4.41376e-08	1233	1199	1248	2362	2314	2326	chr12:19404101-19522239	+	5660	protein-coding	hsa:121536	AE binding protein 2
AEN	0.181205	0.355774	0.496462	1821	1967	2326	1349	2387	2264	chr15:88604601-88632281	+	4093	protein-coding	hsa:64782	apoptosis enhancing nuclease
AES	-0.0268811	0.873841	0.921222	6289	7242	7595	5963	9492	8458	chr19:3052910-3063107	-	1881	protein-coding	hsa:166	amino-terminal enhancer of split
AFAP1	0.529766	0.00061448	0.00231213	3480	4078	4556	3375	2797	3073	chr4:7758713-7939926	-	7822	protein-coding	hsa:60312	actin filament associated protein 1
AFAP1-AS1	0.214923	0.591924	0.711324	27	43	47	37	41	33	chr4:7754090-7778928	+	6795	ncRNA	hsa:84740	AFAP1 antisense RNA 1
AFAP1L1	-1.6348	8.79922e-14	1.2257e-12	230	152	168	507	714	685	chr5:149271838-149343637	+	6045	protein-coding	hsa:134265	actin filament associated protein 1-like 1
AFAP1L2	0.536471	0.000277397	0.00113275	1097	1243	1239	922	951	853	chr10:114280730-114405143	-	4157	protein-coding	hsa:84632	actin filament associated protein 1-like 2
AFF1	0.781222	1.10455e-06	6.96445e-06	1738	1767	1705	1253	976	1121	chr4:86935002-87141054	+	9409	protein-coding	hsa:4299	AF4/FMR2 family, member 1
AFF3	3.62449	4.10936e-07	2.75545e-06	42	29	28	1	3	5	chr2:99545861-100142583	-	9760	protein-coding	hsa:3899	AF4/FMR2 family, member 3
AFF4	0.625723	0.00014011	0.000604557	5499	5116	4173	3691	3297	3652	chr5:132875379-132963662	-	9580	protein-coding	hsa:27125	AF4/FMR2 family, member 4
AFG3L1P	-0.283764	0.154494	0.264098	699	656	749	673	1200	977	chr16:89972580-90000787	+	3168	pseudo	hsa:172	AFG3-like AAA ATPase 1, pseudogene
AFG3L2	0.0551508	0.703923	0.801514	1970	2168	2466	1986	2522	2539	chr18:12328944-12377309	-	3209	protein-coding	hsa:10939	AFG3-like AAA ATPase 2
AFMID	-0.744663	1.88029e-07	1.32352e-06	651	629	630	1079	1213	1261	chr17:78185102-78207702	+	1932	protein-coding	hsa:125061	arylformamidase
AFP	5.39602	0.00119081	0.00418892	5	10	6	0	0	0	chr4:73436219-73455785	+	2039	protein-coding	hsa:174	alpha-fetoprotein
AFTPH	0.328412	0.0307176	0.0708017	1155	1355	1190	1104	984	1176	chr2:64524305-64593005	+	4124	protein-coding	hsa:54812	aftiphilin
AGA	0.968651	6.13865e-06	3.43482e-05	281	307	428	162	210	202	chr4:177430774-177442503	-	2103	protein-coding	hsa:175	aspartylglucosaminidase
AGAP1	-0.712108	4.80548e-07	3.20058e-06	1873	1870	2242	3159	3968	3736	chr2:235494089-236131800	+	11182	protein-coding	hsa:116987	ArfGAP with GTPase domain, ankyrin repeat and PH domain 1
AGAP1-IT1	-0.995236	0.0966762	0.182387	9	9	16	16	37	22	chr2:235505751-235507566	+	664	ncRNA	hsa:100506749	AGAP1 intronic transcript 1 (non-protein coding)
AGAP10P	-0.900033	0.00239303	0.00780824	77	80	62	136	200	117	chr10:45678692-45700553	+	2508	pseudo		centaurin, gamma-like family, member 10 pseudogene
AGAP11	-3.13929	1.87152e-06	1.13638e-05	11	2	2	30	65	54	chr10:86970741-87010203	+	3155	protein-coding	hsa:119385	ankyrin repeat and GTPase domain Arf GTPase activating protein 11
AGAP12P	-0.718851	0.00459746	0.0138074	129	82	107	179	218	184	chr10:48010132-48031640	-	2141	pseudo
AGAP13P	0.223255	0.591287	0.710782	131	67	51	112	70	54	chr10:46816582-46835825	+	19244	pseudo
AGAP14P	-0.133434	0.813735	0.880907	23	16	10	19	20	21	chr10:46337224-46359023	+	21800	pseudo
AGAP2	-1.65672	5.1985e-08	3.89759e-07	159	117	62	333	486	374	chr12:57723765-57742201	-	6383	protein-coding	hsa:116986	ArfGAP with GTPase domain, ankyrin repeat and PH domain 2
AGAP2-AS1	-0.9461	5.32209e-06	3.00653e-05	567	444	669	876	1450	1271	chr12:57726240-57728356	+	1531	ncRNA	hsa:100130776	AGAP2 antisense RNA 1
AGAP3	-0.695881	8.67985e-05	0.000391101	1266	1440	1839	2213	3216	2716	chr7:151085831-151144436	+	3549	protein-coding	hsa:116988	ArfGAP with GTPase domain, ankyrin repeat and PH domain 3
AGAP4	-0.239729	0.149049	0.257114	445	440	460	529	669	562	chr10:45825592-45858529	-	6238	protein-coding	hsa:119016	ArfGAP with GTPase domain, ankyrin repeat and PH domain 4
AGAP5	-0.788265	1.72979e-05	8.93288e-05	218	192	214	396	412	385	chr10:73674275-73697796	-	2426	protein-coding	hsa:729092	ArfGAP with GTPase domain, ankyrin repeat and PH domain 5
AGAP6	-0.248818	0.165487	0.278282	547	546	584	602	902	707	chr10:49981196-50010507	+	2805	protein-coding	hsa:414189	ArfGAP with GTPase domain, ankyrin repeat and PH domain 6
AGAP7P	-0.940022	0.0979088	0.184334	10	9	14	21	26	23	chr10:46109495-46131678	+	2407	pseudo	hsa:653268	ArfGAP with GTPase domain, ankyrin repeat and PH domain 7, pseudogene
AGAP9	0.18675	0.271906	0.406353	1045	942	1261	970	1214	970	chr10:47501854-47523638	-	2387	protein-coding	hsa:642517	ArfGAP with GTPase domain, ankyrin repeat and PH domain 9
AGBL2	-0.839638	0.000525089	0.002005	151	128	111	301	236	235	chr11:47659168-47715397	-	3924	protein-coding	hsa:79841	ATP/GTP binding protein-like 2
AGBL3	0.993836	0.00117554	0.00414277	153	108	92	71	63	63	chr7:134985169-135135782	+	5141	protein-coding	hsa:340351	ATP/GTP binding protein-like 3
AGBL5	-0.770378	1.25605e-07	9.04569e-07	1251	1106	1368	2055	2498	2496	chr2:27051423-27070622	+	3284	protein-coding	hsa:60509	ATP/GTP binding protein-like 5
AGBL5-AS1	0.146292	0.911383	0.945487	1	3	5	2	2	5	chr2:27049683-27050264	-	407	ncRNA	hsa:100874031	AGBL5 antisense RNA 1
AGFG1	0.0138716	0.915695	0.947837	6653	7019	6181	7028	7290	7493	chr2:227472169-227561222	+	8732	protein-coding	hsa:3267	ArfGAP with FG repeats 1
AGFG2	1.08337	7.4524e-12	8.56318e-11	969	1209	1024	507	554	616	chr7:100539211-100568220	+	4830	protein-coding	hsa:3268	ArfGAP with FG repeats 2
AGGF1	0.35969	0.0515199	0.108594	1285	1531	1342	1430	1004	1137	chr5:77030385-77065234	+	4509	protein-coding	hsa:55109	angiogenic factor with G patch and FHA domains 1
AGGF1P1	0.551975	0.399936	0.541457	13	9	29	15	13	10	NW_015495300.1:133741-137040	+	3300	pseudo		angiogenic factor with G patch and FHA domains 1 pseudogene 1
AGGF1P10	1.73836	0.110044	0.202629	6	7	8	2	1	4	chr20:29430458-29433778	+	3321	pseudo		angiogenic factor with G patch and FHA domains 1-like
AGGF1P2	0.853901	0.292947	0.42963	7	8	20	11	5	5	chr10:133641889-133643091	+	1203	pseudo		angiogenic factor with G patch and FHA domains 1 pseudogene 2
AGGF1P3	-1.27357	0.163753	0.275949	10	4	3	31	4	10	chr3:75653252-75655738	-	2414	pseudo		angiogenic factor with G patch and FHA domains 1 pseudogene 3
AGK	-0.487169	0.00932959	0.0256173	323	358	334	597	501	471	chr7:141551278-141655244	+	4226	protein-coding	hsa:55750	acylglycerol kinase
AGL	0.5385	0.000934565	0.0033618	895	1099	1077	840	693	801	chr1:99850077-99924023	+	7449	protein-coding	hsa:178	amylo-alpha-1, 6-glucosidase, 4-alpha-glucanotransferase
AGMAT	3.45508	2.39581e-46	1.45766e-44	838	906	725	57	72	123	chr1:15571699-15585110	-	3154	protein-coding	hsa:79814	agmatine ureohydrolase (agmatinase)
AGMO	9.41439	2.1349e-14	3.13251e-13	136	124	78	0	0	0	chr7:15117223-15562015	-	5270	protein-coding	hsa:392636	alkylglycerol monooxygenase
AGO1	-0.971048	5.31173e-12	6.18281e-11	1015	1126	1320	2315	2556	2634	chr1:35869808-35929610	+	12862	protein-coding	hsa:26523	argonaute RISC catalytic component 1
AGO2	-0.0909249	0.517458	0.650525	3608	3678	4357	4603	4810	4273	chr8:140520158-140642406	-	17583	protein-coding	hsa:27161	argonaute RISC catalytic component 2
AGO3	-0.48576	0.0129403	0.0339553	815	784	883	1550	979	1301	chr1:35925198-36072037	+	23947	protein-coding	hsa:192669	argonaute RISC catalytic component 3
AGO4	-0.840884	9.22124e-08	6.73711e-07	588	548	503	1035	1149	1074	chr1:35807630-35857890	+	7061	protein-coding	hsa:192670	argonaute RISC catalytic component 4
AGPAT2	0.677305	2.64775e-07	1.82668e-06	2703	2665	2754	1914	1833	1873	chr9:136673143-136687459	-	1548	protein-coding	hsa:10555	1-acylglycerol-3-phosphate O-acyltransferase 2
AGPAT3	0.0244165	0.858018	0.9108	2215	2674	2733	2519	2910	2867	chr21:43865160-43987594	+	7033	protein-coding	hsa:56894	1-acylglycerol-3-phosphate O-acyltransferase 3
AGPAT4	-1.11093	1.48703e-07	1.06188e-06	207	143	157	369	407	443	chr6:161129980-161274108	-	8094	protein-coding	hsa:56895	1-acylglycerol-3-phosphate O-acyltransferase 4
AGPAT4-IT1	-1.0286	0.0868743	0.167568	4	17	18	22	26	40	chr6:161160114-161161982	-	1869	ncRNA	hsa:79992	AGPAT4 intronic transcript 1 (non-protein coding)
AGPAT5	-0.103613	0.574141	0.698322	1248	1748	1984	2145	1730	2011	chr8:6708357-6761503	+	5522	protein-coding	hsa:55326	1-acylglycerol-3-phosphate O-acyltransferase 5
AGPS	0.391412	0.0233925	0.0562382	2844	3435	3005	2967	2126	2723	chr2:177392743-177543836	+	8249	protein-coding	hsa:8540	alkylglycerone phosphate synthase
AGR2	5.33807	6.27621e-80	8.20286e-78	1355	2531	1806	34	41	82	chr7:16791811-16805114	-	1781	protein-coding	hsa:10551	anterior gradient 2, protein disulphide isomerase family member
AGRN	0.524812	0.00126261	0.00441361	13287	13478	16003	9239	13415	10258	chr1:1020102-1056119	+	7395	protein-coding	hsa:375790	agrin
AGT	4.4888	0.0289213	0.0674618	7	3	1	0	0	0	chr1:230702523-230714590	-	2584	protein-coding	hsa:183	angiotensinogen (serpin peptidase inhibitor, clade A, member 8)
AGTPBP1	-0.333028	0.0161887	0.0411185	988	1156	1057	1416	1490	1562	chr9:85543799-85742029	-	7738	protein-coding	hsa:23287	ATP/GTP binding protein 1
AGTR1	0.781829	0.0181724	0.0454009	115	90	85	83	54	49	chr3:148697871-148743003	+	2414	protein-coding	hsa:185	angiotensin II receptor, type 1
AGTRAP	0.047564	0.78237	0.859276	953	1101	985	838	1249	1185	chr1:11736085-11750771	+	1280	protein-coding	hsa:57085	angiotensin II receptor-associated protein
AHCTF1	-0.402377	0.0240335	0.0575827	1849	2813	2983	3806	3508	3815	chr1:246839098-246931978	-	9051	protein-coding	hsa:25909	AT hook containing transcription factor 1
AHCTF1P1	-0.449653	0.082018	0.159611	156	270	376	372	419	413	chr2:161499067-161507902	-	8836	pseudo	hsa:285116	AT hook containing transcription factor 1 pseudogene 1
AHCY	0.0279071	0.886393	0.929549	9622	10212	13171	8617	15309	11975	chr20:34235012-34311976	-	3725	protein-coding	hsa:191	adenosylhomocysteinase
AHCYL1	-0.411624	0.00211789	0.00701314	6994	6924	6680	8918	11132	10381	chr1:109984741-110023742	+	4314	protein-coding	hsa:10768	adenosylhomocysteinase-like 1
AHCYL2	0.649924	0.000110067	0.000485308	938	914	757	550	651	649	chr7:129225014-129430211	+	6039	protein-coding	hsa:23382	adenosylhomocysteinase-like 2
AHDC1	-1.26224	4.98334e-14	7.09564e-13	599	738	918	1913	2094	1957	chr1:27534245-27604178	-	7420	protein-coding	hsa:27245	AT hook, DNA binding motif, containing 1
AHI1	0.624564	0.000155409	0.000666357	1519	1465	1240	1077	941	1019	chr6:135283972-135497775	-	7414	protein-coding	hsa:54806	Abelson helper integration site 1
AHNAK	-2.2918	2.27569e-47	1.42133e-45	18829	17930	20511	117557	87436	104376	chr11:62433542-62546860	-	18815	protein-coding	hsa:79026	AHNAK nucleoprotein
AHNAK2	-0.818948	1.53806e-10	1.54046e-09	11726	11139	13016	23644	23014	23316	chr14:104937253-104978357	-	18317	protein-coding	hsa:113146	AHNAK nucleoprotein 2
AHR	-0.744375	5.02034e-07	3.33006e-06	1884	2179	1799	3754	3420	3700	chr7:17298652-17346151	+	6247	protein-coding	hsa:196	aryl hydrocarbon receptor
AHRR	-2.9581	1.12628e-37	4.96806e-36	197	113	151	1108	1653	1225	chr5:304176-438291	+	5662	protein-coding	hsa:57491	aryl-hydrocarbon receptor repressor
AHSA1	-0.0487697	0.791026	0.86564	2770	3568	4529	3355	4191	4903	chr14:77457877-77469472	+	1400	protein-coding	hsa:10598	AHA1, activator of heat shock 90kDa protein ATPase homolog 1 (yeast)
AHSA2	0.21628	0.305319	0.443595	5529	4164	3472	4883	4013	3659	chr2:61177418-61191210	+	6033	protein-coding	hsa:130872	AHA1, activator of heat shock 90kDa protein ATPase homolog 2 (yeast)
AHSG	5.52961	3.17234e-06	1.86061e-05	29	37	17	1	0	1	chr3:186612928-186621318	+	1622	protein-coding	hsa:197	alpha-2-HS-glycoprotein
AICDA	6.40219	9.37515e-06	5.06636e-05	14	18	10	0	0	0	chr12:8602166-8612970	-	2875	protein-coding	hsa:57379	activation-induced cytidine deaminase
AIDA	-0.115271	0.509049	0.642854	894	1119	1303	1446	1276	1228	chr1:222668013-222712522	-	3006	protein-coding	hsa:64853	axin interactor, dorsalization associated
AIF1L	-1.16335	2.56143e-05	0.000127848	47	71	90	153	187	174	chr9:131096476-131123152	+	3515	protein-coding	hsa:83543	allograft inflammatory factor 1-like
AIFM1	0.249896	0.116593	0.211917	2768	3039	3504	2272	3206	3215	chrX:130129362-130165887	-	2471	protein-coding	hsa:9131	apoptosis-inducing factor, mitochondrion-associated, 1
AIFM2	0.435193	0.00770693	0.0217051	2602	2461	3140	1769	2524	2443	chr10:70112267-70132934	-	3250	protein-coding	hsa:84883	apoptosis-inducing factor, mitochondrion-associated, 2
AIFM3	-0.647956	0.0450892	0.0970887	72	43	57	92	122	85	chr22:20965130-20981360	+	2429	protein-coding	hsa:150209	apoptosis-inducing factor, mitochondrion-associated, 3
AIG1	0.235225	0.207717	0.331423	828	753	603	725	683	650	chr6:143059363-143343594	+	3698	protein-coding	hsa:51390	androgen-induced 1
AIM1	-5.437	6.85053e-138	2.84404e-135	24	39	33	1491	1454	1659	chr6:106360808-106570449	+	8380	protein-coding	hsa:202	absent in melanoma 1
AIM1L	2.07249	0.00399996	0.012251	25	41	10	8	9	3	chr1:26321859-26354130	-	6037	protein-coding	hsa:55057	absent in melanoma 1-like
AIMP1	0.253179	0.0856178	0.165521	1028	1164	1156	1048	934	1127	chr4:106315610-106349225	+	5139	protein-coding	hsa:9255	aminoacyl tRNA synthetase complex-interacting multifunctional protein 1
AIMP1P2	-4.07522	0.0137601	0.0358268	1	0	0	8	5	7	chr1:172885947-172886258	-	312	pseudo		aminoacyl tRNA synthetase complex-interacting multifunctional protein 1 pseudogene 2
AIMP2	0.505604	0.000647254	0.00242168	1072	1214	1405	901	933	1042	chr7:6009241-6023834	+	1433	protein-coding	hsa:7965	aminoacyl tRNA synthetase complex-interacting multifunctional protein 2
AIP	-0.273903	0.166585	0.279487	1434	1431	1694	1403	2587	2141	chr11:67483029-67491108	+	1238	protein-coding	hsa:9049	aryl hydrocarbon receptor interacting protein
AJUBA	0.64155	4.95043e-05	0.000233963	3393	3891	4919	2690	3148	2793	chr14:22971174-22982642	-	4262	protein-coding	hsa:84962	ajuba LIM protein
AK1	0.284568	0.128999	0.229844	555	725	803	512	737	644	chr9:127866480-127886749	-	2350	protein-coding	hsa:203	adenylate kinase 1
AK2	-1.03401	1.38208e-15	2.21855e-14	2330	2567	2839	5797	5681	6031	chr1:33007940-33036911	-	3954	protein-coding	hsa:204	adenylate kinase 2
AK2P1	-0.48358	0.27061	0.404863	27	26	25	54	32	34	chr1:58630846-58631572	-	727	pseudo		adenylate kinase 2 pseudogene 1
AK3	0.74156	4.25397e-06	2.4409e-05	3182	3504	2680	2134	1910	2170	chr9:4709556-4742043	-	4326	protein-coding	hsa:50808	adenylate kinase 3
AK3P3	0.323709	0.686772	0.787748	10	14	11	5	22	4	chr7:23129178-23129838	+	661	pseudo		adenylate kinase 3 pseudogene 3
AK3P5	-1.79607	0.0685578	0.137577	2	4	2	9	6	16	chr10:32944417-32945001	+	585	pseudo		adenylate kinase 3 pseudogene 5
AK4	0.0155882	0.918333	0.949593	2125	2207	2030	2535	2257	2162	chr1:65147342-65232145	+	6998	protein-coding	hsa:205	adenylate kinase 4
AK4P1	-0.579408	0.00434272	0.0131392	170	176	203	256	353	300	chr17:31345314-31347501	+	2188	pseudo		adenylate kinase 4 pseudogene 1
AK4P3	-0.117978	0.751898	0.836319	52	47	46	79	50	44	chr12:31614443-31616574	-	2132	pseudo		adenylate kinase 4 pseudogene 3
AK5	-4.10503	1.02263e-71	1.13362e-69	66	60	34	970	1055	1039	chr1:77281908-77559969	+	3936	protein-coding	hsa:26289	adenylate kinase 5
AK6	-0.393476	0.590523	0.710289	9	13	4	13	12	13	chr5:69351726-69370013	-	1183	protein-coding	hsa:102157402	adenylate kinase 6
AK7	0.310579	0.248653	0.37996	228	195	173	219	121	192	chr14:96392111-96489427	+	3647	protein-coding	hsa:122481	adenylate kinase 7
AK8	0.8055	0.039496	0.0872002	66	50	60	42	46	23	chr9:132725574-132878811	-	4825	protein-coding	hsa:158067	adenylate kinase 8
AK9	1.7181	1.37259e-05	7.20782e-05	81	54	80	32	19	21	chr6:109492855-109691253	-	7207	protein-coding	hsa:221264	adenylate kinase 9
AKAP1	0.1006	0.550142	0.678797	2289	2798	3295	2355	3301	2998	chr17:57085192-57121349	+	4287	protein-coding	hsa:8165	A kinase (PRKA) anchor protein 1
AKAP10	0.183298	0.202496	0.325152	1546	1572	1508	1467	1359	1695	chr17:19904452-19977856	-	3941	protein-coding	hsa:11216	A kinase (PRKA) anchor protein 10
AKAP11	0.120946	0.476266	0.614315	1425	1951	1886	1968	1667	1693	chr13:42271470-42323267	+	10112	protein-coding	hsa:11215	A kinase (PRKA) anchor protein 11
AKAP12	-1.76682	7.33583e-14	1.0293e-12	10329	6892	5594	32811	22276	31355	chr6:151239815-151358559	+	9782	protein-coding	hsa:9590	A kinase (PRKA) anchor protein 12
AKAP13	1.28527	2.50698e-26	7.29125e-25	6124	6283	6342	2651	2916	2962	chr15:85380616-85749358	+	13329	protein-coding	hsa:11214	A kinase (PRKA) anchor protein 13
AKAP2	-1.22682	0.190984	0.31072	2	8	2	13	7	11	chr9:110048598-110172512	+	7003	protein-coding	hsa:11217	A kinase (PRKA) anchor protein 2
AKAP3	0.897712	0.34798	0.488514	5	10	7	6	2	5	chr12:4615508-4649047	-	3448	protein-coding	hsa:10566	A kinase (PRKA) anchor protein 3
AKAP5	2.93663	2.76596e-08	2.13971e-07	76	61	42	12	3	11	chr14:64465499-64469678	+	1662	protein-coding	hsa:9495	A kinase (PRKA) anchor protein 5
AKAP6	4.31948	6.48991e-25	1.77763e-23	140	170	121	5	12	7	chr14:32329273-32833999	+	14465	protein-coding	hsa:9472	A kinase (PRKA) anchor protein 6
AKAP7	-0.0733444	0.770802	0.850496	117	99	95	123	117	123	chr6:131125698-131283535	+	3000	protein-coding	hsa:9465	A kinase (PRKA) anchor protein 7
AKAP8	0.42516	0.00333558	0.0104362	1249	1321	1197	970	1117	1024	chr19:15353521-15379815	-	3713	protein-coding	hsa:10270	A kinase (PRKA) anchor protein 8
AKAP8L	0.220359	0.241404	0.371457	1791	1562	1509	1244	1959	1440	chr19:15380048-15419121	-	2552	protein-coding	hsa:26993	A kinase (PRKA) anchor protein 8-like
AKAP9	-0.156366	0.406008	0.547253	2684	3982	3211	4707	3765	3641	chr7:91940867-92110673	+	14094	protein-coding	hsa:10142	A kinase (PRKA) anchor protein 9
AKIP1	-0.0243804	0.88266	0.927379	649	731	882	719	914	915	chr11:8911117-8920079	+	3222	protein-coding	hsa:56672	A kinase (PRKA) interacting protein 1
AKIRIN1	-0.354105	0.0158896	0.040469	1456	1412	1248	1767	2023	2059	chr1:38991244-39006065	+	2726	protein-coding	hsa:79647	akirin 1
AKIRIN2	-0.00605906	0.975248	0.985394	913	959	1042	1333	856	1030	chr6:87674860-87702267	-	1932	protein-coding	hsa:55122	akirin 2
AKNA	-1.39594	1.60717e-11	1.78722e-10	312	205	305	661	917	826	chr9:114334149-114398498	-	5906	protein-coding	hsa:80709	AT-hook transcription factor
AKNAD1	-1.21738	0.436186	0.57631	0	5	0	3	4	6	chr1:108815898-108858242	-	3063	protein-coding	hsa:254268	AKNA domain containing 1
AKR1A1	-0.681241	0.000195011	0.000818753	1629	1551	1932	2236	3720	3151	chr1:45550779-45570051	+	1580	protein-coding	hsa:10327	aldo-keto reductase family 1, member A1 (aldehyde reductase)
AKR1B1	-0.267397	0.11044	0.203139	19046	19673	21260	21117	33347	25647	chr7:134442352-134459136	-	1410	protein-coding	hsa:231	aldo-keto reductase family 1, member B1 (aldose reductase)
AKR1B10	0.87159	2.05126e-09	1.81342e-08	81397	107125	112403	56368	59288	66244	chr7:134527592-134541414	+	1766	protein-coding	hsa:57016	aldo-keto reductase family 1, member B10 (aldose reductase)
AKR1B10P1	1.06612	0.00170577	0.00575833	56	72	84	32	40	40	chr10:67750229-67751429	+	1201	pseudo		aldo-keto reductase family 1, member B10 pseudogene 1
AKR1B15	-0.111663	0.525111	0.657025	426	398	437	418	581	514	chr7:134549097-134579841	+	2027	protein-coding	hsa:441282	aldo-keto reductase family 1, member B15
AKR1C1	0.870349	1.46094e-08	1.16903e-07	20461	23735	17954	11135	13121	13560	chr10:4963262-4979967	+	3172	protein-coding	hsa:1645	aldo-keto reductase family 1, member C1
AKR1C2	2.85864	3.07127e-110	7.14593e-108	89404	108418	99646	14352	15583	15477	chr10:4987775-5018033	-	3606	protein-coding	hsa:1646	aldo-keto reductase family 1, member C2
AKR1C3	2.69693	2.22295e-88	3.36189e-86	39976	48308	50913	7514	8431	7776	chr10:5048766-5107686	+	1224	protein-coding	hsa:8644	aldo-keto reductase family 1, member C3
AKR1C4	2.15915	0.000704501	0.00261325	16	35	26	7	6	6	chr10:5196835-5218947	+	1192	protein-coding	hsa:1109	aldo-keto reductase family 1, member C4
AKR1C7P	1.37895	7.62063e-08	5.61028e-07	180	179	162	69	90	63	chr10:5275206-5285925	-	10720	pseudo		aldo-keto reductase family 1, member C7, pseudogene
AKR1C8P	3.70423	0.00292319	0.00933244	7	12	16	0	0	3	chr10:5154460-5185187	-	2182	pseudo	hsa:340811	aldo-keto reductase family 1, member C8, pseudogene
AKR1E2	0.259531	0.138263	0.2427	424	493	580	408	509	466	chr10:4824554-4908421	+	2702	protein-coding	hsa:83592	aldo-keto reductase family 1, member E2
AKR7A2	-0.980699	4.74214e-11	5.03033e-10	848	1008	991	1837	2331	2055	chr1:19302708-19312146	-	2619	protein-coding	hsa:8574	aldo-keto reductase family 7, member A2 (aflatoxin aldehyde reductase)
AKR7A3	0.216478	0.648695	0.758035	19	36	33	34	29	20	chr1:19274309-19289362	-	1818	protein-coding	hsa:22977	aldo-keto reductase family 7, member A3 (aflatoxin aldehyde reductase)
AKR7L	0.706337	0.269523	0.403636	17	21	16	5	19	13	chr1:19265982-19274074	-	2314	protein-coding	hsa:246181	aldo-keto reductase family 7-like (gene/pseudogene)
AKT1	-0.523738	0.00427163	0.0129519	3789	4423	5492	5418	8599	7830	chr14:104769349-104795743	-	3167	protein-coding	hsa:207	v-akt murine thymoma viral oncogene homolog 1
AKT1S1	0.642893	4.97367e-05	0.000234799	2296	3139	3108	1733	2125	2203	chr19:49869033-49878356	-	2447	protein-coding	hsa:84335	AKT1 substrate 1 (proline-rich)
AKT2	0.532604	0.000360093	0.00143205	7839	8679	9498	5443	7634	6869	chr19:40230317-40285531	-	5300	protein-coding	hsa:208	v-akt murine thymoma viral oncogene homolog 2
AKT3	-0.933275	0.206242	0.32976	65	63	258	345	145	309	NT_187519.1:500341-855682	-	7082	protein-coding	hsa:10000	v-akt murine thymoma viral oncogene homolog 3
AKTIP	-0.152007	0.295924	0.433126	645	625	667	789	782	812	chr16:53491028-53504411	-	2843	protein-coding	hsa:64400	AKT interacting protein
ALAD	0.56707	0.000208487	0.000871529	1174	1280	1237	801	1056	906	chr9:113386312-113401338	-	3375	protein-coding	hsa:210	aminolevulinate dehydratase
ALAS1	0.00168154	0.993151	0.995926	1450	1558	1842	1230	2192	1965	chr3:52198083-52214327	+	2452	protein-coding	hsa:211	aminolevulinate, delta-, synthase 1
ALB	6.53474	4.16515e-06	2.39578e-05	19	14	13	0	0	0	chr4:73404255-73421412	+	2247	protein-coding	hsa:213	albumin
ALCAM	-0.743782	1.09199e-05	5.83416e-05	6308	7113	5572	13292	10519	11347	chr3:105366713-105576913	+	4910	protein-coding	hsa:214	activated leukocyte cell adhesion molecule
ALDH16A1	1.13283	1.64215e-08	1.3076e-07	1252	1859	2317	786	931	1016	chr19:49453216-49471050	+	3106	protein-coding	hsa:126133	aldehyde dehydrogenase 16 family, member A1
ALDH18A1	-0.726234	1.5453e-06	9.5002e-06	2638	2639	3177	4329	5932	5240	chr10:95605929-95656810	-	3614	protein-coding	hsa:5832	aldehyde dehydrogenase 18 family, member A1
ALDH1A1	8.49267	0	0	295193	307266	295067	718	997	1060	chr9:72900662-72953317	-	2369	protein-coding	hsa:216	aldehyde dehydrogenase 1 family, member A1
ALDH1A3	-1.52877	2.27378e-18	4.42895e-17	663	689	973	2147	2791	2475	chr15:100879692-100916626	+	3608	protein-coding	hsa:220	aldehyde dehydrogenase 1 family, member A3
ALDH1B1	-0.592155	0.0125873	0.0331689	1134	1347	1853	1510	3169	2571	chr9:38392664-38397302	+	1707	protein-coding	hsa:219	aldehyde dehydrogenase 1 family, member B1
ALDH1L1	8.39759	9.636e-11	9.85618e-10	86	55	25	0	0	0	chr3:126103561-126181526	-	3289	protein-coding	hsa:10840	aldehyde dehydrogenase 1 family, member L1
ALDH1L2	0.36534	0.451805	0.591521	81	34	36	49	59	22	chr12:105019784-105084609	-	7745	protein-coding	hsa:160428	aldehyde dehydrogenase 1 family, member L2
ALDH2	6.34494	3.68404e-193	2.68973e-190	13088	9464	7820	133	131	153	chr12:111766887-111809985	+	2060	protein-coding	hsa:217	aldehyde dehydrogenase 2 family (mitochondrial)
ALDH3A1	2.11295	1.20407e-38	5.55418e-37	68446	77009	101042	17709	23176	22146	chr17:19737984-19748433	-	2845	protein-coding	hsa:218	aldehyde dehydrogenase 3 family, member A1
ALDH3A2	-0.218084	0.110493	0.203202	11227	12268	11041	15090	13454	15970	chr17:19648136-19677596	+	3823	protein-coding	hsa:224	aldehyde dehydrogenase 3 family, member A2
ALDH3B1	0.205598	0.0965971	0.18227	11704	12477	13211	11050	12848	12007	chr11:68008547-68029282	+	2897	protein-coding	hsa:221	aldehyde dehydrogenase 3 family, member B1
ALDH4A1	0.43661	0.00871555	0.0241569	1175	1385	1464	860	1238	1203	chr1:18871430-18902799	-	3383	protein-coding	hsa:8659	aldehyde dehydrogenase 4 family, member A1
ALDH5A1	0.23563	0.128625	0.229241	1133	1060	994	1034	1005	959	chr6:24494969-24537207	+	5170	protein-coding	hsa:7915	aldehyde dehydrogenase 5 family, member A1
ALDH6A1	-0.195042	0.18554	0.304324	744	772	723	964	923	951	chr14:74057662-74084493	-	4850	protein-coding	hsa:4329	aldehyde dehydrogenase 6 family, member A1
ALDH7A1	0.175548	0.230426	0.358656	2648	2616	2988	2286	3081	2736	chr5:126541841-126595390	-	4936	protein-coding	hsa:501	aldehyde dehydrogenase 7 family, member A1
ALDH8A1	-0.651679	0.273456	0.407968	13	9	14	13	27	23	chr6:134917390-134950122	-	2558	protein-coding	hsa:64577	aldehyde dehydrogenase 8 family, member A1
ALDH9A1	-0.179483	0.211649	0.336203	1393	1605	1708	1687	2042	2182	chr1:165662212-165698663	-	2555	protein-coding	hsa:223	aldehyde dehydrogenase 9 family, member A1
ALDOA	-0.904926	3.28878e-07	2.2347e-06	25707	30676	39072	52952	77927	66826	chr16:30053090-30070420	+	2390	protein-coding	hsa:226	aldolase A, fructose-bisphosphate
ALDOC	-3.41718	4.76947e-42	2.5246e-40	69	68	102	750	1285	786	chr17:28573115-28576963	-	1737	protein-coding	hsa:230	aldolase C, fructose-bisphosphate
ALG1	0.483219	0.00364829	0.0112932	874	909	1025	586	836	809	chr16:5071809-5087379	+	3934	protein-coding	hsa:56052	ALG1, chitobiosyldiphosphodolichol beta-mannosyltransferase
ALG10	-0.488485	0.0800046	0.156152	123	197	193	336	179	275	chr12:34022281-34028302	+	3128	protein-coding	hsa:84920	ALG10, alpha-1,2-glucosyltransferase
ALG10B	-0.485508	0.0622848	0.126926	371	449	372	830	383	623	chr12:38316679-38329726	+	10074	protein-coding	hsa:144245	ALG10B, alpha-1,2-glucosyltransferase
ALG11	0.120873	0.617885	0.733158	166	124	155	140	132	183	chr13:52012387-52029648	+	2565	protein-coding	hsa:440138	ALG11, alpha-1,2-mannosyltransferase
ALG12	-0.0118349	0.946811	0.967511	725	712	851	657	1002	903	chr22:49860163-49918469	-	2375	protein-coding	hsa:79087	ALG12, alpha-1,6-mannosyltransferase
ALG13	-0.122057	0.420986	0.562049	1070	1109	970	1300	1273	1222	chrX:111680741-111764164	+	8150	protein-coding	hsa:79868	ALG13, UDP-N-acetylglucosaminyltransferase subunit
ALG14	1.31299	5.23215e-09	4.42237e-08	244	255	304	89	132	138	chr1:94981565-95072974	-	2473	protein-coding	hsa:199857	ALG14, UDP-N-acetylglucosaminyltransferase subunit
ALG1L	-3.54771	0.000689854	0.00256656	1	3	0	14	24	14	chr3:125929272-125993832	-	4191	protein-coding	hsa:200810	ALG1, chitobiosyldiphosphodolichol beta-mannosyltransferase-like
ALG1L10P	1.99353	0.165233	0.277989	8	4	2	0	2	2	chr12:8227734-8231764	+	4031	pseudo		asparagine-linked glycosylation 1-like 10, pseudogene
ALG1L11P	0.161962	0.920575	0.951029	0	5	3	0	4	4	chr8:12178697-12182719	+	4023	pseudo		asparagine-linked glycosylation 1-like 11, pseudogene
ALG1L13P	-1.86127	0.0456685	0.0980767	1	1	11	8	21	23	chr8:8236003-8244667	-	8665	pseudo		asparagine-linked glycosylation 1-like 13, pseudogene
ALG1L15P	1.20305	0.469995	0.608413	6	4	0	0	2	3	chr3:156044129-156044950	-	756	pseudo		asparagine-linked glycosylation 1-like 15, pseudogene
ALG1L6P	-1.31194	0.00175321	0.00590812	18	15	23	45	55	54	chr3:75415067-75424731	+	3253	pseudo		asparagine-linked glycosylation 1-like 6, pseudogene
ALG1L7P	-0.778809	0.460774	0.600173	7	3	1	10	5	6	chr4:3935446-3945048	+	3298	pseudo		asparagine-linked glycosylation 1-like 7, pseudogene
ALG1L8P	-1.93716	0.000223616	0.00093073	7	10	11	29	47	43	chr11:67785270-67793345	+	8076	pseudo		asparagine-linked glycosylation 1-like 8, pseudogene
ALG1L9P	0.936412	0.145035	0.251625	15	11	28	11	10	10	chr11:71794363-71813859	-	2488	pseudo	hsa:285407	asparagine-linked glycosylation 1-like 9, pseudogene
ALG2	0.796736	2.18538e-07	1.52559e-06	1405	1460	1452	800	1067	889	chr9:99216425-99221964	-	2989	protein-coding	hsa:85365	ALG2, alpha-1,3/1,6-mannosyltransferase
ALG3	-0.0416959	0.83412	0.895182	878	1144	1405	1011	1579	1312	chr3:184242329-184249525	-	1606	protein-coding	hsa:10195	ALG3, alpha-1,3- mannosyltransferase
ALG5	0.859244	2.22479e-06	1.33746e-05	455	510	543	284	267	371	chr13:36949770-36999367	-	1277	protein-coding	hsa:29880	ALG5, dolichyl-phosphate beta-glucosyltransferase
ALG6	-0.564301	0.00595679	0.0173175	228	214	271	438	322	403	chr1:63367590-63438562	+	3371	protein-coding	hsa:29929	ALG6, alpha-1,3-glucosyltransferase
ALG8	0.710278	1.09369e-05	5.84175e-05	1212	1238	1296	949	747	831	chr11:78100942-78139660	-	2487	protein-coding	hsa:79053	ALG8, alpha-1,3-glucosyltransferase
ALG9	0.209426	0.162885	0.274999	588	642	687	569	598	670	chr11:111776096-111871581	-	6577	protein-coding	hsa:79796	ALG9, alpha-1,2-mannosyltransferase
ALKBH1	-0.153998	0.383952	0.52519	296	272	339	351	360	407	chr14:77672404-77708038	-	2585	protein-coding	hsa:8846	alkB, alkylation repair homolog 1 (E. coli)
ALKBH2	-0.405306	0.006807	0.0194527	597	587	607	765	900	970	chr12:109088188-109093631	-	1212	protein-coding	hsa:121642	alkB, alkylation repair homolog 2 (E. coli)
ALKBH3	0.0898741	0.616053	0.731928	265	267	291	272	302	282	chr11:43880807-43920275	+	1569	protein-coding	hsa:221120	alkB, alkylation repair homolog 3 (E. coli)
ALKBH4	-0.568319	0.00275135	0.00883715	306	277	310	382	560	531	chr7:102456220-102464874	-	2121	protein-coding	hsa:54784	alkB, alkylation repair homolog 4 (E. coli)
ALKBH5	-0.106107	0.464138	0.603339	3984	4333	4074	5348	4446	4945	chr17:18183553-18209954	+	3434	protein-coding	hsa:54890	AlkB family member 5, RNA demethylase
ALKBH6	0.264832	0.137526	0.24181	589	769	788	528	730	723	chr19:36009116-36014243	-	1060	protein-coding	hsa:84964	alkB, alkylation repair homolog 6 (E. coli)
ALKBH7	-0.597366	9.54472e-05	0.000426801	986	1118	971	1527	1937	1698	chr19:6372433-6375250	+	1331	protein-coding	hsa:84266	alkB, alkylation repair homolog 7 (E. coli)
ALKBH8	-0.460285	0.0298336	0.0691442	204	155	226	274	328	289	chr11:107502726-107565740	-	4067	protein-coding	hsa:91801	alkB, alkylation repair homolog 8 (E. coli)
ALMS1	-0.517673	0.00269612	0.00867683	674	948	983	1440	1304	1365	chr2:73385758-73609919	+	12925	protein-coding	hsa:7840	Alstrom syndrome 1
ALMS1-IT1	-1.91261	1.58983e-08	1.26881e-07	27	41	23	96	138	148	chr2:73457103-73459482	+	1766	ncRNA	hsa:100874291	ALMS1 intronic transcript 1 (non-protein coding)
ALMS1P1	2.18179	0.291531	0.428086	7	1	0	1	0	1	chr2:73644919-73685572	+	1597	pseudo
ALOX12	-0.843452	0.0372917	0.0831483	23	20	28	43	51	47	chr17:6993791-7010736	+	4212	protein-coding	hsa:239	arachidonate 12-lipoxygenase
ALOX12-AS1	0.0466262	0.884221	0.928467	85	53	65	73	79	66	chr17:6985123-7012334	-	651	ncRNA	hsa:100506713	ALOX12 antisense RNA 1
ALOX12B	0.169094	0.657336	0.764516	56	32	49	44	51	40	chr17:8072636-8087703	-	2502	protein-coding	hsa:242	arachidonate 12-lipoxygenase, 12R type
ALOX12P1	0.233058	0.860154	0.912153	1	3	9	6	0	6	chr17:30529673-30542433	+	12761	pseudo		arachidonate 12-lipoxygenase pseudogene 1
ALOX12P2	8.15618	1.60607e-14	2.38634e-13	162	134	220	0	1	1	chr17:6853576-6900349	+	2768	pseudo	hsa:245	arachidonate 12-lipoxygenase pseudogene 2
ALOX5AP	2.97123	0.0158824	0.0404569	10	9	10	4	0	0	chr13:30713478-30764428	+	1227	protein-coding	hsa:241	arachidonate 5-lipoxygenase-activating protein
ALOXE3	-4.53796	8.00166e-11	8.25629e-10	2	1	4	43	60	78	chr17:8095900-8118916	-	3397	protein-coding	hsa:59344	arachidonate lipoxygenase 3
ALPK1	-0.343403	0.0834229	0.162017	469	536	526	828	541	775	chr4:112286420-112442618	+	7866	protein-coding	hsa:80216	alpha-kinase 1
ALPK2	3.65291	4.3331e-63	4.04162e-61	3220	2955	3028	180	378	257	chr18:58481247-58629192	-	11036	protein-coding	hsa:115701	alpha-kinase 2
ALPK3	3.22803	3.29254e-17	5.88295e-16	127	115	106	19	13	9	chr15:84816631-84873482	+	10917	protein-coding	hsa:57538	alpha-kinase 3
ALPL	-1.96522	0.122768	0.221034	4	1	0	5	12	5	chr1:21508982-21578412	+	2603	protein-coding	hsa:249	alkaline phosphatase, liver/bone/kidney
ALS2	-0.665103	5.46492e-06	3.0831e-05	1082	985	998	1560	1883	1962	chr2:201700263-201781172	-	7205	protein-coding	hsa:57679	amyotrophic lateral sclerosis 2 (juvenile)
ALS2CL	1.58456	1.45704e-11	1.62283e-10	344	316	367	125	159	94	chr3:46668995-46693713	-	6609	protein-coding	hsa:259173	ALS2 C-terminal like
ALS2CR12	2.61529	0.0124644	0.0328982	16	4	13	2	1	3	chr2:201288271-201357398	-	2283	protein-coding	hsa:130540	amyotrophic lateral sclerosis 2 (juvenile) chromosome region, candidate 12
ALX1	-2.15804	1.85297e-05	9.49948e-05	17	4	16	72	58	52	chr12:85280258-85301784	+	1319	protein-coding	hsa:8092	ALX homeobox 1
ALX3	-3.50296	0.0178153	0.0446289	0	0	2	6	8	11	chr1:110060375-110070700	-	1478	protein-coding	hsa:257	ALX homeobox 3
ALX4	-0.0488689	0.884457	0.928489	264	138	105	168	254	165	chr11:44260728-44310166	-	5466	protein-coding	hsa:60529	ALX homeobox 4
ALYREF	-0.444931	0.0227315	0.0548547	1625	2084	2883	2685	3477	3760	chr17:81887835-81891622	-	1247	protein-coding	hsa:10189	Aly/REF export factor
AMACR	1.28505	3.30149e-06	1.92941e-05	175	178	250	65	123	86	chr5:33986986-34008115	-	3352	protein-coding	hsa:23600	alpha-methylacyl-CoA racemase
AMBP	1.32167	1.922e-09	1.70413e-08	393	328	278	134	159	152	chr9:114060127-114078472	-	1434	protein-coding	hsa:259	alpha-1-microglobulin/bikunin precursor
AMBRA1	-0.0859224	0.57331	0.697786	1089	1015	1142	1099	1450	1273	chr11:46396412-46594069	-	5306	protein-coding	hsa:55626	autophagy/beclin-1 regulator 1
AMD1	-0.195474	0.162057	0.273965	2070	2508	2483	2998	2761	3182	chr6:110814621-110895713	+	3424	protein-coding	hsa:262	adenosylmethionine decarboxylase 1
AMD1P3	4.61214	0.0204838	0.0502845	8	2	2	0	0	0	chr5:43586363-43588822	-	1873	pseudo		adenosylmethionine decarboxylase 1 pseudogene 3
AMDHD1	1.96878	3.16892e-09	2.73524e-08	127	107	91	35	31	26	chr12:95943293-95968592	+	2136	protein-coding	hsa:144193	amidohydrolase domain containing 1
AMDHD2	-0.363482	0.0409547	0.0897561	644	663	753	738	1133	1075	chr16:2520351-2531414	+	3189	protein-coding	hsa:51005	amidohydrolase domain containing 2
AMER1	-0.431334	0.0366616	0.0819989	183	207	160	245	296	283	chrX:64189879-64205744	-	3681	protein-coding	hsa:139285	APC membrane recruitment protein 1
AMFR	0.312632	0.0542978	0.113422	5225	4387	4940	3480	5063	4493	chr16:56361452-56425538	-	3696	protein-coding	hsa:267	autocrine motility factor receptor, E3 ubiquitin protein ligase
AMH	2.74033	1.83069e-55	1.44094e-53	1001	1151	1034	183	188	156	chr19:2249114-2252073	+	2018	protein-coding	hsa:268	anti-Mullerian hormone
AMHR2	-2.02831	0.0768364	0.151069	0	2	4	7	6	14	chr12:53423855-53431672	+	1916	protein-coding	hsa:269	anti-Mullerian hormone receptor, type II
AMIGO1	1.0401	0.019973	0.049236	55	34	62	25	39	17	chr1:109507431-109509742	-	1870	protein-coding	hsa:57463	adhesion molecule with Ig-like domain 1
AMIGO2	1.91932	1.21723e-29	4.12357e-28	14621	11133	11089	3105	3985	3765	chr12:47077434-47080826	-	3104	protein-coding	hsa:347902	adhesion molecule with Ig-like domain 2
AMIGO3	1.61381	8.47349e-05	0.000382617	93	131	71	27	58	22	chr3:49717951-49719805	-	1855	protein-coding	hsa:386724	adhesion molecule with Ig-like domain 3
AMMECR1	1.31558	4.97852e-09	4.21641e-08	511	603	547	311	180	244	chrX:110194186-110440233	-	5604	protein-coding	hsa:9949	Alport syndrome, mental retardation, midface hypoplasia and elliptocytosis chromosomal region gene 1
AMMECR1L	-0.385518	0.0116829	0.0310757	1019	879	1124	1362	1577	1431	chr2:127861630-127886408	-	5279	protein-coding	hsa:83607	AMMECR1-like
AMN	2.43648	0.00572547	0.0167436	14	24	10	1	2	7	chr14:102922430-102930842	+	2058	protein-coding	hsa:81693	amnion associated transmembrane protein
AMN1	-1.95608	4.09391e-28	1.29374e-26	271	200	268	1026	995	1159	chr12:31671137-31729178	-	5394	protein-coding	hsa:196394	antagonist of mitotic exit network 1 homolog (S. cerevisiae)
AMOT	7.61357	1.25151e-09	1.13047e-08	79	63	47	0	0	1	chrX:112774877-112840946	-	7802	protein-coding	hsa:154796	angiomotin
AMOTL1	-0.0424077	0.789085	0.86432	640	640	825	789	802	803	chr11:94706418-94876753	+	9137	protein-coding	hsa:154810	angiomotin like 1
AMOTL2	-1.59172	1.65656e-15	2.64313e-14	1729	2832	3153	7804	9745	8055	chr3:134355345-134375417	-	5008	protein-coding	hsa:51421	angiomotin like 2
AMPD2	-0.302201	0.129509	0.230524	1543	1285	1444	1336	2390	2153	chr1:109619813-109632055	+	4109	protein-coding	hsa:271	adenosine monophosphate deaminase 2
AMPD3	-3.54947	8.50655e-45	4.94806e-43	60	37	44	529	758	547	chr11:10450321-10507579	+	4473	protein-coding	hsa:272	adenosine monophosphate deaminase 3
AMPH	-2.36271	3.19384e-06	1.87166e-05	10	4	14	53	52	54	chr7:38383694-38631567	-	5091	protein-coding	hsa:273	amphiphysin
AMT	-0.459874	0.270562	0.40482	193	86	43	125	182	194	chr3:49416778-49422678	-	2202	protein-coding	hsa:275	aminomethyltransferase
AMTN	7.31361	1.70391e-07	1.20699e-06	50	17	11	0	0	0	chr4:70518572-70532743	+	1006	protein-coding	hsa:401138	amelotin
AMY2B	0.358313	0.251478	0.383115	113	79	67	75	71	79	chr1:103554644-103579534	+	2242	protein-coding	hsa:280	amylase, alpha 2B (pancreatic)
AMZ1	0.864667	0.477955	0.615664	8	3	2	3	2	3	chr7:2679522-2767486	+	8562	protein-coding	hsa:155185	archaelysin family metallopeptidase 1
AMZ2	-0.593982	4.19726e-06	2.41032e-05	2354	2295	2326	3768	3688	4221	chr17:68205486-68257164	+	2024	protein-coding	hsa:51321	archaelysin family metallopeptidase 2
AMZ2P1	-0.736349	0.000257889	0.00106004	259	216	209	346	428	497	chr17:64966550-64975585	-	3442	pseudo	hsa:201283	archaelysin family metallopeptidase 2 pseudogene 1
ANAPC1	-0.593001	4.06786e-05	0.000195569	1463	1679	1862	2702	2539	3110	chr2:111766147-111884196	-	7892	protein-coding	hsa:64682	anaphase promoting complex subunit 1
ANAPC10	0.015128	0.948575	0.968706	175	182	128	167	174	193	chr4:144967117-145098541	-	2664	protein-coding	hsa:10393	anaphase promoting complex subunit 10
ANAPC10P1	-0.505145	0.767957	0.848419	0	4	1	1	1	6	chr1:52253567-52254395	+	829	pseudo		anaphase promoting complex subunit 10 pseudogene 1
ANAPC11	-0.363875	0.0822424	0.160018	2581	2750	3974	3154	5594	4517	chr17:81890790-81900533	+	1186	protein-coding	hsa:51529	anaphase promoting complex subunit 11
ANAPC13	-0.274082	0.0889312	0.170587	867	810	987	965	1277	1337	chr3:134477704-134486023	-	1842	protein-coding	hsa:25847	anaphase promoting complex subunit 13
ANAPC15	-0.355489	0.132468	0.234942	513	515	795	554	1015	1023	chr11:72106254-72112793	-	1783	protein-coding	hsa:25906	anaphase promoting complex subunit 15
ANAPC16	0.077437	0.587734	0.708016	2258	1961	2297	2136	2479	2227	chr10:72216000-72235860	+	3569	protein-coding	hsa:119504	anaphase promoting complex subunit 16
ANAPC2	0.307059	0.0956989	0.180914	2045	2170	2526	1466	2491	2095	chr9:137174784-137188605	-	2765	protein-coding	hsa:29882	anaphase promoting complex subunit 2
ANAPC4	0.0764035	0.722507	0.815526	397	485	434	548	339	490	chr4:25377226-25418498	+	2675	protein-coding	hsa:29945	anaphase promoting complex subunit 4
ANAPC5	-0.241679	0.100722	0.188568	2903	3074	3531	3421	4608	4442	chr12:121308245-121354209	-	2625	protein-coding	hsa:51433	anaphase promoting complex subunit 5
ANAPC7	-0.0106966	0.942808	0.965043	1922	2034	2387	1958	2475	2658	chr12:110372900-110403730	-	3303	protein-coding	hsa:51434	anaphase promoting complex subunit 7
ANG	1.61034	1.49822e-12	1.84967e-11	348	299	252	96	115	117	chr14:20684177-20694008	+	1044	protein-coding	hsa:283	angiogenin, ribonuclease, RNase A family, 5
ANGEL1	-0.299384	0.0306803	0.0707386	734	798	843	1012	1087	1138	chr14:76786473-76812947	-	4111	protein-coding	hsa:23357	angel homolog 1 (Drosophila)
ANGEL2	-0.00158786	0.992193	0.995201	1081	1152	948	1214	1053	1265	chr1:212992182-213015875	-	5016	protein-coding	hsa:90806	angel homolog 2 (Drosophila)
ANGPT1	8.46108	1.22093e-15	1.97334e-14	180	265	190	0	0	2	chr8:107249482-107498055	-	4367	protein-coding	hsa:284	angiopoietin 1
ANGPTL4	-0.601271	0.0235118	0.0564608	872	630	771	1853	979	946	chr19:8364127-8374375	+	1955	protein-coding	hsa:51129	angiopoietin-like 4
ANGPTL6	-1.01973	0.121935	0.219853	6	9	9	16	14	24	chr19:10092337-10106194	-	2516	protein-coding	hsa:83854	angiopoietin-like 6
ANK1	-0.627242	9.27358e-06	5.01787e-05	704	816	758	1201	1325	1375	chr8:41653225-41896762	-	8590	protein-coding	hsa:286	ankyrin 1, erythrocytic
ANK2	1.04641	0.000200379	0.00083979	118	124	188	63	91	76	chr4:112706083-113383740	+	15805	protein-coding	hsa:287	ankyrin 2, neuronal
ANK3	10.0958	5.02125e-17	8.90409e-16	424	349	284	1	0	0	chr10:60026298-60733526	-	17128	protein-coding	hsa:288	ankyrin 3, node of Ranvier (ankyrin G)
ANKAR	-0.422404	0.196125	0.316989	93	77	80	170	79	120	chr2:189674292-189763059	+	4980	protein-coding	hsa:150709	ankyrin and armadillo repeat containing
ANKDD1A	-1.43433	5.87972e-07	3.86739e-06	76	52	50	159	215	161	chr15:64911902-64958700	+	3110	protein-coding	hsa:348094	ankyrin repeat and death domain containing 1A
ANKDD1B	3.53631	0.00523893	0.0154835	10	17	4	0	2	1	chr5:75611289-75671846	+	2844	protein-coding	hsa:728780	ankyrin repeat and death domain containing 1B
ANKEF1	2.13874	3.68688e-38	1.6609e-36	1325	1420	1170	325	302	360	chr20:10034999-10056764	+	3876	protein-coding	hsa:63926	ankyrin repeat and EF-hand domain containing 1
ANKFY1	0.495279	0.000771786	0.00283829	3613	3829	4832	2958	3478	3185	chr17:4163371-4264026	-	8161	protein-coding	hsa:51479	ankyrin repeat and FYVE domain containing 1
ANKH	0.555696	0.000119287	0.000521939	1142	1072	1084	752	878	861	chr5:14704800-14871778	-	8207	protein-coding	hsa:56172	ANKH inorganic pyrophosphate transport regulator
ANKHD1	0.456587	0.113356	0.207386	96	121	80	78	87	75	chr5:140401814-140539856	+	8221	protein-coding	hsa:54882	ankyrin repeat and KH domain containing 1
ANKHD1-EIF4EBP3	1.42674	0.167811	0.280963	11	10	3	2	6	2	chr5:140401814-140549578	+	8349	protein-coding	hsa:404734	ANKHD1-EIF4EBP3 readthrough
ANKIB1	-0.390282	0.00312754	0.00988234	2552	2530	2530	3784	3502	3758	chr7:92246216-92401773	+	6788	protein-coding	hsa:54467	ankyrin repeat and IBR domain containing 1
ANKK1	0.135798	0.864171	0.915084	9	5	13	12	5	10	chr11:113386014-113400418	+	4541	protein-coding	hsa:255239	ankyrin repeat and kinase domain containing 1
ANKLE1	0.901762	0.00425809	0.0129166	80	86	74	54	44	44	chr19:17281645-17287646	+	3218	protein-coding	hsa:126549	ankyrin repeat and LEM domain containing 1
ANKLE2	0.315827	0.020811	0.0509753	3169	2932	2951	2595	2850	2616	chr12:132725667-132761888	-	4482	protein-coding	hsa:23141	ankyrin repeat and LEM domain containing 2
ANKMY1	0.419922	0.0134433	0.0351055	660	684	860	517	684	623	chr2:240468632-240561110	-	4044	protein-coding	hsa:51281	ankyrin repeat and MYND domain containing 1
ANKMY2	0.462729	0.00287812	0.0091992	645	598	612	486	503	503	chr7:16599776-16645817	-	2682	protein-coding	hsa:57037	ankyrin repeat and MYND domain containing 2
ANKRA2	0.511522	0.00517911	0.0153281	500	452	524	430	341	372	chr5:73552200-73565705	-	2198	protein-coding	hsa:57763	ankyrin repeat, family A (RFXANK-like), 2
ANKRD1	2.51223	7.8753e-15	1.19273e-13	140	227	269	48	47	27	chr10:90912100-90921275	-	1974	protein-coding	hsa:27063	ankyrin repeat domain 1 (cardiac muscle)
ANKRD10	0.502634	0.000444304	0.00172547	2071	1938	1845	1524	1556	1500	chr13:110878540-110915107	-	2595	protein-coding	hsa:55608	ankyrin repeat domain 10
ANKRD11	-0.229823	0.127365	0.227492	5567	5774	6081	8309	6429	7825	chr16:89267619-89490561	-	10172	protein-coding	hsa:29123	ankyrin repeat domain 11
ANKRD12	0.00202172	0.991695	0.995071	867	1226	1002	1315	1120	966	chr18:9136753-9285985	+	11341	protein-coding	hsa:23253	ankyrin repeat domain 12
ANKRD13A	0.318282	0.0559177	0.11629	990	891	843	869	741	810	chr12:109999169-110039432	+	3953	protein-coding	hsa:88455	ankyrin repeat domain 13A
ANKRD13B	-0.746886	2.39363e-06	1.43165e-05	814	1024	1134	1589	1943	1990	chr17:29589769-29614761	+	3376	protein-coding	hsa:124930	ankyrin repeat domain 13B
ANKRD13C	-0.00112277	0.995184	0.99702	560	636	553	744	543	646	chr1:70259002-70354977	-	5667	protein-coding	hsa:81573	ankyrin repeat domain 13C
ANKRD13D	-0.323004	0.0526812	0.110646	758	778	853	898	1311	1107	chr11:67289291-67302484	+	2498	protein-coding	hsa:338692	ankyrin repeat domain 13 family, member D
ANKRD16	-0.323114	0.106073	0.196713	258	291	355	350	500	401	chr10:5861726-5889897	-	2628	protein-coding	hsa:54522	ankyrin repeat domain 16
ANKRD17	-0.047707	0.729455	0.820149	3327	3885	4215	4087	4108	4882	chr4:73073966-73259142	-	10207	protein-coding	hsa:26057	ankyrin repeat domain 17
ANKRD18A	-0.797409	0.000158244	0.000676594	1363	840	1105	2453	1780	2130	chr9:38566260-38620587	-	6664	protein-coding	hsa:253650	ankyrin repeat domain 18A
ANKRD18B	-0.0594255	0.754925	0.838616	540	683	618	822	583	710	chr9:33524403-33578755	+	7004	protein-coding	hsa:441459	ankyrin repeat domain 18B
ANKRD18CP	-0.845123	0.131656	0.233758	21	13	9	34	19	33	chr9:97155893-97238742	-	3920	pseudo	hsa:100287922	ankyrin repeat domain 18C, pseudogene
ANKRD2	-2.18854	8.72123e-09	7.17662e-08	16	42	51	146	257	143	chr10:97572441-97583884	+	1509	protein-coding	hsa:26287	ankyrin repeat domain 2 (stretch responsive muscle)
ANKRD20A1	0.181481	0.757697	0.840109	13	22	20	27	12	14	chr9:67859315-67902394	+	3511	protein-coding	hsa:84210	ankyrin repeat domain 20 family, member A1
ANKRD20A11P	-0.803862	0.342168	0.48239	4	8	5	11	5	17	chr21:13943769-13980444	-	1095	pseudo	hsa:391267	ankyrin repeat domain 20 family, member A11, pseudogene
ANKRD20A13P	-1.02189	0.371776	0.513025	4	3	1	9	3	6	NT_187361.1:91421-95499	-	1517	pseudo	hsa:100132733	ankyrin repeat domain 20 family, member A13, pseudogene
ANKRD20A14P	0.619481	0.579564	0.701969	6	7	4	9	2	1	NT_187513.1:42363-46410	+	1517	pseudo		ankyrin repeat domain 20 family, member A14, pseudogene
ANKRD20A18P	1.52253	0.0943938	0.179116	13	2	27	5	7	4	chr21:14064250-14069088	+	568	pseudo		ankyrin repeat domain 20 family, member A18, pseudogene
ANKRD20A2	-0.2828	0.640776	0.752268	20	18	16	32	32	8	chr9:40223285-40282360	+	3511	protein-coding	hsa:441430	ankyrin repeat domain 20 family, member A2
ANKRD20A20P	-1.99102	0.00548657	0.0161343	7	9	7	67	12	20	chr9:64410782-64436159	+	2725	pseudo		ankyrin repeat domain 20 family, member A20, pseudogene
ANKRD20A3	-1.60782	0.0459282	0.0985346	3	10	3	22	8	24	chr9:66093946-66153193	-	3930	protein-coding	hsa:441425	ankyrin repeat domain 20 family, member A3
ANKRD20A4	-0.983944	0.0861825	0.16637	8	21	17	43	16	41	chr9:64369563-64412691	+	3517	protein-coding	hsa:728747	ankyrin repeat domain 20 family, member A4
ANKRD20A5P	0.439626	0.0864081	0.166775	515	428	266	373	301	317	chr18:14179097-14227050	+	3707	pseudo	hsa:440482	ankyrin repeat domain 20 family, member A5, pseudogene
ANKRD20A8P	-3.19117	0.0610942	0.124992	0	1	1	10	0	10	chr2:94760928-94857075	-	3670	pseudo	hsa:729171	ankyrin repeat domain 20 family, member A8, pseudogene
ANKRD22	4.78706	1.28835e-10	1.3002e-09	33	59	58	2	1	3	chr10:88819899-88851975	-	3986	protein-coding	hsa:118932	ankyrin repeat domain 22
ANKRD23	-0.224626	0.326908	0.465978	184	145	198	250	234	195	chr2:96837914-96844021	-	2582	protein-coding	hsa:200539	ankyrin repeat domain 23
ANKRD24	-0.814577	0.0151348	0.0388141	69	59	50	150	77	119	chr19:4182618-4224814	+	4201	protein-coding	hsa:170961	ankyrin repeat domain 24
ANKRD26	0.375959	0.0999275	0.187369	1263	1452	1295	1558	901	930	chr10:26938195-27100498	-	24995	protein-coding	hsa:22852	ankyrin repeat domain 26
ANKRD26P4	0.793178	0.553233	0.681261	5	5	1	4	2	1	chr13:31311285-31312928	+	1644	pseudo		ankyrin repeat domain 26 pseudogene 4
ANKRD27	-0.550565	0.00063239	0.0023711	2186	1921	2741	3445	4074	3564	chr19:32597001-32675215	-	4453	protein-coding	hsa:84079	ankyrin repeat domain 27 (VPS9 domain)
ANKRD28	-1.69944	8.37877e-43	4.57226e-41	2342	2546	2624	8151	9391	9503	chr3:15667236-15859814	-	7719	protein-coding	hsa:23243	ankyrin repeat domain 28
ANKRD29	-2.58974	7.63219e-23	1.88781e-21	451	210	223	2111	1845	1977	chr18:23598926-23662914	-	5419	protein-coding	hsa:147463	ankyrin repeat domain 29
ANKRD31	0.507633	0.613518	0.729899	3	11	4	5	4	5	chr5:75068297-75236897	-	6229	protein-coding	hsa:256006	ankyrin repeat domain 31
ANKRD33B	-1.38973	4.33894e-14	6.22415e-13	1455	1410	1528	3557	5521	3678	chr5:10564323-10657816	+	9333	protein-coding	hsa:651746	ankyrin repeat domain 33B
ANKRD34A	-0.414599	0.380583	0.521593	21	21	18	27	25	37	chr1:145960269-145964582	-	2786	protein-coding	hsa:284615	ankyrin repeat domain 34A
ANKRD34B	-0.357866	0.779409	0.857217	6	2	1	5	1	7	chr5:80558475-80570485	-	2215	protein-coding	hsa:340120	ankyrin repeat domain 34B
ANKRD36	-0.0651849	0.761891	0.843346	658	745	754	1077	736	662	chr2:97113186-97264521	+	8473	protein-coding	hsa:375248	ankyrin repeat domain 36
ANKRD36B	-0.309343	0.0877363	0.168907	225	275	285	349	371	355	chr2:97492663-97590245	-	6196	protein-coding	hsa:57730	ankyrin repeat domain 36B
ANKRD36BP1	-0.696175	0.467189	0.606041	10	8	0	9	9	15	chr1:168245565-168247430	-	1866	pseudo	hsa:84832	ankyrin repeat domain 36B pseudogene 1
ANKRD36BP2	1.03264	0.40162	0.543136	4	3	6	3	1	3	chr2:88765902-88806596	+	1731	pseudo	hsa:645784	ankyrin repeat domain 36B pseudogene 2
ANKRD36C	-0.314772	0.165753	0.278508	501	427	616	904	629	572	chr2:95849548-95992320	-	8072	protein-coding	hsa:400986	ankyrin repeat domain 36C
ANKRD37	-0.0105158	0.981492	0.989012	28	49	52	59	22	62	chr4:185396686-185400245	+	1029	protein-coding	hsa:353322	ankyrin repeat domain 37
ANKRD39	-1.58778	3.31994e-08	2.5487e-07	135	243	282	456	1017	723	chr2:96847985-96858019	-	900	protein-coding	hsa:51239	ankyrin repeat domain 39
ANKRD40	-0.561028	6.61733e-06	3.68319e-05	2286	2208	2337	3500	3726	3950	chr17:50693190-50707909	-	4169	protein-coding	hsa:91369	ankyrin repeat domain 40
ANKRD42	-0.0944197	0.613361	0.729877	294	324	305	400	321	368	chr11:83193739-83256099	+	4066	protein-coding	hsa:338699	ankyrin repeat domain 42
ANKRD44	-1.42167	4.19478e-11	4.4834e-10	125	165	202	527	420	504	chr2:196962617-197310797	-	9307	protein-coding	hsa:91526	ankyrin repeat domain 44
ANKRD44-IT1	-1.99258	0.0486158	0.103379	1	3	3	6	11	14	chr2:197250858-197302519	-	1069	ncRNA	hsa:101927547	ANKRD44 intronic transcript 1 (non-protein coding)
ANKRD46	1.20812	7.17038e-07	4.64988e-06	316	276	290	160	97	166	chr8:100509752-100559786	-	3274	protein-coding	hsa:157567	ankyrin repeat domain 46
ANKRD49	0.193318	0.478326	0.615809	180	149	168	209	114	156	chr11:94493987-94499578	+	1950	protein-coding	hsa:54851	ankyrin repeat domain 49
ANKRD50	1.40089	7.7666e-24	2.01522e-22	2602	2445	2401	1014	1083	1030	chr4:124664048-124712732	-	9520	protein-coding	hsa:57182	ankyrin repeat domain 50
ANKRD52	0.577454	0.000563443	0.00213642	5737	6327	7806	4052	5876	4807	chr12:56237807-56258391	-	8656	protein-coding	hsa:283373	ankyrin repeat domain 52
ANKRD54	0.0751322	0.665775	0.771141	468	603	639	513	660	624	chr22:37830854-37848994	-	2562	protein-coding	hsa:129138	ankyrin repeat domain 54
ANKRD55	0.306414	0.750063	0.835157	18	2	5	3	10	10	chr5:56099680-56233359	-	3734	protein-coding	hsa:79722	ankyrin repeat domain 55
ANKRD6	0.860381	0.00549597	0.0161552	246	199	131	149	114	88	chr6:89433178-89633834	+	7362	protein-coding	hsa:22881	ankyrin repeat domain 6
ANKRD61	0.54689	0.388131	0.529674	13	14	19	7	14	14	chr7:6031376-6036552	+	1423	protein-coding	hsa:100310846	ankyrin repeat domain 61
ANKRD62	-4.2162	0.0680164	0.136646	0	0	0	8	3	0	chr18:12093796-12181684	+	4748	protein-coding	hsa:342850	ankyrin repeat domain 62
ANKRD63	-0.0435502	0.938297	0.962294	24	12	19	23	13	27	chr15:40278372-40282586	-	4215	protein-coding	hsa:100131244	ankyrin repeat domain 63
ANKRD65	-0.478435	0.751173	0.83594	4	1	2	0	9	2	chr1:1418420-1422561	-	3182	protein-coding	hsa:441869	ankyrin repeat domain 65
ANKRD7	3.8976	0.00808144	0.0226544	17	5	5	2	0	0	chr7:118224658-118242731	+	1358	protein-coding	hsa:56311	ankyrin repeat domain 7
ANKRD9	0.262477	0.243179	0.373394	548	768	795	466	866	618	chr14:102506936-102509791	-	1688	protein-coding	hsa:122416	ankyrin repeat domain 9
ANKS1A	0.0215846	0.892341	0.933729	793	810	954	935	808	1044	chr6:34889261-35097994	+	7239	protein-coding	hsa:23294	ankyrin repeat and sterile alpha motif domain containing 1A
ANKS1B	-1.37534	1.78557e-08	1.41436e-07	71	74	65	206	177	221	chr12:98729904-99984727	-	9965	protein-coding	hsa:56899	ankyrin repeat and sterile alpha motif domain containing 1B
ANKS3	-0.512071	0.00858644	0.0238458	711	635	917	945	1465	1165	chr16:4696510-4734377	-	2667	protein-coding	hsa:124401	ankyrin repeat and sterile alpha motif domain containing 3
ANKS4B	7.61178	8.14771e-18	1.53071e-16	128	220	182	0	1	2	chr16:21233695-21252429	+	2906	protein-coding	hsa:257629	ankyrin repeat and sterile alpha motif domain containing 4B
ANKS6	0.50957	7.76925e-05	0.000353304	1780	1906	2007	1392	1461	1577	chr9:98732009-98796542	-	7177	protein-coding	hsa:203286	ankyrin repeat and sterile alpha motif domain containing 6
ANKZF1	-0.172635	0.422262	0.563149	937	805	683	1210	769	1048	chr2:219229757-219236669	+	3079	protein-coding	hsa:55139	ankyrin repeat and zinc finger domain containing 1
ANLN	-0.358732	0.150287	0.258659	2418	4293	6293	6259	5365	6658	chr7:36389803-36453791	+	4841	protein-coding	hsa:54443	anillin, actin binding protein
ANO1	-1.24845	0.124472	0.223476	2	6	7	16	11	12	chr11:70078302-70189545	+	4807	protein-coding	hsa:55107	anoctamin 1, calcium activated chloride channel
ANO10	-0.135456	0.359614	0.500501	714	697	778	781	955	931	chr3:43366324-43691594	-	2817	protein-coding	hsa:55129	anoctamin 10
ANO5	1.65344	5.55169e-17	9.82826e-16	467	498	525	205	157	160	chr11:22192485-22283367	+	6752	protein-coding	hsa:203859	anoctamin 5
ANO6	-0.662024	3.26471e-05	0.000159861	4002	3859	3884	7875	6128	6508	chr12:45215987-45440404	+	6171	protein-coding	hsa:196527	anoctamin 6
ANO7	-1.07331	1.29961e-05	6.84834e-05	65	85	73	173	176	170	chr2:241188509-241239602	+	4128	protein-coding	hsa:50636	anoctamin 7
ANO7P1	-0.346822	0.375448	0.516508	45	33	40	37	51	80	chr1:16215438-16227316	-	3436	protein-coding	hsa:101927546	anoctamin 7 pseudogene 1
ANO8	0.420119	0.00768957	0.0216591	765	907	848	685	751	646	chr19:17323223-17334834	-	4989	protein-coding	hsa:57719	anoctamin 8
ANO9	2.78389	0.000197667	0.000829244	37	40	21	0	12	4	chr11:417930-442011	-	4767	protein-coding	hsa:338440	anoctamin 9
ANOS2P	-5.15805	2.46029e-11	2.68514e-10	0	1	4	74	62	60	chrY:13751655-13920022	+	5972	pseudo		Kallmann syndrome sequence pseudogene
ANP32A	0.212207	0.17566	0.291636	3593	4256	4371	4031	3240	4393	chr15:68778535-68820922	-	2467	protein-coding	hsa:8125	acidic (leucine-rich) nuclear phosphoprotein 32 family, member A
ANP32A-IT1	0.81882	0.00780955	0.0219503	165	141	123	93	56	122	chr15:68803821-68807101	-	3281	ncRNA	hsa:80035	ANP32A intronic transcript 1 (non-protein coding)
ANP32AP1	0.380428	0.735015	0.824551	10	1	4	3	4	6	chr15:35237326-35238063	+	738	pseudo	hsa:723972	acidic (leucine-rich) nuclear phosphoprotein 32 family, member A pseudogene 1
ANP32B	-0.341564	0.0207425	0.0508312	4846	5272	4870	7564	6119	7323	chr9:97983207-98015943	+	1617	protein-coding	hsa:10541	acidic (leucine-rich) nuclear phosphoprotein 32 family, member B
ANP32C	0.0202964	0.980898	0.988672	3	11	8	6	9	9	chr4:164197007-164197711	-	705	protein-coding	hsa:23520	acidic (leucine-rich) nuclear phosphoprotein 32 family, member C
ANP32E	-0.237892	0.266003	0.399495	1922	3003	2897	3763	2446	3960	chr1:150218417-150236156	-	3501	protein-coding	hsa:81611	acidic (leucine-rich) nuclear phosphoprotein 32 family, member E
ANPEP	-6.03619	2.28455e-32	8.48611e-31	192	90	71	6599	10215	9268	chr15:89784895-89814852	-	3801	protein-coding	hsa:290	alanyl (membrane) aminopeptidase
ANTXR1	0.499861	0.00021126	0.000882774	9151	8425	9183	7331	6645	6953	chr2:69013144-69249327	+	5893	protein-coding	hsa:84168	anthrax toxin receptor 1
ANTXR2	-2.44224	1.06888e-20	2.39487e-19	71	41	50	327	283	369	chr4:79901617-80073472	-	8042	protein-coding	hsa:118429	anthrax toxin receptor 2
ANTXRL	2.33816	0.0890921	0.170818	9	2	7	1	0	3	chr10:46286997-46330419	+	2862	protein-coding	hsa:195977	anthrax toxin receptor-like
ANXA1	1.54956	2.13377e-27	6.57618e-26	25668	31944	33018	9882	11504	12942	chr9:73151731-73170393	+	1535	protein-coding	hsa:301	annexin A1
ANXA10	1.05142	2.038e-06	1.23287e-05	297	316	416	150	227	172	chr4:168092525-168187742	+	1467	protein-coding	hsa:11199	annexin A10
ANXA11	-0.533851	0.000353869	0.00141021	4198	5008	5614	6790	8837	8123	chr10:80153953-80205677	-	4184	protein-coding	hsa:311	annexin A11
ANXA13	7.58477	5.24951e-32	1.92965e-30	319	447	271	1	4	1	chr8:123680794-123737426	-	1612	protein-coding	hsa:312	annexin A13
ANXA2	0.0975315	0.489624	0.625758	49616	54850	64430	49740	62541	62611	chr15:60347151-60398025	-	4973	protein-coding	hsa:302	annexin A2
ANXA2P2	0.0520874	0.724762	0.817049	2753	2878	3485	2746	3578	3419	chr9:33624225-33625534	+	1310	pseudo	hsa:304	annexin A2 pseudogene 2
ANXA2R	-0.859448	0.000392272	0.00154753	103	89	84	174	167	216	chr5:43039465-43040345	-	881	protein-coding	hsa:389289	annexin A2 receptor
ANXA3	2.03238	3.81609e-20	8.3297e-19	1423	1593	1927	306	612	422	chr4:78551588-78610451	+	1618	protein-coding	hsa:306	annexin A3
ANXA4	2.8545	1.34383e-125	4.82253e-123	29350	32330	31879	4415	4899	5025	chr2:69643805-69826477	+	3458	protein-coding	hsa:307	annexin A4
ANXA5	-0.319212	0.0125044	0.0329914	6062	6165	6639	7552	9122	9453	chr4:121667997-121696992	-	1599	protein-coding	hsa:308	annexin A5
ANXA6	-0.66993	2.55084e-05	0.00012741	1344	1288	1502	1937	2790	2579	chr5:151100706-151157882	-	2992	protein-coding	hsa:309	annexin A6
ANXA7	-0.550371	0.0001046	0.000463229	2549	2874	3039	3820	4809	5128	chr10:73375101-73414085	-	2536	protein-coding	hsa:310	annexin A7
ANXA8	1.25858	1.5634e-08	1.24819e-07	601	534	700	241	379	228	chr10:47467993-47991879	-	2216	protein-coding	hsa:653145	annexin A8
ANXA8L1	2.08076	4.34252e-19	8.89209e-18	1070	1090	1342	270	427	216	chr10:46375590-46391784	+	2100	protein-coding	hsa:728113	annexin A8-like 1
ANXA9	3.76042	2.66538e-34	1.06883e-32	301	310	207	26	20	21	chr1:150982023-150995638	+	1824	protein-coding	hsa:8416	annexin A9
AOAH	-0.431231	0.691258	0.791435	8	4	1	2	8	10	chr7:36512042-36724549	-	6590	protein-coding	hsa:313	acyloxyacyl hydrolase (neutrophil)
AOC2	-0.154604	0.546682	0.67563	224	126	158	197	228	204	chr17:42844592-42850707	+	2665	protein-coding	hsa:314	amine oxidase, copper containing 2 (retina-specific)
AOC3	-0.451144	0.188923	0.308426	90	74	52	118	136	73	chr17:42851123-42858130	+	4498	protein-coding	hsa:8639	amine oxidase, copper containing 3
AOC4P	-2.05665	0.208363	0.332155	2	0	1	1	11	2	chr17:42867145-42869217	+	2073	pseudo	hsa:90586	amine oxidase, copper containing 4, pseudogene
AOX1	1.41728	5.66435e-09	4.76295e-08	209	308	260	81	126	116	chr2:200585952-200677064	+	4934	protein-coding	hsa:316	aldehyde oxidase 1
AOX2P	0.0177335	0.988347	0.993037	6	2	2	5	2	4	chr2:200738639-200791636	+	52998	pseudo	hsa:344454	aldehyde oxidase 2 pseudogene
AP1AR	0.0830342	0.606804	0.724354	532	564	500	568	539	562	chr4:112231727-112273110	+	5963	protein-coding	hsa:55435	adaptor-related protein complex 1 associated regulatory protein
AP1B1	-0.0325594	0.867762	0.917464	1636	2055	2679	1823	2775	2616	chr22:29327680-29388583	-	4178	protein-coding	hsa:162	adaptor-related protein complex 1, beta 1 subunit
AP1G1	0.0771376	0.536323	0.666994	4136	4269	4407	4099	4401	4977	chr16:71729000-71809073	-	6850	protein-coding	hsa:164	adaptor-related protein complex 1, gamma 1 subunit
AP1G2	0.644953	3.69045e-06	2.14076e-05	2185	2130	2342	1472	1736	1505	chr14:23559563-23569056	-	3942	protein-coding	hsa:8906	adaptor-related protein complex 1, gamma 2 subunit
AP1M1	0.120281	0.472561	0.61095	1917	2129	2344	1691	2591	2242	chr19:16197854-16235345	+	2391	protein-coding	hsa:8907	adaptor-related protein complex 1, mu 1 subunit
AP1M2	0.787555	6.78979e-05	0.000312251	568	800	871	380	551	505	chr19:10572671-10587315	-	1757	protein-coding	hsa:10053	adaptor-related protein complex 1, mu 2 subunit
AP1S1	-1.28055	5.59945e-14	7.93024e-13	1253	1323	1587	2820	4166	4252	chr7:101154405-101161276	+	1297	protein-coding	hsa:1174	adaptor-related protein complex 1, sigma 1 subunit
AP1S2	-1.76534	2.41965e-13	3.212e-12	161	186	121	722	491	544	chrX:15825806-15855014	-	3670	protein-coding	hsa:8905	adaptor-related protein complex 1, sigma 2 subunit
AP1S3	1.00515	7.04919e-07	4.57971e-06	914	1190	1360	710	483	708	chr2:223755330-223837602	-	4041	protein-coding	hsa:130340	adaptor-related protein complex 1, sigma 3 subunit
AP2A1	0.265235	0.0995797	0.18686	5063	5627	6400	4085	6026	5673	chr19:49766923-49807114	+	4111	protein-coding	hsa:160	adaptor-related protein complex 2, alpha 1 subunit
AP2A2	0.533458	0.000931059	0.00334976	524	619	643	448	426	491	NT_187656.1:14000-74988	+	4386	protein-coding	hsa:161	adaptor-related protein complex 2, alpha 2 subunit
AP2B1	-0.855414	1.95545e-08	1.54545e-07	13852	14785	18885	26669	34263	34298	chr17:35586899-35726417	+	6219	protein-coding	hsa:163	adaptor-related protein complex 2, beta 1 subunit
AP2M1	-0.131191	0.547559	0.676372	5255	6030	8758	5618	10278	8414	chr3:184174846-184184091	+	2015	protein-coding	hsa:1173	adaptor-related protein complex 2, mu 1 subunit
AP2S1	0.334853	0.104292	0.194006	2499	3089	3924	1946	3410	3007	chr19:46838158-46850995	-	989	protein-coding	hsa:1175	adaptor-related protein complex 2, sigma 1 subunit
AP3B1	0.611929	9.17884e-05	0.000411658	2474	3125	2975	2100	1778	2329	chr5:78002326-78294755	-	5014	protein-coding	hsa:8546	adaptor-related protein complex 3, beta 1 subunit
AP3B2	0.984063	0.442201	0.582367	7	7	2	2	7	0	chr15:82659281-82710112	-	3996	protein-coding	hsa:8120	adaptor-related protein complex 3, beta 2 subunit
AP3D1	-0.519889	0.00161044	0.00547582	4818	5126	6104	6751	10184	8574	chr19:2100988-2151620	-	5082	protein-coding	hsa:8943	adaptor-related protein complex 3, delta 1 subunit
AP3M1	-0.279317	0.0413949	0.0905616	1863	2195	2264	2800	2649	3037	chr10:74120257-74151085	-	5431	protein-coding	hsa:26985	adaptor-related protein complex 3, mu 1 subunit
AP3M2	-0.525671	0.00327385	0.0102692	593	579	785	1153	957	991	chr8:42152946-42171183	+	4636	protein-coding	hsa:10947	adaptor-related protein complex 3, mu 2 subunit
AP3S1	0.0253674	0.888897	0.931391	853	1008	917	1139	802	1074	chr5:115841606-115914081	+	6254	protein-coding	hsa:1176	adaptor-related protein complex 3, sigma 1 subunit
AP3S2	0.954357	0.13655	0.24053	18	18	16	5	13	12	chr15:89830599-89894385	-	6053	protein-coding	hsa:10239	adaptor-related protein complex 3, sigma 2 subunit
AP4B1	0.214628	0.292317	0.428887	336	415	469	327	343	497	chr1:113894194-113905202	-	5193	protein-coding	hsa:10717	adaptor-related protein complex 4, beta 1 subunit
AP4B1-AS1	-0.715665	0.366506	0.507856	9	7	3	9	12	14	chr1:113812612-113901237	+	1902	ncRNA	hsa:100287722	AP4B1 antisense RNA 1
AP4E1	0.45344	0.00186301	0.00624535	987	1002	968	817	764	810	chr15:50908569-51005900	+	6937	protein-coding	hsa:23431	adaptor-related protein complex 4, epsilon 1 subunit
AP4M1	-0.876693	2.07168e-07	1.45004e-06	361	389	495	747	903	879	chr7:100101413-100107180	+	1868	protein-coding	hsa:9179	adaptor-related protein complex 4, mu 1 subunit
AP4S1	0.366054	0.0856606	0.165544	256	286	359	296	225	248	chr14:31025106-31096450	+	4596	protein-coding	hsa:11154	adaptor-related protein complex 4, sigma 1 subunit
AP5B1	0.413368	0.00411777	0.0125591	1598	1586	1562	1126	1440	1394	chr11:65773898-65780591	-	6595	protein-coding	hsa:91056	adaptor-related protein complex 5, beta 1 subunit
AP5M1	0.951113	1.35199e-08	1.08472e-07	1178	1454	1157	766	657	746	chr14:57268888-57298742	+	11730	protein-coding	hsa:55745	adaptor-related protein complex 5, mu 1 subunit
AP5S1	1.03383	7.96996e-08	5.85321e-07	737	886	978	342	544	525	chr20:3820524-3825307	+	1960	protein-coding	hsa:55317	adaptor-related protein complex 5, sigma 1 subunit
AP5Z1	0.649	0.000905319	0.00327104	821	730	710	425	674	505	chr7:4775617-4794395	+	5519	protein-coding	hsa:9907	adaptor-related protein complex 5, zeta 1 subunit
APAF1	0.663723	0.0160458	0.0408061	632	747	1068	793	354	539	chr12:98645141-98735433	+	7191	protein-coding	hsa:317	apoptotic peptidase activating factor 1
APBA1	5.75382	0.000240637	0.000996677	8	7	12	0	0	0	chr9:69427532-69673012	-	6829	protein-coding	hsa:320	amyloid beta (A4) precursor protein-binding, family A, member 1
APBA2	0.200939	0.637751	0.749631	56	71	32	56	66	31	NW_011332701.1:1084108-1280878	+	3643	protein-coding	hsa:321	amyloid beta (A4) precursor protein-binding, family A, member 2
APBA3	-0.380431	0.0425288	0.0925164	503	452	585	589	893	742	chr19:3750773-3761697	-	2181	protein-coding	hsa:9546	amyloid beta (A4) precursor protein-binding, family A, member 3
APBB1	-0.382457	0.0179328	0.0448807	897	913	986	1088	1573	1386	chr11:6395124-6419830	-	3227	protein-coding	hsa:322	amyloid beta (A4) precursor protein-binding, family B, member 1 (Fe65)
APBB1IP	5.56892	4.67369e-67	4.64582e-65	662	581	512	20	5	16	chr10:26438324-26567879	+	2637	protein-coding	hsa:54518	amyloid beta (A4) precursor protein-binding, family B, member 1 interacting protein
APBB2	-1.05889	1.63358e-12	2.00393e-11	428	405	439	974	936	1025	chr4:40810027-41216714	-	8997	protein-coding	hsa:323	amyloid beta (A4) precursor protein-binding, family B, member 2
APBB3	0.276228	0.165734	0.2785	639	503	490	445	596	457	chr5:140558268-140564604	-	2158	protein-coding	hsa:10307	amyloid beta (A4) precursor protein-binding, family B, member 3
APC	0.754572	9.16643e-06	4.96498e-05	1164	1694	1597	951	1031	932	chr5:112707505-112846239	+	10838	protein-coding	hsa:324	adenomatous polyposis coli
APC2	0.00185839	0.99336	0.995999	170	193	189	198	241	170	chr19:1446268-1473244	+	10296	protein-coding	hsa:10297	adenomatosis polyposis coli 2
APEH	-0.146653	0.433831	0.574161	2517	2758	3629	2777	4454	3686	chr3:49673102-49683508	+	3497	protein-coding	hsa:327	acylaminoacyl-peptide hydrolase
APEX1	-0.297008	0.0141767	0.0367172	4937	4925	4929	6469	6719	6955	chr14:20455131-20457772	+	1553	protein-coding	hsa:328	APEX nuclease (multifunctional DNA repair enzyme) 1
APEX2	-0.995545	9.1355e-10	8.36256e-09	450	564	589	1006	1207	1331	chrX:55000323-55007873	+	2095	protein-coding	hsa:27301	APEX nuclease (apurinic/apyrimidinic endonuclease) 2
APH1A	-0.0954414	0.464483	0.60364	2842	2986	3318	3221	3849	3757	chr1:150265399-150282291	-	2335	protein-coding	hsa:51107	APH1A gamma secretase subunit
APH1B	0.0687183	0.741722	0.829301	653	585	451	667	503	617	chr15:63277519-63309126	+	4193	protein-coding	hsa:83464	APH1B gamma secretase subunit
API5	-0.283764	0.0453988	0.0975673	3177	3714	3972	4943	4390	5283	chr11:43311955-43344530	+	7002	protein-coding	hsa:8539	apoptosis inhibitor 5
API5P1	0.15348	0.841212	0.899917	10	11	6	10	6	11	chrX:116104366-116108497	-	3664	pseudo		API5 pseudogene 1
API5P2	5.34038	0.00217909	0.00719218	12	2	6	0	0	0	chr2:177994817-177998877	-	3574	pseudo		API5 pseudogene 2
APIP	0.15142	0.31011	0.44871	771	922	816	795	817	892	chr11:34882295-34916411	-	1279	protein-coding	hsa:51074	APAF1 interacting protein
APITD1	0.269333	0.727766	0.819033	11	22	14	31	6	5	chr1:10430102-10442815	+	1431	protein-coding	hsa:378708	apoptosis-inducing, TAF9-like domain 1
APLF	-0.459945	0.118835	0.215364	60	53	55	87	83	86	chr2:68467559-68580162	+	3849	protein-coding	hsa:200558	aprataxin and PNKP like factor
APLN	-2.00446	4.25213e-05	0.000203735	7	11	23	45	56	81	chrX:129645259-129654956	-	3224	protein-coding	hsa:8862	apelin
APLNR	4.98538	0.0084415	0.023505	4	1	11	0	0	0	chr11:57233577-57237453	-	1944	protein-coding	hsa:187	apelin receptor
APLP1	0.146186	0.291153	0.42771	1629	1972	1987	1698	1950	1943	chr19:35868445-35879797	+	2504	protein-coding	hsa:333	amyloid beta (A4) precursor-like protein 1
APLP2	1.22622	1.86772e-24	5.01843e-23	8680	8818	9547	4112	4169	4522	chr11:130069821-130144811	+	3812	protein-coding	hsa:334	amyloid beta (A4) precursor-like protein 2
APMAP	1.05089	1.05403e-14	1.58276e-13	5624	6056	6995	2909	3437	3644	chr20:24962925-24992974	-	7383	protein-coding	hsa:57136	adipocyte plasma membrane associated protein
APOBEC3B	-0.493029	0.00851517	0.0236821	402	558	656	740	844	930	chr22:38982399-38992779	+	1538	protein-coding	hsa:9582	apolipoprotein B mRNA editing enzyme, catalytic polypeptide-like 3B
APOBEC3B-AS1	-2.17895	0.0656489	0.132716	1	2	2	5	16	4	chr22:38991559-38998220	-	702	ncRNA	hsa:100874530	APOBEC3B antisense RNA 1
APOBEC3C	-0.427284	0.0114109	0.030467	545	691	618	955	798	1005	chr22:39014260-39018838	+	1127	protein-coding	hsa:27350	apolipoprotein B mRNA editing enzyme, catalytic polypeptide-like 3C
APOBEC3D	-1.54504	0.0074243	0.0209817	19	7	9	53	24	36	chr22:39021113-39034328	+	3787	protein-coding	hsa:140564	apolipoprotein B mRNA editing enzyme, catalytic polypeptide-like 3D
APOBEC3F	-0.474568	0.0384746	0.0854029	299	282	235	507	320	427	chr22:39040604-39055972	+	4963	protein-coding	hsa:200316	apolipoprotein B mRNA editing enzyme, catalytic polypeptide-like 3F
APOBEC3H	-1.63988	0.158729	0.269595	4	2	1	15	2	7	chr22:39097204-39104067	+	1185	protein-coding	hsa:164668	apolipoprotein B mRNA editing enzyme, catalytic polypeptide-like 3H
APOBR	1.04503	0.331695	0.470994	18	8	1	1	7	7	chr16:28494649-28498970	+	3792	protein-coding	hsa:55911	apolipoprotein B receptor
APOC1	1.49321	2.23147e-07	1.55622e-06	180	184	125	55	56	83	chr19:44914247-44919349	+	696	protein-coding	hsa:341	apolipoprotein C-I
APOE	2.72166	4.25926e-20	9.24937e-19	208	192	151	26	36	31	chr19:44905749-44909395	+	1297	protein-coding	hsa:348	apolipoprotein E
APOH	5.12589	8.61476e-55	6.56116e-53	468	358	335	12	12	13	chr17:66212029-66229438	-	1201	protein-coding	hsa:350	apolipoprotein H (beta-2-glycoprotein I)
APOL1	0.299147	0.0491937	0.104429	1672	1565	1865	1648	1493	1434	chr22:36253071-36267531	+	3017	protein-coding	hsa:8542	apolipoprotein L, 1
APOL2	0.564965	0.000258186	0.00106106	1334	1190	1576	1013	1053	996	chr22:36226209-36239954	-	3352	protein-coding	hsa:23780	apolipoprotein L, 2
APOL3	-3.3444	0.00218187	0.00719799	3	1	0	8	16	22	chr22:36140323-36166177	-	3052	protein-coding	hsa:80833	apolipoprotein L, 3
APOL6	-0.827851	7.9686e-08	5.85321e-07	581	580	594	1201	1024	1223	chr22:35648317-35668409	+	10313	protein-coding	hsa:80830	apolipoprotein L, 6
APOLD1	-0.900678	0.0371158	0.0828348	45	26	32	102	40	70	chr12:12725917-12791466	+	4738	protein-coding	hsa:81575	apolipoprotein L domain containing 1
APOO	-0.843558	7.68847e-06	4.23156e-05	250	301	249	462	496	639	chrX:23833348-23907940	-	1450	protein-coding	hsa:79135	apolipoprotein O
APOOL	-0.238774	0.0983744	0.18503	750	803	757	1017	971	1030	chrX:85003852-85093317	+	6467	protein-coding	hsa:139322	apolipoprotein O-like
APOPT1	0.0253007	0.912292	0.945953	523	637	581	795	428	661	chr14:103562957-103592187	+	2528	protein-coding	hsa:84334	apoptogenic 1, mitochondrial
APP	-0.107861	0.503891	0.638435	21594	18096	19084	19231	27559	23691	chr21:25880550-26171128	-	3633	protein-coding	hsa:351	amyloid beta (A4) precursor protein
APPBP2	0.131793	0.436017	0.576122	1645	1475	1561	1775	1314	1635	chr17:60443149-60526240	-	6499	protein-coding	hsa:10513	amyloid beta precursor protein (cytoplasmic tail) binding protein 2
APPL1	-0.555835	0.00369334	0.0114109	929	1168	1174	2101	1383	1809	chr3:57227737-57273471	+	6101	protein-coding	hsa:26060	adaptor protein, phosphotyrosine interaction, PH domain and leucine zipper containing 1
APPL2	0.907844	1.08297e-10	1.1008e-09	1711	1824	1764	1075	1045	1003	chr12:105173297-105236230	-	5940	protein-coding	hsa:55198	adaptor protein, phosphotyrosine interaction, PH domain and leucine zipper containing 2
APRT	-0.739853	3.48273e-07	2.35968e-06	1913	2499	2396	3728	4393	4474	chr16:88809469-88811934	-	807	protein-coding	hsa:353	adenine phosphoribosyltransferase
APTR	-0.383772	0.120793	0.218165	132	180	171	165	234	303	chr7:77657660-77697345	-	2156	ncRNA	hsa:100505854	Alu-mediated CDKN1A/p21 transcriptional regulator (non-protein coding)
APTX	0.228465	0.15087	0.259428	1342	1273	1304	989	1293	1444	chr9:32883872-33025129	-	4519	protein-coding	hsa:54840	aprataxin
AQP1	1.47189	0.0116355	0.0309612	20	35	37	7	8	22	chr7:30911800-30925516	+	2807	protein-coding	hsa:358	aquaporin 1 (Colton blood group)
AQP11	1.76635	6.64058e-09	5.53983e-08	156	120	137	57	38	39	chr11:77589635-77610356	+	2153	protein-coding	hsa:282679	aquaporin 11
AQP3	2.67251	9.32628e-12	1.06221e-10	128	122	118	15	37	12	chr9:33441154-33447633	-	1976	protein-coding	hsa:360	aquaporin 3 (Gill blood group)
AQP4	4.47275	0.0243392	0.0581509	5	3	3	0	0	0	chr18:26852038-26865844	-	5427	protein-coding	hsa:361	aquaporin 4
AQP6	1.87826	0.0964586	0.182041	8	7	5	3	2	1	chr12:49972837-49977139	+	2654	protein-coding	hsa:363	aquaporin 6, kidney specific
AQP7	5.24239	1.41993e-09	1.27499e-08	58	42	36	2	0	2	chr9:33383135-33402682	-	3579	protein-coding	hsa:364	aquaporin 7
AQP7P1	0.067657	0.885956	0.929321	30	22	26	35	26	21	chr9:63315243-63334520	-	3180	pseudo	hsa:375719	aquaporin 7 pseudogene 1
AQR	0.217514	0.12288	0.221143	1935	2471	2284	2061	2098	2207	chr15:34856351-34969794	-	5080	protein-coding	hsa:9716	aquarius intron-binding spliceosomal factor
AR	-0.609959	0.000375501	0.00148718	2236	2633	2358	4682	3343	4148	chrX:67544032-67730619	+	10656	protein-coding	hsa:367	androgen receptor
ARAF	-0.905579	1.52496e-06	9.39424e-06	843	1016	1064	1500	2527	2051	chrX:47561100-47571921	+	3809	protein-coding	hsa:369	A-Raf proto-oncogene, serine/threonine kinase
ARAP1	-0.0828294	0.556639	0.684003	2390	2274	2445	2432	3130	2792	chr11:72685069-72752389	-	5137	protein-coding	hsa:116985	ArfGAP with RhoGAP domain, ankyrin repeat and PH domain 1
ARAP2	3.62431	9.949e-16	1.62288e-14	94	98	100	14	9	3	chr4:36005186-36244832	-	13400	protein-coding	hsa:116984	ArfGAP with RhoGAP domain, ankyrin repeat and PH domain 2
ARAP3	0.395805	0.0559686	0.116384	562	540	442	323	516	471	chr5:141653401-141682233	-	5262	protein-coding	hsa:64411	ArfGAP with RhoGAP domain, ankyrin repeat and PH domain 3
ARC	-3.48618	9.89001e-06	5.32963e-05	2	4	1	26	36	25	chr8:142611044-142614472	-	2351	protein-coding	hsa:23237	activity-regulated cytoskeleton-associated protein
ARCN1	0.154907	0.219708	0.346071	2812	3032	2907	2812	2821	3078	chr11:118572363-118603033	+	4016	protein-coding	hsa:372	archain 1
AREG	-3.60015	6.50725e-95	1.13866e-92	320	370	455	5254	4254	5826	chr4:74445098-74455009	+	1276	protein-coding	hsa:374	amphiregulin
AREL1	0.270904	0.0946947	0.179512	2306	1903	2241	1633	2278	2031	chr14:74661252-74713118	-	5445	protein-coding	hsa:9870	apoptosis resistant E3 ubiquitin protein ligase 1
ARF1	-0.34532	0.0406599	0.0892376	6638	7748	9154	8594	12832	11729	chr1:228082660-228099212	+	2007	protein-coding	hsa:375	ADP-ribosylation factor 1
ARF1P2	-0.142615	0.900672	0.939376	2	11	2	10	7	1	chr12:120844913-120845750	-	838	pseudo		ADP-ribosylation factor 1 pseudogene 2
ARF3	0.47245	0.00149956	0.00513841	5528	5779	7006	4017	5197	5428	chr12:48928836-48957526	-	3856	protein-coding	hsa:377	ADP-ribosylation factor 3
ARF4	0.466352	0.000377317	0.0014941	2429	2615	2474	1830	2000	2211	chr3:57571363-57597488	-	1740	protein-coding	hsa:378	ADP-ribosylation factor 4
ARF4-AS1	-1.57969	0.0634695	0.128918	4	1	8	11	14	18	chr3:57597789-57600916	+	548	ncRNA		ARF4 antisense RNA 1
ARF4P2	-1.02886	0.297722	0.435216	1	3	8	6	8	13	chr20:62871973-62873328	-	1055	pseudo		ADP-ribosylation factor 4 pseudogene 2
ARF5	-0.658855	3.45359e-05	0.000168331	1771	1967	2274	2871	4072	3575	chr7:127588352-127591705	+	1096	protein-coding	hsa:381	ADP-ribosylation factor 5
ARF6	-0.67927	7.48254e-06	4.12357e-05	2436	2742	3498	4824	5341	5171	chr14:49893018-49894264	+	1149	protein-coding	hsa:382	ADP-ribosylation factor 6
ARFGAP1	0.618553	0.000270543	0.00110754	4923	4321	4651	2551	3977	3552	chr20:63272785-63289793	+	3923	protein-coding	hsa:55738	ADP-ribosylation factor GTPase activating protein 1
ARFGAP2	0.0554194	0.715936	0.810962	1277	1331	1542	1213	1572	1648	chr11:47164298-47177503	-	3514	protein-coding	hsa:84364	ADP-ribosylation factor GTPase activating protein 2
ARFGAP3	0.555499	0.0093985	0.0257832	1618	1292	915	872	1015	1020	chr22:42796526-42857402	-	2833	protein-coding	hsa:26286	ADP-ribosylation factor GTPase activating protein 3
ARFGEF1	0.331765	0.0256033	0.0607692	2204	2489	2314	2230	1874	2047	chr8:67174298-67343927	-	7487	protein-coding	hsa:10565	ADP-ribosylation factor guanine nucleotide-exchange factor 1 (brefeldin A-inhibited)
ARFGEF2	1.16203	3.87223e-20	8.44353e-19	3503	3643	3688	1679	1886	1799	chr20:48921721-49036693	+	9004	protein-coding	hsa:10564	ADP-ribosylation factor guanine nucleotide-exchange factor 2 (brefeldin A-inhibited)
ARFGEF3	-0.67699	0.000619852	0.00232945	408	358	326	701	685	545	chr6:138161690-138344663	+	14882	protein-coding	hsa:57221	KIAA1244
ARFIP1	0.432724	0.0490477	0.104172	613	659	634	637	359	562	chr4:152779937-152911912	+	6221	protein-coding	hsa:27236	ADP-ribosylation factor interacting protein 1
ARFIP2	0.0108535	0.946992	0.967605	1825	1690	1762	1540	2283	2003	chr11:6474683-6481479	-	3846	protein-coding	hsa:23647	ADP-ribosylation factor interacting protein 2
ARFRP1	-0.39937	0.0723245	0.143773	597	733	1086	912	1450	1156	chr20:63698642-63708013	-	2631	protein-coding	hsa:10139	ADP-ribosylation factor related protein 1
ARG2	-0.357062	0.200338	0.322323	65	82	84	87	130	111	chr14:67619862-67651720	+	1981	protein-coding	hsa:384	arginase 2
ARGFXP2	-1.61523	0.185379	0.304148	0	2	4	7	8	5	chr17:32150357-32151571	-	1215	pseudo	hsa:503640	arginine-fifty homeobox pseudogene 2
ARGLU1	0.407038	0.0534869	0.112049	2373	2387	1958	2398	1466	1722	chr13:106543314-106568166	-	3609	protein-coding	hsa:55082	arginine and glutamate rich 1
ARHGAP1	0.343801	0.0156909	0.0400461	2537	2804	3204	2134	2592	2738	chr11:46677075-46700665	-	3881	protein-coding	hsa:392	Rho GTPase activating protein 1
ARHGAP10	0.231318	0.250892	0.38268	250	365	319	283	319	277	chr4:147732063-148072781	+	3333	protein-coding	hsa:79658	Rho GTPase activating protein 10
ARHGAP11A	0.473022	0.102296	0.190829	79	125	132	101	84	81	NW_011332701.1:4667272-4854533	+	11796	protein-coding	hsa:9824	Rho GTPase activating protein 11A
ARHGAP11B	-0.0874391	0.698006	0.796705	664	920	1381	1023	1068	1384	NW_011332701.1:2799171-2924350	+	2034	protein-coding	hsa:89839	Rho GTPase activating protein 11B
ARHGAP12	0.799954	1.14806e-06	7.22372e-06	2736	3006	2415	1892	1682	1607	chr10:31805398-31928876	-	5105	protein-coding	hsa:94134	Rho GTPase activating protein 12
ARHGAP17	-1.34955	3.70843e-26	1.06394e-24	1360	1364	1463	3841	3765	4213	chr16:24919384-25015601	-	3690	protein-coding	hsa:55114	Rho GTPase activating protein 17
ARHGAP18	0.688706	0.00480449	0.0143402	1087	1218	842	957	512	684	chr6:129576145-129710225	-	4525	protein-coding	hsa:93663	Rho GTPase activating protein 18
ARHGAP19	-1.47839	1.75225e-13	2.3661e-12	233	302	384	876	823	1132	chr10:97222173-97292673	-	5480	protein-coding	hsa:84986	Rho GTPase activating protein 19
ARHGAP20	5.33909	0.000227423	0.000945832	18	12	9	1	0	0	chr11:110577035-110713189	-	6199	protein-coding	hsa:57569	Rho GTPase activating protein 20
ARHGAP21	0.308802	0.0430428	0.0934521	2888	3372	2580	2491	2709	2723	chr10:24583609-24725421	-	9296	protein-coding	hsa:57584	Rho GTPase activating protein 21
ARHGAP22	-1.07005	6.41176e-09	5.35316e-08	164	203	224	426	474	472	chr10:48429831-48656265	-	6593	protein-coding	hsa:58504	Rho GTPase activating protein 22
ARHGAP23	-0.396522	0.0676103	0.135907	114	136	148	178	192	210	NT_187614.1:2463786-2547694	+	5906	protein-coding	hsa:57636	Rho GTPase activating protein 23
ARHGAP23P1	-0.526424	0.343913	0.484154	14	12	16	18	30	19	chr16:33905444-33936913	-	31470	pseudo		Rho GTPase activating protein 23 pseudogene 1
ARHGAP24	-0.627391	0.0208912	0.0511362	99	114	69	170	163	150	chr4:85475131-86002670	+	7743	protein-coding	hsa:83478	Rho GTPase activating protein 24
ARHGAP25	5.78563	4.37485e-05	0.000209283	30	10	13	0	1	0	chr2:68710505-68826833	+	2999	protein-coding	hsa:9938	Rho GTPase activating protein 25
ARHGAP26	0.249776	0.0603796	0.123821	3828	3446	3846	3430	3264	3669	chr5:142770370-143229007	+	10002	protein-coding	hsa:23092	Rho GTPase activating protein 26
ARHGAP26-IT1	1.47837	0.0713514	0.142253	14	11	10	3	7	4	chr5:143192500-143194166	+	388	ncRNA	hsa:100874372	ARHGAP26 intronic transcript 1 (non-protein coding)
ARHGAP27	0.33825	0.506604	0.640875	20	47	30	30	15	40	NT_167251.2:119986-123414	-	1241	protein-coding	hsa:201176	Rho GTPase activating protein 27
ARHGAP28	0.477657	0.610376	0.727142	8	3	12	10	3	5	chr18:6729718-6915716	+	5856	protein-coding	hsa:79822	Rho GTPase activating protein 28
ARHGAP29	-3.27137	1.12332e-110	2.64266e-108	414	476	471	5144	4577	4790	chr1:94168907-94275068	-	9117	protein-coding	hsa:9411	Rho GTPase activating protein 29
ARHGAP31	-2.11169	7.44915e-21	1.68325e-19	62	63	59	270	315	297	chr3:119294289-119419476	+	8079	protein-coding	hsa:57514	Rho GTPase activating protein 31
ARHGAP31-AS1	-0.609045	0.504823	0.639187	3	3	10	5	10	12	chr3:119314293-119322760	-	624	ncRNA		ARHGAP31 antisense RNA 1
ARHGAP32	1.05592	2.77313e-09	2.41429e-08	765	702	660	410	375	347	chr11:128965060-129279168	-	11141	protein-coding	hsa:9743	Rho GTPase activating protein 32
ARHGAP33	0.192472	0.463756	0.603028	510	1086	1356	814	1021	1007	chr19:35775515-35788822	+	4430	protein-coding	hsa:115703	Rho GTPase activating protein 33
ARHGAP35	0.873503	3.49013e-12	4.15616e-11	10329	11514	12503	6326	7016	7421	chr19:46861002-47005077	+	9285	protein-coding	hsa:2909	Rho GTPase activating protein 35
ARHGAP39	-0.275151	0.0704279	0.140809	662	691	849	911	1028	1008	chr8:144529179-144700520	-	6022	protein-coding	hsa:80728	Rho GTPase activating protein 39
ARHGAP4	2.5227	2.33921e-11	2.5596e-10	197	145	111	44	23	20	chrX:153907376-153926260	-	3372	protein-coding	hsa:393	Rho GTPase activating protein 4
ARHGAP42	1.10192	6.77752e-07	4.40861e-06	401	507	378	266	192	203	chr11:100687676-100993941	+	10397	protein-coding	hsa:143872	Rho GTPase activating protein 42
ARHGAP44	1.29515	6.60183e-12	7.62994e-11	435	471	407	209	198	185	chr17:12789512-12991644	+	4309	protein-coding	hsa:9912	Rho GTPase activating protein 44
ARHGAP5	0.628248	0.00038861	0.00153451	2989	3152	2903	2592	1937	1918	chr14:32076152-32159728	+	9604	protein-coding	hsa:394	Rho GTPase activating protein 5
ARHGAP5-AS1	0.731475	0.0329605	0.0750642	103	107	68	72	41	73	chr14:32075419-32076699	-	1281	ncRNA	hsa:84837	ARHGAP5 antisense RNA 1 (head to head)
ARHGAP6	4.5979	0.000529236	0.00201974	19	19	5	0	1	1	chrX:11137543-11665701	-	5304	protein-coding	hsa:395	Rho GTPase activating protein 6
ARHGDIA	-0.298056	0.108461	0.200352	5923	7457	9574	8064	11714	11470	chr17:81867719-81871406	-	2268	protein-coding	hsa:396	Rho GDP dissociation inhibitor (GDI) alpha
ARHGDIB	-2.49713	0.084025	0.162977	1	1	1	1	12	6	chr12:14942015-14961770	-	1517	protein-coding	hsa:397	Rho GDP dissociation inhibitor (GDI) beta
ARHGDIG	-2.18087	2.03853e-09	1.80291e-08	49	33	19	135	227	150	chr16:280606-283003	+	942	protein-coding	hsa:398	Rho GDP dissociation inhibitor (GDI) gamma
ARHGEF1	0.182942	0.188559	0.308183	3931	4912	5101	4120	4707	4766	chr19:41883200-41907454	+	3583	protein-coding	hsa:9138	Rho guanine nucleotide exchange factor (GEF) 1
ARHGEF10	0.167227	0.708579	0.804954	37	41	136	54	77	78	chr8:1823976-1958641	+	5687	protein-coding	hsa:9639	Rho guanine nucleotide exchange factor (GEF) 10
ARHGEF10L	0.779146	1.1296e-07	8.16842e-07	924	973	917	546	637	637	chr1:17520197-17697875	+	6685	protein-coding	hsa:55160	Rho guanine nucleotide exchange factor (GEF) 10-like
ARHGEF11	0.165314	0.198068	0.319424	1901	2126	2122	1956	2051	2062	chr1:156934840-157046903	-	7341	protein-coding	hsa:9826	Rho guanine nucleotide exchange factor (GEF) 11
ARHGEF12	0.316623	0.0381431	0.0847953	5824	5267	4745	4851	4340	4920	chr11:120336276-120489936	+	9829	protein-coding	hsa:23365	Rho guanine nucleotide exchange factor (GEF) 12
ARHGEF16	-0.640027	0.00321478	0.0101154	284	211	212	351	487	388	chr1:3454583-3481115	+	3589	protein-coding	hsa:27237	Rho guanine nucleotide exchange factor (GEF) 16
ARHGEF17	-0.0400095	0.784703	0.860945	1715	1573	1601	1717	2069	1789	chr11:73305961-73369380	+	8256	protein-coding	hsa:9828	Rho guanine nucleotide exchange factor (GEF) 17
ARHGEF18	0.306158	0.0243111	0.0581166	2701	2478	3017	2242	2575	2527	chr19:7348901-7476990	+	6887	protein-coding	hsa:23370	Rho/Rac guanine nucleotide exchange factor (GEF) 18
ARHGEF19	1.02551	0.000168867	0.000718389	235	189	235	74	158	129	chr1:16197856-16212699	-	3441	protein-coding	hsa:128272	Rho guanine nucleotide exchange factor (GEF) 19
ARHGEF2	-1.3739	1.72923e-20	3.84187e-19	718	605	683	1922	1860	1979	chr1:155946839-155991263	-	5388	protein-coding	hsa:9181	Rho/Rac guanine nucleotide exchange factor (GEF) 2
ARHGEF25	-0.379804	0.0444384	0.0959216	483	497	385	562	628	791	chr12:57610180-57617245	+	2584	protein-coding	hsa:115557	Rho guanine nucleotide exchange factor (GEF) 25
ARHGEF26	0.929168	0.16197	0.273891	15	18	18	5	8	17	NT_187533.1:24216-164217	-	5254	protein-coding	hsa:26084	Rho guanine nucleotide exchange factor (GEF) 26
ARHGEF28	0.237575	0.106503	0.197432	2571	2774	2289	2394	2265	2524	chr5:73626158-73941993	+	6789	protein-coding	hsa:64283	Rho guanine nucleotide exchange factor (GEF) 28
ARHGEF3	0.448193	0.0760719	0.149969	425	285	276	234	218	357	chr3:56727418-57079308	-	4055	protein-coding	hsa:50650	Rho guanine nucleotide exchange factor (GEF) 3
ARHGEF37	1.46961	5.35104e-05	0.000251047	130	126	94	43	70	27	chr5:149552049-149634968	+	5208	protein-coding	hsa:389337	Rho guanine nucleotide exchange factor (GEF) 37
ARHGEF39	0.652543	0.00310075	0.00981055	578	956	1053	685	530	591	chr9:35658875-35665281	-	3763	protein-coding	hsa:84904	Rho guanine nucleotide exchange factor (GEF) 39
ARHGEF4	-2.51285	4.74372e-15	7.31528e-14	84	53	28	336	393	323	chr2:130836916-131047253	+	6963	protein-coding	hsa:50649	Rho guanine nucleotide exchange factor (GEF) 4
ARHGEF40	1.06478	5.34021e-14	7.56815e-13	1415	1532	1375	720	774	798	chr14:21061276-21090248	+	5964	protein-coding	hsa:55701	Rho guanine nucleotide exchange factor (GEF) 40
ARHGEF5	-4.16418	0.0581814	0.120066	0	0	0	1	9	1	chr7:144355341-144380632	+	5488	protein-coding	hsa:7984	Rho guanine nucleotide exchange factor (GEF) 5
ARHGEF6	-1.93997	7.69067e-06	4.23167e-05	31	19	10	102	72	82	chrX:136665547-136781656	-	5680	protein-coding	hsa:9459	Rac/Cdc42 guanine nucleotide exchange factor (GEF) 6
ARHGEF7	-0.12137	0.394172	0.535434	1038	1041	971	1225	1200	1252	chr13:111114619-111305734	+	6183	protein-coding	hsa:8874	Rho guanine nucleotide exchange factor (GEF) 7
ARHGEF9	0.109553	0.467713	0.606531	655	716	763	751	687	748	chrX:63634967-63786025	-	5554	protein-coding	hsa:23229	Cdc42 guanine nucleotide exchange factor (GEF) 9
ARID1A	-0.841862	4.05084e-09	3.45562e-08	3299	3547	3944	6429	8152	6816	chr1:26696031-26782110	+	8585	protein-coding	hsa:8289	AT rich interactive domain 1A (SWI-like)
ARID1B	0.289335	0.0319356	0.0731313	1763	2063	2170	1684	1827	1920	chr6:156777847-157210779	+	10751	protein-coding	hsa:57492	AT rich interactive domain 1B (SWI1-like)
ARID2	-0.350571	0.019934	0.0491548	1424	1568	1755	2305	1947	2437	chr12:45729683-45908037	+	8679	protein-coding	hsa:196528	AT rich interactive domain 2 (ARID, RFX-like)
ARID3A	0.311366	0.0303819	0.0701654	902	905	897	794	829	790	chr19:925733-975934	+	6395	protein-coding	hsa:1820	AT rich interactive domain 3A (BRIGHT-like)
ARID3B	-0.550506	0.017185	0.0433163	238	186	237	291	467	316	chr15:74541177-74598131	+	4274	protein-coding	hsa:10620	AT rich interactive domain 3B (BRIGHT-like)
ARID3C	0.453134	0.208608	0.332394	73	51	54	50	57	37	chr9:34621360-34633112	-	4423	protein-coding	hsa:138715	AT rich interactive domain 3C (BRIGHT-like)
ARID4A	0.256302	0.22441	0.351655	606	822	879	868	660	589	chr14:58298385-58373733	+	5972	protein-coding	hsa:5926	AT rich interactive domain 4A (RBP1-like)
ARID4B	0.414796	0.0465663	0.0997418	1373	1851	1805	1669	1002	1481	chr1:235166895-235328240	-	6225	protein-coding	hsa:51742	AT rich interactive domain 4B (RBP1-like)
ARID5A	-0.737342	0.00145858	0.00501178	119	99	99	192	207	187	chr2:96536719-96552638	+	4082	protein-coding	hsa:10865	AT rich interactive domain 5A (MRF1-like)
ARID5B	0.137662	0.545971	0.675032	917	845	559	922	698	718	chr10:61901254-62096948	+	7941	protein-coding	hsa:84159	AT rich interactive domain 5B (MRF1-like)
ARIH1	-0.324702	0.00897269	0.0247626	2623	2723	2922	3534	3794	4151	chr15:72474282-72586563	+	5251	protein-coding	hsa:25820	ariadne RBR E3 ubiquitin protein ligase 1
ARIH2	-0.138602	0.317984	0.456732	1878	2015	2268	2161	2621	2739	chr3:48918820-48985541	+	4544	protein-coding	hsa:10425	ariadne RBR E3 ubiquitin protein ligase 2
ARIH2OS	0.33435	0.553616	0.681495	12	34	18	20	18	18	chr3:48918277-48919385	-	1109	protein-coding	hsa:646450	ariadne homolog 2 opposite strand
ARIH2P1	0.578363	0.662698	0.768502	4	4	4	0	7	2	chr18:28651412-28653612	+	2201	pseudo		ariadne homolog 2 pseudogene 1
ARL1	0.0275355	0.837533	0.897253	1445	1412	1388	1437	1532	1654	chr12:101393120-101407820	-	3241	protein-coding	hsa:400	ADP-ribosylation factor-like 1
ARL13A	-2.25878	0.00667829	0.0191235	0	6	5	16	21	21	chrX:100969011-100990831	+	2053	protein-coding	hsa:392509	ADP-ribosylation factor-like 13A
ARL13B	-0.238026	0.295877	0.433086	344	416	454	647	371	557	chr3:93980139-94055678	+	3987	protein-coding	hsa:200894	ADP-ribosylation factor-like 13B
ARL14	6.18014	3.21403e-05	0.000157671	16	8	12	0	0	0	chr3:160677160-160677925	+	766	protein-coding	hsa:80117	ADP-ribosylation factor-like 14
ARL14EP	-0.376468	0.0325654	0.0743164	580	584	523	892	691	841	chr11:30323074-30338458	+	3064	protein-coding	hsa:120534	ADP-ribosylation factor-like 14 effector protein
ARL15	0.975878	9.16027e-06	4.96291e-05	465	456	342	275	211	225	chr5:53883942-54310590	-	3433	protein-coding	hsa:54622	ADP-ribosylation factor-like 15
ARL16	0.0926106	0.573251	0.697755	910	755	887	744	983	933	chr17:81681194-81683924	-	1207	protein-coding	hsa:339231	ADP-ribosylation factor-like 16
ARL17A	0.605405	0.00821895	0.0229951	208	247	217	194	143	150	NT_187663.1:1028373-1099388	-	5274	protein-coding	hsa:51326	ADP-ribosylation factor-like 17A
ARL17B	4.38719	0.0103316	0.0279483	14	2	4	0	0	1	chr17:46274184-46361872	-	2111	protein-coding	hsa:100506084	ADP-ribosylation factor-like 17B
ARL2	-0.792089	0.000342421	0.00136975	613	719	878	1009	1920	1310	chr11:65014113-65022185	+	980	protein-coding	hsa:402	ADP-ribosylation factor-like 2
ARL2BP	-0.220922	0.0815528	0.158764	1680	1733	1757	2157	2180	2339	chr16:57245126-57253635	+	2100	protein-coding	hsa:23568	ADP-ribosylation factor-like 2 binding protein
ARL2BPP9	-0.691178	0.561295	0.687908	4	6	0	8	3	7	chr17:82576414-82577541	-	810	pseudo		ADP-ribosylation factor-like 2 binding protein pseudogene 9
ARL3	-0.148199	0.302296	0.440413	980	1055	1153	1126	1361	1432	chr10:102673727-102714433	-	4056	protein-coding	hsa:403	ADP-ribosylation factor-like 3
ARL4A	1.14475	1.29351e-10	1.30479e-09	605	656	542	257	325	325	chr7:12686827-12688857	+	1135	protein-coding	hsa:10124	ADP-ribosylation factor-like 4A
ARL4C	-0.490107	0.000709844	0.00263112	6582	5324	5737	9098	9000	9395	chr2:234493041-234497053	-	3838	protein-coding	hsa:10123	ADP-ribosylation factor-like 4C
ARL4D	0.0693994	0.757144	0.839892	404	395	431	307	394	609	chr17:43398985-43400338	+	787	protein-coding	hsa:379	ADP-ribosylation factor-like 4D
ARL5A	-0.0530569	0.751742	0.836221	1030	1117	1013	1269	994	1370	chr2:151800966-151828495	-	3169	protein-coding	hsa:26225	ADP-ribosylation factor-like 5A
ARL5B	0.0989854	0.57424	0.698396	1268	1157	1029	1342	1106	1120	chr10:18659335-18681639	+	7182	protein-coding	hsa:221079	ADP-ribosylation factor-like 5B
ARL6	0.400177	0.114552	0.209016	181	204	220	216	126	162	chr3:97762875-97812585	+	6192	protein-coding	hsa:84100	ADP-ribosylation factor-like 6
ARL6IP1	0.094598	0.655128	0.762815	5791	7729	11284	8325	7119	10148	chr16:18791667-18801678	-	2409	protein-coding	hsa:23204	ADP-ribosylation factor-like 6 interacting protein 1
ARL6IP4	-0.0727824	0.591422	0.710882	2521	2627	3148	3183	3219	3236	chr12:122980060-122982913	+	1757	protein-coding	hsa:51329	ADP-ribosylation factor-like 6 interacting protein 4
ARL6IP5	0.483225	0.00015356	0.000658699	2079	2271	2225	1624	1750	1840	chr3:69084939-69106088	+	2128	protein-coding	hsa:10550	ADP-ribosylation factor-like 6 interacting protein 5
ARL6IP6	-0.577967	0.000771874	0.00283829	698	745	673	1319	1007	1164	chr2:152717893-152761253	+	2826	protein-coding	hsa:151188	ADP-ribosylation factor-like 6 interacting protein 6
ARL8A	-0.0913008	0.528155	0.659529	782	750	762	815	920	979	chr1:202133404-202144743	-	1795	protein-coding	hsa:127829	ADP-ribosylation factor-like 8A
ARL8B	0.219423	0.116308	0.211508	1848	1758	1716	1714	1606	1746	chr3:5122245-5180916	+	2985	protein-coding	hsa:55207	ADP-ribosylation factor-like 8B
ARMC1	0.0842414	0.625649	0.739924	1272	1617	1401	1537	1221	1724	chr8:65602456-65634217	-	3112	protein-coding	hsa:55156	armadillo repeat containing 1
ARMC10	-0.763837	3.02806e-06	1.7829e-05	560	473	488	976	890	998	chr7:103074727-103099763	+	2815	protein-coding	hsa:83787	armadillo repeat containing 10
ARMC10P1	-0.604156	0.0115413	0.0307687	156	156	108	249	212	248	chr3:94505538-94507650	-	2113	pseudo		armadillo repeat containing 10 pseudogene 1
ARMC12	-0.133331	0.707279	0.803885	81	49	42	74	67	69	chr6:35733726-35748913	+	2698	protein-coding	hsa:221481	armadillo repeat containing 12
ARMC2	-0.31514	0.304068	0.442173	66	54	50	75	79	81	chr6:108848410-108990738	+	5287	protein-coding	hsa:84071	armadillo repeat containing 2
ARMC3	-1.53162	0.185142	0.303806	7	0	2	9	17	3	chr10:22995953-23038527	+	2581	protein-coding	hsa:219681	armadillo repeat containing 3
ARMC4	0.991274	0.174152	0.28966	15	7	27	12	5	10	chr10:27796355-27999050	-	4333	protein-coding	hsa:55130	armadillo repeat containing 4
ARMC4P1	2.22733	0.0572317	0.118545	5	9	7	1	1	3	NW_003315934.1:2831-89086	+	2729	pseudo	hsa:101060171	armadillo repeat containing 4 pseudogene 1
ARMC5	0.324952	0.11257	0.20627	408	531	470	317	517	415	chr16:31458273-31467167	+	4673	protein-coding	hsa:79798	armadillo repeat containing 5
ARMC6	0.0973575	0.657347	0.764516	760	993	1367	783	1262	1183	chr19:19033578-19058178	+	2923	protein-coding	hsa:93436	armadillo repeat containing 6
ARMC7	0.569483	0.00452006	0.0136106	396	422	601	292	382	384	chr17:75109952-75130265	+	2161	protein-coding	hsa:79637	armadillo repeat containing 7
ARMC8	-0.541375	0.000667089	0.00249061	670	779	787	991	1351	1269	chr3:138187248-138298389	+	4998	protein-coding	hsa:25852	armadillo repeat containing 8
ARMC9	-0.0530335	0.756823	0.839848	471	419	526	573	503	547	chr2:231198546-231394991	+	7815	protein-coding	hsa:80210	armadillo repeat containing 9
ARMCX1	-5.18991	0.00045422	0.00175817	1	0	0	5	22	17	chrX:101550531-101554292	+	1733	protein-coding	hsa:51309	armadillo repeat containing, X-linked 1
ARMCX3	1.80958	7.47152e-21	1.68651e-19	805	677	592	216	209	233	chrX:101623127-101626119	+	1802	protein-coding	hsa:51566	armadillo repeat containing, X-linked 3
ARMCX4	6.44615	1.4998e-12	1.85054e-11	85	85	66	2	1	0	chrX:101418263-101535988	+	7952	protein-coding	hsa:100131755	armadillo repeat containing, X-linked 4
ARMCX5	0.0597103	0.749873	0.835157	289	294	281	279	350	290	chrX:102599168-102603818	+	2564	protein-coding	hsa:64860	armadillo repeat containing, X-linked 5
ARMCX5-GPRASP2	1.27893	0.165169	0.277931	8	9	12	7	5	1	chrX:102599348-102717386	+	3593	protein-coding	hsa:100528062	ARMCX5-GPRASP2 readthrough
ARMCX6	0.401557	0.0749879	0.148108	285	299	311	315	215	215	chrX:101615118-101618001	-	1900	protein-coding	hsa:54470	armadillo repeat containing, X-linked 6
ARMT1	0.173666	0.310767	0.449229	559	602	506	537	489	615	chr6:151452258-151470101	+	2605	protein-coding	hsa:79624	chromosome 6 open reading frame 211
ARNT	0.16467	0.280351	0.415589	1849	1517	1629	1511	1783	1655	chr1:150809705-150876768	-	4928	protein-coding	hsa:405	aryl hydrocarbon receptor nuclear translocator
ARNT2	-0.503035	0.000434735	0.00169203	1416	1406	1638	2035	2586	2384	chr15:80404350-80597937	+	6559	protein-coding	hsa:9915	aryl-hydrocarbon receptor nuclear translocator 2
ARNTL	1.34689	1.83841e-13	2.4777e-12	694	627	550	262	255	301	chr11:13276613-13387268	+	3027	protein-coding	hsa:406	aryl hydrocarbon receptor nuclear translocator-like
ARNTL2	-1.82191	4.57776e-34	1.81168e-32	1100	1043	1388	4682	4354	4748	chr12:27332854-27425813	+	7411	protein-coding	hsa:56938	aryl hydrocarbon receptor nuclear translocator-like 2
ARNTL2-AS1	-5.47046	0.000581517	0.00219826	0	0	0	10	9	8	chr12:27389789-27446634	-	813	ncRNA	hsa:101928646	ARNTL2 antisense RNA 1
ARPC1A	-0.868435	9.30856e-07	5.93466e-06	2046	2789	3137	4275	5848	6002	chr7:99325873-99366262	+	1607	protein-coding	hsa:10552	actin related protein 2/3 complex, subunit 1A, 41kDa
ARPC1B	-0.840724	4.98349e-07	3.30873e-06	4400	4428	5391	7207	11125	9941	chr7:99374675-99394801	+	1562	protein-coding	hsa:10095	actin related protein 2/3 complex, subunit 1B, 41kDa
ARPC2	-0.210279	0.0888556	0.170504	3650	3885	4247	4657	5078	5364	chr2:218217094-218254348	+	3788	protein-coding	hsa:10109	actin related protein 2/3 complex, subunit 2, 34kDa
ARPC3	0.203469	0.292842	0.429505	3223	3676	3023	3842	2444	3225	chr12:110434890-110450411	-	953	protein-coding	hsa:10094	actin related protein 2/3 complex, subunit 3, 21kDa
ARPC3P1	-1.22707	0.485878	0.622202	1	0	3	6	4	0	chr20:49134451-49135273	+	823	pseudo		actin related protein 2/3 complex, subunit 3 pseudogene 1
ARPC3P3	0.0706622	0.78102	0.858282	101	99	108	89	110	127	chr11:94188204-94189036	-	833	pseudo		actin related protein 2/3 complex, subunit 3 pseudogene 3
ARPC3P5	-1.0209	0.571537	0.696309	3	0	1	3	6	0	chr6:15934743-15935514	+	772	pseudo		actin related protein 2/3 complex, subunit 3 pseudogene 5
ARPC4	0.2197	0.130769	0.232486	1568	1776	1918	1411	1774	1827	chr3:9792495-9807105	+	1971	protein-coding	hsa:10093	actin related protein 2/3 complex, subunit 4, 20kDa
ARPC5	0.724774	1.92097e-05	9.82425e-05	3650	3843	4099	2891	2030	2826	chr1:183626193-183635941	-	2086	protein-coding	hsa:10092	actin related protein 2/3 complex, subunit 5, 16kDa
ARPC5L	0.357401	0.0475573	0.101526	1124	1262	1670	929	1263	1316	chr9:124862118-124877733	+	4495	protein-coding	hsa:81873	actin related protein 2/3 complex, subunit 5-like
ARPIN	0.980262	6.04685e-10	5.64755e-09	1873	1658	1541	966	883	1005	chr15:89896532-89912990	-	6488	protein-coding	hsa:348110	actin-related protein 2/3 complex inhibitor
ARPP19	0.584823	0.000304685	0.00123348	7586	7639	6883	6008	4532	5778	chr15:52547045-52569446	-	5642	protein-coding	hsa:10776	cAMP-regulated phosphoprotein, 19kDa
ARPP21	4.01619	0.00341912	0.0106711	8	13	8	0	1	1	chr3:35638981-35798933	+	19538	protein-coding	hsa:10777	cAMP-regulated phosphoprotein, 21kDa
ARRB1	0.425774	0.0951914	0.180196	527	718	339	378	507	429	chr11:75260122-75351831	-	7522	protein-coding	hsa:408	arrestin, beta 1
ARRB2	0.634507	0.000524165	0.00200183	2244	2888	2881	1410	2299	2023	chr17:4710494-4721500	+	1982	protein-coding	hsa:409	arrestin, beta 2
ARRDC1	-0.349112	0.0282719	0.066151	849	892	859	1092	1431	1148	chr9:137605640-137615360	+	2097	protein-coding	hsa:92714	arrestin domain containing 1
ARRDC1-AS1	-0.149956	0.408339	0.54953	480	380	526	490	618	598	chr9:137615332-137618895	-	1491	ncRNA	hsa:85026	ARRDC1 antisense RNA 1
ARRDC2	1.25863	3.26921e-12	3.91288e-11	2022	1965	1836	654	1002	1061	chr19:18001132-18014102	+	2528	protein-coding	hsa:27106	arrestin domain containing 2
ARRDC3	0.901666	2.68848e-07	1.85116e-06	2747	2978	2441	1688	1297	1866	chr5:91368724-91383359	-	4226	protein-coding	hsa:57561	arrestin domain containing 3
ARRDC3-AS1	-0.0570933	0.905305	0.942022	27	34	15	29	28	31	chr5:91380347-91420715	+	2502	ncRNA	hsa:100129716	ARRDC3 antisense RNA 1
ARRDC4	-2.43548	3.20197e-17	5.73565e-16	28	40	57	271	205	268	chr15:97960703-97973838	+	4067	protein-coding	hsa:91947	arrestin domain containing 4
ARSA	-0.200541	0.259485	0.392125	727	661	563	811	908	769	chr22:50622754-50628173	-	4315	protein-coding	hsa:410	arylsulfatase A
ARSB	2.43826	1.81869e-33	7.01404e-32	1954	1640	1252	306	311	381	chr5:78777209-78986534	-	6104	protein-coding	hsa:411	arylsulfatase B
ARSD	-0.869463	2.20576e-08	1.72844e-07	601	524	551	1080	1215	1100	chrX:2903970-2929375	-	5503	protein-coding	hsa:414	arylsulfatase D
ARSE	0.743389	4.95307e-06	2.81156e-05	1241	1259	1122	679	921	805	chrX:2934632-2968310	-	2506	protein-coding	hsa:415	arylsulfatase E (chondrodysplasia punctata 1)
ARSG	-1.02331	1.04639e-05	5.61034e-05	216	133	147	339	371	414	chr17:68259089-68452000	+	3993	protein-coding	hsa:22901	arylsulfatase G
ARSI	-1.37803	3.93164e-06	2.27072e-05	79	40	61	144	198	179	chr5:150296346-150302962	-	3167	protein-coding	hsa:340075	arylsulfatase family, member I
ARSJ	-2.23001	1.9466e-29	6.52142e-28	280	391	530	1944	2071	2193	chr4:113899929-113980125	-	5628	protein-coding	hsa:79642	arylsulfatase family, member J
ARSK	0.676472	0.000825315	0.00300968	348	362	317	271	219	220	chr5:95555108-95605102	+	3345	protein-coding	hsa:153642	arylsulfatase family, member K
ART5	2.75561	0.117571	0.213401	4	2	6	0	0	2	chr11:3638503-3642392	-	1562	protein-coding	hsa:116969	ADP-ribosyltransferase 5
ARTN	2.55973	8.97224e-07	5.73233e-06	64	45	38	5	9	14	chr1:43933320-43937240	+	1944	protein-coding	hsa:9048	artemin
ARV1	0.150551	0.378482	0.519425	602	700	812	599	681	832	chr1:230979075-231000733	+	1488	protein-coding	hsa:64801	ARV1 homolog (S. cerevisiae)
ARVCF	-0.340323	0.256693	0.388962	71	116	124	153	174	105	chr22:19966491-20016802	-	6622	protein-coding	hsa:421	armadillo repeat gene deleted in velocardiofacial syndrome
ARX	4.21445	1.403e-14	2.08901e-13	88	73	71	1	4	9	chrX:25003694-25015948	-	2876	protein-coding	hsa:170302	aristaless related homeobox
AS3MT	0.311789	0.862624	0.914039	0	5	2	5	1	0	chr10:102869453-102901899	+	2469	protein-coding	hsa:57412	arsenite methyltransferase
ASAH1	0.802862	2.57144e-08	1.99799e-07	1928	1787	1998	1032	1313	1292	chr8:18056299-18084998	-	2735	protein-coding	hsa:427	N-acylsphingosine amidohydrolase (acid ceramidase) 1
ASAH2	-0.572319	0.299189	0.436958	10	15	23	31	29	18	chr10:50184861-50251564	-	4993	protein-coding	hsa:56624	N-acylsphingosine amidohydrolase (non-lysosomal ceramidase) 2
ASAH2B	-0.02179	0.92265	0.952336	144	171	137	176	164	168	chr10:50739688-50757188	+	3414	protein-coding	hsa:653308	N-acylsphingosine amidohydrolase (non-lysosomal ceramidase) 2B
ASAP1	0.105389	0.457882	0.597214	6129	6047	5415	6256	5681	6186	chr8:130052104-130443848	-	6347	protein-coding	hsa:50807	ArfGAP with SH3 domain, ankyrin repeat and PH domain 1
ASAP1-IT1	0.711151	0.566273	0.69177	2	1	12	2	5	3	chr8:130295355-130296533	-	1179	ncRNA	hsa:29065	ASAP1 intronic transcript 1 (non-protein coding)
ASAP1-IT2	0.349078	0.44592	0.585807	52	58	30	40	21	62	chr8:130082738-130084768	-	2031	ncRNA	hsa:100507117	ASAP1 intronic transcript 2 (non-protein coding)
ASAP2	-0.385238	0.00456282	0.013717	1643	1665	1992	2510	2465	2679	chr2:9206765-9405683	+	5717	protein-coding	hsa:8853	ArfGAP with SH3 domain, ankyrin repeat and PH domain 2
ASAP3	0.246979	0.72047	0.814266	5	40	13	17	18	19	chr1:23428563-23484631	-	4132	protein-coding	hsa:55616	ArfGAP with SH3 domain, ankyrin repeat and PH domain 3
ASB1	0.104859	0.495608	0.631113	1494	1414	1623	1266	1739	1676	chr2:238426741-238452250	+	6833	protein-coding	hsa:51665	ankyrin repeat and SOCS box containing 1
ASB13	-0.377703	0.0354968	0.0799461	691	688	714	750	1187	1090	chr10:5638857-5666595	-	2808	protein-coding	hsa:79754	ankyrin repeat and SOCS box containing 13
ASB14	-0.151624	0.808327	0.877453	10	25	9	21	16	17	chr3:57268351-57293047	-	3175	protein-coding	hsa:142686	ankyrin repeat and SOCS box containing 14
ASB16	-0.0437601	0.933809	0.960016	34	17	15	22	31	23	chr17:44170706-44179083	+	2139	protein-coding	hsa:92591	ankyrin repeat and SOCS box containing 16
ASB16-AS1	0.533293	0.0182629	0.0455884	290	325	506	305	267	279	chr17:44175973-44186717	-	2259	ncRNA	hsa:339201	ASB16 antisense RNA 1
ASB3	-0.261646	0.641517	0.75272	22	8	22	22	26	21	chr2:53669980-53787009	-	2448	protein-coding	hsa:51130	ankyrin repeat and SOCS box containing 3
ASB4	6.87763	5.94898e-50	4.01139e-48	396	425	455	4	7	1	chr7:95485439-95544738	+	3824	protein-coding	hsa:51666	ankyrin repeat and SOCS box containing 4
ASB6	0.131608	0.409506	0.550611	1040	1111	1274	928	1253	1290	chr9:129634604-129642169	-	4622	protein-coding	hsa:140459	ankyrin repeat and SOCS box containing 6
ASB7	0.287716	0.10051	0.188228	806	707	698	734	661	608	chr15:100602550-100651701	+	4965	protein-coding	hsa:140460	ankyrin repeat and SOCS box containing 7
ASB8	-0.11375	0.489593	0.625758	528	476	462	593	564	602	chr12:48147788-48157595	-	2751	protein-coding	hsa:140461	ankyrin repeat and SOCS box containing 8
ASB9	-0.0789164	0.739388	0.827653	170	283	331	295	324	292	chrX:15243987-15270476	-	1949	protein-coding	hsa:140462	ankyrin repeat and SOCS box containing 9
ASCC1	0.218159	0.111122	0.204111	1186	1108	1223	1073	1097	1181	chr10:72096032-72217134	-	2925	protein-coding	hsa:51008	activating signal cointegrator 1 complex subunit 1
ASCC2	0.0473644	0.751166	0.83594	941	1095	1219	1025	1224	1239	chr22:29788608-29838304	-	5016	protein-coding	hsa:84164	activating signal cointegrator 1 complex subunit 2
ASCC3	0.0184234	0.908803	0.944119	1550	2175	2202	2018	2073	2380	chr6:100508194-100881372	-	8154	protein-coding	hsa:10973	activating signal cointegrator 1 complex subunit 3
ASCL5	1.09077	0.375693	0.516697	4	8	8	9	1	0	chr1:201113953-201115372	-	1420	protein-coding	hsa:647219	achaete-scute family bHLH transcription factor 5
ASF1A	0.123468	0.485501	0.622058	404	434	355	378	392	447	chr6:118894077-118909171	+	2509	protein-coding	hsa:25842	anti-silencing function 1A histone chaperone
ASF1B	0.748057	0.00165392	0.00560745	860	1412	2025	827	957	1032	chr19:14119509-14136628	-	1731	protein-coding	hsa:55723	anti-silencing function 1B histone chaperone
ASGR1	3.30819	5.59191e-09	4.7077e-08	198	103	32	8	19	11	chr17:7173431-7179564	-	1504	protein-coding	hsa:432	asialoglycoprotein receptor 1
ASGR2	5.19977	0.00418303	0.0127362	13	2	3	0	0	0	chr17:7101322-7115522	-	2013	protein-coding	hsa:433	asialoglycoprotein receptor 2
ASH1L	0.0258017	0.867655	0.917443	2790	3382	3447	3805	3061	3555	chr1:155335261-155563160	-	11774	protein-coding	hsa:55870	ash1 (absent, small, or homeotic)-like (Drosophila)
ASH1L-AS1	0.509228	0.0912148	0.174069	107	100	118	53	88	114	chr1:155561981-155563944	+	1964	ncRNA	hsa:645676	ASH1L antisense RNA 1
ASH2L	-0.0307145	0.831024	0.89307	967	1055	1201	1082	1262	1303	chr8:38104965-38140080	+	3123	protein-coding	hsa:9070	ash2 (absent, small, or homeotic)-like (Drosophila)
ASIC1	-0.49306	0.0169953	0.0428741	651	513	498	742	1093	766	chr12:50057637-50083622	+	3994	protein-coding	hsa:41	acid-sensing (proton-gated) ion channel 1
ASIC2	-3.97878	1.54382e-15	2.47069e-14	4	8	7	89	161	81	chr17:33013087-34156806	-	3443	protein-coding	hsa:40	acid-sensing (proton-gated) ion channel 2
ASIC3	1.38681	7.43703e-12	8.55319e-11	653	562	529	216	302	223	chr7:151048292-151052756	+	2314	protein-coding	hsa:9311	acid-sensing (proton-gated) ion channel 3
ASIC4	-0.994211	0.461301	0.600759	2	1	3	8	1	4	chr2:219514170-219538772	+	2844	protein-coding	hsa:55515	acid-sensing (proton-gated) ion channel family member 4
ASL	0.588709	0.00042599	0.0016638	1145	1166	1161	657	963	950	chr7:66075789-66093343	+	2061	protein-coding	hsa:435	argininosuccinate lyase
ASLP1	0.579171	0.0444137	0.0958864	81	85	85	64	56	66	chr22:23648788-23653359	-	1115	pseudo		argininosuccinate lyase pseudogene 1
ASMTL	-3.06412	2.21926e-05	0.000112045	72	48	39	620	700	142	chrX:1403139-1453794	-	2239	protein-coding	hsa:8623	acetylserotonin O-methyltransferase-like
ASNA1	-0.0370991	0.874965	0.921994	1453	1753	2353	1346	2828	2151	chr19:12737492-12748323	+	1280	protein-coding	hsa:439	arsA arsenite transporter, ATP-binding, homolog 1 (bacterial)
ASNS	-1.57595	1.03938e-25	2.93425e-24	986	1066	1091	2838	3931	3636	chr7:97852117-97872542	-	2357	protein-coding	hsa:440	asparagine synthetase (glutamine-hydrolyzing)
ASNSD1	-0.275266	0.0604735	0.12395	769	900	905	1026	1137	1292	chr2:189661399-189670831	+	2987	protein-coding	hsa:54529	asparagine synthetase domain containing 1
ASNSP3	4.49372	0.0440994	0.095394	7	4	0	0	0	0	chr13:100062297-100063617	-	1321	pseudo		asparagine synthetase pseudogene 3
ASPDH	0.46807	0.60154	0.719692	12	7	6	7	11	2	chr19:50511600-50514690	-	1044	protein-coding	hsa:554235	aspartate dehydrogenase domain containing
ASPH	-1.00724	6.5238e-11	6.80771e-10	21010	27036	27292	59961	49270	57780	chr8:61500556-61714640	-	5444	protein-coding	hsa:444	aspartate beta-hydroxylase
ASPHD1	-0.346077	0.0695174	0.139173	298	376	284	455	407	488	chr16:29900392-29919860	+	2145	protein-coding	hsa:253982	aspartate beta-hydroxylase domain containing 1
ASPHD2	0.665381	0.0524072	0.110179	75	54	82	35	57	56	chr22:26429314-26445012	+	3313	protein-coding	hsa:57168	aspartate beta-hydroxylase domain containing 2
ASPM	0.463808	0.0494838	0.104961	3037	6294	6013	4711	3492	3993	chr1:197084127-197146694	-	10888	protein-coding	hsa:259266	asp (abnormal spindle) homolog, microcephaly associated (Drosophila)
ASPRV1	-0.410998	0.550629	0.6792	14	15	5	11	13	27	chr2:69960657-69962265	-	1609	protein-coding	hsa:151516	aspartic peptidase, retroviral-like 1
ASPSCR1	-0.0779926	0.590163	0.710013	861	1035	959	1024	1171	1144	chr17:81977550-82018929	+	3472	protein-coding	hsa:79058	alveolar soft part sarcoma chromosome region, candidate 1
ASRGL1	1.36296	2.07963e-08	1.63871e-07	385	647	766	200	302	270	chr11:62337302-62401399	+	2419	protein-coding	hsa:80150	asparaginase like 1
ASS1	-0.53996	0.029146	0.0678812	1173	732	639	1117	1754	1264	chr9:130444707-130501274	+	1848	protein-coding	hsa:445	argininosuccinate synthase 1
ASS1P12	2.09795	0.206699	0.330248	4	2	6	3	0	0	chr9:32945894-32947460	+	1567	pseudo		argininosuccinate synthetase 1 pseudogene 12
ASS1P2	-0.497995	0.272453	0.406815	27	21	33	27	62	38	chr2:38810215-38811756	-	1542	pseudo		argininosuccinate synthetase 1 pseudogene 2
ASTE1	-0.565853	0.0138928	0.0361145	120	114	129	166	236	194	chr3:131013873-131026854	-	3733	protein-coding	hsa:28990	asteroid homolog 1 (Drosophila)
ASTN2	-0.351004	0.11065	0.203453	151	180	231	243	237	313	chr9:116425225-117415039	-	4594	protein-coding	hsa:23245	astrotactin 2
ASUN	-1.026	5.45499e-10	5.10603e-09	744	978	1124	2126	2014	2253	chr12:26905171-26938326	-	2976	protein-coding	hsa:55726	asunder spermatogenesis regulator
ASXL1	-0.286478	0.0189612	0.0470816	4036	4193	4343	5543	5778	5648	chr20:32358062-32439319	+	7201	protein-coding	hsa:171023	additional sex combs like transcriptional regulator 1
ASXL2	-0.244466	0.178235	0.294986	1826	2474	2503	3209	2359	3324	chr2:25733758-25878485	-	14987	protein-coding	hsa:55252	additional sex combs like transcriptional regulator 2
ATAD1	-0.364524	0.0107181	0.02885	1377	1309	1356	1976	1743	2045	NW_013171807.1:292-34053	-	1033	protein-coding	hsa:84896	ATPase family, AAA domain containing 1
ATAD2	0.479058	0.0427211	0.0928774	1569	3246	3308	2305	1833	2262	chr8:123319850-123396992	-	6052	protein-coding	hsa:29028	ATPase family, AAA domain containing 2
ATAD2B	0.249613	0.1587	0.269567	728	751	610	705	624	616	chr2:23689710-23927114	-	8172	protein-coding	hsa:54454	ATPase family, AAA domain containing 2B
ATAD3A	-0.510643	0.0127557	0.0335332	603	694	1007	945	1413	1272	chr1:1512143-1534687	+	2646	protein-coding	hsa:55210	ATPase family, AAA domain containing 3A
ATAD3B	-0.336585	0.334024	0.473256	41	36	57	55	73	59	chr1:1471732-1509466	+	3921	protein-coding	hsa:83858	ATPase family, AAA domain containing 3B
ATAD5	-0.302349	0.175393	0.291399	665	1116	1049	1576	1092	1157	chr17:30830932-30896424	+	7448	protein-coding	hsa:79915	ATPase family, AAA domain containing 5
ATE1	0.312113	0.0498348	0.105536	1769	2149	1781	1729	1480	1878	chr10:121740421-121928801	-	5165	protein-coding	hsa:11101	arginyltransferase 1
ATE1-AS1	0.176701	0.778228	0.856148	12	13	16	16	9	15	chr10:121928312-121951965	+	951	ncRNA	hsa:100130887	ATE1 antisense RNA 1 (head to head)
ATF1	0.42866	0.0363017	0.0813609	466	620	479	500	364	419	chr12:50763682-50821162	+	4564	protein-coding	hsa:466	activating transcription factor 1
ATF2	0.0893588	0.646533	0.756384	921	1131	1123	1322	854	1109	chr2:175072250-175168206	-	4405	protein-coding	hsa:1386	activating transcription factor 2
ATF3	-0.844265	0.132817	0.235404	363	233	137	302	752	427	chr1:212565334-212620777	+	2972	protein-coding	hsa:467	activating transcription factor 3
ATF4	-0.144262	0.444803	0.584631	6198	5878	4875	5124	8434	7361	chr22:39519709-39522686	+	2027	protein-coding	hsa:468	activating transcription factor 4
ATF4P3	-0.875062	0.283755	0.419344	12	2	6	10	20	11	chr17:76225665-76227086	-	1422	pseudo		activating transcription factor 4 pseudogene 3
ATF5	0.399365	0.0700131	0.140076	606	723	678	367	728	600	chr19:49928702-49933936	+	2275	protein-coding	hsa:22809	activating transcription factor 5
ATF6	0.400476	0.00388586	0.0119482	1438	1421	1367	1124	1138	1292	chr1:161766244-161964070	+	7546	protein-coding	hsa:22926	activating transcription factor 6
ATF6B	-0.505636	0.773857	0.85298	0	0	8	8	0	4	chr6:32115268-32128240	-	2616	protein-coding	hsa:1388	activating transcription factor 6 beta
ATF7	-0.149116	0.335398	0.474691	1480	1622	1533	2021	1618	2048	chr12:53507856-53626415	-	7832	protein-coding	hsa:11016	activating transcription factor 7
ATF7IP	-0.293809	0.0596658	0.122615	1211	1243	1243	1864	1512	1628	chr12:14365632-14502935	+	9291	protein-coding	hsa:55729	activating transcription factor 7 interacting protein
ATF7IP2	-0.617213	0.00892721	0.024666	121	171	130	258	199	259	chr16:10386055-10483640	+	4634	protein-coding	hsa:80063	activating transcription factor 7 interacting protein 2
ATG10	0.385709	0.0237325	0.0569392	422	455	397	326	371	386	chr5:81972021-82258502	+	5479	protein-coding	hsa:83734	autophagy related 10
ATG101	0.390002	0.100896	0.188817	1180	1161	1506	685	1536	1041	chr12:52069974-52077495	+	1437	protein-coding	hsa:60673	autophagy related 101
ATG12	0.218279	0.205534	0.329019	1121	1102	892	1056	906	1007	chr5:115828196-115841851	-	4563	protein-coding	hsa:9140	autophagy related 12
ATG12P1	-0.656917	0.481537	0.619003	12	2	3	9	15	6	chr17:73067545-73068303	-	759	pseudo		autophagy related 12 pseudogene 1
ATG13	0.0193095	0.902591	0.940529	2315	2139	1854	1996	2415	2523	chr11:46617276-46676019	+	5968	protein-coding	hsa:9776	autophagy related 13
ATG14	-0.0554976	0.773899	0.85298	612	585	544	781	540	679	chr14:55366391-55411858	-	4743	protein-coding	hsa:22863	autophagy related 14
ATG16L1	1.23316	0.00554551	0.0162715	65	121	133	37	89	23	NW_011332690.1:196909-241012	+	3405	protein-coding	hsa:55054	autophagy related 16-like 1 (S. cerevisiae)
ATG16L2	-0.795999	0.000300355	0.00121758	588	468	352	973	941	800	chr11:72814406-72843740	+	3324	protein-coding	hsa:89849	autophagy related 16-like 2 (S. cerevisiae)
ATG2A	0.225946	0.144757	0.251265	1160	1137	1276	922	1265	1206	chr11:64894532-64917250	-	6373	protein-coding	hsa:23130	autophagy related 2A
ATG2B	0.686829	1.03853e-05	5.57384e-05	1885	1904	1599	1261	1144	1309	chr14:96281258-96363341	-	11099	protein-coding	hsa:55102	autophagy related 2B
ATG3	-0.74889	3.52913e-05	0.000171618	926	1427	1478	2077	2408	2635	chr3:112532507-112561963	-	3060	protein-coding	hsa:64422	autophagy related 3
ATG4A	0.98885	8.36659e-05	0.000378411	174	243	285	125	104	162	chrX:108088900-108154671	+	3038	protein-coding	hsa:115201	autophagy related 4A, cysteine peptidase
ATG4B	0.184808	0.246828	0.377689	1505	1341	1725	1224	1635	1605	chr2:241637612-241673857	+	3649	protein-coding	hsa:23192	autophagy related 4B, cysteine peptidase
ATG4C	-0.407265	0.0322795	0.0737832	222	301	299	410	368	426	chr1:62784106-62865270	+	3419	protein-coding	hsa:84938	autophagy related 4C, cysteine peptidase
ATG4D	0.3816	0.0160495	0.0408061	642	738	752	514	661	640	chr19:10543894-10553423	+	2052	protein-coding	hsa:84971	autophagy related 4D, cysteine peptidase
ATG5	0.00496359	0.974405	0.984856	592	687	693	626	763	791	chr6:106184476-106325820	-	3375	protein-coding	hsa:9474	autophagy related 5
ATG7	-0.619414	0.000495599	0.00190234	629	767	963	1112	1456	1442	chr3:11272324-11564704	+	5051	protein-coding	hsa:10533	autophagy related 7
ATG9A	0.171145	0.241702	0.371726	2223	2209	2660	2005	2597	2377	chr2:219219380-219229688	-	3822	protein-coding	hsa:79065	autophagy related 9A
ATG9B	-0.00275603	0.997099	0.998136	10	11	5	9	11	9	chr7:151012209-151024499	-	4577	protein-coding	hsa:285973	autophagy related 9B
ATHL1	-1.11395	8.5803e-07	5.50017e-06	2012	1510	1110	3807	4214	3126	chr11:287760-295688	+	4251	protein-coding	hsa:80162	ATH1, acid trehalase-like 1 (yeast)
ATIC	-0.557132	0.000301935	0.00122328	3554	3787	4465	5195	7306	6763	chr2:215311956-215359745	+	2227	protein-coding	hsa:471	5-aminoimidazole-4-carboxamide ribonucleotide formyltransferase/IMP cyclohydrolase
ATL1	-1.12767	0.000548902	0.00208711	32	43	55	84	129	101	chr14:50533082-50633068	+	2816	protein-coding	hsa:51062	atlastin GTPase 1
ATL2	-0.0362828	0.801158	0.872848	1848	2052	2189	2303	2036	2571	chr2:38293957-38378579	-	5459	protein-coding	hsa:64225	atlastin GTPase 2
ATL3	0.269264	0.107071	0.198261	3068	3537	3296	3437	2481	3152	chr11:63624082-63671974	-	7258	protein-coding	hsa:25923	atlastin GTPase 3
ATM	0.0222587	0.899693	0.938754	1900	2423	2176	2756	2009	2285	chr11:108222484-108369102	+	13708	protein-coding	hsa:472	ATM serine/threonine kinase
ATMIN	0.200545	0.164074	0.276389	1558	1732	1542	1351	1592	1731	chr16:81035853-81047346	+	4866	protein-coding	hsa:23300	ATM interactor
ATN1	-0.209446	0.0871896	0.168023	3557	3633	3599	4313	4743	4777	chr12:6924463-6942321	+	4351	protein-coding	hsa:1822	atrophin 1
ATOH7	-0.232803	0.852522	0.906966	3	6	1	4	8	1	chr10:68231219-68232113	-	895	protein-coding	hsa:220202	atonal homolog 7 (Drosophila)
ATOH8	2.58913	6.25018e-34	2.4552e-32	1457	1688	1071	203	297	282	chr2:85753786-85791383	+	10861	protein-coding	hsa:84913	atonal homolog 8 (Drosophila)
ATOX1	0.444032	0.0353355	0.079654	639	614	727	359	664	598	chr5:151742822-151758649	-	489	protein-coding	hsa:475	antioxidant 1 copper chaperone
ATP10A	1.08072	2.26286e-08	1.77056e-07	907	910	1061	446	640	418	chr15:25672241-25865144	-	6249	protein-coding	hsa:57194	ATPase, class V, type 10A
ATP10D	0.0636945	0.760493	0.842239	211	208	229	244	188	254	chr4:47485261-47593486	+	6550	protein-coding	hsa:57205	ATPase, class V, type 10D
ATP11A	-0.612805	6.82964e-05	0.000313947	1144	1268	1603	2084	2404	2295	chr13:112690034-112887168	+	9152	protein-coding	hsa:23250	ATPase, class VI, type 11A
ATP11B	-0.278813	0.117116	0.212703	913	1143	878	1420	1121	1399	chr3:182793503-182923010	+	12936	protein-coding	hsa:23200	ATPase, class VI, type 11B
ATP11C	-0.685602	2.14315e-05	0.000108557	706	934	810	1434	1313	1617	chrX:139726346-139933083	-	6826	protein-coding	hsa:286410	ATPase, class VI, type 11C
ATP13A1	0.752847	1.7815e-05	9.16641e-05	2244	2410	2707	1194	1930	1730	chr19:19645198-19663694	-	3867	protein-coding	hsa:57130	ATPase type 13A1
ATP13A2	-0.091285	0.601922	0.719996	1085	1091	1496	1178	1643	1511	chr1:16985958-17011972	-	4040	protein-coding	hsa:23400	ATPase type 13A2
ATP13A3	1.50976	2.05218e-27	6.33394e-26	5416	5349	5573	2273	2021	2045	chr3:194402674-194487006	-	7540	protein-coding	hsa:79572	ATPase type 13A3
ATP1A1	0.233691	0.088838	0.170486	7560	8084	8520	6317	8265	8237	chr1:116373173-116404774	+	6960	protein-coding	hsa:476	ATPase, Na+/K+ transporting, alpha 1 polypeptide
ATP1A1-AS1	-0.26421	0.281369	0.416632	107	121	123	121	187	160	chr1:116392865-116418622	-	1828	ncRNA	hsa:84852	ATP1A1 antisense RNA 1
ATP1A3	-2.41186	1.82497e-21	4.27434e-20	106	141	172	548	1113	811	chr19:41966582-41994276	-	3636	protein-coding	hsa:478	ATPase, Na+/K+ transporting, alpha 3 polypeptide
ATP1B1	1.88155	2.43334e-29	8.1008e-28	11713	11441	9066	3455	2900	3346	chr1:169106709-169132722	+	2200	protein-coding	hsa:481	ATPase, Na+/K+ transporting, beta 1 polypeptide
ATP1B2	2.44651	0.043189	0.0937119	11	4	10	4	0	1	chr17:7646627-7657771	+	3378	protein-coding	hsa:482	ATPase, Na+/K+ transporting, beta 2 polypeptide
ATP1B3	-0.0916482	0.509284	0.643036	3031	3051	3489	3196	4099	4020	chr3:141876628-141926540	+	1853	protein-coding	hsa:483	ATPase, Na+/K+ transporting, beta 3 polypeptide
ATP2A1	-0.136332	0.697498	0.796426	172	159	74	113	237	149	chr16:28878488-28904509	+	3536	protein-coding	hsa:487	ATPase, Ca++ transporting, cardiac muscle, fast twitch 1
ATP2A1-AS1	-0.557745	0.0678314	0.136313	48	72	83	91	136	103	chr16:28878957-28879921	-	584	ncRNA	hsa:100289092	ATP2A1 antisense RNA 1
ATP2A2	0.683413	1.24636e-06	7.79592e-06	20162	22362	25775	13316	16927	16891	chr12:110281227-110351093	+	8315	protein-coding	hsa:488	ATPase, Ca++ transporting, cardiac muscle, slow twitch 2
ATP2A3	0.0694842	0.705527	0.802656	608	604	696	518	816	685	chr17:3923869-3964464	-	4885	protein-coding	hsa:489	ATPase, Ca++ transporting, ubiquitous
ATP2B1	1.08545	1.12696e-15	1.83265e-14	6144	7038	6480	3384	3613	3252	chr12:89588049-89709353	-	6933	protein-coding	hsa:490	ATPase, Ca++ transporting, plasma membrane 1
ATP2B3	-5.46952	0.000604207	0.0022755	0	0	0	9	11	7	chrX:153517677-153582929	+	9762	protein-coding	hsa:492	ATPase, Ca++ transporting, plasma membrane 3
ATP2B4	-0.873268	5.59355e-09	4.7077e-08	1239	1049	1132	2404	2221	2313	chr1:203626787-203744081	+	8920	protein-coding	hsa:493	ATPase, Ca++ transporting, plasma membrane 4
ATP2C1	-0.735226	1.39248e-07	9.98408e-07	1670	1906	2141	3159	3477	3906	chr3:130850500-131016712	+	5021	protein-coding	hsa:27032	ATPase, Ca++ transporting, type 2C, member 1
ATP2C2	-0.00293524	0.997334	0.998277	6	7	6	7	10	4	chr16:84368523-84465777	+	5156	protein-coding	hsa:9914	ATPase, Ca++ transporting, type 2C, member 2
ATP5A1	-0.0111442	0.948242	0.968506	9740	10547	12415	9189	14650	12738	chr18:46084144-46104233	-	2258	protein-coding	hsa:498	ATP synthase, H+ transporting, mitochondrial F1 complex, alpha subunit 1, cardiac muscle
ATP5A1P10	-3.13261	2.46426e-05	0.000123522	6	0	4	35	36	26	chr9:66721435-66722864	+	1430	pseudo		ATP synthase, H+ transporting, mitochondrial F1 complex, alpha subunit 1 pseudogene 10
ATP5B	-0.226204	0.215189	0.340448	20273	24411	30806	24571	37418	35890	chr12:56638175-56646068	-	1843	protein-coding	hsa:506	ATP synthase, H+ transporting, mitochondrial F1 complex, beta polypeptide
ATP5C1	1.13588	1.43488e-16	2.47399e-15	6748	7665	6471	3317	3408	3825	chr10:7788104-7807801	+	1174	protein-coding	hsa:509	ATP synthase, H+ transporting, mitochondrial F1 complex, gamma polypeptide 1
ATP5D	-0.0783934	0.723695	0.816302	1667	2465	2765	2244	3578	2204	chr19:1241750-1244825	+	996	protein-coding	hsa:513	ATP synthase, H+ transporting, mitochondrial F1 complex, delta subunit
ATP5E	0.0131449	0.991418	0.99499	1	5	4	2	4	5	chr20:59028678-59032367	-	439	protein-coding	hsa:514	ATP synthase, H+ transporting, mitochondrial F1 complex, epsilon subunit
ATP5F1	0.0442547	0.74693	0.833121	2377	2690	2907	2579	2761	3232	chr1:111449121-111461918	+	2116	protein-coding	hsa:515	ATP synthase, H+ transporting, mitochondrial Fo complex, subunit B1
ATP5F1P1	-0.851775	0.426652	0.567529	3	1	6	4	8	8	chr13:51598440-51599460	+	1021	pseudo		ATP synthase, H+ transporting, mitochondrial Fo complex, subunit B1 pseudogene 1
ATP5G1	-0.0436347	0.845137	0.901945	2236	2991	3715	2225	4242	3760	chr17:48892786-48895871	+	647	protein-coding	hsa:516	ATP synthase, H+ transporting, mitochondrial Fo complex, subunit C1 (subunit 9)
ATP5G1P2	3.64294	0.0745227	0.14734	8	0	4	1	0	0	chr14:31320121-31320688	-	568	pseudo		ATP synthase, H+ transporting, mitochondrial Fo complex, subunit C1 (subunit 9) pseudogene 2
ATP5G2	-0.440168	0.00320403	0.0100891	3878	3977	4344	4854	6763	6781	chr12:53665160-53677546	-	2658	protein-coding	hsa:517	ATP synthase, H+ transporting, mitochondrial Fo complex, subunit C2 (subunit 9)
ATP5G3	0.112561	0.557349	0.684697	4448	5455	6207	3832	6494	6233	chr2:175176258-175181762	-	3293	protein-coding	hsa:518	ATP synthase, H+ transporting, mitochondrial Fo complex, subunit C3 (subunit 9)
ATP5H	-0.021966	0.888217	0.930947	2377	2631	2801	2295	3273	3242	chr17:75038860-75046979	-	622	protein-coding	hsa:10476	ATP synthase, H+ transporting, mitochondrial Fo complex, subunit d
ATP5I	-0.531376	0.0618516	0.126213	561	526	577	409	1162	1127	chr4:672436-674338	-	365	protein-coding	hsa:521	ATP synthase, H+ transporting, mitochondrial Fo complex, subunit E
ATP5J	0.460838	0.00624267	0.0180494	914	1217	1000	859	751	908	chr21:25724480-25735654	-	1816	protein-coding	hsa:522	ATP synthase, H+ transporting, mitochondrial Fo complex, subunit F6
ATP5J2	-0.171382	0.420079	0.561157	610	731	990	702	1165	1041	chr7:99458161-99466201	-	511	protein-coding	hsa:9551	ATP synthase, H+ transporting, mitochondrial Fo complex, subunit F2
ATP5L	0.189307	0.283439	0.418935	1659	2012	2198	1423	2181	2112	chr11:118401389-118409847	+	1391	protein-coding	hsa:10632	ATP synthase, H+ transporting, mitochondrial Fo complex, subunit G
ATP5O	0.232634	0.11195	0.205293	1653	2010	2094	1572	1835	2025	chr21:33903453-33915854	-	806	protein-coding	hsa:539	ATP synthase, H+ transporting, mitochondrial F1 complex, O subunit
ATP5S	0.649803	0.00027092	0.00110887	380	370	367	239	251	301	chr14:50311752-50326715	+	2239	protein-coding	hsa:27109	ATP synthase, H+ transporting, mitochondrial Fo complex, subunit s (factor B)
ATP5SL	0.350009	0.0349584	0.0789458	3319	3098	3447	2237	3457	2908	chr19:41431318-41447822	-	1777	protein-coding	hsa:55101	ATP5S-like
ATP6	0.449464	0.00312343	0.00987198	98732	100692	113886	66033	92426	96673	chrMT:8527-9207	+	681	protein-coding	hsa:4508	ATP synthase F0 subunit 6
ATP6AP1	0.741283	4.18313e-06	2.40417e-05	2560	2857	3160	1474	2136	2088	chrX:154428632-154436517	+	2429	protein-coding	hsa:537	ATPase, H+ transporting, lysosomal accessory protein 1
ATP6AP1L	-0.735992	0.016086	0.040887	89	74	49	147	120	125	chr5:82278645-82344294	+	4149	protein-coding	hsa:92270	ATPase, H+ transporting, lysosomal accessory protein 1-like
ATP6AP2	-0.168697	0.264073	0.397244	1975	1787	1730	2099	2119	2651	chrX:40580964-40606637	+	2037	protein-coding	hsa:10159	ATPase, H+ transporting, lysosomal accessory protein 2
ATP6V0A1	0.186574	0.181136	0.298971	2609	2922	3138	2391	2978	3081	chr17:42458844-42522579	+	4303	protein-coding	hsa:535	ATPase, H+ transporting, lysosomal V0 subunit a1
ATP6V0A2	1.43687	2.52214e-19	5.24571e-18	991	1056	1101	352	480	459	chr12:123712318-123761755	+	6542	protein-coding	hsa:23545	ATPase, H+ transporting, lysosomal V0 subunit a2
ATP6V0A4	3.45092	0.0193253	0.0478904	5	6	9	1	1	0	chr7:138706294-138799839	-	3483	protein-coding	hsa:50617	ATPase, H+ transporting, lysosomal V0 subunit a4
ATP6V0B	-0.435448	0.00477943	0.014281	1006	1218	1221	1430	1769	1974	chr1:43974648-43978300	+	2068	protein-coding	hsa:533	ATPase, H+ transporting, lysosomal 21kDa, V0 subunit b
ATP6V0C	0.139353	0.328351	0.467499	1748	2095	2151	1785	1976	2273	chr16:2513726-2520223	+	1180	protein-coding	hsa:527	ATPase, H+ transporting, lysosomal 16kDa, V0 subunit c
ATP6V0D1	0.324718	0.113757	0.207922	1277	1543	1673	889	1660	1440	chr16:67438014-67481186	-	1785	protein-coding	hsa:9114	ATPase, H+ transporting, lysosomal 38kDa, V0 subunit d1
ATP6V0E1	0.676272	6.06662e-05	0.000282057	2653	2713	3485	1675	2425	2033	chr5:172983760-173034897	+	882	protein-coding	hsa:8992	ATPase, H+ transporting, lysosomal 9kDa, V0 subunit e1
ATP6V0E2	-0.233286	0.221912	0.348893	1112	1392	1698	1383	2155	1934	chr7:149872968-149880713	+	2802	protein-coding	hsa:155066	ATPase, H+ transporting V0 subunit e2
ATP6V0E2-AS1	0.0950075	0.75576	0.839099	61	88	98	101	75	78	chr7:149867694-149873862	-	3069	ncRNA	hsa:401431	ATP6V0E2 antisense RNA 1
ATP6V1A	-0.304369	0.0267614	0.0632176	2388	2471	2346	3299	2983	3581	chr3:113747019-113812058	+	4593	protein-coding	hsa:523	ATPase, H+ transporting, lysosomal 70kDa, V1 subunit A
ATP6V1B1	0.301529	0.324481	0.463578	131	208	143	104	211	119	chr2:70935868-70965431	+	2151	protein-coding	hsa:525	ATPase, H+ transporting, lysosomal 56/58kDa, V1 subunit B1
ATP6V1B1-AS1	-1.04859	0.391921	0.533467	4	1	2	6	8	2	chr2:70942013-70948611	-	944	ncRNA	hsa:101927750	ATP6V1B1 antisense RNA 1
ATP6V1B2	-0.230983	0.118594	0.214964	1309	1456	1677	1645	2061	2071	chr8:20197193-20226852	+	7078	protein-coding	hsa:526	ATPase, H+ transporting, lysosomal 56/58kDa, V1 subunit B2
ATP6V1C1	0.016374	0.912169	0.945953	1759	1730	1834	1594	2172	2083	chr8:103021020-103073057	+	5704	protein-coding	hsa:528	ATPase, H+ transporting, lysosomal 42kDa, V1 subunit C1
ATP6V1C2	-0.812541	0.00158266	0.00539086	117	148	84	195	239	249	chr2:10720974-10785110	+	3240	protein-coding	hsa:245973	ATPase, H+ transporting, lysosomal 42kDa, V1 subunit C2
ATP6V1D	0.399677	0.0145946	0.0376154	891	1113	889	769	757	908	chr14:67337864-67360003	-	1806	protein-coding	hsa:51382	ATPase, H+ transporting, lysosomal 34kDa, V1 subunit D
ATP6V1E1	0.0991192	0.500299	0.635214	1260	1495	1387	1229	1452	1614	chr22:17592136-17628822	-	1406	protein-coding	hsa:529	ATPase, H+ transporting, lysosomal 31kDa, V1 subunit E1
ATP6V1E2	-0.491058	0.00418449	0.0127388	375	329	427	601	559	597	chr2:46512031-46542557	-	3026	protein-coding	hsa:90423	ATPase, H+ transporting, lysosomal 31kDa, V1 subunit E2
ATP6V1F	-0.853439	3.13749e-05	0.000154237	1280	1278	1667	1983	3675	2815	chr7:128862803-128865849	+	817	protein-coding	hsa:9296	ATPase, H+ transporting, lysosomal 14kDa, V1 subunit F
ATP6V1G1	0.569394	0.00314455	0.00992687	1654	1751	1339	1347	945	1249	chr9:114587714-114598872	+	1611	protein-coding	hsa:9550	ATPase, H+ transporting, lysosomal 13kDa, V1 subunit G1
ATP6V1G1P4	-0.473087	0.74949	0.835119	4	1	2	3	0	8	chr10:35158306-35158637	+	332	pseudo		ATPase, H+ transporting, lysosomal 13kDa, V1 subunit G1 pseudogene 4
ATP6V1H	0.122845	0.417562	0.558428	916	943	869	796	995	994	chr8:53715543-53843311	-	2186	protein-coding	hsa:51606	ATPase, H+ transporting, lysosomal 50/57kDa, V1 subunit H
ATP7A	0.711985	0.00212415	0.00703133	1053	1227	1125	1011	513	762	chrX:77910656-78050395	+	8529	protein-coding	hsa:538	ATPase, Cu++ transporting, alpha polypeptide
ATP7B	-0.574643	0.00184269	0.00618602	422	336	330	524	619	662	chr13:51932669-52012130	-	7723	protein-coding	hsa:540	ATPase, Cu++ transporting, beta polypeptide
ATP8	0.973902	5.0474e-06	2.85974e-05	5502	6239	4988	3763	2130	3526	chrMT:8366-8572	+	207	protein-coding	hsa:4509	ATP synthase F0 subunit 8
ATP8A1	-1.10562	0.0146973	0.0378434	14	15	24	40	38	48	chr4:42408373-42657134	-	8320	protein-coding	hsa:10396	ATPase, aminophospholipid transporter (APLT), class I, type 8A, member 1
ATP8B1	-0.802818	6.60408e-08	4.89534e-07	1009	1189	1156	2010	2423	2040	chr18:57646426-57803828	-	6674	protein-coding	hsa:5205	ATPase, aminophospholipid transporter, class I, type 8B, member 1
ATP8B2	-0.997787	6.46087e-13	8.26063e-12	1410	1280	1518	2736	3245	3344	chr1:154325541-154351307	+	6011	protein-coding	hsa:57198	ATPase, aminophospholipid transporter, class I, type 8B, member 2
ATP8B3	-1.24521	3.01754e-12	3.6219e-11	361	435	541	975	1249	1285	chr19:1782070-1812276	-	5239	protein-coding	hsa:148229	ATPase, aminophospholipid transporter, class I, type 8B, member 3
ATP8B4	4.03744	1.12558e-11	1.26833e-10	68	103	36	6	4	4	chr15:49858238-50182096	-	7391	protein-coding	hsa:79895	ATPase, class I, type 8B, member 4
ATP8B5P	3.9	4.08312e-08	3.10755e-07	32	64	25	3	3	3	chr9:35406755-35483029	+	2863	pseudo	hsa:158381	ATPase, class I, type 8B, member 5, pseudogene
ATP9A	0.266006	0.0931805	0.177181	2600	2123	2046	1983	2020	2259	chr20:51596775-51768411	-	7652	protein-coding	hsa:10079	ATPase, class II, type 9A
ATP9B	0.129836	0.465373	0.6045	563	565	763	529	684	702	NW_003315961.1:137988-140086	+	524	protein-coding	hsa:374868	ATPase, class II, type 9B
ATPAF1	-0.761911	1.89779e-05	9.71515e-05	638	914	1024	1466	1572	1789	chr1:46635039-46668427	-	1829	protein-coding	hsa:64756	ATP synthase mitochondrial F1 complex assembly factor 1
ATPAF2	-0.163002	0.278198	0.413122	558	637	687	760	789	780	chr17:18015059-18039169	-	2090	protein-coding	hsa:91647	ATP synthase mitochondrial F1 complex assembly factor 2
ATPIF1	-0.47857	0.00108375	0.0038436	960	1136	1264	1557	1747	1879	chr1:28236091-28238105	+	1925	protein-coding	hsa:93974	ATPase inhibitory factor 1
ATR	-0.221127	0.204331	0.327651	1188	1774	1861	1877	2105	2230	chr3:142449235-142578826	-	8361	protein-coding	hsa:545	ATR serine/threonine kinase
ATRAID	0.279641	0.042191	0.0919233	2603	2624	2841	2087	2675	2616	chr2:27212031-27217178	+	1258	protein-coding	hsa:51374	all-trans retinoic acid-induced differentiation factor
ATRIP	-0.000843586	0.997231	0.998221	217	378	472	351	408	417	chr3:48446710-48465655	+	2660	protein-coding	hsa:84126	ATR interacting protein
ATRN	1.11671	5.26366e-17	9.32615e-16	5243	5350	6280	2751	2698	3165	chr20:3471018-3651122	+	8655	protein-coding	hsa:8455	attractin
ATRNL1	3.70367	4.32105e-28	1.36348e-26	237	166	183	18	12	20	chr10:115093365-115948999	+	15545	protein-coding	hsa:26033	attractin-like 1
ATRX	0.384914	0.050473	0.106728	3696	5518	4524	4652	3552	3357	chrX:77504878-77786269	-	11220	protein-coding	hsa:546	alpha thalassemia/mental retardation syndrome X-linked
ATXN1	0.225361	0.287197	0.423456	836	673	590	790	581	616	chr6:16299112-16761490	-	10636	protein-coding	hsa:6310	ataxin 1
ATXN10	-0.140552	0.340644	0.480678	2602	2918	2849	3187	3900	3119	chr22:45671798-45845307	+	3330	protein-coding	hsa:25814	ataxin 10
ATXN1L	0.156373	0.379464	0.520396	696	678	736	538	831	736	chr16:71845991-71851810	+	2363	protein-coding	hsa:342371	ataxin 1-like
ATXN2	-0.428893	0.00284647	0.00911086	1480	1571	1707	2437	2094	2552	chr12:111452214-111599676	-	4702	protein-coding	hsa:6311	ataxin 2
ATXN2L	-0.693344	3.198e-06	1.87306e-05	4423	5059	5272	7263	10135	9063	chr16:28823048-28837237	+	4433	protein-coding	hsa:11273	ataxin 2-like
ATXN3	0.0419028	0.832023	0.893829	820	749	604	856	641	846	chr14:92058552-92106621	-	6982	protein-coding	hsa:4287	ataxin 3
ATXN7	-0.147405	0.377189	0.518115	802	735	666	867	993	847	chr3:63864557-64003462	+	7227	protein-coding	hsa:6314	ataxin 7
ATXN7L1	-0.113412	0.579995	0.70233	220	273	294	344	263	332	chr7:105604774-105877232	-	5814	protein-coding	hsa:222255	ataxin 7-like 1
ATXN7L2	0.647625	0.0166217	0.0420668	131	129	115	64	99	104	chr1:109483904-109492804	+	3796	protein-coding	hsa:127002	ataxin 7-like 2
ATXN7L3	0.273562	0.0590025	0.121488	3193	3042	3073	2421	3222	2913	chr17:44191805-44199976	-	4265	protein-coding	hsa:56970	ataxin 7-like 3
ATXN7L3B	0.261549	0.113789	0.207963	515	460	494	448	419	492	chr12:74537771-74538406	+	636	protein-coding	hsa:552889	ataxin 7-like 3B
AUH	-0.0524563	0.788037	0.86344	1112	970	728	1118	992	1131	chr9:91213815-91361969	-	6936	protein-coding	hsa:549	AU RNA binding protein/enoyl-CoA hydratase
AUNIP	-0.717695	0.00184113	0.00618177	98	147	140	200	256	245	chr1:25831913-25859458	-	2233	protein-coding	hsa:79000	aurora kinase A and ninein interacting protein
AUP1	0.187979	0.211861	0.336463	3072	3229	3293	2480	3509	3374	chr2:74526648-74529897	-	1849	protein-coding	hsa:550	ancient ubiquitous protein 1
AURKA	0.235604	0.23036	0.358607	2567	3663	4646	2933	3214	4064	chr20:56369389-56392337	-	2710	protein-coding	hsa:6790	aurora kinase A
AURKAIP1	-0.077131	0.648685	0.758035	1247	1729	1798	1843	1645	2075	chr1:1373730-1375438	-	990	protein-coding	hsa:54998	aurora kinase A interacting protein 1
AURKAPS1	-0.350792	0.495582	0.631113	22	12	23	20	26	35	chr1:220266179-220267715	-	1537	pseudo	hsa:6791	aurora kinase A pseudogene 1
AURKB	0.00486681	0.984466	0.990737	1169	1885	2716	1510	2368	2478	chr17:8204731-8210768	-	1406	protein-coding	hsa:9212	aurora kinase B
AURKC	-3.9458	0.000372012	0.00147447	1	0	2	17	17	17	chr19:57230317-57235550	+	2000	protein-coding	hsa:6795	aurora kinase C
AUTS2	3.90212	1.85157e-36	7.90389e-35	240	242	206	19	17	15	chr7:69598475-70793068	+	15409	protein-coding	hsa:26053	autism susceptibility candidate 2
AVEN	0.303306	0.156298	0.266427	281	413	461	374	301	355	chr15:33858602-34074877	-	4780	protein-coding	hsa:57099	apoptosis, caspase activation inhibitor
AVIL	3.09938	1.75805e-09	1.56465e-08	212	109	101	37	6	11	chr12:57797372-57818704	-	5811	protein-coding	hsa:10677	advillin
AVL9	0.516069	0.000422094	0.00165066	2468	2300	2170	1812	1652	1919	chr7:32495426-32588741	+	7065	protein-coding	hsa:23080	AVL9 homolog (S. cerevisiase)
AVPI1	0.404197	0.0197309	0.04873	1172	1562	1473	926	1220	1387	chr10:97677422-97687432	-	1566	protein-coding	hsa:60370	arginine vasopressin-induced 1
AVPR1A	2.01229	0.0514355	0.108438	16	13	3	2	1	6	chr12:63142759-63152810	-	7831	protein-coding	hsa:552	arginine vasopressin receptor 1A
AXDND1	-1.10051	0.424013	0.565022	1	2	2	2	3	7	chr1:179365705-179554735	+	3789	protein-coding	hsa:126859	axonemal dynein light chain domain containing 1
AXIN1	-0.845248	4.40622e-08	3.34024e-07	1236	1274	1541	2245	3038	2783	chr16:287440-355226	-	3936	protein-coding	hsa:8312	axin 1
AXIN2	3.64086	2.08542e-07	1.45869e-06	1209	594	383	32	113	53	chr17:65528563-65561622	-	4445	protein-coding	hsa:8313	axin 2
AXL	-1.57432	4.79555e-25	1.32037e-23	8605	7021	9703	24929	30153	28492	chr19:41219199-41261767	+	4742	protein-coding	hsa:558	AXL receptor tyrosine kinase
AZGP1	6.39885	8.19087e-06	4.48243e-05	15	13	14	0	0	0	chr7:99966727-99976112	-	1265	protein-coding	hsa:563	alpha-2-glycoprotein 1, zinc-binding
AZI2	-0.268836	0.189151	0.308615	842	889	713	1326	857	1069	chr3:28322353-28349129	-	3486	protein-coding	hsa:64343	5-azacytidine induced 2
AZIN1	-0.771949	1.39702e-07	1.00133e-06	2817	2814	3501	5936	5159	6128	chr8:102826302-102864200	-	4447	protein-coding	hsa:51582	antizyme inhibitor 1
AZIN1-AS1	0.453823	0.137548	0.241825	95	73	80	59	82	60	chr8:102864271-102977876	+	884	ncRNA	hsa:100506753	uncharacterized LOC100506753
AZIN2	-3.24097	4.53728e-45	2.66116e-43	80	57	75	568	905	757	chr1:33081110-33162288	+	2809	protein-coding	hsa:113451	antizyme inhibitor 2
AZU1	-1.06353	0.249413	0.380902	14	7	0	14	8	28	chr19:827826-832018	+	918	protein-coding	hsa:566	azurocidin 1
B2M	-0.529762	0.000190696	0.000802226	979	1024	985	1429	1547	1817	NT_187605.1:34836-41507	+	987	protein-coding	hsa:567	beta-2-microglobulin
B3GALNT1	-7.31049	2.27826e-08	1.78196e-07	0	0	0	32	32	33	chr3:161083883-161105528	-	3455	protein-coding	hsa:8706	beta-1,3-N-acetylgalactosaminyltransferase 1 (globoside blood group)
B3GALNT2	-0.0775862	0.893689	0.934608	98	47	28	37	142	26	chr1:235440654-235504481	-	4848	protein-coding	hsa:148789	beta-1,3-N-acetylgalactosaminyltransferase 2
B3GALT1	0.470269	0.669695	0.774157	6	6	3	6	1	5	chr2:167818672-167870020	+	1332	protein-coding	hsa:8708	UDP-Gal:betaGlcNAc beta 1,3-galactosyltransferase, polypeptide 1
B3GALT5	-0.963716	0.0560769	0.116562	11	27	15	26	46	43	chr21:39612940-39662889	+	6928	protein-coding	hsa:10317	UDP-Gal:betaGlcNAc beta 1,3-galactosyltransferase, polypeptide 5
B3GALT6	0.587982	0.00673512	0.0192654	215	294	221	170	193	175	chr1:1232249-1233268	+	1020	protein-coding	hsa:126792	UDP-Gal:betaGal beta 1,3-galactosyltransferase polypeptide 6
B3GAT2	-2.68564	0.121257	0.218854	0	2	0	8	4	2	chr6:70861366-70957085	-	1925	protein-coding	hsa:135152	beta-1,3-glucuronyltransferase 2
B3GAT3	-0.128896	0.497097	0.632333	1035	1086	1285	990	1690	1458	chr11:62615296-62622175	-	2082	protein-coding	hsa:26229	beta-1,3-glucuronyltransferase 3
B3GLCT	0.714848	0.00182787	0.00614308	212	198	305	159	145	177	chr13:31199975-31332276	+	4399	protein-coding	hsa:145173	beta 1,3-galactosyltransferase-like
B3GNT2	0.0929274	0.622402	0.737098	469	456	480	399	603	460	chr2:62196127-62223414	+	1432	protein-coding	hsa:10678	UDP-GlcNAc:betaGal beta-1,3-N-acetylglucosaminyltransferase 2
B3GNT3	4.78047	7.09676e-74	8.44155e-72	700	548	578	17	30	27	chr19:17794828-17813576	+	2720	protein-coding	hsa:10331	UDP-GlcNAc:betaGal beta-1,3-N-acetylglucosaminyltransferase 3
B3GNT4	-1.36118	0.000856999	0.00311293	21	17	26	45	60	78	chr12:122203681-122207537	+	1504	protein-coding	hsa:79369	UDP-GlcNAc:betaGal beta-1,3-N-acetylglucosaminyltransferase 4
B3GNT5	0.00179097	0.994246	0.996411	138	147	159	113	182	199	chr3:183253207-183270935	+	2940	protein-coding	hsa:84002	UDP-GlcNAc:betaGal beta-1,3-N-acetylglucosaminyltransferase 5
B3GNT7	0.226846	0.70323	0.80107	22	26	9	23	15	16	chr2:231395624-231401164	+	3625	protein-coding	hsa:93010	UDP-GlcNAc:betaGal beta-1,3-N-acetylglucosaminyltransferase 7
B3GNT8	1.2674	0.242726	0.372949	3	6	11	5	2	2	chr19:41425585-41429024	-	2967	protein-coding	hsa:374907	UDP-GlcNAc:betaGal beta-1,3-N-acetylglucosaminyltransferase 8
B3GNT9	1.46687	1.0649e-10	1.08347e-09	316	279	234	114	109	110	chr16:67149277-67150999	-	1530	protein-coding	hsa:84752	UDP-GlcNAc:betaGal beta-1,3-N-acetylglucosaminyltransferase 9
B3GNTL1	-1.92457	5.34203e-13	6.87998e-12	86	78	170	428	430	540	NT_187612.1:51111-159276	+	3620	protein-coding	hsa:146712	UDP-GlcNAc:betaGal beta-1,3-N-acetylglucosaminyltransferase-like 1
B4GALNT1	0.113686	0.444243	0.584113	2147	2614	2661	2141	2801	2662	chr12:57623409-57633239	-	5782	protein-coding	hsa:2583	beta-1,4-N-acetyl-galactosaminyl transferase 1
B4GALNT2	-1.65331	0.0482164	0.102726	4	1	9	20	17	11	chr17:49120347-49170722	+	2601	protein-coding	hsa:124872	beta-1,4-N-acetyl-galactosaminyl transferase 2
B4GALNT3	0.0997912	0.901414	0.939763	8	19	9	10	24	3	chr12:460377-561892	+	3438	protein-coding	hsa:283358	beta-1,4-N-acetyl-galactosaminyl transferase 3
B4GALNT4	-0.737711	1.00599e-05	5.41568e-05	1797	1683	1392	2925	3305	2787	chr11:369773-382117	+	4766	protein-coding	hsa:338707	beta-1,4-N-acetyl-galactosaminyl transferase 4
B4GALT1	2.45147	3.23582e-58	2.71873e-56	19244	16126	16176	3683	3305	3455	chr9:33110641-33167391	-	4199	protein-coding	hsa:2683	UDP-Gal:betaGlcNAc beta 1,4- galactosyltransferase, polypeptide 1
B4GALT1-AS1	1.57119	0.000129772	0.000564088	78	41	69	26	23	21	chr9:33166948-33179983	+	1185	ncRNA	hsa:101929639	B4GALT1 antisense RNA 1
B4GALT2	-1.44652	1.88655e-14	2.77967e-13	900	1074	1455	2808	4044	3476	chr1:43979202-43991171	+	2204	protein-coding	hsa:8704	UDP-Gal:betaGlcNAc beta 1,4- galactosyltransferase, polypeptide 2
B4GALT3	-0.861982	9.41477e-09	7.70541e-08	469	500	568	919	1056	1121	chr1:161171310-161177968	-	2415	protein-coding	hsa:8703	UDP-Gal:betaGlcNAc beta 1,4- galactosyltransferase, polypeptide 3
B4GALT4	0.195077	0.210831	0.33513	3520	3703	4062	3944	3022	3923	chr3:119211742-119240946	-	2487	protein-coding	hsa:8702	UDP-Gal:betaGlcNAc beta 1,4- galactosyltransferase, polypeptide 4
B4GALT4-AS1	-0.535148	0.230195	0.358455	25	20	19	33	35	35	chr3:119226486-119235141	+	519	ncRNA		B4GALT4 antisense RNA 1
B4GALT5	1.39122	9.95438e-29	3.2031e-27	4860	5469	5669	2124	2252	2377	chr20:49632945-49713884	-	4728	protein-coding	hsa:9334	UDP-Gal:betaGlcNAc beta 1,4- galactosyltransferase, polypeptide 5
B4GALT6	-0.291618	0.237906	0.367141	154	185	152	262	164	238	chr18:31622246-31724670	-	6428	protein-coding	hsa:9331	UDP-Gal:betaGlcNAc beta 1,4- galactosyltransferase, polypeptide 6
B4GALT7	0.336208	0.120621	0.217906	531	679	859	430	715	672	chr5:177600118-177610347	+	3835	protein-coding	hsa:11285	xylosylprotein beta 1,4-galactosyltransferase, polypeptide 7
B4GAT1	-0.579011	0.000186826	0.000786728	560	548	637	822	1042	1028	chr11:66345372-66347690	-	2070	protein-coding	hsa:11041	UDP-GlcNAc:betaGal beta-1,3-N-acetylglucosaminyltransferase 1
B9D1	-0.385661	0.0218339	0.0530575	1032	977	892	1118	1565	1541	chr17:19335372-19378193	-	3188	protein-coding	hsa:27077	B9 protein domain 1
B9D2	0.504239	0.00705528	0.0200512	386	429	437	259	382	339	chr19:41354417-41364540	-	1306	protein-coding	hsa:80776	B9 protein domain 2
BAAT	8.52522	1.30657e-73	1.53688e-71	1192	1342	1113	2	2	7	chr9:101360417-101385005	-	3478	protein-coding	hsa:570	bile acid CoA:amino acid N-acyltransferase
BABAM1	0.236275	0.132098	0.234424	1226	1358	1513	1040	1355	1467	chr19:17267376-17279353	+	1498	protein-coding	hsa:29086	BRISC and BRCA1 A complex member 1
BACE1	0.968715	3.6792e-08	2.81124e-07	561	606	592	369	316	307	chr11:117285686-117316256	-	5847	protein-coding	hsa:23621	beta-site APP-cleaving enzyme 1
BACE1-AS	0.187543	0.649452	0.758455	40	51	71	78	36	41	chr11:117291346-117292170	+	825	ncRNA	hsa:100379571	BACE1 antisense RNA
BACE2	-0.35125	0.0191642	0.0475357	541	592	666	770	881	890	chr21:41167801-41282534	+	8930	protein-coding	hsa:25825	beta-site APP-cleaving enzyme 2
BACH1	-0.523848	0.00323637	0.0101682	632	746	568	1127	939	1030	chr21:29298795-29361896	+	5769	protein-coding	hsa:571	BTB and CNC homology 1, basic leucine zipper transcription factor 1
BACH1-IT2	2.51081	0.18867	0.308225	5	5	0	0	1	1	chr21:29372501-29373980	+	802	ncRNA	hsa:100874322	BACH1 intronic transcript 2 (non-protein coding)
BACH2	1.10262	0.0106224	0.0286253	93	97	39	52	39	27	chr6:89926528-90296912	-	10420	protein-coding	hsa:60468	BTB and CNC homology 1, basic leucine zipper transcription factor 2
BAD	-0.167563	0.26292	0.395819	735	896	875	1035	1065	1010	chr11:64269828-64284704	-	1224	protein-coding	hsa:572	BCL2-associated agonist of cell death
BAG1	1.17765	3.49715e-13	4.58484e-12	2690	2874	2359	1348	1125	1412	chr9:33252471-33264761	-	3873	protein-coding	hsa:573	BCL2-associated athanogene
BAG2	0.220993	0.194358	0.314878	692	814	786	776	607	791	chr6:57172306-57185215	+	2283	protein-coding	hsa:9532	BCL2-associated athanogene 2
BAG3	-1.85304	9.44214e-27	2.81575e-25	1668	2282	2738	7861	8912	9929	chr10:119651347-119677819	+	2591	protein-coding	hsa:9531	BCL2-associated athanogene 3
BAG4	-0.00562238	0.973905	0.98474	674	752	782	921	697	827	chr8:38176588-38213301	+	4464	protein-coding	hsa:9530	BCL2-associated athanogene 4
BAG5	0.201259	0.127817	0.228107	1510	1647	1627	1467	1477	1668	chr14:103556544-103562814	-	5055	protein-coding	hsa:9529	BCL2-associated athanogene 5
BAG6	-0.397628	0.74901	0.834717	6	4	0	3	4	8	chr6:31639028-31660900	-	4925	protein-coding	hsa:7917	BCL2-associated athanogene 6
BAHCC1	-0.093627	0.539786	0.669805	3150	3290	2990	3257	4354	3557	chr17:81395431-81466332	+	10816	protein-coding	hsa:57597	BAH domain and coiled-coil containing 1
BAHD1	-0.0443768	0.793443	0.867298	592	662	748	610	816	866	chr15:40439721-40468242	+	4711	protein-coding	hsa:22893	bromo adjacent homology domain containing 1
BAIAP2	-1.71939	9.03201e-33	3.42102e-31	375	407	401	1329	1417	1575	chr17:81035147-81117432	+	3352	protein-coding	hsa:10458	BAI1-associated protein 2
BAIAP2-AS1	-0.422004	0.00586474	0.0170921	574	548	536	814	844	803	chr17:81029133-81034719	-	4421	ncRNA	hsa:440465	BAIAP2 antisense RNA 1 (head to head)
BAIAP2L1	-0.106095	0.468439	0.607105	3683	3114	3354	3738	4454	3931	chr7:98291650-98401115	-	3670	protein-coding	hsa:55971	BAI1-associated protein 2-like 1
BAIAP2L2	1.76057	1.2925e-16	2.23761e-15	437	569	471	126	199	159	chr22:38084889-38110944	-	2427	protein-coding	hsa:80115	BAI1-associated protein 2-like 2
BAIAP3	-1.05401	0.00102682	0.00365822	138	66	73	193	272	176	chr16:1333605-1349441	+	5225	protein-coding	hsa:8938	BAI1-associated protein 3
BAK1	0.151374	0.443296	0.583257	422	556	641	418	586	612	chr6:33572546-33580293	-	2298	protein-coding	hsa:578	BCL2-antagonist/killer 1
BAK1P1	0.648215	0.0717023	0.142845	54	49	53	41	35	34	chr20:32688930-32691054	-	2125	pseudo		BCL2-antagonist/killer 1 pseudogene 1
BAMBI	2.3557	4.12248e-32	1.52065e-30	1406	1219	972	253	291	237	chr10:28677495-28682939	+	1724	protein-coding	hsa:25805	BMP and activin membrane-bound inhibitor
BANF1	-0.109372	0.495894	0.631401	2800	3171	4151	3588	3965	4524	chr11:66002079-66004149	+	1152	protein-coding	hsa:8815	barrier to autointegration factor 1
BANF1P2	0.683671	0.473697	0.612082	30	6	1	10	9	7	chr10:133344278-133344999	-	722	pseudo		barrier to autointegration factor 1 pseudogene 2
BANF1P3	-0.328975	0.583034	0.704318	17	7	17	20	17	20	chr2:230724752-230725479	-	728	pseudo	hsa:100505506	barrier to autointegration factor 1 pseudogene 3
BANK1	2.0817	2.59411e-09	2.26309e-08	190	148	127	58	38	25	chr4:101790482-102074812	+	3445	protein-coding	hsa:55024	B-cell scaffold protein with ankyrin repeats 1
BANP	0.197089	0.340703	0.480689	330	477	565	433	394	493	chr16:87949216-88077318	+	5631	protein-coding	hsa:54971	BTG3 associated nuclear protein
BAP1	-0.331122	0.0597497	0.122758	1482	1719	1813	1734	2780	2494	chr3:52401004-52410105	-	3766	protein-coding	hsa:8314	BRCA1 associated protein-1 (ubiquitin carboxy-terminal hydrolase)
BARD1	-0.569564	0.0186702	0.0464027	224	447	473	625	654	586	chr2:214725645-214809711	-	5555	protein-coding	hsa:580	BRCA1 associated RING domain 1
BARX1	-2.70265	0.000279437	0.00114043	71	11	24	292	245	235	chr9:93951627-93955326	-	1482	protein-coding	hsa:56033	BARX homeobox 1
BASP1	-0.550454	0.0365401	0.0818259	2757	3920	2540	7103	3345	4365	chr5:17216823-17275900	+	943	protein-coding	hsa:10409	brain abundant, membrane attached signal protein 1
BATF2	-1.58736	0.0152087	0.0389659	14	4	5	28	25	24	chr11:64987945-64997045	-	2140	protein-coding	hsa:116071	basic leucine zipper transcription factor, ATF-like 2
BATF3	-0.198333	0.36266	0.503747	142	171	151	207	175	207	chr1:212686417-212699985	-	1232	protein-coding	hsa:55509	basic leucine zipper transcription factor, ATF-like 3
BAX	0.283768	0.101952	0.190405	3681	3720	4206	2559	4125	3926	chr19:48954825-48961798	+	908	protein-coding	hsa:581	BCL2-associated X protein
BAZ1A	-0.170738	0.260103	0.392806	1734	2246	2379	2664	2632	2599	chr14:34752731-34875647	-	6016	protein-coding	hsa:11177	bromodomain adjacent to zinc finger domain, 1A
BAZ1B	-0.305626	0.0412701	0.0903538	5016	5910	6862	8533	7559	8138	chr7:73440398-73522298	-	6610	protein-coding	hsa:9031	bromodomain adjacent to zinc finger domain, 1B
BAZ2A	-0.0539909	0.670548	0.774847	4706	4524	4829	5408	5440	5302	chr12:56595596-56636816	-	8943	protein-coding	hsa:11176	bromodomain adjacent to zinc finger domain, 2A
BAZ2B	1.26157	4.08352e-14	5.87367e-13	1580	1901	1760	916	735	759	chr2:159315312-159712439	-	8250	protein-coding	hsa:29994	bromodomain adjacent to zinc finger domain, 2B
BBC3	0.0940584	0.633862	0.74651	631	593	561	735	593	516	chr19:47220822-47232998	-	1843	protein-coding	hsa:27113	BCL2 binding component 3
BBIP1	-0.466031	0.0043955	0.0132781	455	529	502	716	680	881	chr10:110898730-110919366	-	2368	protein-coding	hsa:92482	BBSome interacting protein 1
BBOF1	0.208953	0.466198	0.605312	102	99	87	109	91	75	chr14:74019350-74078351	+	3227	protein-coding
BBOX1-AS1	-1.043	0.516738	0.649928	2	0	2	5	2	2	chr11:27047186-27220113	-	943	ncRNA		BBOX1 antisense RNA 1
BBS1	0.205285	0.189546	0.309116	781	695	830	755	750	706	chr11:66510648-66533613	+	3370	protein-coding	hsa:582	Bardet-Biedl syndrome 1
BBS10	-0.616133	0.00429492	0.0130132	357	341	341	741	471	542	chr12:76344486-76348442	-	3583	protein-coding	hsa:79738	Bardet-Biedl syndrome 10
BBS12	0.83263	0.00177556	0.00597963	147	110	149	93	75	84	chr4:122700437-122744025	+	2514	protein-coding	hsa:166379	Bardet-Biedl syndrome 12
BBS2	-0.169263	0.318445	0.457145	1344	1128	1192	1372	1801	1399	chr16:56470403-56520096	-	2903	protein-coding	hsa:583	Bardet-Biedl syndrome 2
BBS4	0.552989	0.00167107	0.0056556	570	727	785	561	480	523	chr15:72686179-72738476	+	2811	protein-coding	hsa:585	Bardet-Biedl syndrome 4
BBS5	-0.0946515	0.624628	0.739047	206	240	287	286	287	291	chr2:169479496-169506655	+	3157	protein-coding	hsa:129880	Bardet-Biedl syndrome 5
BBS7	-0.393238	0.0473846	0.101187	251	358	347	486	397	503	chr4:121824329-121870520	-	5760	protein-coding	hsa:55212	Bardet-Biedl syndrome 7
BBS9	0.650979	0.00117799	0.00414864	350	339	294	226	259	209	chr7:33129244-33637238	+	5340	protein-coding	hsa:27241	Bardet-Biedl syndrome 9
BBX	-0.612161	0.000178299	0.000753517	3094	3500	2861	5959	4753	5265	chr3:107522936-107811329	+	9044	protein-coding	hsa:56987	bobby sox homolog (Drosophila)
BCAM	3.15946	2.68221e-76	3.34062e-74	10627	9321	9946	1093	1530	1087	chr19:44809059-44821421	+	3431	protein-coding	hsa:4059	basal cell adhesion molecule (Lutheran blood group)
BCAN	-0.692793	0.0666728	0.134367	26	28	34	56	48	53	chr1:156641948-156659532	+	3470	protein-coding	hsa:63827	brevican
BCAP29	0.114609	0.552067	0.680419	713	1010	888	1016	731	911	chr7:107579977-107623317	+	6089	protein-coding	hsa:55973	B-cell receptor-associated protein 29
BCAP31	0.442596	0.00131071	0.00456161	5883	6327	7480	4677	5620	5752	chrX:153700492-153724746	-	1824	protein-coding	hsa:10134	B-cell receptor-associated protein 31
BCAR1	0.0187244	0.921568	0.95159	2636	2597	3141	2200	3895	3088	chr16:75229030-75268053	-	6347	protein-coding	hsa:9564	breast cancer anti-estrogen resistance 1
BCAR3	-0.257699	0.0918551	0.175085	1066	907	1147	1258	1495	1380	chr1:93561741-93847150	-	3595	protein-coding	hsa:8412	breast cancer anti-estrogen resistance 3
BCAS1	9.27362	2.45915e-14	3.60329e-13	250	202	145	0	1	0	chr20:53943538-54070765	-	3477	protein-coding	hsa:8537	breast carcinoma amplified sequence 1
BCAS2	0.105255	0.585553	0.706192	339	454	527	388	458	512	chr1:114567557-114581644	-	1304	protein-coding	hsa:10286	breast carcinoma amplified sequence 2
BCAS3	0.113217	0.477052	0.614954	1277	1272	1372	1117	1587	1318	chr17:60677811-61392838	+	4079	protein-coding	hsa:54828	breast carcinoma amplified sequence 3
BCAS4	-0.386592	0.0218155	0.053025	484	549	594	633	863	865	chr20:50794894-50877736	+	1940	protein-coding	hsa:55653	breast carcinoma amplified sequence 4
BCAT1	-3.32361	4.87903e-57	4.0353e-55	76	56	91	724	814	939	chr12:24810024-24949459	-	9672	protein-coding	hsa:586	branched chain amino-acid transaminase 1, cytosolic
BCAT2	-0.0467574	0.77021	0.850236	2511	2394	3182	2685	3547	3010	chr19:48795062-48811063	-	2080	protein-coding	hsa:587	branched chain amino-acid transaminase 2, mitochondrial
BCCIP	-0.291426	0.0632022	0.128477	1094	1254	1412	1762	1479	1841	chr10:125823535-125853695	+	2350	protein-coding	hsa:56647	BRCA2 and CDKN1A interacting protein
BCDIN3D	1.3358	2.25688e-07	1.57187e-06	158	186	192	94	63	77	chr12:49836043-49843129	-	3249	protein-coding	hsa:144233	BCDIN3 domain containing
BCDIN3D-AS1	0.256135	0.499781	0.634709	80	59	53	78	36	64	chr12:49828543-49841154	+	3088	ncRNA	hsa:100286844	BCDIN3D antisense RNA 1
BCHE	0.0469902	0.881338	0.926588	64	61	60	53	80	66	chr3:165772904-165837467	-	2449	protein-coding	hsa:590	butyrylcholinesterase
BCKDHA	0.368111	0.0433676	0.0940512	3299	2972	3332	2023	3437	2821	chr19:41397789-41425005	+	1774	protein-coding	hsa:593	branched chain keto acid dehydrogenase E1, alpha polypeptide
BCKDHB	0.153127	0.476495	0.614453	420	379	375	473	302	391	chr6:80106610-80469088	+	10247	protein-coding	hsa:594	branched chain keto acid dehydrogenase E1, beta polypeptide
BCKDK	-1.08078	2.37984e-11	2.60137e-10	1125	1129	1385	2373	3342	2812	chr16:31108294-31117651	+	2221	protein-coding	hsa:10295	branched chain ketoacid dehydrogenase kinase
BCL10	0.0385776	0.876126	0.922896	303	317	290	434	233	308	chr1:85265776-85276904	-	3105	protein-coding	hsa:8915	B-cell CLL/lymphoma 10
BCL11A	-1.37981	0.000894558	0.00323713	61	36	23	154	71	122	chr2:60451167-60553498	-	12415	protein-coding	hsa:53335	B-cell CLL/lymphoma 11A (zinc finger protein)
BCL11B	5.92012	1.23701e-36	5.31264e-35	240	207	265	5	6	2	chr14:99169287-99271713	-	8044	protein-coding	hsa:64919	B-cell CLL/lymphoma 11B (zinc finger protein)
BCL2	0.574188	0.141715	0.247181	38	38	49	27	32	34	chr18:63123346-63319778	-	6492	protein-coding	hsa:596	B-cell CLL/lymphoma 2
BCL2A1	1.13586	0.0309555	0.0712786	31	30	74	10	33	25	chr15:79960890-79971301	-	943	protein-coding	hsa:597	BCL2-related protein A1
BCL2L1	1.80301	5.92972e-31	2.1172e-29	12691	12854	10170	3389	4083	3916	chr20:31664452-31723999	-	2804	protein-coding	hsa:598	BCL2-like 1
BCL2L10	3.49903	0.0634802	0.128927	4	2	5	1	0	0	chr15:52109263-52112775	-	1319	protein-coding	hsa:10017	BCL2-like 10 (apoptosis facilitator)
BCL2L11	1.18775	5.4235e-10	5.08105e-09	2050	1682	1328	748	841	889	chr2:111120914-111168445	+	6001	protein-coding	hsa:10018	BCL2-like 11 (apoptosis facilitator)
BCL2L12	0.121383	0.466419	0.605487	880	1133	1314	1081	1064	1233	chr19:49665072-49673916	+	2079	protein-coding	hsa:83596	BCL2-like 12 (proline rich)
BCL2L12P1	-3.03207	0.148467	0.256319	0	0	1	1	1	8	chr3:131526468-131527141	+	674	pseudo		BCL2-like 12 (proline rich) pseudogene 1
BCL2L13	0.031085	0.832275	0.893916	1602	1455	1455	1595	1496	1812	chr22:17628855-17730855	+	5132	protein-coding	hsa:23786	BCL2-like 13 (apoptosis facilitator)
BCL2L15	3.87888	3.6638e-06	2.12647e-05	32	31	16	2	1	3	chr1:113876814-113887547	-	4973	protein-coding	hsa:440603	BCL2-like 15
BCL2L2	-0.225547	0.148216	0.255968	1050	858	1125	1186	1321	1427	chr14:23306762-23311759	+	3605	protein-coding	hsa:599	BCL2-like 2
BCL3	1.85255	1.12581e-18	2.23192e-17	6014	6109	4586	1187	2172	1813	chr19:44742621-44760044	+	3358	protein-coding	hsa:602	B-cell CLL/lymphoma 3
BCL6	0.570292	0.010371	0.0280442	893	725	598	658	444	552	chr3:187721377-187745725	-	6907	protein-coding	hsa:604	B-cell CLL/lymphoma 6
BCL7A	-0.389322	0.0952555	0.180298	170	206	237	219	377	294	NW_011332697.1:1356-4310	+	2955	protein-coding	hsa:605	B-cell CLL/lymphoma 7A
BCL7B	-0.595159	0.000448486	0.00173788	909	1009	936	1261	1905	1626	chr7:73536353-73557735	-	1833	protein-coding	hsa:9275	B-cell CLL/lymphoma 7B
BCL7C	-0.936211	4.67423e-08	3.53077e-07	393	413	550	952	884	1029	chr16:30834041-30894550	-	1994	protein-coding	hsa:9274	B-cell CLL/lymphoma 7C
BCL9	-0.123178	0.447946	0.58763	696	629	624	664	845	853	chr1:147541394-147626219	+	6195	protein-coding	hsa:607	B-cell CLL/lymphoma 9
BCL9L	0.501181	0.000120254	0.000525738	9223	10080	10114	6647	8331	8084	chr11:118896140-118926072	-	7864	protein-coding	hsa:283149	B-cell CLL/lymphoma 9-like
BCLAF1	0.120541	0.492089	0.628061	2753	4122	3091	3510	3067	3561	chr6:136256863-136290645	-	7263	protein-coding	hsa:9774	BCL2-associated transcription factor 1
BCLAF1P2	0.58548	0.159674	0.270871	40	60	37	24	31	47	chr16:34265916-34268850	-	2935	pseudo	hsa:731605	bcl-2-associated transcription factor 1-like
BCO1	-0.180274	0.372842	0.513945	197	177	219	217	241	288	chr16:81238642-81291142	+	2427	protein-coding	hsa:53630	beta-carotene oxygenase 1
BCO2	1.80214	0.00141676	0.00488632	34	27	24	11	8	8	chr11:112175485-112218929	+	2912	protein-coding	hsa:83875	beta-carotene oxygenase 2
BCOR	-0.469186	0.0166303	0.0420835	1588	1413	1702	1727	3107	2407	chrX:40051246-40177390	-	7657	protein-coding	hsa:54880	BCL6 corepressor
BCORL1	0.0415985	0.792498	0.866809	1116	1047	1281	1339	1118	1236	chrX:129980285-130058083	+	7848	protein-coding	hsa:63035	BCL6 corepressor-like 1
BCORP1	-0.336247	0.811784	0.879723	5	2	1	9	1	1	chrY:19455431-19503153	-	3668	pseudo	hsa:286554	BCL6 corepressor pseudogene 1
BCR	0.451019	0.0100809	0.0273786	1378	1630	1640	936	1462	1382	chr22:23180365-23318037	+	6927	protein-coding	hsa:613	breakpoint cluster region
BCRP1	2.28823	0.045879	0.0984657	10	7	5	2	2	1	chr22:24257400-24263765	-	6366	pseudo		breakpoint cluster region pseudogene 1
BCRP2	1.40597	0.165546	0.278304	11	11	6	0	5	7	chr22:21103016-21122286	+	2334	pseudo	hsa:400892	breakpoint cluster region pseudogene 2
BCRP3	5.37183	5.01613e-35	2.05032e-33	186	196	217	6	5	5	chr22:24632915-24653360	+	1425	pseudo	hsa:644165	breakpoint cluster region pseudogene 3
BCRP5	1.94989	0.19057	0.31026	7	6	1	3	0	1	chr22:20695438-20698959	-	3522	pseudo		breakpoint cluster region pseudogene 5
BCRP6	3.71658	0.0523422	0.110065	2	1	10	1	0	0	chr22:21288229-21294589	-	6361	pseudo		breakpoint cluster region pseudogene 6
BCS1L	-0.667137	0.0011939	0.00419766	598	639	1014	1065	1486	1399	chr2:218659656-218663443	+	2348	protein-coding	hsa:617	BC1 (ubiquinol-cytochrome c reductase) synthesis-like
BCYRN1	-1.7161	0.208044	0.331745	3	2	0	12	4	2	chr2:47335315-47335514	+	200	ncRNA	hsa:618	brain cytoplasmic RNA 1
BCYRN1P1	-0.663181	0.276026	0.410875	6	20	16	16	21	37	chrX:139720579-139720775	+	197	pseudo		brain cytoplasmic RNA 1, pseudogene 1
BDH1	0.0453491	0.959486	0.975613	1	22	7	10	13	9	NT_187534.1:2896-49100	+	3546	protein-coding	hsa:622	3-hydroxybutyrate dehydrogenase, type 1
BDH2	2.31299	5.26981e-22	1.26362e-20	437	446	314	69	96	104	chr4:103077618-103099867	-	3006	protein-coding	hsa:56898	3-hydroxybutyrate dehydrogenase, type 2
BDKRB1	0.849998	0.0414837	0.0906759	43	46	42	17	34	30	chr14:96256210-96264744	+	1282	protein-coding	hsa:623	bradykinin receptor B1
BDKRB2	1.01398	4.8835e-06	2.77505e-05	857	728	572	333	499	358	chr14:96204798-96244329	+	4197	protein-coding	hsa:624	bradykinin receptor B2
BDNF	3.2505	1.54489e-72	1.77772e-70	1869	1652	1521	186	225	177	chr11:27654893-27722058	-	4817	protein-coding	hsa:627	brain-derived neurotrophic factor
BDNF-AS	0.130373	0.804955	0.875407	44	20	23	18	47	24	chr11:27506852-27698171	+	2322	ncRNA	hsa:497258	BDNF antisense RNA
BDP1	0.303465	0.424612	0.565677	61	66	81	87	62	35	chr5:71455615-71578288	+	11173	protein-coding	hsa:55814	B double prime 1, subunit of RNA polymerase III transcription initiation factor IIIB
BEAN1	-0.0208739	0.9578	0.974414	140	71	66	93	156	64	chr16:66427297-66495288	+	3826	protein-coding	hsa:146227	brain expressed, associated with NEDD4, 1
BEAN1-AS1	-0.91314	0.478467	0.615954	6	2	0	7	2	8	chr16:66469796-66476402	-	483	ncRNA	hsa:101927726	BEAN1 antisense RNA 1
BECN1	0.151699	0.233653	0.362173	1962	2082	2024	1891	2063	2102	chr17:42810132-42824316	-	2167	protein-coding	hsa:8678	beclin 1, autophagy related
BEGAIN	-0.250473	0.531374	0.662503	128	55	64	86	167	75	chr14:100537147-100587404	-	6384	protein-coding	hsa:57596	brain-enriched guanylate kinase-associated
BEND3	0.18222	0.526467	0.658022	270	306	359	180	469	266	chr6:107065180-107115187	-	6690	protein-coding	hsa:57673	BEN domain containing 3
BEND3P1	-0.485645	0.507166	0.641433	11	7	10	5	21	18	chr10:50658103-50663946	+	5508	pseudo		BEN domain containing 3 pseudogene 1
BEND3P3	-1.65615	0.000671811	0.00250692	12	9	30	59	70	47	chr10:79682975-79688897	+	5923	pseudo	hsa:650623	BEN domain containing 3 pseudogene 3
BEND6	1.3205	0.00137325	0.00475097	56	39	73	29	24	21	chr6:56954975-57027652	+	3650	protein-coding	hsa:221336	BEN domain containing 6
BEND7	1.11427	1.63224e-07	1.1601e-06	499	464	415	283	210	210	chr10:13438484-13528772	-	7340	protein-coding	hsa:222389	BEN domain containing 7
BEST1	-0.874948	0.283199	0.418756	5	9	5	22	8	8	chr11:61946722-61964465	+	4204	protein-coding	hsa:7439	bestrophin 1
BEST3	0.207723	0.804042	0.874955	6	7	10	8	4	10	chr12:69643508-69699416	-	4156	protein-coding	hsa:144453	bestrophin 3
BEST4	5.16258	6.3174e-05	0.000292304	35	24	5	1	1	0	chr1:44781836-44792828	-	3447	protein-coding	hsa:266675	bestrophin 4
BET1	-0.613027	0.00311282	0.00984616	494	551	515	1053	641	939	chr7:93993242-94004382	-	1511	protein-coding	hsa:10282	Bet1 golgi vesicular membrane trafficking protein
BET1L	0.0264536	0.874932	0.921994	1651	1459	1655	1322	1903	1987	chr11:202924-207422	-	2956	protein-coding	hsa:51272	Bet1 golgi vesicular membrane trafficking protein-like
BEX2	-1.47254	0.015207	0.0389659	12	10	6	17	42	28	chrX:103309346-103311046	-	1085	protein-coding	hsa:84707	brain expressed X-linked 2
BEX3	-0.397623	0.00410845	0.0125343	2175	2149	2273	2723	3519	3410	chrX:103376323-103378164	+	993	protein-coding	hsa:27018	nerve growth factor receptor (TNFRSF16) associated protein 1
BFAR	0.108015	0.780959	0.858282	30	42	47	41	33	48	chr16:14632811-14669236	+	3043	protein-coding	hsa:51283	bifunctional apoptosis regulator
BFSP1	0.391182	0.0990273	0.18606	213	243	194	193	138	219	chr20:17493905-17569220	-	2207	protein-coding	hsa:631	beaded filament structural protein 1, filensin
BGLAP	0.860218	0.380514	0.521565	9	3	14	1	8	7	chr1:156241962-156243332	+	743	protein-coding	hsa:632	bone gamma-carboxyglutamate (gla) protein
BGN	-5.36424	0.000961856	0.00344767	0	0	0	10	9	6	chrX:153494889-153509554	+	2452	protein-coding	hsa:633	biglycan
BHLHA15	-1.4518	0.158426	0.269253	2	8	1	3	14	17	chr7:98212254-98212879	+	626	protein-coding	hsa:168620	basic helix-loop-helix family, member a15
BHLHB9	0.539867	0.018558	0.0461943	148	160	191	120	114	146	chrX:102720714-102750639	+	2283	protein-coding	hsa:80823	basic helix-loop-helix domain containing, class B, 9
BHLHE40	0.937346	9.74157e-07	6.19394e-06	7333	7339	5070	3059	4082	4384	chr3:4979412-4985181	+	3035	protein-coding	hsa:8553	basic helix-loop-helix family, member e40
BHLHE40-AS1	-0.015599	0.969394	0.981913	34	55	29	34	46	53	chr3:4896809-4979961	-	2451	ncRNA	hsa:100507582	BHLHE40 antisense RNA 1
BHLHE41	-0.398906	0.562123	0.688451	33	20	20	20	80	7	chr12:26120026-26125070	-	3780	protein-coding	hsa:79365	basic helix-loop-helix family, member e41
BICC1	0.554861	9.70017e-05	0.000433386	7436	8514	8674	6462	6397	5631	chr10:58512970-58831437	+	12103	protein-coding	hsa:80114	BicC family RNA binding protein 1
BICD1	-0.379939	0.0453816	0.0975611	820	1012	1134	1567	1098	1591	chr12:32106736-32383637	+	9544	protein-coding	hsa:636	bicaudal D homolog 1 (Drosophila)
BICD2	0.273963	0.0414403	0.0906327	2411	2492	2825	2074	2503	2508	chr9:92711363-92764841	-	6416	protein-coding	hsa:23299	bicaudal D homolog 2 (Drosophila)
BICDL1	0.0429007	0.886692	0.92977	58	84	68	65	83	78	chr12:119989806-120094495	+	3264	protein-coding
BID	-0.457944	0.0320572	0.0733385	863	923	1138	1030	1981	1446	chr22:17734140-17774665	-	2519	protein-coding	hsa:637	BH3 interacting domain death agonist
BIK	0.15836	0.80186	0.873263	13	18	10	11	12	18	chr22:43110748-43129712	+	953	protein-coding	hsa:638	BCL2-interacting killer (apoptosis-inducing)
BIN1	0.151631	0.420393	0.561438	654	875	836	609	943	810	chr2:127048023-127107400	-	3420	protein-coding	hsa:274	bridging integrator 1
BIN3	0.298857	0.0835223	0.162151	537	505	522	382	525	507	chr8:22620418-22669148	-	1863	protein-coding	hsa:55909	bridging integrator 3
BIN3-IT1	0.261694	0.697757	0.796593	11	16	10	14	12	8	chr8:22640371-22642209	-	1839	ncRNA	hsa:80094	BIN3 intronic transcript 1 (non-protein coding)
BIRC2	0.0441651	0.768914	0.849034	1401	1267	1190	1377	1328	1448	chr11:102347182-102378670	+	4073	protein-coding	hsa:329	baculoviral IAP repeat containing 2
BIRC3	-1.6382	1.27517e-15	2.05316e-14	980	675	783	2387	3558	2492	chr11:102317450-102339403	+	6911	protein-coding	hsa:330	baculoviral IAP repeat containing 3
BIRC5	-0.290215	0.178593	0.295464	1952	3167	4065	3907	3706	4758	chr17:78214196-78225635	+	2700	protein-coding	hsa:332	baculoviral IAP repeat containing 5
BIRC6	0.0985102	0.436985	0.577149	6021	6381	6301	5980	6981	6395	chr2:32356907-32618899	+	15884	protein-coding	hsa:57448	baculoviral IAP repeat containing 6
BIRC7	1.54423	1.05588e-08	8.59852e-08	245	179	184	91	62	78	chr20:63235883-63240507	+	1368	protein-coding	hsa:79444	baculoviral IAP repeat containing 7
BIVM	0.150677	0.531579	0.662612	247	270	270	336	192	252	chr13:102799049-102841538	+	3864	protein-coding	hsa:54841	basic, immunoglobulin-like variable motif containing
BLCAP	1.29505	1.78531e-11	1.97804e-10	442	468	529	176	260	214	chr20:37518911-37527931	-	1492	protein-coding	hsa:10904	bladder cancer associated protein
BLID	-4.6563	2.59858e-05	0.000129519	3	0	0	46	25	12	chr11:122115596-122116215	-	620	protein-coding	hsa:414899	BH3-like motif containing, cell death inducer
BLM	0.254499	0.287219	0.423458	397	703	838	612	499	676	chr15:90717327-90815462	+	4721	protein-coding	hsa:641	Bloom syndrome, RecQ helicase-like
BLMH	0.149526	0.268209	0.40201	2149	2236	2332	1922	2380	2421	chr17:30248195-30292166	-	2537	protein-coding	hsa:642	bleomycin hydrolase
BLOC1S1	0.272874	0.280344	0.415589	123	134	157	93	133	155	chr12:55716034-55719707	+	841	protein-coding	hsa:2647	biogenesis of lysosomal organelles complex-1, subunit 1
BLOC1S2	-0.0115087	0.944952	0.966454	830	824	719	868	777	1013	chr10:100273278-100286712	-	2785	protein-coding	hsa:282991	biogenesis of lysosomal organelles complex-1, subunit 2
BLOC1S3	0.599071	0.0224953	0.0544211	171	205	284	197	149	131	chr19:45178745-45202715	+	1725	protein-coding	hsa:388552	biogenesis of lysosomal organelles complex-1, subunit 3
BLOC1S4	0.277224	0.20103	0.323239	259	265	318	193	318	260	chr4:6716115-6716863	+	749	protein-coding	hsa:55330	biogenesis of lysosomal organelles complex-1, subunit 4, cappuccino
BLOC1S6	-0.320635	0.127486	0.227671	702	886	640	1229	802	1042	chr15:45587123-45609716	+	4050	protein-coding	hsa:26258	biogenesis of lysosomal organelles complex-1, subunit 6, pallidin
BLVRA	0.0829885	0.561167	0.687831	1031	1117	1149	997	1242	1214	chr7:43758153-43807342	+	1175	protein-coding	hsa:644	biliverdin reductase A
BLVRB	-0.127696	0.56444	0.690323	4511	5076	6242	4068	8614	6532	chr19:40447784-40465818	-	856	protein-coding	hsa:645	biliverdin reductase B (flavin reductase (NADPH))
BLZF1	0.398969	0.0777616	0.152576	452	516	499	470	274	486	chr1:169367879-169396544	+	2840	protein-coding	hsa:8548	basic leucine zipper nuclear factor 1
BLZF2P	2.29701	0.00214729	0.00709608	21	41	40	1	19	3	chr14:68866659-68870128	-	2486	pseudo		basic leucine zipper nuclear factor 2 pseudogene
BMF	2.45322	0.0014164	0.00488632	520	190	101	80	44	41	chr15:40087890-40108884	-	4687	protein-coding	hsa:90427	Bcl2 modifying factor
BMI1	-1.2816	1.0487e-06	6.63401e-06	62	75	97	238	173	215	chr10:22321210-22331485	+	3430	protein-coding	hsa:648	BMI1 proto-oncogene, polycomb ring finger
BMP1	1.38672	4.6123e-15	7.1282e-14	2295	1890	2604	853	1143	877	chr8:22165140-22212326	+	4510	protein-coding	hsa:649	bone morphogenetic protein 1
BMP2	8.61149	5.22506e-40	2.54322e-38	2059	1334	1114	2	2	9	chr20:6767700-6780280	+	3167	protein-coding	hsa:650	bone morphogenetic protein 2
BMP2K	0.808731	9.49269e-07	6.05023e-06	748	929	990	569	506	607	chr4:78776378-78916365	+	7848	protein-coding	hsa:55589	BMP2 inducible kinase
BMP2KL	4.35403	0.0616895	0.125943	8	0	2	0	0	0	chrX:74185927-74187308	+	1382	pseudo		BMP2 inducible kinase-like, pseudogene
BMP4	8.05294	2.0582e-57	1.71568e-55	950	773	659	1	5	4	chr14:53949736-53956862	-	3172	protein-coding	hsa:652	bone morphogenetic protein 4
BMP5	2.30666	0.2058	0.329233	1	5	3	1	0	1	chr6:55753653-55875625	-	8349	protein-coding	hsa:653	bone morphogenetic protein 5
BMP6	0.734204	5.1354e-05	0.00024168	1149	895	855	565	661	717	chr6:7726778-7881728	+	3105	protein-coding	hsa:654	bone morphogenetic protein 6
BMP7	-3.95957	6.20754e-13	7.94152e-12	7	4	2	69	82	74	chr20:57168753-57266651	-	4031	protein-coding	hsa:655	bone morphogenetic protein 7
BMP8A	-0.320128	0.344238	0.484533	52	60	46	50	89	81	chr1:39491626-39529869	+	5626	protein-coding	hsa:353500	bone morphogenetic protein 8a
BMP8B	-0.694022	0.00018161	0.000766744	398	403	490	709	926	672	chr1:39757182-39788861	-	4615	protein-coding	hsa:656	bone morphogenetic protein 8b
BMPER	-0.845515	0.00555069	0.0162822	59	55	94	101	138	176	chr7:33904911-34155872	+	5031	protein-coding	hsa:168667	BMP binding endothelial regulator
BMPR1A	-0.00645392	0.964768	0.979215	1515	1551	1419	1717	1520	1755	chr10:86755786-86927969	+	6461	protein-coding	hsa:657	bone morphogenetic protein receptor, type IA
BMPR1APS1	1.24246	0.125604	0.225107	10	9	13	4	5	6	chr6:129157326-129159320	-	1995	pseudo		bone morphogenetic protein receptor, type IA pseudogene 1
BMPR1APS2	-1.8181	0.380653	0.521655	0	2	0	1	1	6	chr11:121361653-121363122	-	1470	pseudo		bone morphogenetic protein receptor, type IA pseudogene 2
BMPR1B	5.60862	7.39174e-87	1.08684e-84	613	765	747	22	16	10	chr4:94757977-95158453	+	5634	protein-coding	hsa:658	bone morphogenetic protein receptor, type IB
BMPR1B-AS1	7.28528	4.09891e-08	3.11844e-07	22	24	32	0	0	0	chr4:94743668-94757533	-	643	lncRNA	hsa:100507012	BMPR1B antisense RNA 1 (head to head)
BMPR2	1.04409	2.13169e-12	2.58649e-11	3286	3258	3485	1975	1605	1791	chr2:202376310-202567751	+	12084	protein-coding	hsa:659	bone morphogenetic protein receptor, type II (serine/threonine kinase)
BMS1	-0.586239	1.44285e-05	7.54496e-05	2118	2501	2301	3719	3612	4181	chr10:42782506-42834937	+	8048	protein-coding	hsa:9790	BMS1 ribosome biogenesis factor
BMS1P13	-0.180644	0.78427	0.860575	14	13	9	22	9	14	chr9:65828120-65831696	+	885	pseudo		BMS1 pseudogene 13
BMS1P14	-0.554492	0.0157502	0.0401782	125	111	145	224	179	215	chr2:94196055-94203288	-	7234	pseudo		BMS1 pseudogene 13
BMS1P4	-0.439497	0.0728714	0.144651	187	177	156	327	211	240	chr10:73699151-73730514	-	1960	pseudo	hsa:729096	BMS1 pseudogene 4
BMS1P5	0.0219359	0.913679	0.946583	304	270	268	341	260	317	chr10:46786733-46811989	+	4235	pseudo	hsa:399761	BMS1 pseudogene 5
BMS1P6	0.4185	0.0795042	0.155333	369	275	303	314	194	276	chr10:47535574-47553523	-	4704	pseudo	hsa:642826	BMS1 pseudogene 6
BMS1P7	-0.700332	0.176822	0.293222	12	26	13	29	26	37	chr10:48050281-48060016	-	1241	pseudo		BMS1 pseudogene 7
BMT2	0.165235	0.476518	0.614453	291	363	271	374	242	294	chr7:112819147-112939877	-	3942	protein-coding
BNC1	-7.66424	2.69781e-09	2.35065e-08	0	0	0	36	52	36	chr15:83255884-83284716	-	4748	protein-coding	hsa:646	basonuclin 1
BNC2	0.640559	1.92689e-05	9.84744e-05	711	729	709	486	493	550	chr9:16409503-16870838	-	17756	protein-coding	hsa:54796	basonuclin 2
BNIP1	0.113253	0.590948	0.710526	219	186	224	211	185	249	chr5:173144442-173164387	+	1454	protein-coding	hsa:662	BCL2/adenovirus E1B 19kDa interacting protein 1
BNIP2	0.618545	1.83069e-05	9.40121e-05	2730	2745	2392	1757	1837	2103	chr15:59659146-59689534	-	6361	protein-coding	hsa:663	BCL2/adenovirus E1B 19kDa interacting protein 2
BNIP3	-1.78141	1.34626e-23	3.45089e-22	1124	1109	1089	5049	3537	4006	chr10:131967683-131982013	-	1633	protein-coding	hsa:664	BCL2/adenovirus E1B 19kDa interacting protein 3
BNIP3L	-0.814004	1.97775e-05	0.000100806	2274	2321	1623	4529	3819	3761	chr8:26383007-26413128	+	3500	protein-coding	hsa:665	BCL2/adenovirus E1B 19kDa interacting protein 3-like
BNIP3P1	-1.82398	0.135216	0.238776	0	1	5	10	5	8	chr14:28264410-28265974	+	1565	pseudo		BCL2/adenovirus E1B 19kDa interacting protein 3 pseudogene 1
BNIP3P11	0.142517	0.897789	0.937415	0	13	5	5	6	7	chr7:64678954-64687393	-	8440	pseudo		BCL2/adenovirus E1B 19kDa interacting protein 3 pseudogene 11
BNIPL	0.846997	0.192762	0.312813	23	17	19	16	16	4	chr1:151036553-151047600	+	2412	protein-coding	hsa:149428	BCL2/adenovirus E1B 19kD interacting protein like
BOC	-3.48552	4.33734e-55	3.33944e-53	40	50	52	483	648	634	chr3:113211003-113287463	+	4796	protein-coding	hsa:91653	BOC cell adhesion associated, oncogene regulated
BOD1	-0.442021	0.000814016	0.00297363	1245	1248	1425	1890	1933	2069	chr5:173607145-173617077	-	2065	protein-coding	hsa:91272	biorientation of chromosomes in cell division 1
BOD1L1	0.327772	0.0453314	0.0974716	3154	4505	4026	3343	3755	3180	chr4:13568738-13627721	-	10749	protein-coding	hsa:259282	biorientation of chromosomes in cell division 1-like 1
BOD1P1	-3.15865	4.55152e-07	3.03717e-06	12	2	3	48	39	84	chr18:3415124-3416263	+	1140	pseudo		biorientation of chromosomes in cell division 1 pseudogene 1
BOK	-0.121423	0.49407	0.629618	558	669	722	688	935	721	chr2:241558731-241574138	+	2742	protein-coding	hsa:666	BCL2-related ovarian killer
BOK-AS1	-0.0794366	0.915036	0.947483	7	17	6	15	8	12	chr2:241544384-241559143	-	828	ncRNA	hsa:100379249	BOK antisense RNA 1
BOLA1	0.0995339	0.567088	0.692362	316	340	363	302	374	379	chr1:149899582-149900473	+	780	protein-coding	hsa:51027	bolA family member 1
BOLA2-SMG1P6	-0.683217	0.261536	0.394268	15	15	7	27	14	25	chr16:29442905-29454964	-	1983	protein-coding
BOLA2B	1.06302	0.133913	0.236931	13	71	10	18	10	22	chr16:30192930-30194306	-	1017	protein-coding	hsa:654483	bolA family member 2B
BOLA3	-0.176988	0.387559	0.529065	358	468	621	621	533	647	chr2:74135401-74147912	-	554	protein-coding	hsa:388962	bolA family member 3
BOLA3-AS1	-0.154615	0.581482	0.703325	79	71	82	75	110	102	chr2:74147981-74152389	+	4190	ncRNA	hsa:100507171	BOLA3 antisense RNA 1 (head to head)
BOP1	-0.970729	5.91547e-05	0.000275574	2395	3355	5048	5558	9926	7878	chr8:144262046-144291438	-	2427	protein-coding	hsa:23246	block of proliferation 1
BORA	-0.653835	0.00312764	0.00988234	189	205	326	372	410	469	chr13:72727739-72756198	+	3034	protein-coding	hsa:79866	bora, aurora kinase A activator
BORCS5	-0.665255	0.746911	0.833121	40	0	2	14	2	62	NW_011332696.1:326077-435907	+	2092	protein-coding	hsa:118426	loss of heterozygosity, 12, chromosomal region 1
BORCS6	0.287759	0.175606	0.291616	200	247	279	235	188	233	chr17:8189067-8190246	-	1180	protein-coding	hsa:54785	chromosome 17 open reading frame 59
BORCS7	0.0736564	0.708537	0.804954	324	326	265	321	284	361	chr10:102854210-102864961	+	2435	protein-coding	hsa:119032	chromosome 10 open reading frame 32
BORCS8	0.394871	0.20305	0.325893	78	95	115	54	105	84	chr19:19176904-19192591	-	1497	protein-coding	hsa:729991	MEF2B neighbor
BPGM	0.00975611	0.95189	0.970733	439	427	459	458	455	547	chr7:134646779-134679816	+	2106	protein-coding	hsa:669	2,3-bisphosphoglycerate mutase
BPHL	-0.434178	0.0122522	0.0323947	477	533	463	670	854	682	chr6:3118376-3153198	+	2160	protein-coding	hsa:670	biphenyl hydrolase-like (serine hydrolase)
BPIFB1	5.88649	0.000261834	0.00107542	18	8	3	0	0	0	chr20:33283135-33309878	+	1727	protein-coding	hsa:92747	BPI fold containing family B, member 1
BPNT1	0.45161	0.00683897	0.0195387	555	662	779	531	529	551	chr1:220057482-220089916	-	2531	protein-coding	hsa:10380	3'(2'), 5'-bisphosphate nucleotidase 1
BPTF	0.0790816	0.521191	0.653897	5373	5586	5593	5648	5982	5716	chr17:67825517-67984378	+	11773	protein-coding	hsa:2186	bromodomain PHD finger transcription factor
BRAF	-0.28014	0.0949707	0.17989	878	944	858	1360	1069	1165	chr7:140719331-140924764	-	9595	protein-coding	hsa:673	B-Raf proto-oncogene, serine/threonine kinase
BRAP	-0.0260858	0.858811	0.91129	682	644	670	707	741	807	chr12:111642146-111686023	-	4136	protein-coding	hsa:8315	BRCA1 associated protein
BRAT1	0.20591	0.13933	0.244119	1428	1763	1680	1500	1563	1610	chr7:2537810-2555758	-	3414	protein-coding	hsa:221927	BRCA1-associated ATM activator 1
BRCA1	-0.203789	0.334338	0.473575	1613	2693	3081	3215	2645	3504	chr17:43044295-43125483	-	7270	protein-coding	hsa:672	breast cancer 1, early onset
BRCA1P1	0.367141	0.190021	0.309693	127	123	182	152	92	124	chr17:43168070-43169954	-	1885	pseudo		BRCA1 pseudogene 1
BRCA2	-0.230948	0.357079	0.497798	353	715	693	904	638	722	chr13:32315480-32399672	+	11386	protein-coding	hsa:675	breast cancer 2, early onset
BRCC3	0.232836	0.149245	0.257347	899	1244	1213	1044	1022	1088	chrX:155071403-155126766	+	6634	protein-coding	hsa:79184	BRCA1/BRCA2-containing complex, subunit 3
BRCC3P1	-0.124466	0.858099	0.91084	20	13	10	15	31	6	chr5:176308055-176309210	+	1156	pseudo		BRCA1/BRCA2-containing complex, subunit 3 pseudogene 1
BRD1	-0.0667353	0.679946	0.782503	1355	1148	1200	1287	1646	1373	chr22:49773278-49827927	-	8741	protein-coding	hsa:23774	bromodomain containing 1
BRD2	1.06276	0.0177545	0.0445081	30	50	35	19	20	22	chr6:32968660-32981505	+	4899	protein-coding	hsa:6046	bromodomain containing 2
BRD3	0.425958	0.00322265	0.0101326	2711	2796	3326	2560	2359	2332	chr9:134030305-134068533	-	5654	protein-coding	hsa:8019	bromodomain containing 3
BRD4	0.275291	0.0338521	0.0768221	3993	3930	3940	3335	3910	3626	chr19:15236836-15332543	-	5917	protein-coding	hsa:23476	bromodomain containing 4
BRD7	-0.064905	0.722277	0.815397	1587	1851	1737	2321	1547	2105	chr16:50317563-50368969	-	3741	protein-coding	hsa:29117	bromodomain containing 7
BRD7P2	-0.341277	0.615348	0.731378	10	12	24	38	8	17	chr3:160100691-160102912	+	2222	pseudo		bromodomain containing 7 pseudogene 2
BRD7P5	-0.448623	0.567039	0.692362	5	7	8	12	9	9	chr13:94757310-94759417	-	2108	pseudo		bromodomain containing 7 pseudogene 5
BRD8	-0.20262	0.231314	0.359563	1688	1866	2544	2405	2393	2958	chr5:138139766-138178669	-	4281	protein-coding	hsa:10902	bromodomain containing 8
BRD9	-0.560151	0.000303118	0.00122784	1154	1182	1209	1639	2271	1889	chr5:863735-892824	-	3180	protein-coding	hsa:65980	bromodomain containing 9
BRE	-0.0217166	0.874878	0.921994	1284	1304	1470	1340	1600	1628	chr2:27890615-28338901	+	1966	protein-coding	hsa:9577	brain and reproductive organ-expressed (TNFRSF1A modulator)
BRE-AS1	1.09469	0.140998	0.246256	33	12	10	5	17	7	chr2:27889456-27891114	-	1659	ncRNA	hsa:100302650	BRE antisense RNA 1
BRF1	0.104357	0.519806	0.652662	1018	1252	1329	1096	1422	1184	chr14:105209286-105315577	-	4374	protein-coding	hsa:2972	BRF1, RNA polymerase III transcription initiation factor 90 kDa subunit
BRF2	-0.22344	0.251199	0.382829	236	263	296	273	383	374	chr8:37843880-37849913	-	2000	protein-coding	hsa:55290	BRF2, RNA polymerase III transcription initiation factor 50 kDa subunit
BRI3	-1.19782	2.25996e-11	2.47671e-10	696	616	490	1418	1627	1556	chr7:98281667-98322398	+	4327	protein-coding	hsa:25798	brain protein I3
BRI3BP	0.21245	0.376452	0.517338	279	448	612	376	435	462	chr12:124993648-125051845	+	1331	protein-coding	hsa:140707	BRI3 binding protein
BRICD5	1.34183	1.80012e-06	1.0946e-05	134	186	228	73	100	65	chr16:2209253-2213037	-	3096	protein-coding	hsa:283870	BRICHOS domain containing 5
BRINP1	0.572478	0.185849	0.304706	27	55	72	48	34	31	chr9:119166630-119369461	-	3196	protein-coding	hsa:1620	bone morphogenetic protein/retinoic acid inducible neural-specific 1
BRINP3	6.18414	3.38375e-05	0.000165041	14	15	7	0	0	0	chr1:190097662-190477997	-	4370	protein-coding	hsa:339479	bone morphogenetic protein/retinoic acid inducible neural-specific 3
BRIP1	0.268368	0.264069	0.397244	559	1001	942	951	606	719	chr17:61679186-61864120	-	8166	protein-coding	hsa:83990	BRCA1 interacting protein C-terminal helicase 1
BRIX1	0.0121923	0.9534	0.971478	644	1005	860	976	703	1070	chr5:34915715-34925682	+	1273	protein-coding	hsa:55299	BRX1, biogenesis of ribosomes, homolog (S. cerevisiae)
BRK1	-0.0917782	0.533233	0.664009	2521	2364	2788	2612	3450	3003	chr3:10115649-10127190	+	1176	protein-coding	hsa:55845	BRICK1, SCAR/WAVE actin-nucleating complex subunit
BRMS1	0.136246	0.373749	0.514734	903	1130	1194	964	1116	1171	chr11:66337333-66345111	-	1437	protein-coding	hsa:25855	breast cancer metastasis suppressor 1
BRMS1L	0.52312	0.0112823	0.0301693	326	408	458	355	270	287	chr14:35825596-35871963	+	2678	protein-coding	hsa:84312	breast cancer metastasis-suppressor 1-like
BROX	0.0922659	0.652992	0.761072	1409	1553	1163	1683	1080	1519	chr1:222712553-222735196	+	4314	protein-coding	hsa:148362	BRO1 domain and CAAX motif containing
BRPF1	-0.0702382	0.719147	0.813165	1064	1005	1168	878	1565	1340	chr3:9731729-9748015	+	4904	protein-coding	hsa:7862	bromodomain and PHD finger containing, 1
BRPF3	0.394446	0.0177431	0.044485	616	575	770	497	559	596	chr6:36196773-36232790	+	6029	protein-coding	hsa:27154	bromodomain and PHD finger containing, 3
BRSK1	-0.187833	0.388943	0.530475	343	277	249	348	433	318	chr19:55284101-55312562	+	3177	protein-coding	hsa:84446	BR serine/threonine kinase 1
BRSK2	-0.474968	0.00461534	0.0138513	373	435	516	615	713	707	chr11:1389899-1462689	+	4707	protein-coding	hsa:9024	BR serine/threonine kinase 2
BRWD1	-0.0263625	0.878093	0.924232	1296	1695	1650	1978	1578	1647	chr21:39184176-39321595	-	17886	protein-coding	hsa:54014	bromodomain and WD repeat domain containing 1
BRWD1-IT2	0.44132	0.488538	0.624588	12	15	22	7	20	13	chr21:39313907-39314915	+	1009	ncRNA		BRWD1 intronic transcript 2 (non-protein coding)
BRWD3	0.72855	0.000116103	0.000509272	1561	1770	1591	1346	947	977	chrX:80669488-80809736	-	12793	protein-coding	hsa:254065	bromodomain and WD repeat domain containing 3
BSCL2	1.26628	0.00043155	0.0016818	85	76	70	24	49	34	chr11:62690262-62709619	-	2102	protein-coding	hsa:26580	Berardinelli-Seip congenital lipodystrophy 2 (seipin)
BSDC1	-0.725051	3.12485e-07	2.13152e-06	1465	1371	1294	2438	2628	2507	chr1:32364633-32394461	-	5172	protein-coding	hsa:55108	BSD domain containing 1
BSG	-0.127978	0.345696	0.486081	14330	16239	18928	18029	20504	21320	chr19:571277-583493	+	2088	protein-coding	hsa:682	basigin (Ok blood group)
BSN	-0.779169	0.018182	0.0454186	61	34	60	99	82	114	chr3:49554489-49671549	+	15959	protein-coding	hsa:8927	bassoon presynaptic cytomatrix protein
BSN-AS2	0.95471	0.272795	0.407269	14	8	6	7	6	3	chr3:49549306-49554366	-	2603	ncRNA	hsa:100132677	BSN antisense RNA 2 (head to head)
BSPRY	-0.988734	0.241376	0.371441	2	9	6	12	18	7	chr9:113349532-113371233	+	2363	protein-coding	hsa:54836	B-box and SPRY domain containing
BST1	-0.491173	0.0655057	0.132457	95	65	102	126	143	139	chr4:15686347-15774177	+	2837	protein-coding	hsa:683	bone marrow stromal cell antigen 1
BTAF1	0.154116	0.315715	0.45449	2332	2291	2459	2625	2226	2169	chr10:91923769-92030998	+	7812	protein-coding	hsa:9044	BTAF1 RNA polymerase II, B-TFIID transcription factor-associated, 170kDa
BTBD1	-0.139926	0.348108	0.488662	2225	2688	2646	3233	2707	3262	chr15:83016423-83067434	-	3489	protein-coding	hsa:53339	BTB (POZ) domain containing 1
BTBD10	-0.154337	0.333178	0.472433	698	795	956	880	1051	1086	chr11:13387996-13463297	-	3630	protein-coding	hsa:84280	BTB (POZ) domain containing 10
BTBD10P2	0.319622	0.79692	0.869618	6	2	3	1	3	6	chr6:149795207-149795749	+	543	pseudo		BTB (POZ) domain containing 10 pseudogene 2
BTBD11	1.13473	6.17612e-12	7.16139e-11	1875	1756	2019	1057	795	990	chr12:107317168-107659642	+	6910	protein-coding	hsa:121551	BTB (POZ) domain containing 11
BTBD16	1.18185	0.0159373	0.0405648	47	22	44	21	19	15	chr10:122270745-122338180	+	2940	protein-coding	hsa:118663	BTB (POZ) domain containing 16
BTBD19	3.41869	1.93549e-25	5.39922e-24	560	382	258	52	28	45	chr1:44807442-44814199	+	3017	protein-coding	hsa:149478	BTB (POZ) domain containing 19
BTBD2	-0.717506	2.88245e-05	0.000142694	3426	3535	3998	5439	8374	6154	chr19:1985438-2015703	-	2618	protein-coding	hsa:55643	BTB (POZ) domain containing 2
BTBD3	0.645064	3.13676e-06	1.84439e-05	1676	1694	1807	1148	1335	1182	chr20:11890723-11926595	+	4909	protein-coding	hsa:22903	BTB (POZ) domain containing 3
BTBD6	0.00921642	0.96587	0.979658	582	801	996	642	1042	933	chr14:105248542-105251093	+	2155	protein-coding	hsa:90135	BTB (POZ) domain containing 6
BTBD7	0.441336	0.289223	0.425513	40	46	113	62	45	53	NT_187601.1:352112-447654	-	8501	protein-coding	hsa:55727	BTB (POZ) domain containing 7
BTBD8	0.0565005	0.914108	0.946889	21	19	28	31	13	28	chr1:92080305-92147840	+	1443	protein-coding	hsa:284697	BTB (POZ) domain containing 8
BTBD9	0.440538	0.0224149	0.0542761	408	376	452	277	407	326	chr6:38168451-38640426	-	9346	protein-coding	hsa:114781	BTB (POZ) domain containing 9
BTC	-0.0849639	0.814711	0.881535	51	41	41	62	44	50	chr4:74744759-74794718	-	2816	protein-coding	hsa:685	betacellulin
BTD	-0.336383	0.0122134	0.0322977	963	1063	1091	1344	1467	1550	chr3:15601352-15653709	+	10352	protein-coding	hsa:686	biotinidase
BTF3	-0.458293	0.000380823	0.00150688	9349	9122	9001	12321	14179	15458	chr5:73498425-73505623	+	1249	protein-coding	hsa:689	basic transcription factor 3
BTF3L4	-0.568479	0.00311716	0.00985803	1005	914	881	1797	1183	1612	chr1:52056185-52090716	+	4643	protein-coding	hsa:91408	basic transcription factor 3-like 4
BTF3L4P2	-1.03171	1.10804e-05	5.91391e-05	76	95	87	196	202	185	chr2:159003650-159004718	+	1069	pseudo		basic transcription factor 3-like 4 pseudogene 2
BTF3P16	-0.735635	0.576871	0.699988	2	2	2	4	5	2	chr3:101456985-101457846	-	862	pseudo		basic transcription factor 3 pseudogene 16
BTF3P3	-0.553838	0.759463	0.841318	0	5	0	5	1	2	chr8:22492500-22493375	+	876	pseudo		basic transcription factor 3, pseudogene 3
BTF3P5	-1.46851	0.410563	0.551716	2	0	1	7	1	1	chr2:55434896-55435719	-	824	pseudo		basic transcription factor 3 pseudogene 5
BTG1	0.809834	6.13162e-07	4.01935e-06	3325	2998	2798	2024	1648	2101	chr12:92140278-92145897	-	4680	protein-coding	hsa:694	B-cell translocation gene 1, anti-proliferative
BTG2	-0.129107	0.574854	0.698822	222	169	218	289	209	237	chr1:203305536-203309602	+	2712	protein-coding	hsa:7832	BTG family, member 2
BTG3	-0.616027	0.00293828	0.00937071	217	343	258	432	430	528	NT_187627.1:448-9256	-	706	protein-coding	hsa:10950	BTG family, member 3
BTG4	-1.56948	0.0402642	0.0885637	9	7	2	27	22	10	chr11:111383828-111512388	-	1644	protein-coding	hsa:54766	B-cell translocation gene 4
BTK	-1.53167	0.405901	0.547223	3	0	0	2	1	7	chrX:101349447-101390796	-	2767	protein-coding	hsa:695	Bruton agammaglobulinemia tyrosine kinase
BTN2A1	0.0997035	0.540442	0.670345	526	595	686	539	657	672	chr6:26457904-26476621	+	3186	protein-coding	hsa:11120	butyrophilin, subfamily 2, member A1
BTN2A2	-0.665476	0.000648929	0.00242709	226	207	196	317	418	374	chr6:26382891-26394874	+	3612	protein-coding	hsa:10385	butyrophilin, subfamily 2, member A2
BTN2A3P	-0.271128	0.476352	0.614389	58	42	36	47	51	86	chr6:26421391-26430588	+	2483	pseudo	hsa:54718	butyrophilin, subfamily 2, member A3, pseudogene
BTN3A1	-0.226174	0.233493	0.362024	337	281	280	410	370	384	chr6:26402237-26415216	+	4191	protein-coding	hsa:11119	butyrophilin, subfamily 3, member A1
BTN3A2	0.984346	2.42584e-05	0.000121716	321	282	250	121	157	204	chr6:26365159-26451697	+	4115	protein-coding	hsa:11118	butyrophilin, subfamily 3, member A2
BTN3A3	-0.611879	0.0387794	0.0859047	87	114	56	138	148	151	chr6:26440472-26453415	+	3002	protein-coding	hsa:10384	butyrophilin, subfamily 3, member A3
BTNL9	5.44041	1.16104e-39	5.51183e-38	285	304	235	8	12	1	chr5:181039875-181061525	+	3889	protein-coding	hsa:153579	butyrophilin-like 9
BTRC	-0.340148	0.0134222	0.0350589	823	843	916	1136	1263	1220	chr10:101353808-101557321	+	6456	protein-coding	hsa:8945	beta-transducin repeat containing E3 ubiquitin protein ligase
BTRCP1	-2.16854	0.0807426	0.157447	2	2	1	11	1	13	chr6:135330633-135331568	-	936	pseudo		beta-transducin repeat containing pseudogene
BUB1	-0.76501	0.000539322	0.00205434	1424	1997	2770	3362	3269	5001	chr2:110637698-110678107	-	3636	protein-coding	hsa:699	BUB1 mitotic checkpoint serine/threonine kinase
BUB1B	-0.270622	0.205219	0.328701	950	1465	1901	1687	1793	2267	chr15:40161009-40221136	+	3742	protein-coding	hsa:701	BUB1 mitotic checkpoint serine/threonine kinase B
BUB1B-PAK6	0.167938	0.907228	0.943223	1	4	3	1	1	6	chr15:40217428-40277487	+	3879	protein-coding
BUB3	-0.174991	0.315266	0.454028	3131	3983	4874	4058	5490	5431	chr10:123154244-123165370	+	2764	protein-coding	hsa:9184	BUB3 mitotic checkpoint protein
BUD13	-0.153084	0.370632	0.511831	299	348	389	404	422	448	chr11:116748170-116772998	-	2780	protein-coding	hsa:84811	BUD13 homolog (S. cerevisiae)
BUD31	-0.608955	3.02003e-06	1.77916e-05	1091	1181	1171	1816	1992	2011	chr7:99408620-99419616	+	1351	protein-coding	hsa:8896	BUD31 homolog (S. cerevisiae)
BVES	-0.16279	0.44298	0.583067	231	243	244	338	233	317	chr6:105096822-105137174	-	5567	protein-coding	hsa:11149	blood vessel epicardial substance
BVES-AS1	-1.0842	0.10786	0.199451	7	15	9	9	23	42	chr6:105137687-105169945	+	1716	ncRNA	hsa:154442	BVES antisense RNA 1
BYSL	-0.513231	0.0117571	0.0312456	681	788	959	898	1575	1374	chr6:41921227-41933046	+	1990	protein-coding	hsa:705	bystin-like
BZRAP1-AS1	-0.294662	0.491222	0.627377	38	41	54	33	99	49	chr17:58325450-58353727	+	2483	ncRNA	hsa:100506779	BZRAP1 antisense RNA 1
BZW1	-0.431283	0.0140304	0.0364229	4279	4657	5032	7759	5290	7748	chr2:200811546-200823851	+	3383	protein-coding	hsa:9689	basic leucine zipper and W2 domains 1
BZW1P2	-0.0971322	0.776131	0.854685	73	42	55	70	58	74	chr3:116644238-116646724	-	2487	pseudo		basic leucine zipper and W2 domains 1 pseudogene 2
BZW2	-0.353317	0.0148091	0.0380943	1305	1513	1457	2050	1803	2191	chr7:16646134-16706523	+	1873	protein-coding	hsa:28969	basic leucine zipper and W2 domains 2
C10orf10	-4.30995	7.00289e-13	8.91059e-12	6	5	1	46	105	117	chr10:44977392-44978882	-	929	protein-coding	hsa:11067	chromosome 10 open reading frame 10
C10orf107	0.742276	0.475577	0.613763	8	8	2	4	5	3	chr10:61662927-61766766	+	2156	protein-coding	hsa:219621	chromosome 10 open reading frame 107
C10orf11	0.898342	0.0369201	0.0824588	68	30	59	22	35	37	chr10:75431646-76559220	+	6584	protein-coding	hsa:83938	chromosome 10 open reading frame 11
C10orf111	0.17473	0.872609	0.92046	8	2	4	3	3	8	chr10:15096357-15097319	-	742	protein-coding	hsa:221060	chromosome 10 open reading frame 111
C10orf113	-1.43982	0.312902	0.451546	1	2	1	5	2	5	chr10:21125763-21146559	-	614	protein-coding	hsa:387638	chromosome 10 open reading frame 113
C10orf12	-0.242939	0.235789	0.364432	269	223	250	323	269	383	chr10:96981284-96985134	+	3851	protein-coding	hsa:26148	chromosome 10 open reading frame 12
C10orf131	0.178292	0.901094	0.939521	5	4	0	3	1	5	chr10:95907965-95938658	+	1176	protein-coding	hsa:100127889	chromosome 10 open reading frame 131
C10orf2	-0.869531	5.38798e-07	3.55832e-06	1175	1156	1515	2019	3000	2777	chr10:100987527-100994403	+	3665	protein-coding	hsa:56652	chromosome 10 open reading frame 2
C10orf35	0.0216983	0.932629	0.959277	223	210	321	184	358	282	chr10:69630241-69633599	+	1617	protein-coding	hsa:219738	chromosome 10 open reading frame 35
C10orf54	-0.49875	0.00204334	0.00678433	748	854	791	1047	1453	1253	chr10:71747556-71773580	-	4774	protein-coding	hsa:64115	chromosome 10 open reading frame 54
C10orf55	-2.84508	3.47486e-34	1.38556e-32	85	83	57	492	715	594	chr10:73909969-73922777	-	2513	protein-coding	hsa:414236	chromosome 10 open reading frame 55
C10orf62	1.37541	0.235567	0.364232	2	8	14	6	0	4	chr10:97589693-97590569	+	877	protein-coding	hsa:414157	chromosome 10 open reading frame 62
C10orf76	0.20834	0.17169	0.286122	830	795	944	755	772	939	chr10:101845599-102056237	-	4578	protein-coding	hsa:79591	chromosome 10 open reading frame 76
C10orf82	0.0109627	0.993546	0.996039	5	3	2	3	8	0	chr10:116662211-116670305	-	1556	protein-coding	hsa:143379	chromosome 10 open reading frame 82
C10orf88	-0.0799381	0.700711	0.79884	410	335	386	497	340	486	chr10:122930903-122954403	-	5673	protein-coding	hsa:80007	chromosome 10 open reading frame 88
C10orf90	-5.42901	3.80563e-33	1.45445e-31	7	4	4	265	200	250	chr10:126424997-126671038	-	5143	protein-coding	hsa:118611	chromosome 10 open reading frame 90
C10orf91	-1.85586	0.000278885	0.00113839	31	9	12	94	45	70	chr10:132445210-132448321	+	738	ncRNA	hsa:170393	chromosome 10 open reading frame 91
C10orf95	-1.52778	0.0102048	0.0276654	8	9	9	31	17	35	chr10:102449837-102451543	-	1469	protein-coding	hsa:79946	chromosome 10 open reading frame 95
C11orf1	-0.00614964	0.976372	0.986153	339	303	368	292	471	363	chr11:111879190-111884083	+	1158	protein-coding	hsa:64776	chromosome 11 open reading frame 1
C11orf24	-0.099081	0.642831	0.753678	580	702	915	611	1033	966	chr11:68261335-68272001	-	2272	protein-coding	hsa:53838	chromosome 11 open reading frame 24
C11orf31	0.25788	0.171809	0.286299	820	856	994	947	637	878	chr11:57741250-57743554	+	1437	protein-coding	hsa:280636	chromosome 11 open reading frame 31
C11orf42	-0.215042	0.875674	0.922512	9	1	0	7	3	3	chr11:6202997-6226783	+	4537	protein-coding	hsa:160298	chromosome 11 open reading frame 42
C11orf44	-4.8851	0.00551716	0.0162018	0	0	0	7	5	6	chr11:130672956-130717352	+	3547	protein-coding	hsa:283171	chromosome 11 open reading frame 44
C11orf45	0.234822	0.54064	0.670433	54	34	42	34	46	43	chr11:128899565-128909520	-	3635	protein-coding	hsa:219833	chromosome 11 open reading frame 45
C11orf49	-0.0224621	0.880679	0.926033	894	958	939	887	1153	1108	chr11:46936524-47164381	+	3480	protein-coding	hsa:79096	chromosome 11 open reading frame 49
C11orf54	0.365413	0.107904	0.199498	1083	942	681	905	603	824	chr11:93741594-93765323	+	6032	protein-coding	hsa:28970	chromosome 11 open reading frame 54
C11orf57	-0.417664	0.00702188	0.0199724	583	561	517	801	830	830	chr11:112074244-112085150	+	3782	protein-coding	hsa:55216	chromosome 11 open reading frame 57
C11orf58	0.123324	0.407208	0.548531	3625	3799	4022	4091	3281	4250	chr11:16738601-16758354	+	5990	protein-coding	hsa:10944	chromosome 11 open reading frame 58
C11orf63	-0.362667	0.192387	0.31236	129	161	117	248	139	190	chr11:122881640-122963862	+	7357	protein-coding	hsa:79864	chromosome 11 open reading frame 63
C11orf65	-1.37377	0.0613693	0.125458	3	5	10	20	16	15	chr11:108307344-108469832	-	2575	protein-coding	hsa:160140	chromosome 11 open reading frame 65
C11orf68	-2.30062	1.10758e-24	2.99881e-23	423	591	843	2529	3961	3620	chr11:65916810-65919060	-	1560	protein-coding	hsa:83638	chromosome 11 open reading frame 68
C11orf70	3.29938	2.98254e-15	4.6812e-14	145	102	101	21	9	9	chr11:102047409-102084560	+	2198	protein-coding	hsa:85016	chromosome 11 open reading frame 70
C11orf71	0.559307	0.0315972	0.0724975	169	135	117	96	116	106	chr11:114391448-114400550	-	780	protein-coding	hsa:54494	chromosome 11 open reading frame 71
C11orf73	0.0772032	0.596097	0.714999	634	636	706	654	684	737	chr11:86302211-86345943	+	1593	protein-coding	hsa:51501	chromosome 11 open reading frame 73
C11orf74	0.420813	0.0600004	0.123195	236	200	197	157	207	161	chr11:36594245-36659291	+	1210	protein-coding	hsa:119710	chromosome 11 open reading frame 74
C11orf80	0.131772	0.451383	0.59126	498	519	607	607	492	535	chr11:66744736-66843516	+	2323	protein-coding	hsa:79703	chromosome 11 open reading frame 80
C11orf84	-0.321714	0.0589215	0.12138	770	941	1087	1073	1463	1335	chr11:63813374-63827718	+	3381	protein-coding	hsa:144097	chromosome 11 open reading frame 84
C11orf86	0.633896	0.0142362	0.0368584	253	271	465	262	181	257	chr11:66975283-66977008	+	1185	protein-coding	hsa:254439	chromosome 11 open reading frame 86
C11orf87	-3.18813	0.100485	0.188224	0	0	1	2	3	6	chr11:109422120-109433003	+	9877	protein-coding	hsa:399947	chromosome 11 open reading frame 87
C11orf91	-2.22031	1.30695e-06	8.15084e-06	26	10	11	102	62	79	chr11:33698108-33703026	-	1635	protein-coding	hsa:100131378	chromosome 11 open reading frame 91
C11orf94	2.10243	0.199316	0.321013	4	3	5	3	0	0	chr11:45906534-45907282	-	369	protein-coding	hsa:143678	chromosome 11 open reading frame 94
C11orf95	0.557022	0.00332349	0.0104033	572	490	454	392	406	344	chr11:63759892-63768641	-	5582	protein-coding	hsa:65998	chromosome 11 open reading frame 95
C11orf98	0.12208	0.824959	0.888899	27	13	18	23	20	16	chr11:62662817-62665216	-	809	protein-coding	hsa:102288414	chromosome 11 open reading frame 98
C12orf10	-0.564585	0.00846104	0.0235439	1067	1188	1388	1303	2607	2080	chr12:53299686-53307181	+	1215	protein-coding	hsa:60314	chromosome 12 open reading frame 10
C12orf29	-0.345324	0.0665943	0.13426	367	409	339	572	446	550	chr12:88035491-88050160	+	2874	protein-coding	hsa:91298	chromosome 12 open reading frame 29
C12orf4	-0.150556	0.398179	0.539562	311	396	446	459	470	484	chr12:4487730-4538508	-	3861	protein-coding	hsa:57102	chromosome 12 open reading frame 4
C12orf43	-0.107219	0.516581	0.649769	364	378	445	463	483	467	chr12:121002422-121016502	-	2808	protein-coding	hsa:64897	chromosome 12 open reading frame 43
C12orf45	-0.853571	0.000257888	0.00106004	123	195	200	280	333	425	chr12:104986320-104994727	+	622	protein-coding	hsa:121053	chromosome 12 open reading frame 45
C12orf49	0.288029	0.0355287	0.0799754	1089	1112	1247	960	1055	1114	chr12:116713320-116738070	-	5278	protein-coding	hsa:79794	chromosome 12 open reading frame 49
C12orf57	-0.291749	0.077869	0.152758	1437	1472	1647	1565	2311	2327	chr12:6943438-6946003	+	863	protein-coding	hsa:113246	chromosome 12 open reading frame 57
C12orf60	-0.961034	0.0108258	0.0290883	33	30	22	61	55	68	chr12:14665256-14823673	+	1653	protein-coding	hsa:144608	chromosome 12 open reading frame 60
C12orf65	-0.25659	0.212123	0.336825	311	318	490	494	441	539	chr12:123233297-123257959	+	2463	protein-coding	hsa:91574	chromosome 12 open reading frame 65
C12orf66	0.00941727	0.964284	0.97894	471	411	326	450	375	511	chr12:64186312-64222296	-	2733	protein-coding	hsa:144577	chromosome 12 open reading frame 66
C12orf73	-0.115556	0.539862	0.66986	218	215	252	244	274	305	chr12:103950202-103965725	-	2546	protein-coding	hsa:728568	chromosome 12 open reading frame 73
C12orf75	1.09959	1.07728e-11	1.21584e-10	2343	3197	3287	1579	1408	1555	chr12:105330636-105371518	+	1366	protein-coding	hsa:387882	chromosome 12 open reading frame 75
C12orf76	0.228739	0.253193	0.385202	307	269	260	257	231	305	chr12:110041177-110067695	-	1947	protein-coding	hsa:400073	chromosome 12 open reading frame 76
C12orf80	2.25413	0.132666	0.235214	4	5	4	1	2	0	chr12:52205581-52210855	-	1292	protein-coding	hsa:283403	chromosome 12 open reading frame 80
C14orf1	-0.151212	0.331122	0.470369	466	558	570	642	649	666	chr14:75650890-75661195	-	1540	protein-coding	hsa:11161	chromosome 14 open reading frame 1
C14orf105	5.68468	1.36152e-60	1.20617e-58	496	660	478	21	6	8	chr14:57469300-57493980	-	3214	protein-coding	hsa:55195	chromosome 14 open reading frame 105
C14orf119	0.174322	0.422809	0.56363	821	942	1262	675	1227	1072	chr14:23095474-23098081	+	744	protein-coding	hsa:55017	chromosome 14 open reading frame 119
C14orf132	-0.760905	0.000135094	0.000584892	526	350	408	840	823	749	chr14:96039324-96093971	+	8915	protein-coding	hsa:56967	chromosome 14 open reading frame 132
C14orf142	1.32298	0.286467	0.422644	6	4	6	3	4	0	NT_187601.1:317454-321676	-	1176	protein-coding	hsa:84520	chromosome 14 open reading frame 142
C14orf159	-1.00059	2.91367e-08	2.24986e-07	958	758	725	1653	2083	1693	chr14:91114013-91225396	+	3476	protein-coding	hsa:80017	chromosome 14 open reading frame 159
C14orf166	-0.230765	0.0850806	0.164588	1773	1992	1833	2185	2468	2639	chr14:51989510-52004702	+	1051	protein-coding	hsa:51637	chromosome 14 open reading frame 166
C14orf169	-0.26428	0.1999	0.321714	470	521	722	562	868	851	chr14:73490934-73492943	+	2010	protein-coding	hsa:79697	chromosome 14 open reading frame 169
C14orf178	-1.29411	0.264927	0.398303	4	2	1	8	8	3	chr14:77760830-77769742	+	646	protein-coding	hsa:283579	chromosome 14 open reading frame 178
C14orf2	0.0918941	0.521069	0.653823	1154	1170	1211	1082	1190	1413	chr14:103912288-103921566	-	921	protein-coding	hsa:9556	chromosome 14 open reading frame 2
C14orf28	0.513505	0.160494	0.272069	123	132	64	114	60	73	chr14:44897304-44907257	+	2906	protein-coding	hsa:122525	chromosome 14 open reading frame 28
C14orf37	0.385166	0.6883	0.788858	9	13	7	19	1	4	chr14:57993536-58152305	-	13734	protein-coding	hsa:145407	chromosome 14 open reading frame 37
C14orf79	-0.391946	0.0223905	0.0542233	364	353	409	517	611	506	chr14:104985801-105000310	+	2824	protein-coding	hsa:122616	chromosome 14 open reading frame 79
C14orf80	-0.273286	0.22276	0.349992	782	1146	1462	1085	1785	1665	chr14:105489855-105499248	+	1710	protein-coding	hsa:283643	chromosome 14 open reading frame 80
C14orf93	-0.110681	0.526661	0.658125	496	427	408	470	562	567	chr14:22986901-23010201	-	6274	protein-coding	hsa:60686	chromosome 14 open reading frame 93
C15orf39	-0.00437243	0.983454	0.990371	1196	1311	1216	895	1769	1502	chr15:75201880-75212169	+	4427	protein-coding	hsa:56905	chromosome 15 open reading frame 39
C15orf40	0.635656	0.00409627	0.0125044	396	382	359	313	196	301	chr15:82988297-83012298	-	1734	protein-coding	hsa:123207	chromosome 15 open reading frame 40
C15orf41	-0.382521	0.022454	0.0543523	301	301	323	435	417	484	chr15:36579603-36810260	+	3334	protein-coding	hsa:84529	chromosome 15 open reading frame 41
C15orf48	-1.52989	1.45147e-06	8.97283e-06	43	38	70	129	138	217	chr15:45430529-45433449	+	953	protein-coding	hsa:84419	chromosome 15 open reading frame 48
C15orf52	-0.324926	0.05098	0.107617	1050	833	860	1218	1373	1223	chr15:40331452-40340967	-	5327	protein-coding	hsa:388115	chromosome 15 open reading frame 52
C15orf57	-0.677464	0.00110484	0.00391316	145	167	133	250	255	285	chr15:40531341-40565057	-	1920	protein-coding	hsa:90416	chromosome 15 open reading frame 57
C15orf59	1.56079	0.00157045	0.00535533	57	27	40	11	17	19	chr15:73735431-73753170	-	6996	protein-coding	hsa:388135	chromosome 15 open reading frame 59
C15orf61	-0.368102	0.058997	0.121488	200	247	249	276	371	349	chr15:67521184-67527303	+	1297	protein-coding	hsa:145853	chromosome 15 open reading frame 61
C15orf62	-2.34065	0.0741284	0.146698	0	3	1	12	6	4	chr15:40769961-40771023	+	1063	protein-coding	hsa:643338	chromosome 15 open reading frame 62
C15orf65	0.921809	0.035705	0.0802444	60	48	28	28	25	27	chr15:55408525-55418712	+	752	protein-coding	hsa:145788	chromosome 15 open reading frame 65
C16orf13	-1.05077	7.33993e-09	6.08967e-08	700	874	1014	1644	2386	1898	chr16:634427-636366	-	1058	protein-coding	hsa:84326	chromosome 16 open reading frame 13
C16orf45	-1.16381	0.000328107	0.00131797	228	79	121	308	426	338	chr16:15434468-15594521	+	2357	protein-coding	hsa:89927	chromosome 16 open reading frame 45
C16orf46	-1.31374	5.31977e-05	0.000249746	65	52	32	151	117	144	chr16:81053497-81077267	-	2290	protein-coding	hsa:123775	chromosome 16 open reading frame 46
C16orf52	0.476621	0.0213497	0.0520839	528	486	373	401	365	339	chr16:22008135-22084654	+	4445	protein-coding	hsa:730094	chromosome 16 open reading frame 52
C16orf58	-0.0029344	0.983364	0.990371	2178	2050	2272	2183	2692	2343	chr16:31489464-31508419	-	2813	protein-coding	hsa:64755	chromosome 16 open reading frame 58
C16orf59	0.0444356	0.826301	0.889762	348	555	581	474	563	552	chr16:2460111-2464963	+	1628	protein-coding	hsa:80178	chromosome 16 open reading frame 59
C16orf62	-0.392451	0.00454521	0.013673	1567	1926	1798	2492	2454	2743	chr16:19555415-19701163	+	3894	protein-coding	hsa:57020	chromosome 16 open reading frame 62
C16orf70	-0.0341693	0.823698	0.888218	698	692	800	712	901	874	chr16:67109881-67148544	+	3265	protein-coding	hsa:80262	chromosome 16 open reading frame 70
C16orf71	0.772376	0.291422	0.428016	13	14	12	13	8	4	chr16:4734288-4749396	+	2706	protein-coding	hsa:146562	chromosome 16 open reading frame 71
C16orf72	-0.250905	0.108437	0.200326	4088	3524	3120	4460	4817	4929	chr16:9091329-9119698	+	6110	protein-coding	hsa:29035	chromosome 16 open reading frame 72
C16orf74	-0.170304	0.390261	0.531837	242	300	364	335	423	368	chr16:85707517-85751083	-	898	protein-coding	hsa:404550	chromosome 16 open reading frame 74
C16orf86	-0.499977	0.540973	0.670649	4	6	8	10	9	9	chr16:67666806-67670523	+	3069	protein-coding	hsa:388284	chromosome 16 open reading frame 86
C16orf87	0.158726	0.507258	0.64151	281	228	170	203	224	252	chr16:46802047-46831162	-	1383	protein-coding	hsa:388272	chromosome 16 open reading frame 87
C16orf91	-0.28676	0.192178	0.312136	351	423	433	356	629	656	chr16:1419744-1420800	-	978	protein-coding	hsa:283951	chromosome 16 open reading frame 91
C16orf95	-0.87026	0.000816223	0.00298118	149	167	181	211	455	345	chr16:87302798-87317420	-	1156	protein-coding	hsa:100506581	chromosome 16 open reading frame 95
C16orf96	-0.835108	0.523572	0.655719	2	3	1	3	3	6	chr16:4538709-4600455	+	4091	protein-coding	hsa:342346	chromosome 16 open reading frame 96
C17orf100	0.478612	0.157839	0.268439	58	83	54	55	46	54	chr17:6651739-6652270	+	532	protein-coding	hsa:388327	chromosome 17 open reading frame 100
C17orf107	0.184634	0.786911	0.862652	12	7	31	21	9	18	chr17:4899653-4902932	+	3082	protein-coding	hsa:100130311	chromosome 17 open reading frame 107
C17orf50	2.67227	0.0253191	0.0601595	11	6	6	2	1	1	chr17:35760897-35765079	+	1031	protein-coding	hsa:146853	chromosome 17 open reading frame 50
C17orf51	-0.0975261	0.575281	0.698996	487	462	635	548	672	656	chr17:21524606-21551678	-	7912	protein-coding	hsa:339263	chromosome 17 open reading frame 51
C17orf53	-0.865003	9.38148e-05	0.0004203	226	326	398	484	688	745	chr17:44141902-44162477	+	2775	protein-coding	hsa:78995	chromosome 17 open reading frame 53
C17orf58	-1.14178	6.37661e-10	5.93459e-09	215	302	300	625	617	753	chr17:67991099-67993649	-	1548	protein-coding	hsa:284018	chromosome 17 open reading frame 58
C17orf62	0.166009	0.295463	0.432667	2400	2333	2540	1888	2795	2523	chr17:82442586-82450831	-	3000	protein-coding	hsa:79415	chromosome 17 open reading frame 62
C17orf67	1.65833	3.33236e-13	4.37693e-12	293	277	327	124	101	88	chr17:56791913-56833990	-	2012	protein-coding	hsa:339210	chromosome 17 open reading frame 67
C17orf75	-0.151558	0.34065	0.480678	878	949	822	996	999	1277	chr17:32328441-32350047	-	4601	protein-coding	hsa:64149	chromosome 17 open reading frame 75
C17orf80	-0.111138	0.498497	0.63361	817	826	951	1121	880	1093	chr17:73232233-73248959	+	3897	protein-coding	hsa:55028	chromosome 17 open reading frame 80
C17orf89	0.172378	0.427578	0.568484	754	1164	1107	1220	801	924	chr17:81239311-81241298	+	560	protein-coding	hsa:284184	chromosome 17 open reading frame 89
C17orf96	-0.624768	0.675615	0.778992	0	4	2	6	2	2	NT_187614.1:2708675-2710253	-	1579	protein-coding	hsa:100170841	chromosome 17 open reading frame 96
C17orf97	1.40688	2.16101e-05	0.000109384	111	105	110	55	27	54	chr17:410327-414666	+	1839	protein-coding	hsa:400566	chromosome 17 open reading frame 97
C18orf21	-0.134813	0.503057	0.637626	190	173	177	217	222	218	chr18:35972625-35979287	+	1127	protein-coding	hsa:83608	chromosome 18 open reading frame 21
C18orf25	-0.289069	0.0550733	0.114816	878	857	883	1216	1048	1279	chr18:46173553-46266992	+	5468	protein-coding	hsa:147339	chromosome 18 open reading frame 25
C18orf32	0.11688	0.804455	0.875268	22	30	29	37	21	24	chr18:49481178-49487274	-	1653	protein-coding	hsa:497661	chromosome 18 open reading frame 32
C18orf54	-0.576535	0.103719	0.193094	117	273	325	568	229	361	chr18:54357914-54382035	+	6395	protein-coding	hsa:162681	chromosome 18 open reading frame 54
C18orf61	2.71753	0.063061	0.12826	2	4	12	1	0	2	chr18:12200779-12224711	+	2714	ncRNA	hsa:497259	uncharacterized LOC497259
C18orf65	0.944551	0.325967	0.464948	8	6	7	6	3	3	chr18:76495521-76498088	+	2076	protein-coding	hsa:400658	chromosome 18 open reading frame 65
C18orf8	-0.0891176	0.631205	0.744416	312	389	411	428	485	392	chr18:23503470-23531807	+	2226	protein-coding	hsa:29919	chromosome 18 open reading frame 8
C19orf12	0.585165	1.27247e-05	6.72038e-05	1441	1490	1551	1081	1135	1090	chr19:29698886-29715789	-	4683	protein-coding	hsa:83636	chromosome 19 open reading frame 12
C19orf18	-2.11263	0.109574	0.201942	2	1	1	11	2	6	chr19:57958437-57974534	-	915	protein-coding	hsa:147685	chromosome 19 open reading frame 18
C19orf24	-0.927717	2.90184e-06	1.71239e-05	498	720	659	984	1583	1397	chr19:1275521-1279244	+	897	protein-coding	hsa:55009	chromosome 19 open reading frame 24
C19orf25	-0.369708	0.0956301	0.180836	296	435	598	573	667	651	chr19:1473201-1479552	-	2580	protein-coding	hsa:148223	chromosome 19 open reading frame 25
C19orf33	0.2887	0.0867591	0.167406	1987	2346	2739	1676	2383	2362	chr19:38304161-38305006	+	523	protein-coding	hsa:64073	chromosome 19 open reading frame 33
C19orf38	1.63133	0.0996893	0.187021	10	11	4	3	3	3	chr19:10836572-10869791	+	1542	protein-coding	hsa:255809	chromosome 19 open reading frame 38
C19orf43	0.498901	0.000532255	0.00202907	2322	2760	2660	2096	1824	2137	chr19:12730640-12734715	-	910	protein-coding	hsa:79002	chromosome 19 open reading frame 43
C19orf44	0.0857429	0.639289	0.750939	253	297	329	306	295	314	chr19:16496311-16521369	+	3446	protein-coding	hsa:84167	chromosome 19 open reading frame 44
C19orf45	-0.772885	0.104869	0.194873	39	16	16	40	42	54	chr19:7497559-7508457	+	1857	protein-coding	hsa:374877	chromosome 19 open reading frame 45
C19orf47	0.682174	6.83444e-05	0.000314099	1057	1352	1494	747	895	1055	chr19:40292743-40348527	-	7855	protein-coding	hsa:126526	chromosome 19 open reading frame 47
C19orf48	0.0275537	0.899478	0.938669	2582	3347	4024	2355	4533	3954	chr19:50798095-50804853	-	1756	protein-coding	hsa:84798	chromosome 19 open reading frame 48
C19orf52	0.591953	0.00131076	0.00456161	482	547	531	293	431	427	chr19:10928748-10930241	+	1397	protein-coding	hsa:90580	chromosome 19 open reading frame 52
C19orf53	0.438741	0.0026721	0.00860869	1189	1412	1425	1133	1062	1085	chr19:13774443-13778773	+	910	protein-coding	hsa:28974	chromosome 19 open reading frame 53
C19orf54	0.787997	5.39941e-08	4.03963e-07	1657	1720	1535	960	1133	1065	chr19:40740856-40750713	-	3323	protein-coding	hsa:284325	chromosome 19 open reading frame 54
C19orf57	1.43204	0.0389557	0.0862411	14	31	22	17	4	6	chr19:13882348-13906125	-	2899	protein-coding	hsa:79173	chromosome 19 open reading frame 57
C19orf60	0.466117	0.00216245	0.0071417	929	1162	1199	822	850	964	chr19:18588685-18592337	+	880	protein-coding	hsa:55049	chromosome 19 open reading frame 60
C19orf66	0.0445206	0.803093	0.874191	640	590	501	563	692	611	chr19:10086119-10093252	+	2302	protein-coding	hsa:55337	chromosome 19 open reading frame 66
C19orf68	0.6459	6.54485e-05	0.000301839	918	1033	1162	658	843	699	chr19:48170662-48197621	+	4027	protein-coding	hsa:374920	chromosome 19 open reading frame 68
C19orf70	-0.731689	0.00012697	0.000552929	760	900	829	1092	1866	1643	chr19:5678414-5680896	-	1100	protein-coding	hsa:125988	chromosome 19 open reading frame 70
C19orf71	-0.587954	0.145943	0.252847	43	27	42	44	91	52	chr19:3539157-3544030	+	671	protein-coding	hsa:100128569	chromosome 19 open reading frame 71
C19orf73	0.509878	0.228224	0.356015	32	45	54	21	46	35	chr19:49118633-49119140	-	508	protein-coding	hsa:55150	chromosome 19 open reading frame 73
C19orf81	0.694503	0.00272088	0.00874989	215	190	163	123	139	128	chr19:50649445-50659310	+	825	protein-coding	hsa:342918	chromosome 19 open reading frame 81
C1D	-0.301204	0.0933927	0.177441	317	318	339	466	380	482	chr2:68042200-68063027	-	1284	protein-coding	hsa:10438	C1D nuclear receptor corepressor
C1DP1	0.110764	0.773897	0.85298	40	41	41	28	46	52	chr10:32510628-32511819	-	1192	pseudo		C1D nuclear receptor corepressor pseudogene 1
C1GALT1	0.64553	0.00127128	0.00443807	805	917	723	675	455	598	chr7:7182547-7248651	+	6615	protein-coding	hsa:56913	core 1 synthase, glycoprotein-N-acetylgalactosamine 3-beta-galactosyltransferase 1
C1GALT1C1	1.11507	4.96526e-13	6.41033e-12	682	763	727	358	360	393	chrX:120626210-120630150	-	1368	protein-coding	hsa:29071	C1GALT1-specific chaperone 1
C1GALT1C1L	3.14079	1.00729e-09	9.19682e-09	52	47	61	9	5	6	chr2:43675153-43676322	-	1170	protein-coding	hsa:728819	hCG1645220
C1GALT1P1	1.58719	0.289077	0.425399	5	5	4	5	0	0	chr12:69284217-69285684	+	1468	pseudo		core 1 synthase, glycoprotein-N-acetylgalactosamine 3-beta-galactosyltransferase 1 pseudogene 1
C1GALT1P2	-0.692508	0.471701	0.610025	3	9	2	11	5	9	chr5:56192368-56193835	+	1468	pseudo		core 1 synthase, glycoprotein-N-acetylgalactosamine 3-beta-galactosyltransferase 1 pseudogene
C1QBP	0.0802654	0.57237	0.697123	4836	6399	6246	5682	6154	6458	chr17:5432779-5439151	-	1163	protein-coding	hsa:708	complement component 1, q subcomponent binding protein
C1QBPP2	-0.574146	0.640054	0.751712	2	1	5	5	5	3	chr11:66761403-66762456	-	1054	pseudo		complement component 1, q subcomponent binding protein pseudogene
C1QL1	-1.8905	3.58041e-18	6.82954e-17	215	234	348	877	1360	1027	chr17:44959693-44968276	-	1500	protein-coding	hsa:10882	complement component 1, q subcomponent-like 1
C1QL3	0.722547	0.663643	0.769429	5	0	4	2	4	0	chr10:16513743-16522005	-	2493	protein-coding	hsa:389941	complement component 1, q subcomponent-like 3
C1QL4	0.483501	0.0234346	0.0563011	200	185	234	173	152	164	chr12:49332409-49337195	-	2065	protein-coding	hsa:338761	complement component 1, q subcomponent-like 4
C1QTNF1	1.08453	3.2966e-05	0.000161199	1196	845	778	413	704	362	chr17:79022934-79049788	+	3427	protein-coding	hsa:114897	C1q and tumor necrosis factor related protein 1
C1QTNF2	2.32382	0.23304	0.361503	5	4	0	1	1	0	chr5:160347558-160370656	-	2739	protein-coding	hsa:114898	C1q and tumor necrosis factor related protein 2
C1QTNF3	0.29091	0.648069	0.757651	29	31	16	43	7	18	chr5:34017858-34043266	-	3826	protein-coding	hsa:114899	C1q and tumor necrosis factor related protein 3
C1QTNF4	0.542475	0.279435	0.414496	26	23	32	27	20	14	chr11:47589821-47596336	-	2575	protein-coding	hsa:114900	C1q and tumor necrosis factor related protein 4
C1QTNF6	2.39689	5.48321e-40	2.65666e-38	3159	3064	2681	727	516	627	chr22:37180166-37199400	-	5793	protein-coding	hsa:114904	C1q and tumor necrosis factor related protein 6
C1QTNF8	4.45322	0.0489493	0.104004	0	8	3	0	0	0	chr16:1088226-1096306	-	3406	protein-coding	hsa:390664	C1q and tumor necrosis factor related protein 8
C1QTNF9B-AS1	0.114627	0.905685	0.942267	4	6	8	11	4	3	chr13:23888889-23892103	+	804	protein-coding	hsa:542767	C1QTNF9B antisense RNA 1
C1R	1.27002	7.20429e-09	5.98652e-08	3563	2865	2148	1076	1649	1246	chr12:7080209-7092447	-	2502	protein-coding	hsa:715	complement component 1, r subcomponent
C1RL	0.82207	1.92377e-07	1.35322e-06	2317	1906	1872	1274	1267	1286	chr12:7093662-7109278	-	3450	protein-coding	hsa:51279	complement component 1, r subcomponent-like
C1RL-AS1	1.06172	2.42864e-08	1.89259e-07	1177	882	838	452	553	542	chr12:7108308-7121851	+	5272	ncRNA	hsa:283314	C1RL antisense RNA 1
C1S	1.69296	6.78883e-20	1.45929e-18	4506	3480	3090	1214	1405	1191	chr12:7060676-7071032	+	2811	protein-coding	hsa:716	complement component 1, s subcomponent
C1orf101	0.396448	0.400634	0.542229	35	30	24	30	17	28	chr1:244452014-244640362	+	3468	protein-coding	hsa:257044	chromosome 1 open reading frame 101
C1orf106	5.48974	3.25179e-191	2.22097e-188	3016	2736	2948	80	76	58	chr1:200891074-200915736	+	4920	protein-coding	hsa:55765	chromosome 1 open reading frame 106
C1orf109	-0.891407	2.60171e-06	1.54606e-05	359	341	497	820	706	927	chr1:37681570-37692336	-	3621	protein-coding	hsa:54955	chromosome 1 open reading frame 109
C1orf112	0.493471	0.0285244	0.0666579	453	670	746	539	363	560	chr1:169794730-169854080	+	3927	protein-coding	hsa:55732	chromosome 1 open reading frame 112
C1orf115	0.0860266	0.653682	0.761592	720	726	538	587	794	701	chr1:220690286-220699157	+	2972	protein-coding	hsa:79762	chromosome 1 open reading frame 115
C1orf116	9.01285	1.97278e-17	3.59463e-16	207	292	439	0	0	2	chr1:207018521-207032761	-	5502	protein-coding	hsa:79098	chromosome 1 open reading frame 116
C1orf122	0.274156	0.0890546	0.170762	615	713	706	639	648	570	chr1:37807801-37809454	+	1318	protein-coding	hsa:127687	chromosome 1 open reading frame 122
C1orf123	-0.92149	1.42441e-07	1.01958e-06	468	523	593	908	1320	1096	chr1:53214099-53220639	-	1107	protein-coding	hsa:54987	chromosome 1 open reading frame 123
C1orf131	-0.0519196	0.779442	0.857217	259	320	315	347	305	373	chr1:231223763-231241187	-	1444	protein-coding	hsa:128061	chromosome 1 open reading frame 131
C1orf132	0.194172	0.696201	0.795237	68	15	43	34	48	41	chr1:207801518-207822703	-	2251	lncRNA		chromosome 1 open reading frame 132
C1orf145	-0.633739	0.0646223	0.130933	68	51	36	97	93	77	chr1:228203506-228213664	-	2884	ncRNA	hsa:574407	chromosome 1 open reading frame 145
C1orf159	0.0479125	0.767198	0.84789	554	588	689	688	630	636	chr1:1081811-1116356	-	3742	protein-coding	hsa:54991	chromosome 1 open reading frame 159
C1orf162	-0.0662041	0.844083	0.901311	52	62	42	64	57	60	chr1:111462694-111478512	+	6510	protein-coding	hsa:128346	chromosome 1 open reading frame 162
C1orf167	-1.04931	0.140989	0.246256	6	11	5	11	15	25	chr1:11762188-11789585	+	4919	protein-coding	hsa:284498	chromosome 1 open reading frame 167
C1orf174	-0.30613	0.0742448	0.146887	496	547	584	585	821	829	chr1:3889133-3900293	-	4154	protein-coding	hsa:339448	chromosome 1 open reading frame 174
C1orf189	-3.24141	0.100536	0.18826	1	0	0	7	3	1	chr1:154199085-154206365	-	706	protein-coding	hsa:388701	chromosome 1 open reading frame 189
C1orf195	0.406515	0.820659	0.886205	3	0	4	0	1	5	chr1:15164069-15171921	-	1134	protein-coding	hsa:727684	chromosome 1 open reading frame 195
C1orf198	0.104023	0.507738	0.641811	844	1072	871	893	967	1016	chr1:230837119-230869589	-	4026	protein-coding	hsa:84886	chromosome 1 open reading frame 198
C1orf204	-0.212127	0.612143	0.728673	62	44	43	96	36	58	chr1:159834474-159855347	-	2501	protein-coding	hsa:284677	chromosome 1 open reading frame 204
C1orf21	0.831688	3.45788e-05	0.000168462	711	758	560	466	351	447	chr1:184387016-184629021	+	10308	protein-coding	hsa:81563	chromosome 1 open reading frame 21
C1orf216	-0.670222	0.000283304	0.0011543	213	204	251	344	426	408	chr1:35715632-35719189	-	1178	protein-coding	hsa:127703	chromosome 1 open reading frame 216
C1orf220	-0.455163	0.206575	0.3301	32	40	40	48	69	53	chr1:178542796-178548889	+	2577	ncRNA	hsa:400798	chromosome 1 open reading frame 220
C1orf226	0.547784	0.279489	0.414545	20	46	34	35	15	25	chr1:162378906-162386818	+	4126	protein-coding	hsa:400793	chromosome 1 open reading frame 226
C1orf228	-0.340883	0.394277	0.535474	93	61	46	136	86	57	chr1:44674696-44725591	+	2210	protein-coding	hsa:339541	chromosome 1 open reading frame 228
C1orf233	-0.5617	0.243331	0.373547	16	36	24	32	61	31	chr1:1599335-1600096	-	762	protein-coding	hsa:643988	chromosome 1 open reading frame 233
C1orf27	0.581723	0.000785286	0.0028811	803	1001	764	597	587	722	chr1:186375758-186421375	+	3982	protein-coding	hsa:54953	chromosome 1 open reading frame 27
C1orf35	-0.321267	0.0363482	0.0814478	557	629	696	881	866	849	chr1:228100727-228103462	-	1611	protein-coding	hsa:79169	chromosome 1 open reading frame 35
C1orf43	-0.447684	0.000539137	0.00205419	4150	3932	3957	5499	6071	6674	chr1:154206701-154220797	-	1904	protein-coding	hsa:25912	chromosome 1 open reading frame 43
C1orf50	-1.14332	7.14726e-06	3.95218e-05	69	86	73	145	212	203	chr1:42767245-42775742	+	1015	protein-coding	hsa:79078	chromosome 1 open reading frame 50
C1orf52	-0.173377	0.450564	0.590343	241	202	234	295	207	345	chr1:85249953-85259672	-	3391	protein-coding	hsa:148423	chromosome 1 open reading frame 52
C1orf53	1.04434	0.00112569	0.00398167	67	96	105	39	46	59	chr1:197902552-197907367	+	683	protein-coding	hsa:388722	chromosome 1 open reading frame 53
C1orf56	-0.363243	0.0576648	0.119209	188	210	205	253	315	292	chr1:151047783-151051420	+	2053	protein-coding	hsa:54964	chromosome 1 open reading frame 56
C1orf61	-0.0626922	0.934414	0.960277	9	11	5	10	10	9	chr1:156404252-156456649	-	2142	protein-coding	hsa:10485	chromosome 1 open reading frame 61
C1orf74	-0.0358537	0.910741	0.945158	57	59	80	63	94	65	chr1:209782825-209784730	-	1238	protein-coding	hsa:148304	chromosome 1 open reading frame 74
C20orf187	1.02145	0.390123	0.531741	3	7	7	7	1	1	chr20:10860918-11029747	+	6699	ncRNA		chromosome 20 open reading frame 187
C20orf194	0.729094	1.59579e-06	9.79919e-06	1374	1291	1219	897	839	860	chr20:3249302-3407662	-	6909	protein-coding	hsa:25943	chromosome 20 open reading frame 194
C20orf195	-0.341813	0.658539	0.765279	14	5	5	11	12	11	chr20:63553020-63556712	+	1586	protein-coding	hsa:79025	chromosome 20 open reading frame 195
C20orf196	2.10149	4.84956e-10	4.57575e-09	244	138	149	32	41	66	chr20:5750286-5864407	+	2407	protein-coding	hsa:149840	chromosome 20 open reading frame 196
C20orf202	3.53125	0.089313	0.171149	7	4	0	0	1	0	chr20:1203454-1208274	+	1604	protein-coding	hsa:400831	chromosome 20 open reading frame 202
C20orf24	2.12896	9.99226e-30	3.4234e-28	1024	1207	1278	313	227	347	chr20:36605734-36612557	+	1225	protein-coding	hsa:55969	chromosome 20 open reading frame 24
C20orf27	-0.348128	0.144914	0.251477	1550	1998	3147	2222	3893	3301	chr20:3753499-3768388	-	1767	protein-coding	hsa:54976	chromosome 20 open reading frame 27
C20orf96	0.694943	6.06341e-05	0.000281969	571	642	529	382	365	448	chr20:270863-290778	-	1608	protein-coding	hsa:140680	chromosome 20 open reading frame 96
C21orf2	0.315565	0.134355	0.237533	322	316	282	232	340	249	chr21:44328944-44339417	-	2590	protein-coding	hsa:755	chromosome 21 open reading frame 2
C21orf33	0.598553	0.00226016	0.0074262	253	279	336	204	226	203	chr21:44133612-44145723	+	1667	protein-coding	hsa:8209	chromosome 21 open reading frame 33
C21orf58	0.416264	0.0425484	0.0925496	607	951	1065	777	703	679	chr21:46300426-46323899	-	6118	protein-coding	hsa:54058	chromosome 21 open reading frame 58
C21orf59	0.213641	0.160223	0.271675	662	700	694	666	601	696	chr21:32601674-32612608	-	1427	protein-coding	hsa:56683	chromosome 21 open reading frame 59
C21orf91	0.303733	0.227314	0.354934	109	143	133	129	104	111	chr21:17788967-17819386	-	5433	protein-coding	hsa:54149	chromosome 21 open reading frame 91
C22orf23	-1.06334	0.0439847	0.0951654	12	10	18	31	37	24	chr22:37943050-37953669	-	1988	protein-coding	hsa:84645	chromosome 22 open reading frame 23
C22orf29	-0.547812	0.0214787	0.0523205	104	133	174	235	212	214	chr22:19851167-19854848	-	1606	protein-coding	hsa:79680	chromosome 22 open reading frame 29
C22orf39	-0.0476198	0.80833	0.877453	411	512	538	413	652	612	chr22:19440886-19448232	-	1977	protein-coding	hsa:128977	chromosome 22 open reading frame 39
C22orf46	-0.0570583	0.72807	0.819098	522	609	590	712	610	655	chr22:41688939-41698136	+	4975	protein-coding	hsa:79640	chromosome 22 open reading frame 46
C2CD2	-1.19905	2.84116e-17	5.10662e-16	505	494	524	1200	1350	1326	chr21:41885110-41953957	-	6447	protein-coding	hsa:25966	C2 calcium-dependent domain containing 2
C2CD2L	0.435811	0.073624	0.145836	181	174	228	158	192	125	chr11:119107061-119118543	+	5063	protein-coding	hsa:9854	C2CD2-like
C2CD3	0.24267	0.140804	0.246038	1249	1559	1803	1307	1337	1669	chr11:74012578-74171210	-	8124	protein-coding	hsa:26005	C2 calcium-dependent domain containing 3
C2CD4A	6.83531	6.52398e-07	4.25546e-06	18	17	22	0	0	0	chr15:62066977-62068723	+	1251	protein-coding	hsa:145741	C2 calcium-dependent domain containing 4A
C2CD4B	7.48012	3.88369e-08	2.96322e-07	40	37	11	0	0	0	chr15:62163890-62165732	-	1565	protein-coding	hsa:388125	C2 calcium-dependent domain containing 4B
C2CD4C	-1.65583	4.32173e-11	4.60977e-10	76	65	57	242	241	208	chr19:405435-409170	-	2543	protein-coding	hsa:126567	C2 calcium-dependent domain containing 4C
C2CD5	-0.742571	1.62657e-06	9.97377e-06	982	1222	1188	2252	1998	2009	chr12:22448546-22544546	-	4881	protein-coding	hsa:9847	C2 calcium-dependent domain containing 5
C2orf15	2.65414	2.04068e-06	1.23414e-05	47	43	42	13	7	3	chr2:99141613-99151487	+	1635	protein-coding	hsa:150590	chromosome 2 open reading frame 15
C2orf16	-1.00263	0.483173	0.620371	2	2	2	8	5	0	chr2:27576522-27582527	+	6006	protein-coding	hsa:84226	chromosome 2 open reading frame 16
C2orf42	0.332006	0.129283	0.230181	324	253	313	262	205	318	chr2:70149885-70191071	-	3005	protein-coding	hsa:54980	chromosome 2 open reading frame 42
C2orf47	-0.0504531	0.782154	0.859262	423	468	414	482	422	597	chr2:199955317-199964125	+	1512	protein-coding	hsa:79568	chromosome 2 open reading frame 47
C2orf48	-0.408768	0.14871	0.256655	100	115	80	106	141	191	chr2:10141382-10211730	+	1902	protein-coding	hsa:348738	chromosome 2 open reading frame 48
C2orf49	-0.933491	4.91101e-07	3.26573e-06	504	397	404	999	810	954	chr2:105337257-105359940	+	4371	protein-coding	hsa:79074	chromosome 2 open reading frame 49
C2orf50	1.16814	0.44495	0.584751	2	5	3	1	0	4	chr2:11133053-11154564	+	4078	protein-coding	hsa:130813	chromosome 2 open reading frame 50
C2orf61	1.81495	0.183849	0.302096	4	2	10	2	0	3	chr2:47086991-47155378	-	2139	protein-coding	hsa:285051	chromosome 2 open reading frame 61
C2orf66	0.698076	0.52214	0.654467	7	5	4	2	7	2	chr2:196804415-196810276	-	2256	protein-coding	hsa:401027	chromosome 2 open reading frame 66
C2orf68	-0.105565	0.482031	0.619412	1277	1083	1253	1463	1330	1513	chr2:85605253-85612073	-	4265	protein-coding	hsa:388969	chromosome 2 open reading frame 68
C2orf69	-0.292645	0.106941	0.198116	479	628	653	803	667	913	chr2:199911256-199928273	+	3728	protein-coding	hsa:205327	chromosome 2 open reading frame 69
C2orf70	2.43529	0.00129353	0.0045068	36	29	16	0	8	9	chr2:26562559-26581166	+	4087	protein-coding	hsa:339778	chromosome 2 open reading frame 70
C2orf72	2.0209	4.22127e-24	1.1089e-22	772	751	642	216	210	164	chr2:231037566-231049714	+	3581	protein-coding	hsa:257407	chromosome 2 open reading frame 72
C2orf74	-0.0500686	0.836052	0.89629	226	161	163	196	181	258	chr2:61145068-61164830	+	900	protein-coding	hsa:339804	chromosome 2 open reading frame 74
C2orf76	-0.0643001	0.813756	0.880907	79	119	86	101	119	109	chr2:119281472-119366879	-	1237	protein-coding	hsa:130355	chromosome 2 open reading frame 76
C2orf81	-0.0396951	0.843081	0.900951	230	193	241	263	233	259	chr2:74414176-74421630	-	2229	protein-coding	hsa:388963	chromosome 2 open reading frame 81
C2orf82	-0.122591	0.638884	0.750671	373	286	181	353	336	330	chr2:232865678-232878700	+	2270	protein-coding	hsa:389084	chromosome 2 open reading frame 82
C2orf88	-1.55749	0.0395846	0.0873502	6	5	4	19	10	20	chr2:189879479-190200148	+	1000	protein-coding	hsa:84281	chromosome 2 open reading frame 88
C3	5.95409	4.10329e-126	1.49791e-123	22941	18101	13680	242	468	276	chr19:6677835-6720682	-	5132	protein-coding	hsa:718	complement component 3
C3P1	5.02777	0.0070278	0.0199838	9	6	1	0	0	0	chr19:10041356-10074138	+	3764	pseudo	hsa:388503	complement component 3 precursor pseudogene
C3orf14	-0.332745	0.172722	0.287594	107	162	191	195	199	246	chr3:62318973-62336213	+	3525	protein-coding	hsa:57415	chromosome 3 open reading frame 14
C3orf18	-1.58588	3.93386e-12	4.6662e-11	142	170	113	361	518	545	chr3:50558025-50574835	-	3346	protein-coding	hsa:51161	chromosome 3 open reading frame 18
C3orf20	-0.592712	0.11268	0.206417	50	76	32	90	105	69	chr3:14673532-14773036	+	5087	protein-coding	hsa:84077	chromosome 3 open reading frame 20
C3orf33	0.0733888	0.757952	0.84014	230	256	182	271	188	244	chr3:155762612-155806287	-	2792	protein-coding	hsa:285315	chromosome 3 open reading frame 33
C3orf35	0.324139	0.461377	0.600789	84	48	28	35	50	59	chr3:37379111-37435497	+	6759	protein-coding	hsa:339883	chromosome 3 open reading frame 35
C3orf38	0.135564	0.424962	0.566023	437	463	446	467	398	492	chr3:88149713-88157965	+	2657	protein-coding	hsa:285237	chromosome 3 open reading frame 38
C3orf52	-0.353278	0.210802	0.335108	338	187	188	259	440	320	chr3:112086335-112131095	+	3890	protein-coding	hsa:79669	chromosome 3 open reading frame 52
C3orf58	0.289687	0.166824	0.279819	928	684	617	754	595	675	chr3:143971798-143992368	+	4355	protein-coding	hsa:205428	chromosome 3 open reading frame 58
C3orf62	0.524923	0.0578954	0.11958	175	161	139	159	101	104	chr3:49268597-49277075	-	3590	protein-coding	hsa:375341	chromosome 3 open reading frame 62
C3orf67	-0.95083	0.000994741	0.00355451	53	67	108	151	150	185	chr3:58716415-59050078	-	4144	protein-coding	hsa:200844	chromosome 3 open reading frame 67
C3orf80	2.31265	1.18174e-18	2.33186e-17	344	243	281	45	77	73	chr3:160225636-160228213	+	2578	protein-coding	hsa:401097	chromosome 3 open reading frame 80
C4A	-0.187765	0.903478	0.940895	1	5	1	0	5	4	NT_167247.2:3356804-3377455	+	5454	protein-coding	hsa:720	complement component 4A (Rodgers blood group)
C4BPA	8.66012	7.25383e-56	5.79567e-54	1058	1069	786	3	5	0	chr1:207104232-207144972	+	2375	protein-coding	hsa:722	complement component 4 binding protein, alpha
C4BPAP1	5.00539	0.00483557	0.0144217	6	4	6	0	0	0	chr1:207165495-207184061	+	18567	pseudo		complement component 4 binding protein, alpha pseudogene 1
C4BPB	6.49755	5.1047e-06	2.89034e-05	13	19	13	0	0	0	chr1:207088826-207099993	+	1848	protein-coding	hsa:725	complement component 4 binding protein, beta
C4orf19	8.94331	1.45407e-13	1.98114e-12	169	157	151	0	0	1	chr4:37453454-37596146	+	7470	protein-coding	hsa:55286	chromosome 4 open reading frame 19
C4orf26	-4.89572	0.00687741	0.0196327	0	0	0	7	9	2	chr4:75554997-75565893	+	1926	protein-coding	hsa:152816	chromosome 4 open reading frame 26
C4orf3	0.265712	0.165672	0.278417	990	770	753	855	664	799	chr4:119296419-119304445	-	2962	protein-coding	hsa:401152	chromosome 4 open reading frame 3
C4orf32	0.961855	0.000324763	0.00130602	200	244	164	125	132	88	chr4:112145397-112189081	+	2778	protein-coding	hsa:132720	chromosome 4 open reading frame 32
C4orf33	1.66696	1.61119e-10	1.61294e-09	260	256	264	115	61	95	chr4:129093674-129112688	+	2267	protein-coding	hsa:132321	chromosome 4 open reading frame 33
C4orf36	0.234138	0.500462	0.635383	47	49	69	44	63	48	chr4:86876205-86897256	-	1980	protein-coding	hsa:132989	chromosome 4 open reading frame 36
C4orf46	-0.11298	0.562588	0.688855	310	433	486	505	444	516	chr4:158666675-158672255	-	3529	protein-coding	hsa:201725	chromosome 4 open reading frame 46
C4orf47	-1.4406	0.0601268	0.123395	11	4	7	41	15	9	chr4:185405227-185449828	+	2881	protein-coding	hsa:441054	chromosome 4 open reading frame 47
C4orf48	0.579935	0.0823824	0.160232	332	529	636	236	628	240	chr4:2035610-2043970	+	1419	protein-coding	hsa:401115	chromosome 4 open reading frame 48
C5	5.42	4.2115e-119	1.23847e-116	5477	5309	3240	140	102	122	chr9:120952335-121075174	-	5986	protein-coding	hsa:727	complement component 5
C5AR1	0.718158	0.00862298	0.0239379	101	152	141	89	100	75	chr19:47309847-47322070	+	2342	protein-coding	hsa:728	complement component 5a receptor 1
C5orf15	0.660645	3.66458e-05	0.000177593	2431	2446	2170	1787	1427	1723	chr5:133955507-133968715	-	2281	protein-coding	hsa:56951	chromosome 5 open reading frame 15
C5orf22	0.0396591	0.817986	0.883994	687	784	647	833	687	759	chr5:31532086-31555058	+	3714	protein-coding	hsa:55322	chromosome 5 open reading frame 22
C5orf24	0.767334	1.71761e-05	8.87431e-05	2412	2235	1843	1575	1269	1380	chr5:134833603-134859735	+	3054	protein-coding	hsa:134553	chromosome 5 open reading frame 24
C5orf30	0.388093	0.0156279	0.0399192	522	602	552	419	502	500	chr5:103258702-103276540	+	1169	protein-coding	hsa:90355	chromosome 5 open reading frame 30
C5orf34	0.549279	0.0709137	0.141559	142	168	206	181	83	122	chr5:43486699-43515433	-	4278	protein-coding	hsa:375444	chromosome 5 open reading frame 34
C5orf38	-0.663588	0.00358889	0.0111435	137	127	130	176	262	257	chr5:2751940-2758576	+	4206	protein-coding	hsa:153571	chromosome 5 open reading frame 38
C5orf42	0.602592	0.00229494	0.00752528	1295	1531	1128	1149	846	879	chr5:37063928-37249428	-	14329	protein-coding	hsa:65250	chromosome 5 open reading frame 42
C5orf45	-0.0432578	0.834909	0.895745	516	402	356	531	439	487	chr5:179837266-179858840	-	1201	protein-coding	hsa:51149	chromosome 5 open reading frame 45
C5orf49	3.41559	0.0317768	0.0728543	9	8	2	0	2	0	chr5:7830378-7851490	-	2385	protein-coding	hsa:134121	chromosome 5 open reading frame 49
C5orf51	0.0881617	0.67166	0.775962	994	1219	1090	1387	820	1219	chr5:41904313-41921636	+	5415	protein-coding	hsa:285636	chromosome 5 open reading frame 51
C5orf56	-0.0868978	0.833577	0.894786	42	29	31	28	48	45	chr5:132410773-132476044	+	805	protein-coding	hsa:441108	chromosome 5 open reading frame 56
C5orf63	0.570271	0.035442	0.0798423	148	128	188	139	88	117	chr5:127040752-127073539	-	7441	protein-coding	hsa:401207	chromosome 5 open reading frame 63
C5orf64	6.05247	5.45602e-05	0.000255632	13	9	11	0	0	0	chr5:61637308-61759165	+	9668	protein-coding	hsa:285668	chromosome 5 open reading frame 64
C5orf66	-0.0745292	0.822709	0.88754	71	95	94	56	137	112	chr5:135033280-135344680	+	2474	protein-coding	hsa:100996485	chromosome 5 open reading frame 66
C6	5.16344	0.00357244	0.0110973	2	9	7	0	0	0	chr5:41142116-41261486	-	3990	protein-coding	hsa:729	complement component 6
C6orf1	-1.55158	1.33212e-16	2.30432e-15	207	238	290	639	841	910	chr6:34246380-34249108	-	1187	protein-coding	hsa:221491	chromosome 6 open reading frame 1
C6orf106	0.572453	5.91141e-05	0.000275445	2307	2821	3042	1838	2079	2163	chr6:34587280-34696850	-	4524	protein-coding	hsa:64771	chromosome 6 open reading frame 106
C6orf118	0.761268	0.658174	0.765099	0	6	3	0	1	5	chr6:165279664-165309647	-	2557	protein-coding	hsa:168090	chromosome 6 open reading frame 118
C6orf120	0.210721	0.193881	0.314249	803	831	719	748	675	834	chr6:169702112-169706358	+	4007	protein-coding	hsa:387263	chromosome 6 open reading frame 120
C6orf132	6.95491	1.38649e-10	1.39393e-09	74	71	79	1	0	1	chr6:42101119-42142977	-	6742	protein-coding	hsa:647024	chromosome 6 open reading frame 132
C6orf141	5.83344	1.0553e-111	2.53908e-109	3095	2191	2022	50	29	64	chr6:49550400-49560934	+	2442	protein-coding	hsa:135398	chromosome 6 open reading frame 141
C6orf163	0.646038	0.0602483	0.123584	64	100	87	79	45	52	chr6:87343080-87365553	+	5540	protein-coding	hsa:206412	chromosome 6 open reading frame 163
C6orf201	-1.02309	0.0313026	0.0719483	23	12	18	46	40	33	chr6:4079197-4130788	+	3068	protein-coding	hsa:404220	chromosome 6 open reading frame 201
C6orf203	0.399473	0.127514	0.227702	136	191	159	155	100	152	chr6:107028172-107051586	+	1794	protein-coding	hsa:51250	chromosome 6 open reading frame 203
C6orf223	3.78475	3.06859e-05	0.000151026	27	20	15	2	2	1	chr6:43999515-44007615	+	6320	protein-coding	hsa:221416	chromosome 6 open reading frame 223
C6orf226	0.679316	0.00754466	0.0212792	136	128	136	76	87	115	chr6:42890483-42890816	-	334	protein-coding	hsa:441150	chromosome 6 open reading frame 226
C6orf52	-1.41477	5.07222e-05	0.000239185	38	26	24	84	85	92	chr6:10671418-10694797	-	880	protein-coding	hsa:347744	chromosome 6 open reading frame 52
C6orf62	-0.0715783	0.606607	0.7242	2838	3072	2900	3414	3058	3790	chr6:24704758-24720836	-	2917	protein-coding	hsa:81688	chromosome 6 open reading frame 62
C6orf89	0.734754	8.677e-08	6.35703e-07	2037	2021	1931	1340	1280	1368	chr6:36834886-36928964	+	6915	protein-coding	hsa:221477	chromosome 6 open reading frame 89
C6orf99	-0.0788583	0.865704	0.916065	35	20	23	27	26	39	chr6:158869865-158918115	+	979	protein-coding	hsa:100130967	chromosome 6 open reading frame 99
C7orf13	0.31236	0.153839	0.263274	240	235	240	238	165	234	chr7:156638366-156640654	-	2289	ncRNA	hsa:129790	chromosome 7 open reading frame 13
C7orf25	0.545022	0.00245386	0.00798213	347	352	377	277	287	251	chr7:42909273-42913161	-	2225	protein-coding	hsa:79020	chromosome 7 open reading frame 25
C7orf26	0.44246	0.010002	0.0271999	497	621	662	412	520	519	chr7:6589368-6608726	+	2783	protein-coding	hsa:79034	chromosome 7 open reading frame 26
C7orf31	1.73831	4.04821e-05	0.000194669	52	57	44	14	19	18	chr7:25134697-25180748	-	3979	protein-coding	hsa:136895	chromosome 7 open reading frame 31
C7orf43	-0.285804	0.0931765	0.177181	407	428	425	510	655	537	chr7:100154420-100158721	-	2556	protein-coding	hsa:55262	chromosome 7 open reading frame 43
C7orf49	0.10748	0.389772	0.531366	3179	3508	3431	3409	3461	3525	chr7:135092303-135170826	-	7765	protein-coding	hsa:78996	chromosome 7 open reading frame 49
C7orf50	0.78646	1.23589e-05	6.5468e-05	1348	1685	2115	1009	992	1299	chr7:978485-1138291	-	2705	protein-coding	hsa:84310	chromosome 7 open reading frame 50
C7orf55	-0.704368	0.456128	0.59556	6	2	6	11	10	4	chr7:139340450-139346319	+	1210	protein-coding	hsa:154791	chromosome 7 open reading frame 55
C7orf57	-2.69283	0.0564126	0.117169	0	2	1	13	3	5	chr7:48035511-48061297	+	2134	protein-coding	hsa:136288	chromosome 7 open reading frame 57
C7orf61	-1.73102	0.00104168	0.0037062	15	6	11	35	47	36	chr7:100456615-100464271	-	1004	protein-coding	hsa:402573	chromosome 7 open reading frame 61
C7orf65	-2.2749	0.000474648	0.00182855	4	5	6	30	24	26	chr7:47655244-47661648	+	2911	protein-coding	hsa:401335	chromosome 7 open reading frame 65
C7orf69	1.13118	0.249397	0.380902	12	9	5	9	2	2	chr7:47795291-47819847	+	808	protein-coding	hsa:80099	chromosome 7 open reading frame 69
C7orf73	0.636408	0.000403151	0.00158572	869	997	907	715	523	736	chr7:135662473-135676412	+	2498	protein-coding	hsa:647087	chromosome 7 open reading frame 73
C8G	2.00034	1.52998e-05	7.97101e-05	43	54	44	12	17	10	chr9:136944870-136946981	+	1288	protein-coding	hsa:733	complement component 8, gamma polypeptide
C8orf33	0.0267432	0.853759	0.90778	1450	1700	1584	1700	1547	1901	chr8:145052438-145056030	+	2617	protein-coding	hsa:65265	chromosome 8 open reading frame 33
C8orf34	7.91612	6.25116e-10	5.82552e-09	44	42	34	0	0	0	chr8:68330722-68819023	+	4074	protein-coding	hsa:116328	chromosome 8 open reading frame 34
C8orf34-AS1	5.63519	0.000471284	0.00181691	5	7	13	0	0	0	chr8:68303468-68331491	-	1600	ncRNA	hsa:286189	uncharacterized LOC286189
C8orf37	-0.185977	0.325243	0.464219	424	401	357	556	444	488	chr8:95244913-95270602	-	4641	protein-coding	hsa:157657	chromosome 8 open reading frame 37
C8orf4	6.16528	1.26145e-71	1.38387e-69	1444	793	875	23	18	7	chr8:40153468-40153853	+	386	protein-coding	hsa:56892	chromosome 8 open reading frame 4
C8orf44	-0.07964	0.812275	0.880023	85	61	50	88	64	78	chr8:66667552-66681149	+	1892	protein-coding	hsa:56260	chromosome 8 open reading frame 44
C8orf46	-1.08363	0.0664835	0.134101	21	7	9	36	27	24	chr8:66493256-66518524	+	3465	protein-coding	hsa:254778	chromosome 8 open reading frame 46
C8orf58	-1.03314	1.78093e-08	1.41122e-07	302	292	296	651	780	584	chr8:22599601-22604150	+	2062	protein-coding	hsa:541565	chromosome 8 open reading frame 58
C8orf59	0.0887679	0.689366	0.789833	505	546	416	561	366	604	chr8:85214053-85220422	-	1058	protein-coding	hsa:401466	chromosome 8 open reading frame 59
C8orf76	0.640954	0.205789	0.329233	33	37	23	11	25	31	chr8:123219956-123241398	-	1342	protein-coding	hsa:84933	chromosome 8 open reading frame 76
C8orf82	0.00843599	0.955821	0.973196	906	1182	1085	1050	1214	1231	chr8:144526219-144529074	-	1932	protein-coding	hsa:414919	chromosome 8 open reading frame 82
C8orf88	0.297858	0.373224	0.51417	70	70	57	63	43	72	chr8:90958471-90985257	-	1053	protein-coding	hsa:100127983	chromosome 8 open reading frame 88
C9orf114	-0.0445591	0.798933	0.871276	879	1119	1343	1080	1405	1325	chr9:128819651-128833309	-	4553	protein-coding	hsa:51490	chromosome 9 open reading frame 114
C9orf116	0.221558	0.413036	0.554126	108	110	98	74	115	113	chr9:135495180-135499915	-	722	protein-coding	hsa:138162	chromosome 9 open reading frame 116
C9orf129	-0.0622975	0.95153	0.970554	4	3	6	5	4	6	chr9:93318199-93346414	-	1154	protein-coding	hsa:445577	chromosome 9 open reading frame 129
C9orf131	3.69407	0.0164732	0.0417356	12	9	2	0	2	0	chr9:35041095-35045991	+	3409	protein-coding	hsa:138724	chromosome 9 open reading frame 131
C9orf139	2.07764	0.110253	0.202884	10	7	2	2	3	0	chr9:137027464-137037770	+	3815	protein-coding	hsa:401563	chromosome 9 open reading frame 139
C9orf142	0.072029	0.706222	0.803053	642	1011	1064	937	980	930	chr9:136992418-136993976	+	812	protein-coding	hsa:286257	chromosome 9 open reading frame 142
C9orf147	-0.237101	0.699138	0.797653	12	13	12	20	16	12	chr9:112409446-112490453	-	1613	protein-coding	hsa:100133204	chromosome 9 open reading frame 147
C9orf153	-1.50709	0.167714	0.280823	1	3	3	7	5	10	chr9:86220265-86259657	-	1924	protein-coding	hsa:389766	chromosome 9 open reading frame 153
C9orf16	0.162904	0.292136	0.428708	731	797	704	710	786	713	chr9:128159425-128163928	+	713	protein-coding	hsa:79095	chromosome 9 open reading frame 16
C9orf163	0.499249	0.378781	0.519796	26	24	31	31	7	25	chr9:136483495-136485060	+	1566	protein-coding	hsa:158055	chromosome 9 open reading frame 163
C9orf172	1.33711	2.82852e-07	1.94127e-06	143	161	170	80	57	70	chr9:136844415-136847345	+	2931	protein-coding	hsa:389813	chromosome 9 open reading frame 172
C9orf173-AS1	1.19377	0.0915634	0.174592	22	13	14	7	4	13	chr9:137250219-137253497	-	1701	lncRNA	hsa:100129722	C9orf173 antisense RNA 1
C9orf24	0.687964	0.464615	0.603774	16	12	3	1	9	12	chr9:34379019-34400833	-	4157	protein-coding	hsa:84688	chromosome 9 open reading frame 24
C9orf3	0.107975	0.517838	0.650865	7361	5838	5370	6460	6188	6499	chr9:94726604-95148264	+	7187	protein-coding	hsa:84909	chromosome 9 open reading frame 3
C9orf40	0.230152	0.319894	0.458418	287	378	470	432	292	337	chr9:74946583-74952886	-	2325	protein-coding	hsa:55071	chromosome 9 open reading frame 40
C9orf41-AS1	-0.275911	0.761146	0.842741	5	3	10	9	4	11	chr9:74952965-74997382	+	1811	ncRNA	hsa:101927380	C9orf41 antisense RNA 1
C9orf43	1.15981	0.0491269	0.104309	30	23	15	9	14	11	chr9:113410644-113429684	+	2164	protein-coding	hsa:257169	chromosome 9 open reading frame 43
C9orf47	-0.667241	0.0286897	0.0669807	63	44	88	109	115	118	chr9:88990863-88996142	+	4896	protein-coding	hsa:286223	chromosome 9 open reading frame 47
C9orf50	4.95624	0.00098076	0.00350948	13	8	9	1	0	0	chr9:129612225-129622275	-	2175	protein-coding	hsa:375759	chromosome 9 open reading frame 50
C9orf64	0.62521	9.72974e-06	5.24861e-05	1076	1264	1225	812	834	914	chr9:83938311-83956986	-	2468	protein-coding	hsa:84267	chromosome 9 open reading frame 64
C9orf69	0.501521	0.00143689	0.00494768	1410	1477	1934	1136	1348	1280	chr9:136111838-136118885	-	2338	protein-coding	hsa:90120	chromosome 9 open reading frame 69
C9orf72	-0.46507	0.0280668	0.0657697	258	313	205	412	373	403	chr9:27546546-27573866	-	3338	protein-coding	hsa:203228	chromosome 9 open reading frame 72
C9orf78	0.160831	0.284224	0.419921	1320	1485	1487	1274	1301	1688	chr9:129827285-129835293	-	1818	protein-coding	hsa:51759	chromosome 9 open reading frame 78
C9orf84	-3.78452	0.0366594	0.0819989	0	0	1	11	3	2	chr9:111686175-111795949	-	7060	protein-coding	hsa:158401	chromosome 9 open reading frame 84
C9orf85	0.598456	0.0197217	0.0487187	269	222	175	180	127	182	chr9:71911340-71982700	+	1615	protein-coding	hsa:138241	chromosome 9 open reading frame 85
C9orf91	0.350013	0.0375274	0.0836211	686	714	679	492	695	626	chr9:114603897-114646423	+	4682	protein-coding	hsa:203197	chromosome 9 open reading frame 91
CA11	0.863948	0.000886279	0.00320882	724	460	349	321	301	318	chr19:48637942-48646312	-	2492	protein-coding	hsa:770	carbonic anhydrase XI
CA12	0.326342	0.0126515	0.0333048	11559	14107	13799	10555	12138	12170	chr15:63321378-63382166	-	6432	protein-coding	hsa:771	carbonic anhydrase XII
CA13	4.89542	3.02506e-06	1.78163e-05	19	42	19	0	1	2	chr8:85245487-85284073	+	3855	protein-coding	hsa:377677	carbonic anhydrase XIII
CA2	3.44248	5.26745e-14	7.47004e-13	54	109	103	8	9	10	chr8:85463902-85481492	+	1666	protein-coding	hsa:760	carbonic anhydrase II
CA4	2.85704	6.96955e-07	4.52935e-06	63	37	36	7	3	11	chr17:60149941-60178118	+	4403	protein-coding	hsa:762	carbonic anhydrase IV
CA5B	-0.671457	0.0226775	0.0547616	171	103	82	216	184	233	chrX:15738281-15787625	+	6032	protein-coding	hsa:11238	carbonic anhydrase VB, mitochondrial
CA5BP1	-1.31299	7.7051e-10	7.10156e-09	105	113	119	256	356	317	chrX:15674916-15703351	+	994	pseudo	hsa:340591	carbonic anhydrase VB pseudogene 1
CA7	-4.18429	0.046629	0.0998357	0	0	0	4	6	1	chr16:66844379-66854149	+	1701	protein-coding	hsa:766	carbonic anhydrase VII
CA8	4.84138	3.20515e-24	8.49344e-23	140	135	112	4	7	4	chr8:60185420-60281423	-	5800	protein-coding	hsa:767	carbonic anhydrase VIII
CA9	2.3911	4.58535e-42	2.43934e-40	959	848	911	207	190	176	chr9:35673859-35681159	+	1728	protein-coding	hsa:768	carbonic anhydrase IX
CAAP1	0.426001	0.0169497	0.0427895	764	968	807	764	593	732	chr9:26840685-26892828	-	2969	protein-coding	hsa:79886	caspase activity and apoptosis inhibitor 1
CAB39	-0.210325	0.131108	0.232979	1229	1403	1371	1730	1590	1804	chr2:230712842-230821075	+	4410	protein-coding	hsa:51719	calcium binding protein 39
CAB39L	-0.284231	0.323553	0.46244	64	84	69	78	98	118	chr13:49308628-49444346	-	4390	protein-coding	hsa:81617	calcium binding protein 39-like
CABIN1	0.160405	0.264481	0.397774	2697	2701	2701	2206	2855	3001	NT_187633.1:301995-302397	+	403	protein-coding	hsa:23523	calcineurin binding protein 1
CABLES1	1.16544	2.58221e-09	2.25432e-08	843	825	861	325	540	387	chr18:23134564-23260470	+	5005	protein-coding	hsa:91768	Cdk5 and Abl enzyme substrate 1
CABLES2	0.64437	0.00036997	0.0014672	381	435	482	259	344	317	chr20:62388630-62407283	-	3785	protein-coding	hsa:81928	Cdk5 and Abl enzyme substrate 2
CABP1	-1.61806	0.132507	0.234992	3	1	3	6	6	12	chr12:120640552-120680869	+	2987	protein-coding	hsa:9478	calcium binding protein 1
CABP7	-0.427964	0.658551	0.765279	3	7	6	2	14	8	chr22:29720090-29731833	+	2982	protein-coding	hsa:164633	calcium binding protein 7
CABYR	-1.51908	4.24892e-15	6.59548e-14	136	138	157	376	482	514	chr18:24138956-24161600	+	2368	protein-coding	hsa:26256	calcium binding tyrosine-(Y)-phosphorylation regulated
CACFD1	2.44597	0.0665511	0.134224	4	14	6	0	0	5	chr9:133459965-133470787	+	4434	protein-coding	hsa:11094	calcium channel flower domain containing 1
CACHD1	-1.07236	0.000349333	0.0013945	73	40	68	146	146	129	chr1:64470793-64693058	+	5698	protein-coding	hsa:57685	cache domain containing 1
CACNA1A	4.62175	0.00365296	0.0113043	4	12	8	0	0	1	chr19:13206442-13506460	-	8646	protein-coding	hsa:773	calcium channel, voltage-dependent, P/Q type, alpha 1A subunit
CACNA1B	-0.920559	0.252198	0.383991	18	3	8	39	12	9	chr9:137877789-138124624	+	9790	protein-coding	hsa:774	calcium channel, voltage-dependent, N type, alpha 1B subunit
CACNA1D	8.03783	5.79237e-59	4.94523e-57	889	722	750	0	5	5	chr3:53495049-53813151	+	8968	protein-coding	hsa:776	calcium channel, voltage-dependent, L type, alpha 1D subunit
CACNA1F	-3.9124	0.0244547	0.0583941	0	0	1	3	11	4	chrX:49205063-49233404	-	6070	protein-coding	hsa:778	calcium channel, voltage-dependent, L type, alpha 1F subunit
CACNA1G	2.76268	1.4742e-48	9.48732e-47	1860	1818	2069	274	250	418	chr17:50560929-50629625	+	10212	protein-coding	hsa:8913	calcium channel, voltage-dependent, T type, alpha 1G subunit
CACNA1H	2.4178	1.44136e-71	1.57309e-69	4654	4866	4821	912	1094	968	chr16:1153241-1221772	+	8088	protein-coding	hsa:8912	calcium channel, voltage-dependent, T type, alpha 1H subunit
CACNA1I	2.79913	9.58638e-07	6.10443e-06	55	26	44	5	8	7	chr22:39570753-39689737	+	13277	protein-coding	hsa:8911	calcium channel, voltage-dependent, T type, alpha 1I subunit
CACNA2D1	-0.301203	0.0871711	0.168002	1021	1416	1171	1714	1383	1821	chr7:81946444-82443921	-	9520	protein-coding	hsa:781	calcium channel, voltage-dependent, alpha 2/delta subunit 1
CACNA2D2	0.950973	0.0515983	0.108727	71	31	35	23	38	18	chr3:50362613-50504244	-	5680	protein-coding	hsa:9254	calcium channel, voltage-dependent, alpha 2/delta subunit 2
CACNA2D3	-1.54159	0.0442484	0.095605	2	9	6	24	19	11	chr3:54122594-55074557	+	3911	protein-coding	hsa:55799	calcium channel, voltage-dependent, alpha 2/delta subunit 3
CACNB1	-1.33149	6.60558e-08	4.89534e-07	253	188	309	485	926	685	chr17:39173456-39197703	-	3756	protein-coding	hsa:782	calcium channel, voltage-dependent, beta 1 subunit
CACNB2	1.17205	0.177716	0.294351	25	10	3	6	7	6	chr10:18140560-18545881	+	8691	protein-coding	hsa:783	calcium channel, voltage-dependent, beta 2 subunit
CACNB3	0.152538	0.309521	0.447949	808	756	894	741	884	825	chr12:48814432-48828943	+	3453	protein-coding	hsa:784	calcium channel, voltage-dependent, beta 3 subunit
CACNB4	2.85249	2.7056e-05	0.00013441	29	44	18	4	7	3	chr2:151832771-152099988	-	9692	protein-coding	hsa:785	calcium channel, voltage-dependent, beta 4 subunit
CACNG1	-0.756107	0.566642	0.692138	3	0	4	5	4	4	chr17:67044536-67056797	+	1320	protein-coding	hsa:786	calcium channel, voltage-dependent, gamma subunit 1
CACNG4	-0.894577	6.706e-10	6.21928e-09	779	890	918	1823	1792	1695	chr17:66964864-67033402	+	3430	protein-coding	hsa:27092	calcium channel, voltage-dependent, gamma subunit 4
CACNG6	-0.564715	0.0613238	0.12539	402	290	154	539	384	472	chr19:53991149-54012666	+	1884	protein-coding	hsa:59285	calcium channel, voltage-dependent, gamma subunit 6
CACNG7	-5.74741	6.06002e-155	3.05497e-152	84	44	49	3323	3516	3748	chr19:53909425-53943944	+	2601	protein-coding	hsa:59284	calcium channel, voltage-dependent, gamma subunit 7
CACNG8	-0.0265876	0.899193	0.938464	1311	850	1032	1414	1073	1109	chr19:53963036-53990215	+	8751	protein-coding	hsa:59283	calcium channel, voltage-dependent, gamma subunit 8
CACTIN	-0.496117	0.00127166	0.00443864	1198	1406	1613	1863	2370	2355	chr19:3610628-3626815	-	3625	protein-coding	hsa:58509	cactin, spliceosome C complex subunit
CACTIN-AS1	-1.02161	0.00928426	0.0255127	25	34	77	78	112	114	chr19:3607247-3613930	+	1913	ncRNA	hsa:404665	CACTIN antisense RNA 1
CACUL1	-0.492987	0.000289314	0.00117688	1870	1787	1928	2953	2667	3083	chr10:118680982-118755246	-	6740	protein-coding	hsa:143384	CDK2-associated, cullin domain 1
CACYBP	0.0854386	0.645145	0.755255	1818	2740	3002	2553	2325	2986	chr1:174999435-175012027	+	3060	protein-coding	hsa:27101	calcyclin binding protein
CACYBPP2	-0.450678	0.617454	0.732894	6	3	8	5	6	15	chr2:183607438-183608119	-	682	pseudo		calcyclin binding protein pseudogene 2
CAD	-0.728655	0.000248992	0.00102726	4699	5140	7441	7819	12681	11210	chr2:27217257-27243792	+	7298	protein-coding	hsa:790	carbamoyl-phosphate synthetase 2, aspartate transcarbamylase, and dihydroorotase
CADM1	1.30406	2.53324e-16	4.30122e-15	3164	2584	3027	1129	1505	1313	chr11:115173625-115504523	-	6347	protein-coding	hsa:23705	cell adhesion molecule 1
CADM2	4.348	0.00899247	0.0248068	4	4	12	0	1	0	chr3:84958982-86074429	+	9580	protein-coding	hsa:253559	cell adhesion molecule 2
CADM4	0.746056	0.000195329	0.00081976	560	579	476	301	441	328	chr19:43622368-43641984	-	2176	protein-coding	hsa:199731	cell adhesion molecule 4
CADPS2	-7.92323	1.46208e-10	1.46575e-09	0	1	0	119	89	79	chr7:122318424-122886759	-	6066	protein-coding	hsa:93664	Ca++-dependent secretion activator 2
CAHM	0.0426473	0.95171	0.970643	8	10	15	17	8	10	chr6:163413065-163413950	-	886	ncRNA	hsa:100526820	colon adenocarcinoma hypermethylated (non-protein coding)
CALB2	-1.89797	0.217893	0.343749	0	0	4	6	8	2	NW_013171813.1:226190-257935	+	1469	protein-coding	hsa:794	calbindin 2
CALCB	4.35028	0.0574885	0.118902	5	5	0	0	0	0	chr11:15073600-15078631	+	1031	protein-coding	hsa:797	calcitonin-related polypeptide beta
CALCOCO1	0.137209	0.544798	0.674038	1599	1099	870	1297	1157	1156	chr12:53711118-53727523	-	3203	protein-coding	hsa:57658	calcium binding and coiled-coil domain 1
CALCOCO2	0.201719	0.146459	0.253492	3018	2940	2665	2720	2669	2933	chr17:48830988-48865245	+	3754	protein-coding	hsa:10241	calcium binding and coiled-coil domain 2
CALCRL	1.49269	0.114808	0.209283	12	11	5	6	2	3	chr2:187341963-187448307	-	6155	protein-coding	hsa:10203	calcitonin receptor-like
CALD1	0.342191	0.0243272	0.0581354	4134	3919	3612	3624	3038	3534	chr7:134779413-134970729	+	5232	protein-coding	hsa:800	caldesmon 1
CALHM2	-7.0694	5.72782e-69	5.94486e-67	6	2	8	724	843	814	chr10:103446785-103452419	-	2482	protein-coding	hsa:51063	calcium homeostasis modulator 2
CALM1	0.154511	0.345356	0.485733	5656	7020	8786	6212	7428	7673	chr14:90396983-90408275	+	4878	protein-coding	hsa:801	calmodulin 1 (phosphorylase kinase, delta)
CALM2	-0.24656	0.0951134	0.180128	13477	15181	18992	18491	21423	22624	chr2:47160082-47176936	-	4584	protein-coding	hsa:805	calmodulin 2 (phosphorylase kinase, delta)
CALM2P2	-1.71874	0.03058	0.070569	4	4	4	11	15	18	chr10:70163652-70164741	+	1090	pseudo		calmodulin 2 pseudogene 2
CALM2P3	-0.387294	0.773547	0.852888	7	1	1	9	1	3	chr13:41170588-41171229	-	642	pseudo		calmodulin 2 pseudogene 3
CALM3	0.346728	0.0700721	0.140164	9809	11420	16964	9013	11842	12345	chr19:46601255-46610782	+	2259	protein-coding	hsa:808	calmodulin 3 (phosphorylase kinase, delta)
CALML3-AS1	2.88512	0.103346	0.192499	7	1	5	0	0	2	chr10:5514244-5526246	-	3709	ncRNA		CALML3 antisense RNA 1
CALML4	0.0561393	0.757864	0.84014	519	409	567	478	590	525	chr15:68190705-68206110	-	4635	protein-coding	hsa:91860	calmodulin-like 4
CALML6	-0.3904	0.512358	0.645838	25	14	10	32	25	14	chr1:1913751-1917294	+	2223	protein-coding	hsa:163688	calmodulin-like 6
CALR	0.0726069	0.660229	0.76652	11303	12204	15962	11116	15338	15134	chr19:12938600-12944490	+	1911	protein-coding	hsa:811	calreticulin
[truncated: 19,174 more rows]
