# Supplementary material for: Nuclear complement C3b promotes paclitaxel resistance by assembling the SIN3A/HDAC1/2 complex in non-small cell lung cancer
Source: Cell Death Dis. 2023 Jun 8;14(6):351. doi: 10.1038/s41419-023-05869-y (PMC10250389; doi:10.1038/s41419-023-05869-y)
Supplement: Supplementary file 5 — Dataset 2 [file 41419_2023_5869_MOESM5_ESM.xlsx]

## Sheet: proteinGroups
Protein IDs	Majority protein IDs	Protein names	Gene names	Fasta headers	Number of proteins	Peptides Sample1	Peptides Sample2	Unique peptides Sample1	Unique peptides Sample2	Mol. weight [kDa]	Sequence length	Sequence lengths	Q-value	Score	Sequence coverage Sample1 [%]	Sequence coverage Sample2 [%]	Intensity Sample1	Intensity Sample2
H7C0A4;H0Y394;A0A024R4E5;Q00341	H7C0A4;H0Y394;A0A024R4E5;Q00341	Vigilin	HDLBP	tr|H7C0A4|H7C0A4_HUMAN Vigilin (Fragment) OS=Homo sapiens OX=9606 GN=HDLBP PE=1 SV=8;tr|H0Y394|H0Y394_HUMAN Vigilin (Fragment) OS=Homo sapiens OX=9606 GN=HDLBP PE=1 SV=1;tr|A0A024R4E5|A0A024R4E5_HUMAN High density lipoprotein binding protein (Vigilin), iso	4	0	1	0	1	36.923	332	332;973;1268;1268	0.0034904	0.59037	0	2.7	0	14302000
A0A024R4M0;P46781;B5MCT8;C9JM19;F2Z3C0;A8MXK4	A0A024R4M0;P46781;B5MCT8;C9JM19	40S ribosomal protein S9	RPS9	tr|A0A024R4M0|A0A024R4M0_HUMAN 40S ribosomal protein S9 OS=Homo sapiens OX=9606 GN=RPS9 PE=1 SV=1;sp|P46781|RS9_HUMAN 40S ribosomal protein S9 OS=Homo sapiens OX=9606 GN=RPS9 PE=1 SV=3;tr|B5MCT8|B5MCT8_HUMAN 40S ribosomal protein S9 OS=Homo sapiens OX=9606	6	1	6	1	6	22.591	194	194;194;139;156;77;79	0	10.185	4.6	29.4	5754800	329720000
A0A0G2JRN3;A0A024R6I7;P01009	A0A0G2JRN3;A0A024R6I7;P01009	Alpha-1-antitrypsin;Short peptide from AAT	SERPINA1	tr|A0A0G2JRN3|A0A0G2JRN3_HUMAN Alpha-1-antitrypsin OS=Homo sapiens OX=9606 GN=SERPINA1 PE=1 SV=1;tr|A0A024R6I7|A0A024R6I7_HUMAN Alpha-1-antitrypsin OS=Homo sapiens OX=9606 GN=SERPINA1 PE=1 SV=1;sp|P01009|A1AT_HUMAN Alpha-1-antitrypsin OS=Homo sapiens OX=96	3	1	0	1	0	40.234	359	359;418;418	0.0035026	0.592	2.8	0	26206000	0
H0Y7V4;A0A075B6F3;Q96JB1	H0Y7V4;A0A075B6F3;Q96JB1	Dynein heavy chain 8, axonemal	DNAH8	tr|H0Y7V4|H0Y7V4_HUMAN Dynein heavy chain 8, axonemal OS=Homo sapiens OX=9606 GN=DNAH8 PE=1 SV=1;tr|A0A075B6F3|A0A075B6F3_HUMAN Dynein heavy chain 8, axonemal OS=Homo sapiens OX=9606 GN=DNAH8 PE=1 SV=2;sp|Q96JB1|DYH8_HUMAN Dynein heavy chain 8, axonemal OS	3	1	0	1	0	478.87	4188	4188;4707;4490	1	-2	0.3	0	59674000	0
H0YN88;A0A075B716;H3BNC9;P08708;H0YN73	H0YN88;A0A075B716;H3BNC9;P08708;H0YN73	40S ribosomal protein S17	RPS17	tr|H0YN88|H0YN88_HUMAN 40S ribosomal protein S17 OS=Homo sapiens OX=9606 GN=RPS17 PE=1 SV=1;tr|A0A075B716|A0A075B716_HUMAN 40S ribosomal protein S17 OS=Homo sapiens OX=9606 GN=RPS17 PE=1 SV=1;tr|H3BNC9|H3BNC9_HUMAN Uncharacterized protein OS=Homo sapiens O	5	0	2	0	2	15.919	136	136;191;584;135;59	0	1.6876	0	24.3	0	30413000
A0A075B729;Q14137	A0A075B729;Q14137	Ribosome biogenesis protein BOP1	BOP1	tr|A0A075B729|A0A075B729_HUMAN Ribosome biogenesis protein BOP1 (Fragment) OS=Homo sapiens OX=9606 GN=BOP1 PE=1 SV=1;sp|Q14137|BOP1_HUMAN Ribosome biogenesis protein BOP1 OS=Homo sapiens OX=9606 GN=BOP1 PE=1 SV=2	2	0	1	0	1	24.941	217	217;746	0	0.99728	0	4.6	0	10620000
P11940;E7EQV3;A0A087WTT1;E7ERJ7;Q13310;Q9H361;B1ANR0;H0YAR2;H0YBN4;E5RGH3;H0YB86;H0YAP2;B1ANR1;E5RJB9;H0Y5F5;E5RH24;H0YEQ8;H0YEU6;Q4VXU2;E5RHG7	P11940;E7EQV3;A0A087WTT1;E7ERJ7;Q13310;Q9H361;B1ANR0;H0YAR2	Polyadenylate-binding protein 1;Polyadenylate-binding protein;Polyadenylate-binding protein 4;Polyadenylate-binding protein 3	PABPC1;PABPC4;PABPC3	sp|P11940|PABP1_HUMAN Polyadenylate-binding protein 1 OS=Homo sapiens OX=9606 GN=PABPC1 PE=1 SV=2;tr|E7EQV3|E7EQV3_HUMAN Polyadenylate-binding protein OS=Homo sapiens OX=9606 GN=PABPC1 PE=1 SV=1;tr|A0A087WTT1|A0A087WTT1_HUMAN Polyadenylate-binding protein	20	2	8	2	8	70.67	636	636;591;522;604;644;631;615;284;174;108;165;131;129;129;550;118;112;249;614;75	0	54.505	3.8	16.4	22270000	216480000
H3BS21;A0A087WU08;A0A0C4DGL8;J3QLC9;J3QR68;H0Y300;P00738	H3BS21;A0A087WU08;A0A0C4DGL8;J3QLC9;J3QR68;H0Y300;P00738	Haptoglobin;Haptoglobin alpha chain;Haptoglobin beta chain	HP	tr|H3BS21|H3BS21_HUMAN Haptoglobin (Fragment) OS=Homo sapiens OX=9606 GN=HP PE=1 SV=1;tr|A0A087WU08|A0A087WU08_HUMAN Haptoglobin OS=Homo sapiens OX=9606 GN=HP PE=1 SV=1;tr|A0A0C4DGL8|A0A0C4DGL8_HUMAN Haptoglobin OS=Homo sapiens OX=9606 GN=HP PE=1 SV=1;tr|J	7	1	1	1	1	24.796	222	222;281;347;365;404;442;406	0	2.2438	4.1	4.1	58603000	33391000
A0A087WU53;Q9H0U3	A0A087WU53;Q9H0U3	Magnesium transporter protein 1	MAGT1	tr|A0A087WU53|A0A087WU53_HUMAN Magnesium transporter protein 1 OS=Homo sapiens OX=9606 GN=MAGT1 PE=1 SV=1;sp|Q9H0U3|MAGT1_HUMAN Magnesium transporter protein 1 OS=Homo sapiens OX=9606 GN=MAGT1 PE=1 SV=1	2	0	1	0	1	41.531	367	367;335	0	1.1138	0	2.5	0	28092000
C9J1E7;A0A087WYD1;A0A087WU93;A0A087WZQ6;A0A087X253;P63010;Q10567;K7EJ01;H7C034	C9J1E7;A0A087WYD1;A0A087WU93;A0A087WZQ6;A0A087X253;P63010;Q10567;K7EJ01;H7C034	AP-2 complex subunit beta;AP-1 complex subunit beta-1	AP1B1;AP2B1	tr|C9J1E7|C9J1E7_HUMAN AP-1 complex subunit beta-1 (Fragment) OS=Homo sapiens OX=9606 GN=AP1B1 PE=1 SV=1;tr|A0A087WYD1|A0A087WYD1_HUMAN AP-2 complex subunit beta (Fragment) OS=Homo sapiens OX=9606 GN=AP2B1 PE=1 SV=1;tr|A0A087WU93|A0A087WU93_HUMAN AP-2 comp	9	0	2	0	2	65.314	578	578;639;663;677;913;937;949;164;173	0	2.2203	0	4.7	0	9870900
A0A087WUF8;A0A087X192;Q9BUJ8;A0A087X2D4;P43353	A0A087WUF8;A0A087X192;Q9BUJ8;A0A087X2D4;P43353	Aldehyde dehydrogenase family 3 member B1	ALDH3B1	tr|A0A087WUF8|A0A087WUF8_HUMAN Aldehyde dehydrogenase family 3 member B1 OS=Homo sapiens OX=9606 GN=ALDH3B1 PE=1 SV=1;tr|A0A087X192|A0A087X192_HUMAN Aldehyde dehydrogenase family 3 member B1 (Fragment) OS=Homo sapiens OX=9606 GN=ALDH3B1 PE=1 SV=1;tr|Q9BUJ8	5	0	1	0	1	18.83	169	169;211;230;351;468	0	0.87731	0	5.3	0	6409600
A0A087WUK2;O14979	A0A087WUK2;O14979	Heterogeneous nuclear ribonucleoprotein D-like	HNRNPDL	tr|A0A087WUK2|A0A087WUK2_HUMAN Heterogeneous nuclear ribonucleoprotein D-like OS=Homo sapiens OX=9606 GN=HNRNPDL PE=1 SV=1;sp|O14979|HNRDL_HUMAN Heterogeneous nuclear ribonucleoprotein D-like OS=Homo sapiens OX=9606 GN=HNRNPDL PE=1 SV=3	2	2	2	2	2	40.04	363	363;420	0	6.0688	8.5	6.3	52148000	86313000
A0A087WUZ2;A0A087WXI2;Q9Y6R7	A0A087WUZ2;A0A087WXI2;Q9Y6R7	IgGFc-binding protein	FCGBP	tr|A0A087WUZ2|A0A087WUZ2_HUMAN IgGFc-binding protein OS=Homo sapiens OX=9606 GN=FCGBP PE=1 SV=1;tr|A0A087WXI2|A0A087WXI2_HUMAN IgGFc-binding protein OS=Homo sapiens OX=9606 GN=FCGBP PE=1 SV=2;sp|Q9Y6R7|FCGBP_HUMAN IgGFc-binding protein OS=Homo sapiens OX=9	3	3	0	3	0	174.12	1642	1642;3072;5405	0	6.1721	2.2	0	19501000	0
A0A087WUZ3;Q01082	A0A087WUZ3;Q01082	Spectrin beta chain, non-erythrocytic 1	SPTBN1	tr|A0A087WUZ3|A0A087WUZ3_HUMAN Spectrin beta chain OS=Homo sapiens OX=9606 GN=SPTBN1 PE=1 SV=1;sp|Q01082|SPTB2_HUMAN Spectrin beta chain, non-erythrocytic 1 OS=Homo sapiens OX=9606 GN=SPTBN1 PE=1 SV=2	2	0	2	0	2	274.83	2366	2366;2364	0	1.9241	0	1.2	0	19281000
F8W7C6;A0A087WV22;X1WI28;P27635;H7C123;H7C2C5	F8W7C6;A0A087WV22;X1WI28;P27635	60S ribosomal protein L10	RPL10	tr|F8W7C6|F8W7C6_HUMAN 60S ribosomal protein L10 OS=Homo sapiens OX=9606 GN=RPL10 PE=1 SV=2;tr|A0A087WV22|A0A087WV22_HUMAN 60S ribosomal protein L10 OS=Homo sapiens OX=9606 GN=RPL10 PE=1 SV=1;tr|X1WI28|X1WI28_HUMAN 60S ribosomal protein L10 (Fragment) OS=H	6	0	3	0	3	18.565	163	163;178;200;214;91;131	0	6.2114	0	18.4	0	55676000
A0A087WV29;Q9H0A0	A0A087WV29;Q9H0A0	N-acetyltransferase 10	NAT10	tr|A0A087WV29|A0A087WV29_HUMAN RNA cytidine acetyltransferase OS=Homo sapiens OX=9606 GN=NAT10 PE=1 SV=1;sp|Q9H0A0|NAT10_HUMAN RNA cytidine acetyltransferase OS=Homo sapiens OX=9606 GN=NAT10 PE=1 SV=2	2	0	2	0	2	93.533	834	834;1025	0	1.2564	0	2.6	0	14687000
A0A087WW61;A0A087WX67;A0A087WXV3;A0A087WXQ5;K7EJM5;A0A087WV68;A0A087WX29;A0A0A0N0M3;K7EN94;B1AKP7;G3V162;A0A087X260;A0A087WYY0;Q13148	A0A087WW61;A0A087WX67;A0A087WXV3;A0A087WXQ5;K7EJM5;A0A087WV68;A0A087WX29;A0A0A0N0M3;K7EN94;B1AKP7;G3V162;A0A087X260;A0A087WYY0;Q13148	TAR DNA-binding protein 43	TARDBP;TDP43	tr|A0A087WW61|A0A087WW61_HUMAN TAR DNA-binding protein 43 (Fragment) OS=Homo sapiens OX=9606 GN=TARDBP PE=1 SV=1;tr|A0A087WX67|A0A087WX67_HUMAN TAR DNA-binding protein 43 (Fragment) OS=Homo sapiens OX=9606 GN=TARDBP PE=1 SV=1;tr|A0A087WXV3|A0A087WXV3_HUMAN	14	0	1	0	1	15.89	138	138;149;175;200;201;212;243;269;275;295;298;301;304;414	0.0034364	0.51967	0	6.5	0	23150000
A0A087WVC1;Q9BQ39	A0A087WVC1;Q9BQ39	ATP-dependent RNA helicase DDX50	DDX50	tr|A0A087WVC1|A0A087WVC1_HUMAN ATP-dependent RNA helicase DDX50 OS=Homo sapiens OX=9606 GN=DDX50 PE=1 SV=1;sp|Q9BQ39|DDX50_HUMAN ATP-dependent RNA helicase DDX50 OS=Homo sapiens OX=9606 GN=DDX50 PE=1 SV=1	2	0	2	0	1	82.226	730	730;737	0	2.9856	0	3.4	0	30442000
A0A087WVQ9;A0A2U3TZH3;Q5VTE0;P68104;Q05639;A0A087WV01	A0A087WVQ9;A0A2U3TZH3;Q5VTE0;P68104;Q05639;A0A087WV01	Putative elongation factor 1-alpha-like 3;Elongation factor 1-alpha 1;Elongation factor 1-alpha 2;Elongation factor 1-alpha	EEF1A1;EEF1A1P5;EEF1A2	tr|A0A087WVQ9|A0A087WVQ9_HUMAN Elongation factor 1-alpha 1 OS=Homo sapiens OX=9606 GN=EEF1A1 PE=1 SV=1;tr|A0A2U3TZH3|A0A2U3TZH3_HUMAN Elongation factor 1-alpha OS=Homo sapiens OX=9606 GN=EEF1A2 PE=1 SV=1;sp|Q5VTE0|EF1A3_HUMAN Putative elongation factor 1-a	6	2	2	2	2	47.883	441	441;496;462;462;463;426	0	3.9945	4.3	4.3	62021000	159870000
A0A087WW06;Q96AY4	A0A087WW06;Q96AY4	Tetratricopeptide repeat protein 28	TTC28	tr|A0A087WW06|A0A087WW06_HUMAN Tetratricopeptide repeat protein 28 OS=Homo sapiens OX=9606 GN=TTC28 PE=1 SV=1;sp|Q96AY4|TTC28_HUMAN Tetratricopeptide repeat protein 28 OS=Homo sapiens OX=9606 GN=TTC28 PE=1 SV=4	2	0	1	0	1	256.86	2354	2354;2481	0.0034783	0.57208	0	0.3	0	31377000
A0A087WWY3;Q60FE5;P21333;F8WE98;Q14315	A0A087WWY3;Q60FE5;P21333	Filamin-A	FLNA	tr|A0A087WWY3|A0A087WWY3_HUMAN Filamin-A OS=Homo sapiens OX=9606 GN=FLNA PE=1 SV=1;tr|Q60FE5|Q60FE5_HUMAN Filamin-A OS=Homo sapiens OX=9606 GN=FLNA PE=1 SV=1;sp|P21333|FLNA_HUMAN Filamin-A OS=Homo sapiens OX=9606 GN=FLNA PE=1 SV=4	5	2	19	1	18	245.85	2315	2315;2620;2647;604;2725	0	64.442	0.9	10.4	7759100	370550000
A0A087WXM6;J3QQT2;J3KRX5;A0A0A6YYL6;P18621;J3KRB3;A0A087WWH0;J3QS96;J3QLC8;A0A0A0MRF8;J3KSJ0;A0A087WY81	A0A087WXM6;J3QQT2;J3KRX5;A0A0A6YYL6;P18621;J3KRB3;A0A087WWH0;J3QS96;J3QLC8;A0A0A0MRF8	60S ribosomal protein L17	RPL17;RPL17-C18orf32	tr|A0A087WXM6|A0A087WXM6_HUMAN 60S ribosomal protein L17 (Fragment) OS=Homo sapiens OX=9606 GN=RPL17 PE=1 SV=1;tr|J3QQT2|J3QQT2_HUMAN 60S ribosomal protein L17 (Fragment) OS=Homo sapiens OX=9606 GN=RPL17 PE=1 SV=1;tr|J3KRX5|J3KRX5_HUMAN 60S ribosomal prote	12	0	3	0	3	19.586	169	169;171;174;228;184;129;131;138;174;190;56;97	0	10.405	0	19.5	0	493490000
A0A499FIX8;H7BXI1;A0A087WXU3;A0FGR8	A0A499FIX8;H7BXI1;A0A087WXU3;A0FGR8	Extended synaptotagmin-2	ESYT2	tr|A0A499FIX8|A0A499FIX8_HUMAN Extended synaptotagmin-2 OS=Homo sapiens OX=9606 GN=ESYT2 PE=1 SV=1;tr|H7BXI1|H7BXI1_HUMAN Extended synaptotagmin-2 OS=Homo sapiens OX=9606 GN=ESYT2 PE=1 SV=2;tr|A0A087WXU3|A0A087WXU3_HUMAN Extended synaptotagmin-2 OS=Homo sa	4	0	2	0	2	93.977	845	845;866;921;921	0	3.9094	0	2.5	0	7479100
A0A087WY61;Q14980;F5H6Y5;F5H4J1;H0YFY6;K4DIE0	A0A087WY61;Q14980;F5H6Y5;F5H4J1;H0YFY6	Nuclear mitotic apparatus protein 1	NUMA1	tr|A0A087WY61|A0A087WY61_HUMAN Nuclear mitotic apparatus protein 1 OS=Homo sapiens OX=9606 GN=NUMA1 PE=1 SV=1;sp|Q14980|NUMA1_HUMAN Nuclear mitotic apparatus protein 1 OS=Homo sapiens OX=9606 GN=NUMA1 PE=1 SV=2;tr|F5H6Y5|F5H6Y5_HUMAN Nuclear mitotic appara	6	0	6	0	6	236.16	2099	2099;2115;691;851;964;353	0	14.708	0	3	0	59470000
A0A087WYB4;Q9UJZ1	A0A087WYB4;Q9UJZ1	Stomatin-like protein 2, mitochondrial	STOML2	tr|A0A087WYB4|A0A087WYB4_HUMAN Stomatin-like protein 2, mitochondrial OS=Homo sapiens OX=9606 GN=STOML2 PE=1 SV=1;sp|Q9UJZ1|STML2_HUMAN Stomatin-like protein 2, mitochondrial OS=Homo sapiens OX=9606 GN=STOML2 PE=1 SV=1	2	0	1	0	1	33.409	310	310;356	0	1.2496	0	5.2	0	4965200
A0A087WYN9;Q7Z478	A0A087WYN9;Q7Z478	ATP-dependent RNA helicase DHX29	DHX29	tr|A0A087WYN9|A0A087WYN9_HUMAN ATP-dependent RNA helicase DHX29 OS=Homo sapiens OX=9606 GN=DHX29 PE=1 SV=1;sp|Q7Z478|DHX29_HUMAN ATP-dependent RNA helicase DHX29 OS=Homo sapiens OX=9606 GN=DHX29 PE=1 SV=2	2	0	1	0	1	155.29	1370	1370;1369	0	8.6606	0	0.9	0	12298000
A0A087WZK9;B3KS98;O15372;E5RHC7;E5RH59;E5RFW7;E5RFH0;E5RGU4	A0A087WZK9;B3KS98;O15372;E5RHC7;E5RH59;E5RFW7;E5RFH0;E5RGU4	Eukaryotic translation initiation factor 3 subunit H	EIF3H	tr|A0A087WZK9|A0A087WZK9_HUMAN Eukaryotic translation initiation factor 3 subunit H OS=Homo sapiens OX=9606 GN=EIF3H PE=1 SV=1;tr|B3KS98|B3KS98_HUMAN Eukaryotic translation initiation factor 3 subunit H OS=Homo sapiens OX=9606 GN=EIF3H PE=1 SV=1;sp|O15372|	8	0	2	0	2	39.589	349	349;366;352;46;56;97;170;235	0	2.1208	0	8.9	0	58487000
A0A0C4DFV9;A0A087X027;Q01105;P0DME0	A0A0C4DFV9;A0A087X027;Q01105;P0DME0	Protein SET;Protein SETSIP	SET;SETSIP	tr|A0A0C4DFV9|A0A0C4DFV9_HUMAN Protein SET OS=Homo sapiens OX=9606 GN=SET PE=1 SV=1;tr|A0A087X027|A0A087X027_HUMAN Protein SETSIP OS=Homo sapiens OX=9606 GN=SETSIP PE=1 SV=1;sp|Q01105|SET_HUMAN Protein SET OS=Homo sapiens OX=9606 GN=SET PE=1 SV=3;sp|P0DME0	4	1	1	1	1	31.124	266	266;292;290;302	0	1.3593	3.8	3.8	4203400	8974700
A0A087X0F1;Q9UK61	A0A087X0F1;Q9UK61	Protein FAM208A	FAM208A	tr|A0A087X0F1|A0A087X0F1_HUMAN Protein TASOR OS=Homo sapiens OX=9606 GN=TASOR PE=1 SV=1;sp|Q9UK61|TASOR_HUMAN Protein TASOR OS=Homo sapiens OX=9606 GN=TASOR PE=1 SV=3	2	0	1	0	1	117.31	1035	1035;1670	0	1.9422	0	0.9	0	18943000
A0A087X0K9;G5E9E7;G3V1L9;Q07157;H0YKB1;H0YLT6	A0A087X0K9;G5E9E7;G3V1L9;Q07157	Tight junction protein ZO-1	TJP1	tr|A0A087X0K9|A0A087X0K9_HUMAN Tight junction protein ZO-1 OS=Homo sapiens OX=9606 GN=TJP1 PE=1 SV=1;tr|G5E9E7|G5E9E7_HUMAN Tight junction protein 1 (Zona occludens 1), isoform CRA_e OS=Homo sapiens OX=9606 GN=TJP1 PE=1 SV=1;tr|G3V1L9|G3V1L9_HUMAN Tight ju	6	0	17	0	17	187.85	1676	1676;1692;1768;1748;383;231	0	86.428	0	11.6	0	437270000
A0A087X0X3;P52272;M0R019;M0R2T0;M0QYQ7;M0R0N3;M0R0Y6;M0QZM1;M0R2I7;M0QY96	A0A087X0X3;P52272;M0R019;M0R2T0	Heterogeneous nuclear ribonucleoprotein M	HNRNPM	tr|A0A087X0X3|A0A087X0X3_HUMAN Heterogeneous nuclear ribonucleoprotein M OS=Homo sapiens OX=9606 GN=HNRNPM PE=1 SV=1;sp|P52272|HNRPM_HUMAN Heterogeneous nuclear ribonucleoprotein M OS=Homo sapiens OX=9606 GN=HNRNPM PE=1 SV=3;tr|M0R019|M0R019_HUMAN Heteroge	10	3	13	3	13	77.569	730	730;730;352;357;219;275;99;383;214;116	0	42.01	4.5	20.1	25534000	513160000
A0A087X1A5;Q5JW30;O95793	A0A087X1A5;Q5JW30;O95793	Double-stranded RNA-binding protein Staufen homolog 1	STAU1	tr|A0A087X1A5|A0A087X1A5_HUMAN Double-stranded RNA-binding protein Staufen homolog 1 OS=Homo sapiens OX=9606 GN=STAU1 PE=1 SV=1;tr|Q5JW30|Q5JW30_HUMAN Double-stranded RNA-binding protein Staufen homolog 1 OS=Homo sapiens OX=9606 GN=STAU1 PE=1 SV=1;sp|O9579	3	0	2	0	2	54.945	493	493;494;577	0	3.27	0	5.3	0	24539000
A0A087X2B6;G3V119;H0YB24;Q8N163	A0A087X2B6;G3V119;H0YB24;Q8N163	Cell cycle and apoptosis regulator protein 2	CCAR2	tr|A0A087X2B6|A0A087X2B6_HUMAN Cell cycle and apoptosis regulator protein 2 OS=Homo sapiens OX=9606 GN=CCAR2 PE=1 SV=1;tr|G3V119|G3V119_HUMAN Cell cycle and apoptosis regulator protein 2 OS=Homo sapiens OX=9606 GN=CCAR2 PE=1 SV=1;tr|H0YB24|H0YB24_HUMAN Cel	4	0	1	0	1	30.429	272	272;598;615;923	0	1.0232	0	3.7	0	18922000
A0A087X2C3;Q9Y3L5	A0A087X2C3;Q9Y3L5	Ras-related protein Rap-2c	RAP2C	tr|A0A087X2C3|A0A087X2C3_HUMAN RAP2C, member of RAS oncogene family, isoform CRA_b OS=Homo sapiens OX=9606 GN=RAP2C PE=1 SV=1;sp|Q9Y3L5|RAP2C_HUMAN Ras-related protein Rap-2c OS=Homo sapiens OX=9606 GN=RAP2C PE=1 SV=1	2	1	0	1	0	13.512	117	117;183	0.0018553	0.74541	7.7	0	9653600	0
A0A087X2D0;P84103	A0A087X2D0;P84103	Serine/arginine-rich splicing factor 3	SRSF3	tr|A0A087X2D0|A0A087X2D0_HUMAN Serine/arginine-rich-splicing factor 3 OS=Homo sapiens OX=9606 GN=SRSF3 PE=1 SV=1;sp|P84103|SRSF3_HUMAN Serine/arginine-rich splicing factor 3 OS=Homo sapiens OX=9606 GN=SRSF3 PE=1 SV=1	2	1	2	1	2	10.32	95	95;164	0	6.4007	9.5	22.1	14727000	60888000
A0A096LNZ9;A0A096LPJ4;P05161	A0A096LNZ9;A0A096LPJ4;P05161	Ubiquitin-like protein ISG15	ISG15	tr|A0A096LNZ9|A0A096LNZ9_HUMAN Ubiquitin-like protein ISG15 (Fragment) OS=Homo sapiens OX=9606 GN=ISG15 PE=1 SV=6;tr|A0A096LPJ4|A0A096LPJ4_HUMAN Ubiquitin-like protein ISG15 OS=Homo sapiens OX=9606 GN=ISG15 PE=1 SV=1;sp|P05161|ISG15_HUMAN Ubiquitin-like pr	3	0	1	0	1	15.562	143	143;157;165	0	0.88916	0	9.1	0	17075000
A0A0A0MR02;P45880;Q5JSD2;Q5JSD1	A0A0A0MR02;P45880;Q5JSD2;Q5JSD1	Voltage-dependent anion-selective channel protein 2	VDAC2	tr|A0A0A0MR02|A0A0A0MR02_HUMAN Voltage-dependent anion-selective channel protein 2 (Fragment) OS=Homo sapiens OX=9606 GN=VDAC2 PE=1 SV=1;sp|P45880|VDAC2_HUMAN Voltage-dependent anion-selective channel protein 2 OS=Homo sapiens OX=9606 GN=VDAC2 PE=1 SV=2;tr	4	2	4	2	4	30.348	282	282;294;194;204	0	14.111	6.4	18.1	15939000	114230000
A0A0A0MRA5;B7Z4B8;Q9BUJ2;M0R3F1;M0QYZ0;M0R203;M0QZV6;M0R0K8;M0QYI8;M0QYM5	A0A0A0MRA5;B7Z4B8;Q9BUJ2;M0R3F1;M0QYZ0	Heterogeneous nuclear ribonucleoprotein U-like protein 1	HNRNPUL1	tr|A0A0A0MRA5|A0A0A0MRA5_HUMAN Heterogeneous nuclear ribonucleoprotein U-like protein 1 OS=Homo sapiens OX=9606 GN=HNRNPUL1 PE=1 SV=1;tr|B7Z4B8|B7Z4B8_HUMAN Heterogeneous nuclear ribonucleoprotein U-like protein 1 OS=Homo sapiens OX=9606 GN=HNRNPUL1 PE=1 S	10	9	11	9	11	85.939	766	766;767;856;641;371;81;118;158;172;90	0	86.192	14.6	19.1	212200000	768590000
A0A0A0MRN4;Q5BKZ1	A0A0A0MRN4;Q5BKZ1	DBIRD complex subunit ZNF326	ZNF326	tr|A0A0A0MRN4|A0A0A0MRN4_HUMAN DBIRD complex subunit ZNF326 OS=Homo sapiens OX=9606 GN=ZNF326 PE=1 SV=1;sp|Q5BKZ1|ZN326_HUMAN DBIRD complex subunit ZNF326 OS=Homo sapiens OX=9606 GN=ZNF326 PE=1 SV=2	2	0	1	0	1	55.57	493	493;582	0	1.5044	0	3.2	0	4522200
A0A0A0MS07;A0A0A0MS08;P01857;A0A4W9A917;A0A286YES1;P01860;A0A286YEY4;A0A286YFJ8;P01859;P01861	A0A0A0MS07;A0A0A0MS08;P01857;A0A4W9A917;A0A286YES1;P01860	Ig gamma-1 chain C region;Ig gamma-3 chain C region	IGHG1;IGHG3	tr|A0A0A0MS07|A0A0A0MS07_HUMAN Immunoglobulin heavy constant gamma 1 (Fragment) OS=Homo sapiens OX=9606 GN=IGHG1 PE=1 SV=1;tr|A0A0A0MS08|A0A0A0MS08_HUMAN Immunoglobulin heavy constant gamma 1 (Fragment) OS=Homo sapiens OX=9606 GN=IGHG1 PE=1 SV=1;sp|P01857|	10	5	2	5	2	31.983	295	295;399;330;377;446;377;395;396;326;327	0	15.773	23.1	5.1	7051100000	17266000000
A0A0U1RQK7;A0A0A0MSA7;O43432	A0A0U1RQK7;A0A0A0MSA7;O43432	Eukaryotic translation initiation factor 4 gamma 3	EIF4G3	tr|A0A0U1RQK7|A0A0U1RQK7_HUMAN Eukaryotic translation initiation factor 4 gamma 3 OS=Homo sapiens OX=9606 GN=EIF4G3 PE=1 SV=1;tr|A0A0A0MSA7|A0A0A0MSA7_HUMAN Eukaryotic translation initiation factor 4 gamma 3 OS=Homo sapiens OX=9606 GN=EIF4G3 PE=1 SV=1;sp|O	3	0	4	0	4	195.27	1774	1774;1621;1585	0	11.24	0	2.8	0	91019000
A0A0A0MSI0;Q06830;A0A0A0MRQ5;H7C3T4;Q13162	A0A0A0MSI0;Q06830;A0A0A0MRQ5	Peroxiredoxin-1	PRDX1	tr|A0A0A0MSI0|A0A0A0MSI0_HUMAN Peroxiredoxin-1 (Fragment) OS=Homo sapiens OX=9606 GN=PRDX1 PE=1 SV=1;sp|Q06830|PRDX1_HUMAN Peroxiredoxin-1 OS=Homo sapiens OX=9606 GN=PRDX1 PE=1 SV=1;tr|A0A0A0MRQ5|A0A0A0MRQ5_HUMAN Peroxiredoxin-1 OS=Homo sapiens OX=9606 GN=	5	1	5	0	4	18.976	171	171;199;97;161;271	0	13.916	6.4	27.5	35682000	136190000
A0A0A0MSK6;Q13017	A0A0A0MSK6;Q13017	Rho GTPase-activating protein 5	ARHGAP5	tr|A0A0A0MSK6|A0A0A0MSK6_HUMAN Rho GTPase-activating protein 5 OS=Homo sapiens OX=9606 GN=ARHGAP5 PE=1 SV=1;sp|Q13017|RHG05_HUMAN Rho GTPase-activating protein 5 OS=Homo sapiens OX=9606 GN=ARHGAP5 PE=1 SV=2	2	1	0	1	0	171.68	1498	1498;1502	0.0034662	0.53514	1.2	0	98679000	0
A0A0A0MSZ9;Q05048	A0A0A0MSZ9;Q05048	Cleavage stimulation factor subunit 1	CSTF1	tr|A0A0A0MSZ9|A0A0A0MSZ9_HUMAN Cleavage stimulation factor subunit 1 (Fragment) OS=Homo sapiens OX=9606 GN=CSTF1 PE=1 SV=1;sp|Q05048|CSTF1_HUMAN Cleavage stimulation factor subunit 1 OS=Homo sapiens OX=9606 GN=CSTF1 PE=1 SV=1	2	0	1	0	1	38.448	345	345;431	0.0018349	0.7258	0	4.1	0	11358000
A0A2R8Y5K3;A0A2R8Y7F3;Q9HBD4;A0A2R8Y4P4;A0A2R8Y7S2;F6VDE0;A0A2R8YGG3;A0A0U1RQZ9;A0A2R8YG32;A0A2R8Y523;A0A2R8Y440;A0A2R8Y6N0;A0A2R8YF80;A0A2R8Y7Y7;A0A2R8Y526;A0A2R8YF58;A0A2R8Y4C5;A0A2R8Y6V2;A0A2R8YDA1;A0A0A0MT49;P51531;P51532	A0A2R8Y5K3;A0A2R8Y7F3;Q9HBD4;A0A2R8Y4P4;A0A2R8Y7S2;F6VDE0;A0A2R8YGG3;A0A0U1RQZ9;A0A2R8YG32;A0A2R8Y523;A0A2R8Y440;A0A2R8Y6N0;A0A2R8YF80;A0A2R8Y7Y7;A0A2R8Y526;A0A2R8YF58;A0A2R8Y4C5;A0A2R8Y6V2;A0A2R8YDA1;A0A0A0MT49;P51531;P51532	Probable global transcription activator SNF2L2;Transcription activator BRG1	SMARCA4;SMARCA2	tr|A0A2R8Y5K3|A0A2R8Y5K3_HUMAN Transcription activator BRG1 (Fragment) OS=Homo sapiens OX=9606 GN=SMARCA4 PE=1 SV=1;tr|A0A2R8Y7F3|A0A2R8Y7F3_HUMAN Transcription activator BRG1 (Fragment) OS=Homo sapiens OX=9606 GN=SMARCA4 PE=1 SV=1;tr|Q9HBD4|Q9HBD4_HUMAN S	22	0	1	0	1	59.982	522	522;1165;1679;1649;1646;1514;1455;1428;1198;799;1192;1145;1094;1081;1068;1065;1047;1041;985;1681;1590;1647	0	0.80433	0	1.5	0	9312600
A0A0A6YYJ8;Q9Y383	A0A0A6YYJ8;Q9Y383	Putative RNA-binding protein Luc7-like 2	LUC7L2	tr|A0A0A6YYJ8|A0A0A6YYJ8_HUMAN Putative RNA-binding protein Luc7-like 2 OS=Homo sapiens OX=9606 GN=LUC7L2 PE=4 SV=1;sp|Q9Y383|LC7L2_HUMAN Putative RNA-binding protein Luc7-like 2 OS=Homo sapiens OX=9606 GN=LUC7L2 PE=1 SV=2	2	0	1	0	1	54.223	458	458;392	0	2.3512	0	3.3	0	7871500
A0A0B4J1U7	A0A0B4J1U7		IGHV6-1	sp|A0A0B4J1U7|HV601_HUMAN Immunoglobulin heavy variable 6-1 OS=Homo sapiens OX=9606 GN=IGHV6-1 PE=3 SV=1	1	0	1	0	1	13.481	121	121	0.0034483	0.52611	0	5.8	0	72116000
A0A0B4J1Z1;C9JAB2;Q16629	A0A0B4J1Z1;C9JAB2;Q16629	Serine/arginine-rich splicing factor 7	SRSF7	tr|A0A0B4J1Z1|A0A0B4J1Z1_HUMAN Serine/arginine-rich-splicing factor 7 OS=Homo sapiens OX=9606 GN=SRSF7 PE=1 SV=1;tr|C9JAB2|C9JAB2_HUMAN Serine/arginine-rich-splicing factor 7 OS=Homo sapiens OX=9606 GN=SRSF7 PE=1 SV=1;sp|Q16629|SRSF7_HUMAN Serine/arginine-	3	1	1	1	1	15.763	137	137;235;238	0	3.1276	8.8	6.6	12016000	16108000
E5RH50;A0A0B4J210;Q6PKG0;H0YC33;H0YC73;H0YBW1	E5RH50;A0A0B4J210;Q6PKG0;H0YC33	La-related protein 1	LARP1	tr|E5RH50|E5RH50_HUMAN La-related protein 1 (Fragment) OS=Homo sapiens OX=9606 GN=LARP1 PE=1 SV=8;tr|A0A0B4J210|A0A0B4J210_HUMAN La-related protein 1 (Fragment) OS=Homo sapiens OX=9606 GN=LARP1 PE=1 SV=5;sp|Q6PKG0|LARP1_HUMAN La-related protein 1 OS=Homo s	6	0	3	0	3	69.746	610	610;815;1096;183;195;281	0	6.0471	0	5.2	0	55852000
F8VV32;A0A0B4J259;P61626	F8VV32;A0A0B4J259;P61626	Lysozyme;Lysozyme C	LYZ	tr|F8VV32|F8VV32_HUMAN Lysozyme OS=Homo sapiens OX=9606 GN=LYZ PE=1 SV=1;tr|A0A0B4J259|A0A0B4J259_HUMAN Lysozyme OS=Homo sapiens OX=9606 GN=LYZ PE=1 SV=1;sp|P61626|LYSC_HUMAN Lysozyme C OS=Homo sapiens OX=9606 GN=LYZ PE=1 SV=1	3	2	1	2	1	11.488	104	104;137;148	0	3.0851	20.2	11.5	17127000	6729500
K7EM56;A0A0B4J2B4;S4R417;K7EQJ5;K7ELC2;P62841	K7EM56;A0A0B4J2B4;S4R417;K7EQJ5;K7ELC2;P62841	40S ribosomal protein S15	RPS15	tr|K7EM56|K7EM56_HUMAN 40S ribosomal protein S15 OS=Homo sapiens OX=9606 GN=RPS15 PE=1 SV=2;tr|A0A0B4J2B4|A0A0B4J2B4_HUMAN 40S ribosomal protein S15 OS=Homo sapiens OX=9606 GN=RPS15 PE=1 SV=1;tr|S4R417|S4R417_HUMAN 40S ribosomal protein S15 OS=Homo sapiens	6	0	1	0	1	12.99	112	112;118;135;141;152;145	0	2.9424	0	8.9	0	23911000
C9J9K3;A0A0C4DG17;P08865;F8WD59	C9J9K3;A0A0C4DG17;P08865;F8WD59	40S ribosomal protein SA	RPSA	tr|C9J9K3|C9J9K3_HUMAN 40S ribosomal protein SA (Fragment) OS=Homo sapiens OX=9606 GN=RPSA PE=1 SV=8;tr|A0A0C4DG17|A0A0C4DG17_HUMAN 40S ribosomal protein SA OS=Homo sapiens OX=9606 GN=RPSA PE=1 SV=1;sp|P08865|RSSA_HUMAN 40S ribosomal protein SA OS=Homo sap	4	0	3	0	3	29.404	263	263;300;295;116	0	19.206	0	14.4	0	67010000
A0A0C4DGF0;E7ER77;Q7Z2K6	A0A0C4DGF0;E7ER77;Q7Z2K6	Endoplasmic reticulum metallopeptidase 1	ERMP1	tr|A0A0C4DGF0|A0A0C4DGF0_HUMAN Endoplasmic reticulum metallopeptidase 1 OS=Homo sapiens OX=9606 GN=ERMP1 PE=1 SV=1;tr|E7ER77|E7ER77_HUMAN Endoplasmic reticulum metallopeptidase 1 OS=Homo sapiens OX=9606 GN=ERMP1 PE=1 SV=1;sp|Q7Z2K6|ERMP1_HUMAN Endoplasmic	3	0	2	0	2	39.208	351	351;841;904	0	10.146	0	6.6	0	17003000
A0A0C4DGM9;B7Z896;F5H3M2;Q9BVG8	A0A0C4DGM9;B7Z896;F5H3M2;Q9BVG8	Kinesin-like protein;Kinesin-like protein KIFC3	KIFC3	tr|A0A0C4DGM9|A0A0C4DGM9_HUMAN Kinesin-like protein KIFC3 OS=Homo sapiens OX=9606 GN=KIFC3 PE=1 SV=1;tr|B7Z896|B7Z896_HUMAN Kinesin-like protein OS=Homo sapiens OX=9606 GN=KIFC3 PE=1 SV=1;tr|F5H3M2|F5H3M2_HUMAN Kinesin-like protein OS=Homo sapiens OX=9606	4	0	2	0	2	56.685	498	498;684;724;833	0.0018692	0.77703	0	6	0	23352000
A0A0C4DGS1;P39656	A0A0C4DGS1;P39656	Dolichyl-diphosphooligosaccharide--protein glycosyltransferase 48 kDa subunit	DDOST	tr|A0A0C4DGS1|A0A0C4DGS1_HUMAN Dolichyl-diphosphooligosaccharide--protein glycosyltransferase 48 kDa subunit OS=Homo sapiens OX=9606 GN=DDOST PE=1 SV=1;sp|P39656|OST48_HUMAN Dolichyl-diphosphooligosaccharide--protein glycosyltransferase 48 kDa subunit OS=H	2	0	1	0	1	48.799	439	439;456	0	1.9605	0	2.5	0	9409500
K4DIB6;K4DIB3;K4DIB8;K4DIA8;E9PS95;A0A0D9SEI9;A0A0D9SFE1;E9PJH7;Q9H936	K4DIB6;K4DIB3;K4DIB8;K4DIA8;E9PS95;A0A0D9SEI9;A0A0D9SFE1;E9PJH7;Q9H936	Mitochondrial glutamate carrier 1	SLC25A22	tr|K4DIB6|K4DIB6_HUMAN Mitochondrial glutamate carrier 1 (Fragment) OS=Homo sapiens OX=9606 GN=SLC25A22 PE=1 SV=5;tr|K4DIB3|K4DIB3_HUMAN Mitochondrial glutamate carrier 1 (Fragment) OS=Homo sapiens OX=9606 GN=SLC25A22 PE=1 SV=5;tr|K4DIB8|K4DIB8_HUMAN Mitoc	9	1	0	1	0	16.696	156	156;161;177;190;196;197;247;313;323	0.0018587	0.77166	8.3	0	14294000	0
A0A0D9SF20;A0A0U1RRM4;P26599;A0A087WUW5;A6NLN1;K7ELW5;K7EKJ7;O95758	A0A0D9SF20;A0A0U1RRM4;P26599;A0A087WUW5;A6NLN1	Polypyrimidine tract-binding protein 1	PTBP1	tr|A0A0D9SF20|A0A0D9SF20_HUMAN Polypyrimidine tract binding protein 1, isoform CRA_e OS=Homo sapiens OX=9606 GN=PTBP1 PE=1 SV=1;tr|A0A0U1RRM4|A0A0U1RRM4_HUMAN Polypyrimidine tract-binding protein 1 OS=Homo sapiens OX=9606 GN=PTBP1 PE=1 SV=1;sp|P26599|PTBP1	8	1	2	1	2	21.913	197	197;588;531;81;527;105;237;552	0	4.5588	5.1	11.2	13094000	26740000
A0A2R8YF78;A0A2R8Y5G6;O00571;A0A0D9SF53;A0A2R8Y645;A0A2R8Y4A4;A0A0D9SFB3;A0A2U3TZJ9;A0A2R8YCW1;A0A0D9SG12;A0A2R8YFS5;A0A2R8YFR4;A0A2R8YDT5;A0A2R8Y7T2;F6S8Q4;A0A2R8YDH3;A0A0J9YVQ7;A0A087WVZ1;C9J081;C9J8G5;Q9NQI0;D6RCM4;A0A2R8Y650;A0A2R8YCU0;A0A2R8YF89;H0Y960;A0A087WX09;A0A2R8Y4D2	A0A2R8YF78;A0A2R8Y5G6;O00571;A0A0D9SF53;A0A2R8Y645;A0A2R8Y4A4;A0A0D9SFB3;A0A2U3TZJ9;A0A2R8YCW1;A0A0D9SG12;A0A2R8YFS5;A0A2R8YFR4;A0A2R8YDT5;A0A2R8Y7T2;F6S8Q4;A0A2R8YDH3	ATP-dependent RNA helicase DDX3X	DDX3X	tr|A0A2R8YF78|A0A2R8YF78_HUMAN ATP-dependent RNA helicase DDX3X OS=Homo sapiens OX=9606 GN=DDX3X PE=1 SV=1;tr|A0A2R8Y5G6|A0A2R8Y5G6_HUMAN ATP-dependent RNA helicase DDX3X OS=Homo sapiens OX=9606 GN=DDX3X PE=1 SV=1;sp|O00571|DDX3X_HUMAN ATP-dependent RNA he	28	10	14	1	1	70.939	641	641;622;662;733;716;662;640;661;647;647;661;660;475;476;629;503;222;189;250;224;724;518;193;181;96;305;98;78	0	71.683	18.7	24	172070000	567490000
D6R9K8;A0A0D9SFB5;P08319;H0Y9N0;D6RIB1	D6R9K8;A0A0D9SFB5;P08319;H0Y9N0;D6RIB1	Alcohol dehydrogenase 4	ADH4	tr|D6R9K8|D6R9K8_HUMAN All-trans-retinol dehydrogenase [NAD(+)] ADH4 (Fragment) OS=Homo sapiens OX=9606 GN=ADH4 PE=1 SV=1;tr|A0A0D9SFB5|A0A0D9SFB5_HUMAN All-trans-retinol dehydrogenase [NAD(+)] ADH4 OS=Homo sapiens OX=9606 GN=ADH4 PE=1 SV=1;sp|P08319|ADH4_	5	2	0	2	0	27.356	257	257;391;380;115;206	0	1.8101	7.4	0	54038000	0
H7BY36;A0A0D9SFL3;B0QYK0;C9JGE3;Q01844	H7BY36;A0A0D9SFL3;B0QYK0;C9JGE3;Q01844	RNA-binding protein EWS	EWSR1	tr|H7BY36|H7BY36_HUMAN RNA-binding protein EWS (Fragment) OS=Homo sapiens OX=9606 GN=EWSR1 PE=1 SV=1;tr|A0A0D9SFL3|A0A0D9SFL3_HUMAN RNA-binding protein EWS OS=Homo sapiens OX=9606 GN=EWSR1 PE=1 SV=1;tr|B0QYK0|B0QYK0_HUMAN RNA-binding protein EWS OS=Homo sa	5	1	2	1	2	32.071	308	308;584;618;620;656	0	0.98113	4.5	7.5	0	22439000
A0A0G2JIC6;Q9Y676	A0A0G2JIC6;Q9Y676	28S ribosomal protein S18b, mitochondrial	MRPS18B	tr|A0A0G2JIC6|A0A0G2JIC6_HUMAN 28S ribosomal protein S18b, mitochondrial OS=Homo sapiens OX=9606 GN=MRPS18B PE=1 SV=1;sp|Q9Y676|RT18B_HUMAN 28S ribosomal protein S18b, mitochondrial OS=Homo sapiens OX=9606 GN=MRPS18B PE=1 SV=1	2	0	1	0	1	24.354	215	215;258	0	0.88946	0	10.2	0	16644000
A0A0G2JIW1;P0DMV9;P0DMV8	A0A0G2JIW1;P0DMV9;P0DMV8	Heat shock 70 kDa protein 1B;Heat shock 70 kDa protein 1A	HSPA1B;HSPA1A	tr|A0A0G2JIW1|A0A0G2JIW1_HUMAN Heat shock 70 kDa protein 1B OS=Homo sapiens OX=9606 GN=HSPA1B PE=1 SV=1;sp|P0DMV9|HS71B_HUMAN Heat shock 70 kDa protein 1B OS=Homo sapiens OX=9606 GN=HSPA1B PE=1 SV=1;sp|P0DMV8|HS71A_HUMAN Heat shock 70 kDa protein 1A OS=Hom	3	2	3	0	1	70.108	642	642;641;641	0	1.7001	4.5	6.9	0	9914700
A0A3B3ISA6;F5GXS0;A0A140TA49;A0A140TA44;A0A140TA32;A0A140TA29;A0A0G2JL54;A0A0G2JPR0;P0C0L5;P0C0L4	A0A3B3ISA6;F5GXS0;A0A140TA49;A0A140TA44;A0A140TA32;A0A140TA29;A0A0G2JL54;A0A0G2JPR0;P0C0L5;P0C0L4	Complement C4-B;Complement C4 beta chain;Complement C4-B alpha chain;C4a anaphylatoxin;C4b-B;C4d-B;Complement C4 gamma chain;Complement C4-A;Complement C4 beta chain;Complement C4-A alpha chain;C4a anaphylatoxin;C4b-A;C4d-A;Complement C4 gamma chain	C4B;C4A	tr|A0A3B3ISA6|A0A3B3ISA6_HUMAN Complement C4-B (Fragment) OS=Homo sapiens OX=9606 GN=C4B PE=1 SV=1;tr|F5GXS0|F5GXS0_HUMAN Complement C4-B OS=Homo sapiens OX=9606 GN=C4B PE=1 SV=1;tr|A0A140TA49|A0A140TA49_HUMAN Complement C4-A OS=Homo sapiens OX=9606 GN=C4A	10	0	1	0	1	142.88	1296	1296;1698;1698;1698;1698;1698;1698;1744;1744;1744	0	44.4	0	1.2	0	23163000
A0A0G2JMB2;A0A286YEY5;A0A286YEY1;P01877;P01876	A0A0G2JMB2;A0A286YEY5;A0A286YEY1;P01877;P01876	Ig alpha-2 chain C region;Ig alpha-1 chain C region	IGHA2;IGHA1	tr|A0A0G2JMB2|A0A0G2JMB2_HUMAN Immunoglobulin heavy constant alpha 2 (Fragment) OS=Homo sapiens OX=9606 GN=IGHA2 PE=1 SV=1;tr|A0A286YEY5|A0A286YEY5_HUMAN Immunoglobulin heavy constant alpha 2 (Fragment) OS=Homo sapiens OX=9606 GN=IGHA2 PE=1 SV=1;tr|A0A286Y	5	2	0	2	0	36.508	340	340;391;398;340;353	0	9.2386	5.6	0	13256000	0
A0A0G2JMD5;O60809	A0A0G2JMD5;O60809	PRAME family member 10	PRAMEF10	sp|A0A0G2JMD5|PRA33_HUMAN PRAME family member 33 OS=Homo sapiens OX=9606 GN=PRAMEF33 PE=3 SV=1;sp|O60809|PRA10_HUMAN PRAME family member 10 OS=Homo sapiens OX=9606 GN=PRAMEF10 PE=2 SV=4	2	1	0	1	0	55.091	474	474;474	1	-2	2.5	0	12008000	0
A0A0G2JQM1;A0A0G2JS82;O94973;A0A0G2JRF9;A0A0G2JQA4;E9PR62	A0A0G2JQM1;A0A0G2JS82;O94973	AP-2 complex subunit alpha-2	AP2A2	tr|A0A0G2JQM1|A0A0G2JQM1_HUMAN AP-2 complex subunit alpha-2 (Fragment) OS=Homo sapiens OX=9606 GN=AP2A2 PE=1 SV=1;tr|A0A0G2JS82|A0A0G2JS82_HUMAN AP-2 complex subunit alpha-2 (Fragment) OS=Homo sapiens OX=9606 GN=AP2A2 PE=1 SV=1;sp|O94973|AP2A2_HUMAN AP-2 c	6	0	3	0	1	70.708	634	634;917;939;356;356;378	0	0.8167	0	4.6	0	4195900
A0A0G2JRY5	A0A0G2JRY5			tr|A0A0G2JRY5|A0A0G2JRY5_HUMAN Transcription initiation factor TFIID subunit 4 (Fragment) OS=Homo sapiens OX=9606 GN=TAF4 PE=1 SV=1	1	1	0	1	0	50.294	457	457	0.009901	0.41249	2.6	0	20596000	0
A0A0R4J2E8;A8MXP9;P43243;D6R991;D6REM6;Q68E03;D6RB45;A0A1B0GX04;D6R9F3;D6RBS2;D6RCM3;D6REK4;D6R8Z5;H0Y8T4;B3KM87	A0A0R4J2E8;A8MXP9;P43243;D6R991;D6REM6	Matrin-3	MATR3	tr|A0A0R4J2E8|A0A0R4J2E8_HUMAN Matrin-3 OS=Homo sapiens OX=9606 GN=MATR3 PE=1 SV=1;tr|A8MXP9|A8MXP9_HUMAN Matrin-3 OS=Homo sapiens OX=9606 GN=MATR3 PE=1 SV=1;sp|P43243|MATR3_HUMAN Matrin-3 OS=Homo sapiens OX=9606 GN=MATR3 PE=1 SV=2;tr|D6R991|D6R991_HUMAN M	15	1	7	1	7	94.622	847	847;895;847;433;794;283;47;77;78;87;99;100;107;334;509	0	12.885	1.5	10	5939800	354040000
A0A0U1RQH7;H0Y4X3;G3XAC6;Q14498;Q5QP23;A0A087X122;A0A0U1RQW2;Q5QP22	A0A0U1RQH7;H0Y4X3;G3XAC6;Q14498;Q5QP23	RNA-binding protein 39	RBM39	tr|A0A0U1RQH7|A0A0U1RQH7_HUMAN RNA-binding protein 39 (Fragment) OS=Homo sapiens OX=9606 GN=RBM39 PE=1 SV=1;tr|H0Y4X3|H0Y4X3_HUMAN RNA-binding protein 39 (Fragment) OS=Homo sapiens OX=9606 GN=RBM39 PE=1 SV=8;tr|G3XAC6|G3XAC6_HUMAN RNA-binding protein 39 OS	8	0	3	0	3	26.698	245	245;336;423;530;231;59;163;193	0	10.278	0	14.7	0	55521000
Q7L7L0;P0C0S8;A0A0U1RRH7;A0A0U1RR32;Q93077;P20671;Q99878;P04908;Q6FI13;Q16777;Q9BTM1;Q96KK5;P16104;Q96QV6;A0A3B3IS11;H0YFX9;Q8IUE6;REV__Q8NB25;REV__H0Y672;REV__E7EQ67;REV__H7BY63;REV__H0YBA5;REV__A0A087X2A7	Q7L7L0;P0C0S8;A0A0U1RRH7;A0A0U1RR32;Q93077;P20671;Q99878;P04908;Q6FI13;Q16777;Q9BTM1;Q96KK5;P16104;Q96QV6;A0A3B3IS11;H0YFX9;Q8IUE6	Histone H2A type 3;Histone H2A type 1;Histone H2A type 1-C;Histone H2A type 1-D;Histone H2A type 1-J;Histone H2A type 1-B/E;Histone H2A type 2-A;Histone H2A type 2-C;Histone H2A.J;Histone H2A type 1-H;Histone H2AX;Histone H2A type 1-A;Histone H2A;Histone H2A type 2-B	HIST3H2A;HIST1H2AG;HIST1H2AC;HIST1H2AD;HIST1H2AJ;HIST1H2AB;HIST2H2AA3;HIST2H2AC;H2AFJ;HIST1H2AH;H2AFX;HIST1H2AA;HIST2H2AB	sp|Q7L7L0|H2A3_HUMAN Histone H2A type 3 OS=Homo sapiens OX=9606 GN=HIST3H2A PE=1 SV=3;sp|P0C0S8|H2A1_HUMAN Histone H2A type 1 OS=Homo sapiens OX=9606 GN=H2AC11 PE=1 SV=2;tr|A0A0U1RRH7|A0A0U1RRH7_HUMAN Histone H2A OS=Homo sapiens OX=9606 PE=3 SV=1;tr|A0A0U1	23	2	3	1	2	14.121	130	130;130;170;169;130;130;128;130;130;129;129;128;143;131;140;92;130;1140;141;529;936;996;1098	0	22.842	20	26.9	121710000	681530000
A0A3B3IT83;A0A3B3IS03;A0A3B3IRV6;A0A3B3ISF1;A0A3B3IU51;A0A3B3ISZ5;A0A3B3IRI3;A0A3B3ITE1;A0A1B0GTW1;A0A2R8YDH4;Q9UDY2	A0A3B3IT83;A0A3B3IS03;A0A3B3IRV6;A0A3B3ISF1;A0A3B3IU51;A0A3B3ISZ5;A0A3B3IRI3;A0A3B3ITE1;A0A1B0GTW1;A0A2R8YDH4;Q9UDY2	Tight junction protein ZO-2	TJP2	tr|A0A3B3IT83|A0A3B3IT83_HUMAN Tight junction protein ZO-2 (Fragment) OS=Homo sapiens OX=9606 GN=TJP2 PE=4 SV=1;tr|A0A3B3IS03|A0A3B3IS03_HUMAN Tight junction protein ZO-2 (Fragment) OS=Homo sapiens OX=9606 GN=TJP2 PE=4 SV=1;tr|A0A3B3IRV6|A0A3B3IRV6_HUMAN T	11	0	1	0	1	69.956	621	621;652;851;989;1047;1099;1128;1191;1249;1319;1190	0	1.2368	0	1.4	0	42094000
H7C1V0;A0A1B0GW44;A0A1B0GVP3;A0A1B0GV23;A0A1B0GVD5;A0A1B0GWE8;P07339	H7C1V0;A0A1B0GW44;A0A1B0GVP3;A0A1B0GV23;A0A1B0GVD5;A0A1B0GWE8;P07339	Cathepsin D;Cathepsin D light chain;Cathepsin D heavy chain	CTSD	tr|H7C1V0|H7C1V0_HUMAN Cathepsin D (Fragment) OS=Homo sapiens OX=9606 GN=CTSD PE=1 SV=1;tr|A0A1B0GW44|A0A1B0GW44_HUMAN Cathepsin D OS=Homo sapiens OX=9606 GN=CTSD PE=1 SV=1;tr|A0A1B0GVP3|A0A1B0GVP3_HUMAN Cathepsin D OS=Homo sapiens OX=9606 GN=CTSD PE=1 SV=	7	1	0	1	0	20.371	189	189;405;405;406;409;410;412	0	0.81909	4.2	0	9355900	0
Q9Y388;A0A1W2PP04;Q5JY83	Q9Y388;A0A1W2PP04;Q5JY83	RNA-binding motif protein, X-linked 2	RBMX2	sp|Q9Y388|RBMX2_HUMAN RNA-binding motif protein, X-linked 2 OS=Homo sapiens OX=9606 GN=RBMX2 PE=1 SV=2;tr|A0A1W2PP04|A0A1W2PP04_HUMAN RNA-binding motif protein, X-linked 2 OS=Homo sapiens OX=9606 GN=RBMX2 PE=1 SV=1;tr|Q5JY83|Q5JY83_HUMAN RNA-binding motif	3	0	2	0	2	37.335	322	322;276;58	0	1.2196	0	6.2	0	8363700
A0A1W2PQ51;A0A1X7SBZ2;Q92841	A0A1W2PQ51;A0A1X7SBZ2;Q92841	Probable ATP-dependent RNA helicase DDX17	DDX17	tr|A0A1W2PQ51|A0A1W2PQ51_HUMAN Probable ATP-dependent RNA helicase DDX17 OS=Homo sapiens OX=9606 GN=DDX17 PE=1 SV=1;tr|A0A1X7SBZ2|A0A1X7SBZ2_HUMAN Probable ATP-dependent RNA helicase DDX17 OS=Homo sapiens OX=9606 GN=DDX17 PE=1 SV=1;sp|Q92841|DDX17_HUMAN Pr	3	7	12	3	8	80.457	731	731;729;729	0	65.656	11.2	18.5	22805000	326430000
F5H5D3;P68363;Q71U36;Q9BQE3;A0A1W2PQM2;Q6PEY2;P0DPH7;P0DPH8;F8VRK0;C9J2C0;F8VX09;F8VQQ4;F8VVB9;V9GZ17;F8VS66;F8VRZ4;F8VWV9;Q9NY65;P68366	F5H5D3;P68363;Q71U36;Q9BQE3;A0A1W2PQM2;Q6PEY2;P0DPH7;P0DPH8	Tubulin alpha-1B chain;Tubulin alpha-1A chain;Tubulin alpha-1C chain;Tubulin alpha-3E chain	TUBA1C;TUBA1B;TUBA1A;TUBA3E	tr|F5H5D3|F5H5D3_HUMAN Tubulin alpha chain OS=Homo sapiens OX=9606 GN=TUBA1C PE=1 SV=1;sp|P68363|TBA1B_HUMAN Tubulin alpha-1B chain OS=Homo sapiens OX=9606 GN=TUBA1B PE=1 SV=1;sp|Q71U36|TBA1A_HUMAN Tubulin alpha-1A chain OS=Homo sapiens OX=9606 GN=TUBA1A P	19	2	2	2	2	57.73	519	519;451;451;449;325;450;450;450;49;467;75;219;246;275;130;112;81;449;448	0	2.322	4.8	5.4	16595000	34065000
A0A1W2PQY5;A0A2Q2TH77;Q08379	A0A1W2PQY5;A0A2Q2TH77;Q08379	Golgin subfamily A member 2	GOLGA2	tr|A0A1W2PQY5|A0A1W2PQY5_HUMAN Golgin subfamily A member 2 OS=Homo sapiens OX=9606 GN=GOLGA2 PE=1 SV=1;tr|A0A2Q2TH77|A0A2Q2TH77_HUMAN Golgin subfamily A member 2 OS=Homo sapiens OX=9606 GN=GOLGA2 PE=1 SV=1;sp|Q08379|GOGA2_HUMAN Golgin subfamily A member 2	3	0	1	0	1	38.989	346	346;990;1002	0.006689	0.45466	0	3.2	0	6298300
A0A2R8Y4F5;H0YFD6;P40939	A0A2R8Y4F5;H0YFD6;P40939	Trifunctional enzyme subunit alpha, mitochondrial;Long-chain enoyl-CoA hydratase;Long chain 3-hydroxyacyl-CoA dehydrogenase	HADHA	tr|A0A2R8Y4F5|A0A2R8Y4F5_HUMAN Trifunctional enzyme subunit alpha, mitochondrial OS=Homo sapiens OX=9606 GN=HADHA PE=1 SV=1;tr|H0YFD6|H0YFD6_HUMAN Trifunctional enzyme subunit alpha, mitochondrial OS=Homo sapiens OX=9606 GN=HADHA PE=1 SV=2;sp|P40939|ECHA_H	3	2	3	2	3	79.466	728	728;792;763	0	3.0605	2.9	4	17118000	33393000
A0A2R8YE69;A0A2R8Y569;Q8IX94;P0CG41;A4FU28;A4D2H0	A0A2R8YE69;A0A2R8Y569;Q8IX94;P0CG41;A4FU28;A4D2H0	cTAGE family member 4;cTAGE family member 8;cTAGE family member 9;cTAGE family member 15	CTAGE4;CTAGE8;CTAGE9;CTAGE15	tr|A0A2R8YE69|A0A2R8YE69_HUMAN Uncharacterized protein OS=Homo sapiens OX=9606 PE=4 SV=1;tr|A0A2R8Y569|A0A2R8Y569_HUMAN cTAGE family member 4 OS=Homo sapiens OX=9606 GN=CTAGE4 PE=4 SV=1;sp|Q8IX94|CTGE4_HUMAN cTAGE family member 4 OS=Homo sapiens OX=9606 GN	6	0	1	0	1	88.043	777	777;777;777;777;777;777	0.0035088	0.59421	0	1.8	0	87865000
A0A2R8Y5P9;Q8TF72	A0A2R8Y5P9;Q8TF72	Protein Shroom3	SHROOM3	tr|A0A2R8Y5P9|A0A2R8Y5P9_HUMAN Protein Shroom3 OS=Homo sapiens OX=9606 GN=SHROOM3 PE=1 SV=1;sp|Q8TF72|SHRM3_HUMAN Protein Shroom3 OS=Homo sapiens OX=9606 GN=SHROOM3 PE=1 SV=2	2	1	1	1	1	208.05	1915	1915;1996	0	3.8773	0.5	0.5	981560000	0
A0A2R8Y798;P06733;A0A2R8Y6G6;A0A2R8YEG5;A0A2R8Y879;A0A2R8YEM5;K7EM90;K7ERS8;K7EPM1;F5H0C8;E5RGZ4;K7EKN2;E5RG95;E5RI09;F5H1C3;P13929;P09104	A0A2R8Y798;P06733;A0A2R8Y6G6;A0A2R8YEG5;A0A2R8Y879;A0A2R8YEM5;K7EM90;K7ERS8;K7EPM1;F5H0C8;E5RGZ4;K7EKN2;E5RG95;E5RI09;F5H1C3;P13929;P09104	Alpha-enolase;Enolase;Beta-enolase;Gamma-enolase	ENO1;ENO3;ENO2	tr|A0A2R8Y798|A0A2R8Y798_HUMAN Alpha-enolase OS=Homo sapiens OX=9606 GN=ENO1 PE=1 SV=1;sp|P06733|ENOA_HUMAN Alpha-enolase OS=Homo sapiens OX=9606 GN=ENO1 PE=1 SV=2;tr|A0A2R8Y6G6|A0A2R8Y6G6_HUMAN Alpha-enolase OS=Homo sapiens OX=9606 GN=ENO1 PE=1 SV=1;tr|A0	17	2	0	2	0	7.9849	70	70;434;434;101;125;171;195;83;196;315;283;212;154;148;103;434;434	0	0.85915	44.3	0	9788400	0
A0A2R8Y6J3;P46777;Q5T7N0;A0A2R8Y4A2	A0A2R8Y6J3;P46777;Q5T7N0;A0A2R8Y4A2	60S ribosomal protein L5	RPL5	tr|A0A2R8Y6J3|A0A2R8Y6J3_HUMAN 60S ribosomal protein L5 (Fragment) OS=Homo sapiens OX=9606 GN=RPL5 PE=1 SV=1;sp|P46777|RL5_HUMAN 60S ribosomal protein L5 OS=Homo sapiens OX=9606 GN=RPL5 PE=1 SV=3;tr|Q5T7N0|Q5T7N0_HUMAN 60S ribosomal protein L5 (Fragment) O	4	0	4	0	4	27.045	238	238;297;130;170	0	19.248	0	21	0	133060000
E7EX53;A0A2R8Y738;A0A2R8YEM3;E7EQV9;P61313;E7ENU7	E7EX53;A0A2R8Y738;A0A2R8YEM3;E7EQV9;P61313;E7ENU7	Ribosomal protein L15;60S ribosomal protein L15	RPL15	tr|E7EX53|E7EX53_HUMAN Ribosomal protein L15 (Fragment) OS=Homo sapiens OX=9606 GN=RPL15 PE=1 SV=1;tr|A0A2R8Y738|A0A2R8Y738_HUMAN Ribosomal protein L15 (Fragment) OS=Homo sapiens OX=9606 GN=RPL15 PE=1 SV=1;tr|A0A2R8YEM3|A0A2R8YEM3_HUMAN Ribosomal protein L	6	2	2	2	2	15.722	133	133;138;169;174;204;175	0	2.7769	17.3	17.3	14550000	34704000
E7EPL9;E7ER27;A0A2R8Y7L2;G5E9S2;E7ET17;A0A2R8YD50;E7EWE5;P51659	E7EPL9;E7ER27;A0A2R8Y7L2;G5E9S2;E7ET17;A0A2R8YD50;E7EWE5;P51659	Peroxisomal multifunctional enzyme type 2;(3R)-hydroxyacyl-CoA dehydrogenase;Enoyl-CoA hydratase 2	HSD17B4	tr|E7EPL9|E7EPL9_HUMAN Peroxisomal multifunctional enzyme type 2 OS=Homo sapiens OX=9606 GN=HSD17B4 PE=1 SV=1;tr|E7ER27|E7ER27_HUMAN Peroxisomal multifunctional enzyme type 2 OS=Homo sapiens OX=9606 GN=HSD17B4 PE=1 SV=3;tr|A0A2R8Y7L2|A0A2R8Y7L2_HUMAN Perox	8	0	1	0	1	50.986	474	474;500;589;596;599;711;712;736	0	2.0221	0	3.4	0	6748100
F8W6P5;A0A2R8Y7R2;P68871;E9PEW8;E9PFT6;P02042;A0A0J9YWK4;C9JRG0;CON__P02070;A0A2R8Y7X9;CON__Q3SX09;P69892;P69891;P02100	F8W6P5;A0A2R8Y7R2;P68871;E9PEW8;E9PFT6;P02042	Hemoglobin subunit beta;LVV-hemorphin-7;Spinorphin;Hemoglobin subunit delta	HBB;HBD	tr|F8W6P5|F8W6P5_HUMAN Hemoglobin subunit beta (Fragment) OS=Homo sapiens OX=9606 GN=HBB PE=1 SV=1;tr|A0A2R8Y7R2|A0A2R8Y7R2_HUMAN Hemoglobin subunit beta OS=Homo sapiens OX=9606 GN=HBB PE=1 SV=1;sp|P68871|HBB_HUMAN Hemoglobin subunit beta OS=Homo sapiens O	14	3	0	3	0	9.67	90	90;111;147;104;141;147;55;85;145;168;201;147;147;147	0	13.56	41.1	0	191400000	0
P62263;A0A2R8Y811;E5RH77	P62263;A0A2R8Y811;E5RH77	40S ribosomal protein S14	RPS14	sp|P62263|RS14_HUMAN 40S ribosomal protein S14 OS=Homo sapiens OX=9606 GN=RPS14 PE=1 SV=3;tr|A0A2R8Y811|A0A2R8Y811_HUMAN 40S ribosomal protein S14 (Fragment) OS=Homo sapiens OX=9606 GN=RPS14 PE=1 SV=1;tr|E5RH77|E5RH77_HUMAN 40S ribosomal protein S14 OS=Hom	3	2	2	2	2	16.273	151	151;150;134	0	17.276	15.9	15.9	23894000	288570000
A0A2R8Y8A0;E7ETK0;A0A2R8Y849;A0A2R8YD14;P62847	A0A2R8Y8A0;E7ETK0;A0A2R8Y849;A0A2R8YD14;P62847	40S ribosomal protein S24	RPS24	tr|A0A2R8Y8A0|A0A2R8Y8A0_HUMAN 40S ribosomal protein S24 (Fragment) OS=Homo sapiens OX=9606 GN=RPS24 PE=1 SV=1;tr|E7ETK0|E7ETK0_HUMAN 40S ribosomal protein S24 OS=Homo sapiens OX=9606 GN=RPS24 PE=1 SV=1;tr|A0A2R8Y849|A0A2R8Y849_HUMAN 40S ribosomal protein	5	0	1	0	1	10.248	90	90;131;131;165;133	0	3.6605	0	16.7	0	7735600
J3QKS7;A0A2R8Y855;B4DGM3;Q969G3;A0A2R8YDQ4;J3QL66;A0A2R8YEB8;J3QKX6;J3QR61;A0A2R8Y765;A0A2R8Y7U4;A0A2U3TZQ7;A0A2R8Y7I9;A0A2R8Y4T4;A0A2R8YES3	J3QKS7;A0A2R8Y855;B4DGM3;Q969G3;A0A2R8YDQ4;J3QL66;A0A2R8YEB8;J3QKX6;J3QR61;A0A2R8Y765;A0A2R8Y7U4;A0A2U3TZQ7;A0A2R8Y7I9;A0A2R8Y4T4;A0A2R8YES3	SWI/SNF-related matrix-associated actin-dependent regulator of chromatin subfamily E member 1	SMARCE1	tr|J3QKS7|J3QKS7_HUMAN SWI/SNF-related matrix-associated actin-dependent regulator of chromatin subfamily E member 1 (Fragment) OS=Homo sapiens OX=9606 GN=SMARCE1 PE=1 SV=2;tr|A0A2R8Y855|A0A2R8Y855_HUMAN SWI/SNF-related matrix-associated actin-dependent re	15	0	2	0	2	33.304	287	287;367;393;411;55;77;96;135;259;277;297;311;332;335;347	0	3.9439	0	8	0	4739500
A0A2R8YCS7;Q9Y3Z3	A0A2R8YCS7;Q9Y3Z3	Deoxynucleoside triphosphate triphosphohydrolase SAMHD1	SAMHD1	tr|A0A2R8YCS7|A0A2R8YCS7_HUMAN Deoxynucleoside triphosphate triphosphohydrolase SAMHD1 OS=Homo sapiens OX=9606 GN=SAMHD1 PE=1 SV=1;sp|Q9Y3Z3|SAMH1_HUMAN Deoxynucleoside triphosphate triphosphohydrolase SAMHD1 OS=Homo sapiens OX=9606 GN=SAMHD1 PE=1 SV=2	2	0	1	0	1	67.942	589	589;626	0.00982	0.40251	0	2	0	5560500
Q5VWN6;A0A2R8YH03;J3KPH3	Q5VWN6;A0A2R8YH03	Protein FAM208B	FAM208B	sp|Q5VWN6|TASO2_HUMAN Protein TASOR 2 OS=Homo sapiens OX=9606 GN=TASOR2 PE=1 SV=1;tr|A0A2R8YH03|A0A2R8YH03_HUMAN Protein TASOR 2 OS=Homo sapiens OX=9606 GN=TASOR2 PE=1 SV=1	3	1	6	1	6	268.84	2430	2430;2645;246	0	7.607	0.4	3	55137000	90642000
A0A3B3IRQ9;P55265;A0A3B3ISX1;A0A3B3ITG9	A0A3B3IRQ9;P55265;A0A3B3ISX1;A0A3B3ITG9	Double-stranded RNA-specific adenosine deaminase	ADAR	tr|A0A3B3IRQ9|A0A3B3IRQ9_HUMAN Double-stranded RNA-specific adenosine deaminase (Fragment) OS=Homo sapiens OX=9606 GN=ADAR PE=1 SV=1;sp|P55265|DSRAD_HUMAN Double-stranded RNA-specific adenosine deaminase OS=Homo sapiens OX=9606 GN=ADAR PE=1 SV=4;tr|A0A3B3I	4	0	8	0	8	128.27	1158	1158;1226;707;350	0	52.233	0	8.5	0	307420000
P05062;A0A3B3IS80;A0A087WXX2	P05062;A0A3B3IS80;A0A087WXX2	Fructose-bisphosphate aldolase B;Fructose-bisphosphate aldolase	ALDOB	sp|P05062|ALDOB_HUMAN Fructose-bisphosphate aldolase B OS=Homo sapiens OX=9606 GN=ALDOB PE=1 SV=2;tr|A0A3B3IS80|A0A3B3IS80_HUMAN Fructose-bisphosphate aldolase OS=Homo sapiens OX=9606 GN=ALDOB PE=1 SV=1;tr|A0A087WXX2|A0A087WXX2_HUMAN Fructose-bisphosphate	3	3	0	3	0	39.473	364	364;342;316	0	2.45	11	0	21769000	0
A0A3B3ISR7;E9PIF2;Q13206	A0A3B3ISR7;E9PIF2;Q13206	Probable ATP-dependent RNA helicase DDX10	DDX10	tr|A0A3B3ISR7|A0A3B3ISR7_HUMAN RNA helicase OS=Homo sapiens OX=9606 GN=DDX10 PE=1 SV=1;tr|E9PIF2|E9PIF2_HUMAN RNA helicase OS=Homo sapiens OX=9606 GN=DDX10 PE=1 SV=1;sp|Q13206|DDX10_HUMAN Probable ATP-dependent RNA helicase DDX10 OS=Homo sapiens OX=9606 GN	3	0	1	0	1	77.798	679	679;835;875	0.0017986	0.6838	0	1	0	136960000
A0A3B3IUC9;A0A3B3ITV0;A0A3B3ITX7;E9PG39;A0A3B3ISY9;A0A3B3ISZ0;E9PC15;A0A3B3ITD0;Q53H12	A0A3B3IUC9;A0A3B3ITV0;A0A3B3ITX7;E9PG39;A0A3B3ISY9;A0A3B3ISZ0;E9PC15;A0A3B3ITD0;Q53H12	Acylglycerol kinase, mitochondrial	AGK	tr|A0A3B3IUC9|A0A3B3IUC9_HUMAN Acylglycerol kinase, mitochondrial OS=Homo sapiens OX=9606 GN=AGK PE=1 SV=1;tr|A0A3B3ITV0|A0A3B3ITV0_HUMAN Acylglycerol kinase, mitochondrial (Fragment) OS=Homo sapiens OX=9606 GN=AGK PE=1 SV=1;tr|A0A3B3ITX7|A0A3B3ITX7_HUMAN	9	0	1	0	1	14.805	134	134;138;214;244;330;350;394;418;422	0.0066556	0.43489	0	6.7	0	4248900
A2A2Y8;A0A3B3ITM2;Q9UMD9	A2A2Y8;A0A3B3ITM2;Q9UMD9	Collagen alpha-1(XVII) chain;120 kDa linear IgA disease antigen;97 kDa linear IgA disease antigen	COL17A1	tr|A2A2Y8|A2A2Y8_HUMAN Collagen alpha-1(XVII) chain OS=Homo sapiens OX=9606 GN=COL17A1 PE=1 SV=1;tr|A0A3B3ITM2|A0A3B3ITM2_HUMAN Collagen alpha-1(XVII) chain (Fragment) OS=Homo sapiens OX=9606 GN=COL17A1 PE=1 SV=1;sp|Q9UMD9|COHA1_HUMAN Collagen alpha-1(XVII	3	1	0	1	0	44.075	417	417;604;1497	0.0067568	0.46509	2.2	0	9255200	0
A0A3B3ITT5;P47914	A0A3B3ITT5;P47914	60S ribosomal protein L29	RPL29	tr|A0A3B3ITT5|A0A3B3ITT5_HUMAN 60S ribosomal protein L29 OS=Homo sapiens OX=9606 GN=RPL29 PE=1 SV=1;sp|P47914|RL29_HUMAN 60S ribosomal protein L29 OS=Homo sapiens OX=9606 GN=RPL29 PE=1 SV=2	2	0	1	0	1	18.512	167	167;159	0	7.3858	0	9	0	98966000
Q9Y2W1;A0A3B3ITZ9;H0YF14	Q9Y2W1;A0A3B3ITZ9	Thyroid hormone receptor-associated protein 3	THRAP3	sp|Q9Y2W1|TR150_HUMAN Thyroid hormone receptor-associated protein 3 OS=Homo sapiens OX=9606 GN=THRAP3 PE=1 SV=2;tr|A0A3B3ITZ9|A0A3B3ITZ9_HUMAN Thyroid hormone receptor-associated protein 3 OS=Homo sapiens OX=9606 GN=THRAP3 PE=1 SV=1	3	5	10	5	9	108.66	955	955;910;187	0	43.494	5	12	78256000	350950000
E9PLD3;A0A494BXY3;E9PRG8	E9PLD3;A0A494BXY3;E9PRG8	Uncharacterized protein C11orf98	C11orf98	tr|E9PLD3|E9PLD3_HUMAN Uncharacterized protein OS=Homo sapiens OX=9606 PE=4 SV=1;tr|A0A494BXY3|A0A494BXY3_HUMAN Uncharacterized protein C11orf98 OS=Homo sapiens OX=9606 GN=C11orf98 PE=4 SV=1;sp|E9PRG8|CK098_HUMAN Uncharacterized protein C11orf98 OS=Homo sa	3	0	1	0	1	11.6	99	99;122;123	0	6.1207	0	13.1	0	18757000
A0A494C0J7;Q08188	A0A494C0J7;Q08188	Protein-glutamine gamma-glutamyltransferase E;Protein-glutamine gamma-glutamyltransferase E 50 kDa catalytic chain;Protein-glutamine gamma-glutamyltransferase E 27 kDa non-catalytic chain	TGM3	tr|A0A494C0J7|A0A494C0J7_HUMAN TGc domain-containing protein OS=Homo sapiens OX=9606 PE=4 SV=1;sp|Q08188|TGM3_HUMAN Protein-glutamine gamma-glutamyltransferase E OS=Homo sapiens OX=9606 GN=TGM3 PE=1 SV=4	2	2	1	2	1	78.856	712	712;693	0	3.9899	3.1	1.3	18229000	19128000
A0A494C0N4;Q7Z4L5	A0A494C0N4;Q7Z4L5	Tetratricopeptide repeat protein 21B	TTC21B	tr|A0A494C0N4|A0A494C0N4_HUMAN Tetratricopeptide repeat protein 21B OS=Homo sapiens OX=9606 GN=TTC21B PE=1 SV=1;sp|Q7Z4L5|TT21B_HUMAN Tetratricopeptide repeat protein 21B OS=Homo sapiens OX=9606 GN=TTC21B PE=1 SV=2	2	0	1	0	1	146	1274	1274;1316	0	1.0542	0	0.8	0	20622000
H0YFD2;F8WFC1;A0A494C108;Q8N9T8	H0YFD2;F8WFC1;A0A494C108;Q8N9T8	Protein KRI1 homolog	KRI1	tr|H0YFD2|H0YFD2_HUMAN Protein KRI1 homolog (Fragment) OS=Homo sapiens OX=9606 GN=KRI1 PE=1 SV=4;tr|F8WFC1|F8WFC1_HUMAN Protein KRI1 homolog (Fragment) OS=Homo sapiens OX=9606 GN=KRI1 PE=1 SV=2;tr|A0A494C108|A0A494C108_HUMAN Protein KRI1 homolog OS=Homo sa	4	0	1	0	1	21.872	186	186;197;709;703	0	2.2824	0	6.5	0	6190600
A0A494C128;O00567;H0Y653;H0YDU4;Q5JXT2	A0A494C128;O00567;H0Y653;H0YDU4;Q5JXT2	Nucleolar protein 56	NOP56	tr|A0A494C128|A0A494C128_HUMAN Nucleolar protein 56 OS=Homo sapiens OX=9606 GN=NOP56 PE=1 SV=1;sp|O00567|NOP56_HUMAN Nucleolar protein 56 OS=Homo sapiens OX=9606 GN=NOP56 PE=1 SV=4;tr|H0Y653|H0Y653_HUMAN Nucleolar protein 56 (Fragment) OS=Homo sapiens OX=9	5	0	2	0	2	53.05	478	478;594;219;252;281	0	6.1781	0	4.8	0	17622000
C9J0D1;A0A494C189;Q71UI9;P0C0S5;C9J386	C9J0D1;A0A494C189;Q71UI9;P0C0S5;C9J386	Histone H2A;Histone H2A.V;Histone H2A.Z	H2AFV;H2AFZ	tr|C9J0D1|C9J0D1_HUMAN Histone H2A OS=Homo sapiens OX=9606 GN=H2AFV PE=1 SV=1;tr|A0A494C189|A0A494C189_HUMAN Histone H2A OS=Homo sapiens OX=9606 GN=H2AFZ PE=1 SV=1;sp|Q71UI9|H2AV_HUMAN Histone H2A.V OS=Homo sapiens OX=9606 GN=H2AFV PE=1 SV=3;sp|P0C0S5|H2AZ	5	2	2	1	1	13.163	122	122;127;128;128;76	0	2.8849	13.9	15.6	0	64269000
P78347;A0A494C1K3;A0A494C0Q7	P78347;A0A494C1K3;A0A494C0Q7	General transcription factor II-I	GTF2I	sp|P78347|GTF2I_HUMAN General transcription factor II-I OS=Homo sapiens OX=9606 GN=GTF2I PE=1 SV=2;tr|A0A494C1K3|A0A494C1K3_HUMAN General transcription factor II-I OS=Homo sapiens OX=9606 GN=GTF2I PE=1 SV=1;tr|A0A494C0Q7|A0A494C0Q7_HUMAN General transcript	3	0	2	0	2	112.42	998	998;1159;192	0	1.5255	0	2.3	0	20391000
C9JXK0;A0A494C1L1;Q14739	C9JXK0;A0A494C1L1;Q14739	Lamin-B receptor	LBR	tr|C9JXK0|C9JXK0_HUMAN Delta(14)-sterol reductase LBR (Fragment) OS=Homo sapiens OX=9606 GN=LBR PE=1 SV=1;tr|A0A494C1L1|A0A494C1L1_HUMAN Delta(14)-sterol reductase LBR OS=Homo sapiens OX=9606 GN=LBR PE=1 SV=1;sp|Q14739|LBR_HUMAN Delta(14)-sterol reductase	3	0	1	0	1	24.284	213	213;411;615	0.0018657	0.77534	0	3.8	0	20833000
A0A494C1S7;Q9Y5Q9	A0A494C1S7;Q9Y5Q9	General transcription factor 3C polypeptide 3	GTF3C3	tr|A0A494C1S7|A0A494C1S7_HUMAN General transcription factor 3C polypeptide 3 OS=Homo sapiens OX=9606 GN=GTF3C3 PE=1 SV=1;sp|Q9Y5Q9|TF3C3_HUMAN General transcription factor 3C polypeptide 3 OS=Homo sapiens OX=9606 GN=GTF3C3 PE=1 SV=1	2	0	1	0	1	71.458	631	631;886	0	1.0486	0	1.9	0	6365700
A0A494C1T6;D6RFM5;P31040	A0A494C1T6;D6RFM5;P31040	Succinate dehydrogenase [ubiquinone] flavoprotein subunit, mitochondrial	SDHA	tr|A0A494C1T6|A0A494C1T6_HUMAN FAD_binding_2 domain-containing protein OS=Homo sapiens OX=9606 PE=4 SV=1;tr|D6RFM5|D6RFM5_HUMAN Succinate dehydrogenase [ubiquinone] flavoprotein subunit, mitochondrial OS=Homo sapiens OX=9606 GN=SDHA PE=1 SV=1;sp|P31040|SDH	3	1	0	1	0	38.614	356	356;583;664	0	1.7695	3.1	0	4867200	0
A0A499FI48;P13667	A0A499FI48;P13667	Protein disulfide-isomerase A4	PDIA4	tr|A0A499FI48|A0A499FI48_HUMAN Protein disulfide-isomerase OS=Homo sapiens OX=9606 GN=PDIA4 PE=1 SV=1;sp|P13667|PDIA4_HUMAN Protein disulfide-isomerase A4 OS=Homo sapiens OX=9606 GN=PDIA4 PE=1 SV=2	2	2	0	2	0	73.06	646	646;645	0	3.1759	3.6	0	6147800	0
A2A2A0;A2A299;P21980	A2A2A0;A2A299;P21980	Protein-glutamine gamma-glutamyltransferase 2	TGM2	tr|A2A2A0|A2A2A0_HUMAN Protein-glutamine gamma-glutamyltransferase 2 (Fragment) OS=Homo sapiens OX=9606 GN=TGM2 PE=1 SV=8;tr|A2A299|A2A299_HUMAN Protein-glutamine gamma-glutamyltransferase 2 (Fragment) OS=Homo sapiens OX=9606 GN=TGM2 PE=1 SV=8;sp|P21980|TG	3	1	1	1	1	17.813	159	159;280;687	0	0.99569	5	5	5715600	5283000
H0Y5G7;A2RRP1	H0Y5G7;A2RRP1	Neuroblastoma-amplified sequence	NBAS	tr|H0Y5G7|H0Y5G7_HUMAN Neuroblastoma-amplified sequence (Fragment) OS=Homo sapiens OX=9606 GN=NBAS PE=1 SV=1;sp|A2RRP1|NBAS_HUMAN Neuroblastoma-amplified sequence OS=Homo sapiens OX=9606 GN=NBAS PE=1 SV=2	2	0	1	0	1	160.41	1419	1419;2371	0	1.3472	0	0.7	0	10631000
A6NHQ2	A6NHQ2	rRNA/tRNA 2-O-methyltransferase fibrillarin-like protein 1	FBLL1	sp|A6NHQ2|FBLL1_HUMAN rRNA/tRNA 2-O-methyltransferase fibrillarin-like protein 1 OS=Homo sapiens OX=9606 GN=FBLL1 PE=3 SV=2	1	0	1	0	1	34.803	334	334	0	1.6753	0	3.3	0	17512000
H7BY10;K7EJV9;K7ERT8;A8MUS3;P62750;K7EMA7	H7BY10;K7EJV9;K7ERT8;A8MUS3;P62750;K7EMA7	60S ribosomal protein L23a	RPL23A	tr|H7BY10|H7BY10_HUMAN 60S ribosomal protein L23a (Fragment) OS=Homo sapiens OX=9606 GN=RPL23A PE=1 SV=1;tr|K7EJV9|K7EJV9_HUMAN 60S ribosomal protein L23a (Fragment) OS=Homo sapiens OX=9606 GN=RPL23A PE=1 SV=1;tr|K7ERT8|K7ERT8_HUMAN 60S ribosomal protein L	6	0	5	0	5	17.692	158	158;170;175;194;156;70	0	7.14	0	31.6	0	418390000
A8MW49;P07148	A8MW49;P07148	Fatty acid-binding protein, liver	FABP1	tr|A8MW49|A8MW49_HUMAN Fatty acid-binding protein, liver OS=Homo sapiens OX=9606 GN=FABP1 PE=1 SV=1;sp|P07148|FABPL_HUMAN Fatty acid-binding protein, liver OS=Homo sapiens OX=9606 GN=FABP1 PE=1 SV=1	2	1	0	1	0	13.808	124	124;127	0	1.1558	8.9	0	28439000	0
C9JHP4;C9K0Q7;B0QY89;Q9Y262;H7C3A0	C9JHP4;C9K0Q7;B0QY89;Q9Y262;H7C3A0	Eukaryotic translation initiation factor 3 subunit L	EIF3L	tr|C9JHP4|C9JHP4_HUMAN Eukaryotic translation initiation factor 3 subunit L (Fragment) OS=Homo sapiens OX=9606 GN=EIF3L PE=1 SV=1;tr|C9K0Q7|C9K0Q7_HUMAN Eukaryotic translation initiation factor 3 subunit L (Fragment) OS=Homo sapiens OX=9606 GN=EIF3L PE=1 S	5	1	2	1	2	17.76	150	150;183;607;564;127	0	4.6113	6	14.7	10571000	35745000
B0QZK4;X6RGJ2;Q5SSJ5;Q5SWC8	B0QZK4;X6RGJ2;Q5SSJ5;Q5SWC8	Heterochromatin protein 1-binding protein 3	HP1BP3	tr|B0QZK4|B0QZK4_HUMAN Heterochromatin protein 1-binding protein 3 (Fragment) OS=Homo sapiens OX=9606 GN=HP1BP3 PE=1 SV=1;tr|X6RGJ2|X6RGJ2_HUMAN Heterochromatin protein 1-binding protein 3 (Fragment) OS=Homo sapiens OX=9606 GN=HP1BP3 PE=1 SV=1;sp|Q5SSJ5|HP	4	0	7	0	7	28.515	253	253;327;553;278	0	24.508	0	28.9	0	349270000
B0YJC4;P08670;A0A1B0GVG8;A0A1B0GTT5;B0YJC5;H7C5W5;A0A1W2PRT3;A0A1X7SBR3;A0A1W2PR46;P14136;P41219;P17661	B0YJC4;P08670;A0A1B0GVG8;A0A1B0GTT5;B0YJC5	Vimentin	VIM	tr|B0YJC4|B0YJC4_HUMAN Vimentin OS=Homo sapiens OX=9606 GN=VIM PE=1 SV=1;sp|P08670|VIME_HUMAN Vimentin OS=Homo sapiens OX=9606 GN=VIM PE=1 SV=4;tr|A0A1B0GVG8|A0A1B0GVG8_HUMAN Vimentin (Fragment) OS=Homo sapiens OX=9606 GN=VIM PE=1 SV=1;tr|A0A1B0GTT5|A0A1B0	12	6	2	5	1	49.653	431	431;466;109;149;228;200;326;472;505;432;470;470	0	7.0836	13	3.7	64659000	8769800
B1AH48;Q16762	B1AH48;Q16762	Thiosulfate sulfurtransferase	TST	tr|B1AH48|B1AH48_HUMAN Thiosulfate sulfurtransferase (Fragment) OS=Homo sapiens OX=9606 GN=TST PE=1 SV=1;sp|Q16762|THTR_HUMAN Thiosulfate sulfurtransferase OS=Homo sapiens OX=9606 GN=TST PE=1 SV=4	2	1	0	1	0	14.236	124	124;297	0	1.2278	9.7	0	2977400	0
J3KSC4;J3QLK0;B1AH77;B1AH78;B1AH80;P63000;P60763;P15153	J3KSC4;J3QLK0;B1AH77;B1AH78;B1AH80;P63000;P60763;P15153	Ras-related C3 botulinum toxin substrate 1;Ras-related C3 botulinum toxin substrate 3;Ras-related C3 botulinum toxin substrate 2	RAC3;RAC2;RAC1	tr|J3KSC4|J3KSC4_HUMAN Ras-related C3 botulinum toxin substrate 3 (Fragment) OS=Homo sapiens OX=9606 GN=RAC3 PE=1 SV=1;tr|J3QLK0|J3QLK0_HUMAN Ras-related C3 botulinum toxin substrate 3 (Fragment) OS=Homo sapiens OX=9606 GN=RAC3 PE=1 SV=1;tr|B1AH77|B1AH77_H	8	0	1	0	1	14.831	130	130;136;148;166;185;192;192;192	0	1.4821	0	7.7	0	12041000
B1AN99;P35030	B1AN99;P35030	Trypsin-3	PRSS3	tr|B1AN99|B1AN99_HUMAN Trypsin-3 (Fragment) OS=Homo sapiens OX=9606 GN=PRSS3 PE=1 SV=8;sp|P35030|TRY3_HUMAN Trypsin-3 OS=Homo sapiens OX=9606 GN=PRSS3 PE=1 SV=2	2	1	1	1	1	19.288	177	177;304	0	5.5378	7.3	7.3	46546000	40027000
P07910;G3V2Q1;G3V4C1;B2R5W2;B4DY08;G3V4W0;G3V576;G3V555;A0A0G2JNQ3;A0A0G2JPF8;G3V575;B2RXH8;B7ZW38;O60812;P0DMR1;B4DSU6;G3V251;G3V3K6;G3V5X6;G3V5V7;G3V2D6;G3V4M8;G3V2H6	P07910;G3V2Q1;G3V4C1;B2R5W2;B4DY08;G3V4W0;G3V576;G3V555;A0A0G2JNQ3;A0A0G2JPF8;G3V575;B2RXH8;B7ZW38;O60812;P0DMR1;B4DSU6;G3V251;G3V3K6;G3V5X6	Heterogeneous nuclear ribonucleoproteins C1/C2;Heterogeneous nuclear ribonucleoprotein C-like 2;Heterogeneous nuclear ribonucleoprotein C-like 3;Heterogeneous nuclear ribonucleoprotein C-like 1;Heterogeneous nuclear ribonucleoprotein C-like 4	HNRNPC;HNRNPCL2;HNRNPCL3;HNRNPCL1;HNRNPCL4	sp|P07910|HNRPC_HUMAN Heterogeneous nuclear ribonucleoproteins C1/C2 OS=Homo sapiens OX=9606 GN=HNRNPC PE=1 SV=4;tr|G3V2Q1|G3V2Q1_HUMAN Heterogeneous nuclear ribonucleoproteins C1/C2 OS=Homo sapiens OX=9606 GN=HNRNPC PE=1 SV=1;tr|G3V4C1|G3V4C1_HUMAN Hetero	23	9	12	9	12	33.67	306	306;305;292;290;288;262;231;175;293;293;187;293;293;293;293;147;126;121;117;180;214;66;54	0	28.047	24.2	35.9	209580000	455390000
K7EMV3;K7EP01;B4DEB1;K7EK07;Q5TEC6;K7ES00;Q6NXT2;Q71DI3;Q16695;P84243;P68431	K7EMV3;K7EP01;B4DEB1;K7EK07;Q5TEC6;K7ES00;Q6NXT2;Q71DI3;Q16695;P84243;P68431	Histone H3;Histone H3.3C;Histone H3.2;Histone H3.1t;Histone H3.3;Histone H3.1	H3F3B;H3F3A;HIST2H3PS2;H3F3C;HIST2H3A;HIST3H3;HIST1H3A	tr|K7EMV3|K7EMV3_HUMAN Histone H3 OS=Homo sapiens OX=9606 GN=H3F3B PE=1 SV=1;tr|K7EP01|K7EP01_HUMAN Histone H3.3 OS=Homo sapiens OX=9606 GN=H3F3B PE=1 SV=1;tr|B4DEB1|B4DEB1_HUMAN Histone H3 OS=Homo sapiens OX=9606 GN=H3F3A PE=1 SV=1;tr|K7EK07|K7EK07_HUMAN	11	1	1	1	1	10.334	92	92;113;123;132;136;151;135;136;136;136;136	0	1.7505	9.8	9.8	58459000	161480000
B4DR61;P61619	B4DR61;P61619	Protein transport protein Sec61 subunit alpha isoform 1	SEC61A1	tr|B4DR61|B4DR61_HUMAN Protein transport protein Sec61 subunit alpha isoform 1 OS=Homo sapiens OX=9606 GN=SEC61A1 PE=1 SV=1;sp|P61619|S61A1_HUMAN Protein transport protein Sec61 subunit alpha isoform 1 OS=Homo sapiens OX=9606 GN=SEC61A1 PE=1 SV=2	2	0	1	0	1	52.949	482	482;476	0	1.77	0	2.3	0	23179000
P0CG48;F5GYU3;Q96C32;Q5PY61;J3QKN0;F5GXK7;F5H747;F5H388;B4DV12;F5H265;F5H2Z3;F5H6Q2;J3QTR3;Q49A90;J3QS39;M0R1V7;P62987;P62979;P0CG47;M0R2S1;M0R1M6;F5GZ39;A0A2R8Y422;J3QSA3	P0CG48;F5GYU3;Q96C32;Q5PY61;J3QKN0;F5GXK7;F5H747;F5H388;B4DV12;F5H265;F5H2Z3;F5H6Q2;J3QTR3;Q49A90;J3QS39;M0R1V7;P62987;P62979;P0CG47;M0R2S1;M0R1M6;F5GZ39;A0A2R8Y422;J3QSA3	Polyubiquitin-C;Ubiquitin;Ubiquitin-60S ribosomal protein L40;Ubiquitin;60S ribosomal protein L40;Ubiquitin-40S ribosomal protein S27a;Ubiquitin;40S ribosomal protein S27a;Polyubiquitin-B;Ubiquitin	UBC;UBB;RPS27A;UBA52	sp|P0CG48|UBC_HUMAN Polyubiquitin-C OS=Homo sapiens OX=9606 GN=UBC PE=1 SV=3;tr|F5GYU3|F5GYU3_HUMAN Polyubiquitin-C (Fragment) OS=Homo sapiens OX=9606 GN=UBC PE=1 SV=1;tr|Q96C32|Q96C32_HUMAN Polyubiquitin-C OS=Homo sapiens OX=9606 GN=UBC PE=1 SV=1;tr|Q5PY6	24	1	2	1	2	77.038	685	685;134;305;229;206;169;160;155;153;149;136;122;106;95;93;63;128;156;229;138;114;61;156;43	0	45.575	21	32.8	27840000	240410000
B4DY09;Q12905;X6R6Z1;A0A0A0MRL0	B4DY09;Q12905;X6R6Z1	Interleukin enhancer-binding factor 2	ILF2	tr|B4DY09|B4DY09_HUMAN Interleukin enhancer-binding factor 2 OS=Homo sapiens OX=9606 GN=ILF2 PE=1 SV=1;sp|Q12905|ILF2_HUMAN Interleukin enhancer-binding factor 2 OS=Homo sapiens OX=9606 GN=ILF2 PE=1 SV=2;tr|X6R6Z1|X6R6Z1_HUMAN Interleukin enhancer-binding	4	1	4	1	4	38.91	352	352;390;115;150	0	11.72	4	15.6	4495400	101860000
B4E099;Q8NFT6	B4E099;Q8NFT6	Protein DBF4 homolog B	DBF4B	tr|B4E099|B4E099_HUMAN Protein DBF4 homolog B OS=Homo sapiens OX=9606 GN=DBF4B PE=1 SV=1;sp|Q8NFT6|DBF4B_HUMAN Protein DBF4 homolog B OS=Homo sapiens OX=9606 GN=DBF4B PE=1 SV=1	2	1	0	1	0	16.961	157	157;615	0.006734	0.4592	6.4	0	48022000	0
Q99613;B5ME19	Q99613;B5ME19	Eukaryotic translation initiation factor 3 subunit C;Eukaryotic translation initiation factor 3 subunit C-like protein	EIF3C;EIF3CL	sp|Q99613|EIF3C_HUMAN Eukaryotic translation initiation factor 3 subunit C OS=Homo sapiens OX=9606 GN=EIF3C PE=1 SV=1;sp|B5ME19|EIFCL_HUMAN Eukaryotic translation initiation factor 3 subunit C-like protein OS=Homo sapiens OX=9606 GN=EIF3CL PE=1 SV=1	2	1	4	1	4	105.34	913	913;914	0	24.677	1.1	5.3	6475700	96281000
C9JJZ7;H7BXH8;B7WPG3;C9IYN3;D6W592;Q8WVV9	C9JJZ7;H7BXH8;B7WPG3;C9IYN3;D6W592;Q8WVV9	Heterogeneous nuclear ribonucleoprotein L-like	HNRNPLL;HNRPLL	tr|C9JJZ7|C9JJZ7_HUMAN Heterogeneous nuclear ribonucleoprotein L-like (Fragment) OS=Homo sapiens OX=9606 GN=HNRNPLL PE=1 SV=1;tr|H7BXH8|H7BXH8_HUMAN Heterogeneous nuclear ribonucleoprotein L-like (Fragment) OS=Homo sapiens OX=9606 GN=HNRNPLL PE=1 SV=1;tr|B	6	0	2	0	2	16.424	149	149;217;508;537;542;542	0	9.4023	0	15.4	0	8816500
H7C2W9;C9JU56;B7Z4E3;B7Z4C8;P62899;B8ZZK4	H7C2W9;C9JU56;B7Z4E3;B7Z4C8;P62899;B8ZZK4	60S ribosomal protein L31	RPL31	tr|H7C2W9|H7C2W9_HUMAN 60S ribosomal protein L31 (Fragment) OS=Homo sapiens OX=9606 GN=RPL31 PE=1 SV=1;tr|C9JU56|C9JU56_HUMAN 60S ribosomal protein L31 (Fragment) OS=Homo sapiens OX=9606 GN=RPL31 PE=1 SV=1;tr|B7Z4E3|B7Z4E3_HUMAN 60S ribosomal protein L31 O	6	1	2	1	2	12.701	108	108;115;120;130;125;79	0	12.036	13	21.3	3563800	519130000
B7Z6D5;Q96GQ7	B7Z6D5;Q96GQ7	Probable ATP-dependent RNA helicase DDX27	DDX27	tr|B7Z6D5|B7Z6D5_HUMAN Probable ATP-dependent RNA helicase DDX27 OS=Homo sapiens OX=9606 GN=DDX27 PE=1 SV=1;sp|Q96GQ7|DDX27_HUMAN Probable ATP-dependent RNA helicase DDX27 OS=Homo sapiens OX=9606 GN=DDX27 PE=1 SV=2	2	0	2	0	2	86.604	765	765;796	0	4.6547	0	3.4	0	14702000
B7Z8L1;F8W0Q9;Q8NEY8;F8WF16;F8W6A0	B7Z8L1;F8W0Q9;Q8NEY8;F8WF16;F8W6A0	Periphilin-1	PPHLN1	tr|B7Z8L1|B7Z8L1_HUMAN Periphilin-1 OS=Homo sapiens OX=9606 GN=PPHLN1 PE=1 SV=1;tr|F8W0Q9|F8W0Q9_HUMAN Periphilin-1 OS=Homo sapiens OX=9606 GN=PPHLN1 PE=1 SV=1;sp|Q8NEY8|PPHLN_HUMAN Periphilin-1 OS=Homo sapiens OX=9606 GN=PPHLN1 PE=1 SV=2;tr|F8WF16|F8WF16_	5	0	3	0	3	38.914	340	340;385;458;303;363	0	1.8945	0	6.8	0	29929000
B8ZZL8;S4R3N1;P61604	B8ZZL8;S4R3N1;P61604	10 kDa heat shock protein, mitochondrial	HSPE1;HSPE1-MOB4	tr|B8ZZL8|B8ZZL8_HUMAN 10 kDa heat shock protein, mitochondrial OS=Homo sapiens OX=9606 GN=HSPE1 PE=1 SV=1;tr|S4R3N1|S4R3N1_HUMAN HSPE1-MOB4 readthrough OS=Homo sapiens OX=9606 GN=HSPE1-MOB4 PE=3 SV=1;sp|P61604|CH10_HUMAN 10 kDa heat shock protein, mitocho	3	1	0	1	0	10.689	101	101;261;102	0	2.3002	13.9	0	2962500	0
B8ZZZ7;Q9NUQ6;F2Z2S1;C9JKE4;F8VZ02;F8VT91;C9JGM8;C9JW67;F8W6C2	B8ZZZ7;Q9NUQ6;F2Z2S1;C9JKE4;F8VZ02;F8VT91;C9JGM8;C9JW67;F8W6C2	SPATS2-like protein	SPATS2L	tr|B8ZZZ7|B8ZZZ7_HUMAN DNA polymerase-transactivated protein 6, isoform CRA_b OS=Homo sapiens OX=9606 GN=SPATS2L PE=1 SV=1;sp|Q9NUQ6|SPS2L_HUMAN SPATS2-like protein OS=Homo sapiens OX=9606 GN=SPATS2L PE=1 SV=2;tr|F2Z2S1|F2Z2S1_HUMAN SPATS2-like protein (Fr	9	0	2	0	2	54.945	498	498;558;139;154;173;188;193;238;265	0	1.2426	0	6	0	19990000
H7C463;C9J406;B9A067;Q16891;A0A087WYS0	H7C463;C9J406;B9A067;Q16891	MICOS complex subunit MIC60	IMMT	tr|H7C463|H7C463_HUMAN MICOS complex subunit MIC60 (Fragment) OS=Homo sapiens OX=9606 GN=IMMT PE=1 SV=1;tr|C9J406|C9J406_HUMAN MICOS complex subunit MIC60 OS=Homo sapiens OX=9606 GN=IMMT PE=1 SV=1;tr|B9A067|B9A067_HUMAN MICOS complex subunit MIC60 OS=Homo	5	0	3	0	3	68.064	613	613;659;711;758;372	0	40.43	0	4.7	0	44692000
C9JD32;B9ZVP7;J3KT29;P62829	C9JD32;B9ZVP7;J3KT29;P62829	60S ribosomal protein L23	RPL23	tr|C9JD32|C9JD32_HUMAN 60S ribosomal protein L23 (Fragment) OS=Homo sapiens OX=9606 GN=RPL23 PE=1 SV=1;tr|B9ZVP7|B9ZVP7_HUMAN 60S ribosomal protein L23 OS=Homo sapiens OX=9606 GN=RPL23 PE=1 SV=1;tr|J3KT29|J3KT29_HUMAN 60S ribosomal protein L23 OS=Homo sapi	4	0	2	0	2	9.6694	91	91;114;122;140	0	7.2711	0	38.5	0	70758000
C9J0E4;P01040	C9J0E4;P01040	Cystatin-A;Cystatin-A, N-terminally processed	CSTA	tr|C9J0E4|C9J0E4_HUMAN Cystatin-A OS=Homo sapiens OX=9606 GN=CSTA PE=1 SV=1;sp|P01040|CYTA_HUMAN Cystatin-A OS=Homo sapiens OX=9606 GN=CSTA PE=1 SV=1	2	1	1	1	1	7.0861	63	63;98	0	2.7996	12.7	19	2681400	24060000
C9J1C5;H0YMV8;Q71UM5;P42677	C9J1C5;H0YMV8;Q71UM5;P42677	40S ribosomal protein S27;40S ribosomal protein S27-like	RPS27L;RPS27	tr|C9J1C5|C9J1C5_HUMAN 40S ribosomal protein S27 OS=Homo sapiens OX=9606 GN=RPS27L PE=3 SV=1;tr|H0YMV8|H0YMV8_HUMAN 40S ribosomal protein S27 OS=Homo sapiens OX=9606 GN=RPS27L PE=1 SV=1;sp|Q71UM5|RS27L_HUMAN 40S ribosomal protein S27-like OS=Homo sapiens O	4	0	1	0	1	5.6466	52	52;100;84;84	0	1.8214	0	15.4	0	94343000
C9J4Z3;P61513;G5E9R3;M0R0A1;Q6P4E4;E9PEL3;M0R2L6;A6NKH3	C9J4Z3;P61513;G5E9R3;M0R0A1;Q6P4E4;E9PEL3;M0R2L6;A6NKH3	60S ribosomal protein L37a;Putative 60S ribosomal protein L37a-like protein	RPL37A;RPL37AP8	tr|C9J4Z3|C9J4Z3_HUMAN 60S ribosomal protein L37a OS=Homo sapiens OX=9606 GN=RPL37A PE=1 SV=1;sp|P61513|RL37A_HUMAN 60S ribosomal protein L37a OS=Homo sapiens OX=9606 GN=RPL37A PE=1 SV=2;tr|G5E9R3|G5E9R3_HUMAN 60S ribosomal protein L37a OS=Homo sapiens OX=	8	0	2	0	2	7.624	68	68;92;58;60;72;75;88;93	0	29.379	0	38.2	0	56942000
C9J9S3;C9JP48;P62140	C9J9S3;C9JP48;P62140	Serine/threonine-protein phosphatase;Serine/threonine-protein phosphatase PP1-beta catalytic subunit	PPP1CB	tr|C9J9S3|C9J9S3_HUMAN Serine/threonine-protein phosphatase (Fragment) OS=Homo sapiens OX=9606 GN=PPP1CB PE=1 SV=1;tr|C9JP48|C9JP48_HUMAN Serine/threonine-protein phosphatase (Fragment) OS=Homo sapiens OX=9606 GN=PPP1CB PE=1 SV=1;sp|P62140|PP1B_HUMAN Serin	3	0	1	0	1	14.265	125	125;138;327	0	8.8558	0	10.4	0	8525500
C9J9V2;Q9BV44	C9J9V2;Q9BV44	THUMP domain-containing protein 3	THUMPD3	tr|C9J9V2|C9J9V2_HUMAN THUMP domain-containing protein 3 (Fragment) OS=Homo sapiens OX=9606 GN=THUMPD3 PE=1 SV=1;sp|Q9BV44|THUM3_HUMAN THUMP domain-containing protein 3 OS=Homo sapiens OX=9606 GN=THUMPD3 PE=1 SV=1	2	0	1	0	1	13.801	123	123;507	0	1.531	0	10.6	0	17106000
C9JB90;C9JU14;J3KR73;Q9NRW1;P20340;Q14964	C9JB90;C9JU14;J3KR73;Q9NRW1;P20340;Q14964	Ras-related protein Rab-6B;Ras-related protein Rab-6A;Ras-related protein Rab-39A	RAB6B;RAB6A;RAB39A	tr|C9JB90|C9JB90_HUMAN Ras-related protein Rab-6B (Fragment) OS=Homo sapiens OX=9606 GN=RAB6B PE=4 SV=1;tr|C9JU14|C9JU14_HUMAN Ras-related protein Rab-6B (Fragment) OS=Homo sapiens OX=9606 GN=RAB6B PE=1 SV=3;tr|J3KR73|J3KR73_HUMAN Ras-related protein Rab-6	6	1	0	1	0	5.8575	49	49;83;124;208;208;217	0.0018416	0.73304	22.4	0	2809900	0
F8WEL7;C9JEV9;O95639	F8WEL7;C9JEV9;O95639	Cleavage and polyadenylation specificity factor subunit 4	CPSF4	tr|F8WEL7|F8WEL7_HUMAN Cleavage and polyadenylation-specificity factor subunit 4 OS=Homo sapiens OX=9606 GN=CPSF4 PE=1 SV=1;tr|C9JEV9|C9JEV9_HUMAN Cleavage and polyadenylation-specificity factor subunit 4 OS=Homo sapiens OX=9606 GN=CPSF4 PE=1 SV=1;sp|O9563	3	0	1	0	1	4.7322	44	44;211;269	0	1.2189	0	25	0	15603000
C9JLV6;C9JRL4;C9JF79;P40925	C9JLV6;C9JRL4;C9JF79;P40925	Malate dehydrogenase;Malate dehydrogenase, cytoplasmic	MDH1	tr|C9JLV6|C9JLV6_HUMAN Malate dehydrogenase, cytoplasmic (Fragment) OS=Homo sapiens OX=9606 GN=MDH1 PE=1 SV=1;tr|C9JRL4|C9JRL4_HUMAN Malate dehydrogenase, cytoplasmic (Fragment) OS=Homo sapiens OX=9606 GN=MDH1 PE=1 SV=8;tr|C9JF79|C9JF79_HUMAN Malate dehydr	4	1	0	1	0	12.361	114	114;119;222;334	0	2.0032	11.4	0	2563700	0
E7EV54;C9JFV4;Q8IZL8	E7EV54;C9JFV4;Q8IZL8	Proline-, glutamic acid- and leucine-rich protein 1	PELP1	tr|E7EV54|E7EV54_HUMAN Proline-, glutamic acid- and leucine-rich protein 1 OS=Homo sapiens OX=9606 GN=PELP1 PE=1 SV=1;tr|C9JFV4|C9JFV4_HUMAN Proline-, glutamic acid- and leucine-rich protein 1 OS=Homo sapiens OX=9606 GN=PELP1 PE=1 SV=2;sp|Q8IZL8|PELP1_HUMA	3	0	1	0	1	96.906	906	906;1180;1130	0.0068143	0.4801	0	1.4	0	5135400
C9JXB8;C9JNW5;P83731	C9JXB8;C9JNW5;P83731	60S ribosomal protein L24	RPL24	tr|C9JXB8|C9JXB8_HUMAN 60S ribosomal protein L24 OS=Homo sapiens OX=9606 GN=RPL24 PE=1 SV=1;tr|C9JNW5|C9JNW5_HUMAN 60S ribosomal protein L24 OS=Homo sapiens OX=9606 GN=RPL24 PE=1 SV=1;sp|P83731|RL24_HUMAN 60S ribosomal protein L24 OS=Homo sapiens OX=9606 G	3	0	5	0	5	14.369	121	121;150;157	0	24.663	0	35.5	0	185610000
C9JQV0;Q9BRJ6;H7C0T1;H7C2R9	C9JQV0;Q9BRJ6;H7C0T1;H7C2R9	Uncharacterized protein C7orf50	C7orf50	tr|C9JQV0|C9JQV0_HUMAN Uncharacterized protein C7orf50 (Fragment) OS=Homo sapiens OX=9606 GN=C7orf50 PE=1 SV=1;sp|Q9BRJ6|CG050_HUMAN Uncharacterized protein C7orf50 OS=Homo sapiens OX=9606 GN=C7orf50 PE=1 SV=1;tr|H7C0T1|H7C0T1_HUMAN Uncharacterized protein	4	0	2	0	2	21.883	192	192;194;162;179	0	3.4318	0	17.2	0	13928000
C9JZR2;O60716;H0YC95;E9PRE2;E9PKY0;E9PKL1	C9JZR2;O60716	Catenin delta-1	CTNND1	tr|C9JZR2|C9JZR2_HUMAN Catenin delta-1 OS=Homo sapiens OX=9606 GN=CTNND1 PE=1 SV=2;sp|O60716|CTND1_HUMAN Catenin delta-1 OS=Homo sapiens OX=9606 GN=CTNND1 PE=1 SV=1	6	3	13	3	13	104.85	938	938;968;123;261;126;128	0	60.706	4.1	16.3	20400000	549420000
C9K025;P18077;F8WBS5;F8WB72	C9K025;P18077;F8WBS5;F8WB72	60S ribosomal protein L35a	RPL35A	tr|C9K025|C9K025_HUMAN 60S ribosomal protein L35a (Fragment) OS=Homo sapiens OX=9606 GN=RPL35A PE=1 SV=1;sp|P18077|RL35A_HUMAN 60S ribosomal protein L35a OS=Homo sapiens OX=9606 GN=RPL35A PE=1 SV=2;tr|F8WBS5|F8WBS5_HUMAN 60S ribosomal protein L35a OS=Homo	4	1	3	1	3	10.645	94	94;110;55;57	0	21.633	7.4	29.8	9927900	133400000
D3YTB1;F8W727;P62910	D3YTB1;F8W727;P62910	60S ribosomal protein L32	RPL32	tr|D3YTB1|D3YTB1_HUMAN 60S ribosomal protein L32 (Fragment) OS=Homo sapiens OX=9606 GN=RPL32 PE=1 SV=1;tr|F8W727|F8W727_HUMAN 60S ribosomal protein L32 OS=Homo sapiens OX=9606 GN=RPL32 PE=1 SV=1;sp|P62910|RL32_HUMAN 60S ribosomal protein L32 OS=Homo sapien	3	0	2	0	2	15.616	133	133;153;135	0	3.1931	0	15	0	96229000
D6R9M0;O00139	D6R9M0;O00139	Kinesin-like protein KIF2A	KIF2A	tr|D6R9M0|D6R9M0_HUMAN Kinesin-like protein KIF2A (Fragment) OS=Homo sapiens OX=9606 GN=KIF2A PE=1 SV=1;sp|O00139|KIF2A_HUMAN Kinesin-like protein KIF2A OS=Homo sapiens OX=9606 GN=KIF2A PE=1 SV=3	2	0	2	0	2	32.692	284	284;706	0.0035336	0.60066	0	5.3	0	18958000
D6R9P3;D6RD18;D6RBZ0;Q99729	D6R9P3;D6RD18;D6RBZ0;Q99729	Heterogeneous nuclear ribonucleoprotein A/B	HNRNPAB	tr|D6R9P3|D6R9P3_HUMAN Heterogeneous nuclear ribonucleoprotein A/B OS=Homo sapiens OX=9606 GN=HNRNPAB PE=1 SV=1;tr|D6RD18|D6RD18_HUMAN Heterogeneous nuclear ribonucleoprotein A/B OS=Homo sapiens OX=9606 GN=HNRNPAB PE=1 SV=1;tr|D6RBZ0|D6RBZ0_HUMAN Heterogen	4	5	3	5	2	30.302	280	280;283;327;332	0	13.641	17.1	12.1	147810000	260290000
D6RAN1;D6RF83;H7BYK4;D6RH06;Q9NR12	D6RAN1;D6RF83;H7BYK4;D6RH06;Q9NR12	PDZ and LIM domain protein 7	PDLIM7	tr|D6RAN1|D6RAN1_HUMAN PDZ and LIM domain protein 7 (Fragment) OS=Homo sapiens OX=9606 GN=PDLIM7 PE=1 SV=1;tr|D6RF83|D6RF83_HUMAN PDZ and LIM domain protein 7 (Fragment) OS=Homo sapiens OX=9606 GN=PDLIM7 PE=1 SV=1;tr|H7BYK4|H7BYK4_HUMAN PDZ and LIM domain	5	0	2	0	2	9.4587	90	90;173;195;287;457	0	10.085	0	24.4	0	24605000
E7ESE0;D6RAN4;P32969;H0Y9V9;A0A2R8Y5Y7	E7ESE0;D6RAN4;P32969;H0Y9V9;A0A2R8Y5Y7	60S ribosomal protein L9	RPL9	tr|E7ESE0|E7ESE0_HUMAN 60S ribosomal protein L9 (Fragment) OS=Homo sapiens OX=9606 GN=RPL9 PE=1 SV=1;tr|D6RAN4|D6RAN4_HUMAN 60S ribosomal protein L9 (Fragment) OS=Homo sapiens OX=9606 GN=RPL9 PE=1 SV=8;sp|P32969|RL9_HUMAN 60S ribosomal protein L9 OS=Homo s	5	0	2	0	2	18.9	166	166;181;192;113;220	0	3.3589	0	15.7	0	56894000
D6RC71;D6RF48;Q9P2W9	D6RC71;D6RF48;Q9P2W9	Syntaxin-18	STX18	tr|D6RC71|D6RC71_HUMAN Syntaxin-18 (Fragment) OS=Homo sapiens OX=9606 GN=STX18 PE=1 SV=1;tr|D6RF48|D6RF48_HUMAN Syntaxin-18 OS=Homo sapiens OX=9606 GN=STX18 PE=1 SV=1;sp|Q9P2W9|STX18_HUMAN Syntaxin-18 OS=Homo sapiens OX=9606 GN=STX18 PE=1 SV=1	3	0	1	0	1	19.691	169	169;308;335	0	4.3508	0	5.9	0	19029000
D6RCD0;Q8NBQ5	D6RCD0;Q8NBQ5	Estradiol 17-beta-dehydrogenase 11	HSD17B11	tr|D6RCD0|D6RCD0_HUMAN Estradiol 17-beta-dehydrogenase 11 OS=Homo sapiens OX=9606 GN=HSD17B11 PE=1 SV=2;sp|Q8NBQ5|DHB11_HUMAN Estradiol 17-beta-dehydrogenase 11 OS=Homo sapiens OX=9606 GN=HSD17B11 PE=1 SV=3	2	0	1	0	1	28.102	256	256;300	0	3.0782	0	3.5	0	6620900
D6REL4;E7EQZ7;Q13123	D6REL4;E7EQZ7;Q13123	Protein Red	IK	tr|D6REL4|D6REL4_HUMAN Protein Red (Fragment) OS=Homo sapiens OX=9606 GN=IK PE=1 SV=6;tr|E7EQZ7|E7EQZ7_HUMAN Protein Red (Fragment) OS=Homo sapiens OX=9606 GN=IK PE=1 SV=1;sp|Q13123|RED_HUMAN Protein Red OS=Homo sapiens OX=9606 GN=IK PE=1 SV=3	3	0	1	0	1	24.7	212	212;267;557	0.0067912	0.46773	0	4.7	0	8797700
D6REL8;P02675	D6REL8;P02675	Fibrinogen beta chain;Fibrinopeptide B;Fibrinogen beta chain	FGB	tr|D6REL8|D6REL8_HUMAN Fibrinogen beta chain OS=Homo sapiens OX=9606 GN=FGB PE=1 SV=1;sp|P02675|FIBB_HUMAN Fibrinogen beta chain OS=Homo sapiens OX=9606 GN=FGB PE=1 SV=2	2	1	0	1	0	31.18	272	272;491	0	2.0476	5.5	0	3867300	0
E5RI99;P62888;A0A0B4J213;E5RJH3;A0A0C4DH44	E5RI99;P62888;A0A0B4J213;E5RJH3;A0A0C4DH44	60S ribosomal protein L30	RPL30	tr|E5RI99|E5RI99_HUMAN 60S ribosomal protein L30 (Fragment) OS=Homo sapiens OX=9606 GN=RPL30 PE=1 SV=1;sp|P62888|RL30_HUMAN 60S ribosomal protein L30 OS=Homo sapiens OX=9606 GN=RPL30 PE=1 SV=2;tr|A0A0B4J213|A0A0B4J213_HUMAN 60S ribosomal protein L30 OS=Hom	5	1	2	1	2	12.656	114	114;115;51;56;96	0	31.957	10.5	24.6	5822100	102880000
E5RJH0;Q9H2M3;Q93088	E5RJH0;Q9H2M3;Q93088	S-methylmethionine--homocysteine S-methyltransferase BHMT2;Betaine--homocysteine S-methyltransferase 1	BHMT;BHMT2	tr|E5RJH0|E5RJH0_HUMAN Betaine--homocysteine S-methyltransferase 1 OS=Homo sapiens OX=9606 GN=BHMT PE=1 SV=1;sp|Q9H2M3|BHMT2_HUMAN S-methylmethionine--homocysteine S-methyltransferase BHMT2 OS=Homo sapiens OX=9606 GN=BHMT2 PE=1 SV=1;sp|Q93088|BHMT1_HUMAN B	3	1	0	1	0	28.206	253	253;363;406	0.0035211	0.59742	4	0	8913100	0
Q86UE4;E5RJU9;H0YB56	Q86UE4;E5RJU9;H0YB56	Protein LYRIC	MTDH	sp|Q86UE4|LYRIC_HUMAN Protein LYRIC OS=Homo sapiens OX=9606 GN=MTDH PE=1 SV=2;tr|E5RJU9|E5RJU9_HUMAN Protein LYRIC OS=Homo sapiens OX=9606 GN=MTDH PE=1 SV=1;tr|H0YB56|H0YB56_HUMAN Protein LYRIC (Fragment) OS=Homo sapiens OX=9606 GN=MTDH PE=1 SV=1	3	0	4	0	4	63.836	582	582;526;224	0	7.38	0	7.6	0	112470000
P60866;E5RJX2;E5RIP1	P60866;E5RJX2;E5RIP1	40S ribosomal protein S20	RPS20	sp|P60866|RS20_HUMAN 40S ribosomal protein S20 OS=Homo sapiens OX=9606 GN=RPS20 PE=1 SV=1;tr|E5RJX2|E5RJX2_HUMAN 40S ribosomal protein S20 OS=Homo sapiens OX=9606 GN=RPS20 PE=1 SV=1;tr|E5RIP1|E5RIP1_HUMAN 40S ribosomal protein S20 OS=Homo sapiens OX=9606 G	3	1	2	1	2	13.373	119	119;61;46	0	10.003	9.2	15.1	18795000	168080000
E7EPB3;P50914	E7EPB3;P50914	60S ribosomal protein L14	RPL14	tr|E7EPB3|E7EPB3_HUMAN 60S ribosomal protein L14 OS=Homo sapiens OX=9606 GN=RPL14 PE=1 SV=1;sp|P50914|RL14_HUMAN 60S ribosomal protein L14 OS=Homo sapiens OX=9606 GN=RPL14 PE=1 SV=4	2	2	2	2	2	14.558	124	124;215	0	13.369	18.5	17.7	7858100	39684000
E7EQD9;E9PDF6;O43795	E7EQD9;E9PDF6;O43795	Unconventional myosin-Ib	MYO1B	tr|E7EQD9|E7EQD9_HUMAN Unconventional myosin-Ib (Fragment) OS=Homo sapiens OX=9606 GN=MYO1B PE=1 SV=1;tr|E9PDF6|E9PDF6_HUMAN Unconventional myosin-Ib OS=Homo sapiens OX=9606 GN=MYO1B PE=1 SV=1;sp|O43795|MYO1B_HUMAN Unconventional myosin-Ib OS=Homo sapiens	3	0	1	0	1	34.149	303	303;1107;1136	0.0034542	0.52672	0	3.3	0	3782500
E7EQG2;P60842;Q14240	E7EQG2;P60842;Q14240	Eukaryotic initiation factor 4A-I;Eukaryotic initiation factor 4A-II;Eukaryotic initiation factor 4A-II, N-terminally processed	EIF4A2;EIF4A1	tr|E7EQG2|E7EQG2_HUMAN Eukaryotic initiation factor 4A-II OS=Homo sapiens OX=9606 GN=EIF4A2 PE=1 SV=1;sp|P60842|IF4A1_HUMAN Eukaryotic initiation factor 4A-I OS=Homo sapiens OX=9606 GN=EIF4A1 PE=1 SV=1;sp|Q14240|IF4A2_HUMAN Eukaryotic initiation factor 4A-	3	1	1	1	1	41.29	362	362;406;407	0	1.5465	2.8	2.8	4675700	11210000
E7ET15;O15042;H7C4V2;H0Y8D9	E7ET15;O15042;H7C4V2;H0Y8D9	U2 snRNP-associated SURP motif-containing protein	U2SURP	tr|E7ET15|E7ET15_HUMAN U2 snRNP-associated SURP motif-containing protein OS=Homo sapiens OX=9606 GN=U2SURP PE=1 SV=1;sp|O15042|SR140_HUMAN U2 snRNP-associated SURP motif-containing protein OS=Homo sapiens OX=9606 GN=U2SURP PE=1 SV=2;tr|H7C4V2|H7C4V2_HUMAN	4	0	2	0	2	118.25	1028	1028;1029;290;439	0	1.9688	0	1.7	0	39378000
E7ETR0;Q9Y265	E7ETR0;Q9Y265	RuvB-like 1	RUVBL1	tr|E7ETR0|E7ETR0_HUMAN RuvB-like helicase OS=Homo sapiens OX=9606 GN=RUVBL1 PE=1 SV=1;sp|Q9Y265|RUVB1_HUMAN RuvB-like 1 OS=Homo sapiens OX=9606 GN=RUVBL1 PE=1 SV=1	2	0	1	0	1	34.782	315	315;456	0	5.9026	0	4.4	0	4949300
E7EX73;E9PGM1;E7EUU4;Q04637;C9J6B6;C9JF13;H7C044;C9J2Z7;C9K073	E7EX73;E9PGM1;E7EUU4;Q04637;C9J6B6;C9JF13	Eukaryotic translation initiation factor 4 gamma 1	EIF4G1	tr|E7EX73|E7EX73_HUMAN Eukaryotic translation initiation factor 4 gamma 1 OS=Homo sapiens OX=9606 GN=EIF4G1 PE=1 SV=1;tr|E9PGM1|E9PGM1_HUMAN Eukaryotic translation initiation factor 4 gamma 1 OS=Homo sapiens OX=9606 GN=EIF4G1 PE=1 SV=1;tr|E7EUU4|E7EUU4_HUM	9	0	5	0	5	158.64	1436	1436;1513;1560;1599;757;903;226;833;869	0	15.951	0	3.4	0	38397000
E9PID8;E7EWR4;P33240;Q9H0L4	E9PID8;E7EWR4;P33240;Q9H0L4	Cleavage stimulation factor subunit 2;Cleavage stimulation factor subunit 2 tau variant	CSTF2;CSTF2T	tr|E9PID8|E9PID8_HUMAN Cleavage stimulation factor subunit 2 OS=Homo sapiens OX=9606 GN=CSTF2 PE=1 SV=1;tr|E7EWR4|E7EWR4_HUMAN Cleavage stimulation factor subunit 2 OS=Homo sapiens OX=9606 GN=CSTF2 PE=1 SV=1;sp|P33240|CSTF2_HUMAN Cleavage stimulation facto	4	0	1	0	1	46.665	438	438;597;577;616	0	2.3002	0	3.2	0	7849100
E7EX17;P23588;F8W0K0;F8VRU1;F8VYE9;F8VSC7;F8VP89;F8VX11	E7EX17;P23588;F8W0K0;F8VRU1;F8VYE9;F8VSC7;F8VP89;F8VX11	Eukaryotic translation initiation factor 4B	EIF4B	tr|E7EX17|E7EX17_HUMAN Eukaryotic translation initiation factor 4B OS=Homo sapiens OX=9606 GN=EIF4B PE=1 SV=1;sp|P23588|IF4B_HUMAN Eukaryotic translation initiation factor 4B OS=Homo sapiens OX=9606 GN=EIF4B PE=1 SV=2;tr|F8W0K0|F8W0K0_HUMAN Eukaryotic tran	8	0	2	0	2	69.697	616	616;611;169;175;185;227;275;360	0	9.2836	0	3.4	0	38437000
E9PAR2;G5E998;P18846;P16220	E9PAR2;G5E998;P18846;P16220	Cyclic AMP-dependent transcription factor ATF-1;Cyclic AMP-responsive element-binding protein 1	CREM;ATF1;CREB1	tr|E9PAR2|E9PAR2_HUMAN cAMP-responsive element modulator OS=Homo sapiens OX=9606 GN=CREM PE=1 SV=1;tr|G5E998|G5E998_HUMAN cAMP-responsive element modulator OS=Homo sapiens OX=9606 GN=CREM PE=1 SV=2;sp|P18846|ATF1_HUMAN Cyclic AMP-dependent transcription fa	4	0	1	0	1	10.918	95	95;269;271;341	0	0.96875	0	9.5	0	16617000
E9PBL0;Q9UII4	E9PBL0;Q9UII4	E3 ISG15--protein ligase HERC5	HERC5	tr|E9PBL0|E9PBL0_HUMAN E3 ISG15--protein ligase HERC5 OS=Homo sapiens OX=9606 GN=HERC5 PE=1 SV=1;sp|Q9UII4|HERC5_HUMAN E3 ISG15--protein ligase HERC5 OS=Homo sapiens OX=9606 GN=HERC5 PE=1 SV=2	2	0	1	0	1	77.869	662	662;1024	0.0098522	0.40866	0	1.7	0	5224000
E9PCY5;Q02880	E9PCY5;Q02880	DNA topoisomerase 2;DNA topoisomerase 2-beta	TOP2B	tr|E9PCY5|E9PCY5_HUMAN DNA topoisomerase 2 (Fragment) OS=Homo sapiens OX=9606 GN=TOP2B PE=1 SV=1;sp|Q02880|TOP2B_HUMAN DNA topoisomerase 2-beta OS=Homo sapiens OX=9606 GN=TOP2B PE=1 SV=3	2	0	5	0	3	130.48	1150	1150;1626	0	20.957	0	4.9	0	93339000
P31943;E9PCY7;G8JLB6;D6RBM0;D6RIU0;D6RFM3;D6RIH9;D6RJ04;D6RDU3;E7EN40;D6RIT2;D6R9T0;D6RAM1;E5RGV0;E7EQJ0;D6RDL0;H0YB39;H0YBG7;H0YBD7;D6RF17;P55795;D6R9D3;E5RGH4;E5RJ94	P31943;E9PCY7;G8JLB6;D6RBM0;D6RIU0;D6RFM3;D6RIH9;D6RJ04;D6RDU3;E7EN40;D6RIT2;D6R9T0;D6RAM1	Heterogeneous nuclear ribonucleoprotein H;Heterogeneous nuclear ribonucleoprotein H, N-terminally processed	HNRNPH1	sp|P31943|HNRH1_HUMAN Heterogeneous nuclear ribonucleoprotein H OS=Homo sapiens OX=9606 GN=HNRNPH1 PE=1 SV=4;tr|E9PCY7|E9PCY7_HUMAN Heterogeneous nuclear ribonucleoprotein H OS=Homo sapiens OX=9606 GN=HNRNPH1 PE=1 SV=1;tr|G8JLB6|G8JLB6_HUMAN Heterogeneous	24	5	9	3	6	49.229	449	449;429;472;212;168;163;184;172;171;166;164;161;130;155;115;84;277;185;194;49;449;40;100;28	0	113.96	16	28.3	111610000	321170000
E9PF19;Q9Y4P3;Q96E41	E9PF19;Q9Y4P3;Q96E41	Transducin beta-like protein 2	TBL2	tr|E9PF19|E9PF19_HUMAN Transducin beta-like protein 2 OS=Homo sapiens OX=9606 GN=TBL2 PE=1 SV=1;sp|Q9Y4P3|TBL2_HUMAN Transducin beta-like protein 2 OS=Homo sapiens OX=9606 GN=TBL2 PE=1 SV=1;tr|Q96E41|Q96E41_HUMAN TBL2 protein OS=Homo sapiens OX=9606 GN=TBL	3	0	4	0	4	45.935	411	411;447;446	0	79.512	0	11.9	0	286580000
F8WCA5;E9PGM9;P78332	F8WCA5;E9PGM9;P78332	RNA-binding protein 6	RBM6	tr|F8WCA5|F8WCA5_HUMAN RNA-binding protein 6 OS=Homo sapiens OX=9606 GN=RBM6 PE=1 SV=1;tr|E9PGM9|E9PGM9_HUMAN RNA-binding protein 6 OS=Homo sapiens OX=9606 GN=RBM6 PE=1 SV=1;sp|P78332|RBM6_HUMAN RNA-binding protein 6 OS=Homo sapiens OX=9606 GN=RBM6 PE=1 SV	3	0	2	0	2	80.389	697	697;991;1123	0	1.0448	0	2.3	0	23105000
E9PGZ1;E7EX44;C9J813;Q05682	E9PGZ1;E7EX44;C9J813;Q05682	Caldesmon	CALD1	tr|E9PGZ1|E9PGZ1_HUMAN Caldesmon OS=Homo sapiens OX=9606 GN=CALD1 PE=1 SV=1;tr|E7EX44|E7EX44_HUMAN Caldesmon OS=Homo sapiens OX=9606 GN=CALD1 PE=1 SV=1;tr|C9J813|C9J813_HUMAN Caldesmon (Fragment) OS=Homo sapiens OX=9606 GN=CALD1 PE=1 SV=1;sp|Q05682|CALD1_H	4	0	8	0	8	61.705	536	536;557;459;793	0	19.54	0	17.7	0	143420000
E9PNW6;E9PKK3;E9PK72;E9PJD0;E9PN91;E9PMW7;E9PK06;E9PPR1;E9PL12;E9PL71;E9PQ49;E9PI39;E9PQZ1;E9PK01;P29692	E9PNW6;E9PKK3;E9PK72;E9PJD0;E9PN91;E9PMW7;E9PK06;E9PPR1;E9PL12;E9PL71;E9PQ49;E9PI39;E9PQZ1;E9PK01;P29692	Elongation factor 1-delta	EEF1D	tr|E9PNW6|E9PNW6_HUMAN Elongation factor 1-delta (Fragment) OS=Homo sapiens OX=9606 GN=EEF1D PE=1 SV=1;tr|E9PKK3|E9PKK3_HUMAN Elongation factor 1-delta (Fragment) OS=Homo sapiens OX=9606 GN=EEF1D PE=1 SV=1;tr|E9PK72|E9PK72_HUMAN Elongation factor 1-delta (	15	0	1	0	1	4.2267	35	35;39;63;99;106;130;139;166;168;187;198;204;238;261;281	0	1.7901	0	25.7	0	20013000
E9PJD9;E9PLL6;P46776;E9PLX7	E9PJD9;E9PLL6;P46776	60S ribosomal protein L27a	RPL27A	tr|E9PJD9|E9PJD9_HUMAN 60S ribosomal protein L27a OS=Homo sapiens OX=9606 GN=RPL27A PE=1 SV=1;tr|E9PLL6|E9PLL6_HUMAN 60S ribosomal protein L27a OS=Homo sapiens OX=9606 GN=RPL27A PE=1 SV=1;sp|P46776|RL27A_HUMAN 60S ribosomal protein L27a OS=Homo sapiens OX=	4	1	3	1	3	10.127	91	91;108;148;113	0	17.31	12.1	36.3	9397000	286710000
E9PKE3;P11142;E9PI65;E9PN89;P54652;E9PLF4;E9PQQ4;E9PQK7;E9PK54;E9PNE6;A8K7Q2	E9PKE3;P11142;E9PI65;E9PN89;P54652;E9PLF4	Heat shock cognate 71 kDa protein;Heat shock-related 70 kDa protein 2	HSPA8;HSPA2	tr|E9PKE3|E9PKE3_HUMAN Heat shock cognate 71 kDa protein OS=Homo sapiens OX=9606 GN=HSPA8 PE=1 SV=1;sp|P11142|HSP7C_HUMAN Heat shock cognate 71 kDa protein OS=Homo sapiens OX=9606 GN=HSPA8 PE=1 SV=1;tr|E9PI65|E9PI65_HUMAN Heat shock cognate 71 kDa protein	11	2	6	0	4	68.805	627	627;646;168;312;639;187;171;178;183;500;410	0	14.779	4.6	12.9	21208000	141900000
E9PKP7;P17480	E9PKP7;P17480	Nucleolar transcription factor 1	UBTF	tr|E9PKP7|E9PKP7_HUMAN Nucleolar transcription factor 1 OS=Homo sapiens OX=9606 GN=UBTF PE=1 SV=1;sp|P17480|UBF1_HUMAN Nucleolar transcription factor 1 OS=Homo sapiens OX=9606 GN=UBTF PE=1 SV=1	2	0	1	0	1	87.435	745	745;764	0	10.857	0	1.6	0	28111000
E9PLA9;Q14444;G3V153	E9PLA9;Q14444;G3V153	Caprin-1	CAPRIN1	tr|E9PLA9|E9PLA9_HUMAN Caprin-1 (Fragment) OS=Homo sapiens OX=9606 GN=CAPRIN1 PE=1 SV=1;sp|Q14444|CAPR1_HUMAN Caprin-1 OS=Homo sapiens OX=9606 GN=CAPRIN1 PE=1 SV=2;tr|G3V153|G3V153_HUMAN Caprin-1 OS=Homo sapiens OX=9606 GN=CAPRIN1 PE=1 SV=1	3	0	2	0	2	20.236	186	186;709;628	0	1.3494	0	9.7	0	30691000
E9PLP8;Q12996	E9PLP8;Q12996	Cleavage stimulation factor subunit 3	CSTF3	tr|E9PLP8|E9PLP8_HUMAN Cleavage stimulation factor subunit 3 OS=Homo sapiens OX=9606 GN=CSTF3 PE=1 SV=2;sp|Q12996|CSTF3_HUMAN Cleavage stimulation factor subunit 3 OS=Homo sapiens OX=9606 GN=CSTF3 PE=1 SV=1	2	0	3	0	3	86.272	749	749;717	0	20.863	0	4.4	0	72294000
E9PPI9;Q9NPD3	E9PPI9;Q9NPD3	Exosome complex component RRP41	EXOSC4	tr|E9PPI9|E9PPI9_HUMAN Exosome complex component RRP41 OS=Homo sapiens OX=9606 GN=EXOSC4 PE=1 SV=1;sp|Q9NPD3|EXOS4_HUMAN Exosome complex component RRP41 OS=Homo sapiens OX=9606 GN=EXOSC4 PE=1 SV=3	2	0	1	0	1	16.579	156	156;245	0	1.6525	0	7.7	0	9422600
E9PPJ0;Q13435;E9PIL8;E9PJT3;H0YEX5;E9PJ04;H0YCG1	E9PPJ0;Q13435;E9PIL8;E9PJT3;H0YEX5;E9PJ04;H0YCG1	Splicing factor 3B subunit 2	SF3B2	tr|E9PPJ0|E9PPJ0_HUMAN Splicing factor 3B subunit 2 OS=Homo sapiens OX=9606 GN=SF3B2 PE=1 SV=1;sp|Q13435|SF3B2_HUMAN Splicing factor 3B subunit 2 OS=Homo sapiens OX=9606 GN=SF3B2 PE=1 SV=2;tr|E9PIL8|E9PIL8_HUMAN Splicing factor 3B subunit 2 (Fragment) OS=H	7	0	2	0	2	98.169	878	878;895;80;273;315;353;387	0	9.4713	0	2.3	0	45006000
E9PR30;P62861	E9PR30;P62861	40S ribosomal protein S30	FAU	tr|E9PR30|E9PR30_HUMAN 40S ribosomal protein S30 OS=Homo sapiens OX=9606 GN=FAU PE=1 SV=1;sp|P62861|RS30_HUMAN 40S ribosomal protein S30 OS=Homo sapiens OX=9606 GN=FAU PE=1 SV=1	2	0	1	0	1	10.905	98	98;59	0	1.8835	0	10.2	0	56359000
F2Z2V2;Q8NI27	F2Z2V2;Q8NI27	THO complex subunit 2	THOC2	tr|F2Z2V2|F2Z2V2_HUMAN THO complex subunit 2 OS=Homo sapiens OX=9606 GN=THOC2 PE=1 SV=1;sp|Q8NI27|THOC2_HUMAN THO complex subunit 2 OS=Homo sapiens OX=9606 GN=THOC2 PE=1 SV=2	2	0	1	0	1	13.865	120	120;1593	0	1.8852	0	10.8	0	4910100
F2Z388;P42766	F2Z388;P42766	60S ribosomal protein L35	RPL35	tr|F2Z388|F2Z388_HUMAN 60S ribosomal protein L35 OS=Homo sapiens OX=9606 GN=RPL35 PE=1 SV=1;sp|P42766|RL35_HUMAN 60S ribosomal protein L35 OS=Homo sapiens OX=9606 GN=RPL35 PE=1 SV=2	2	1	0	1	0	10.645	96	96;123	0	2.7867	10.4	0	16215000	0
F2Z3J9;Q14914	F2Z3J9;Q14914	Prostaglandin reductase 1	PTGR1	tr|F2Z3J9|F2Z3J9_HUMAN Prostaglandin reductase 1 OS=Homo sapiens OX=9606 GN=PTGR1 PE=1 SV=3;sp|Q14914|PTGR1_HUMAN Prostaglandin reductase 1 OS=Homo sapiens OX=9606 GN=PTGR1 PE=1 SV=2	2	1	0	1	0	32.729	300	300;329	0.0018248	0.71913	3.3	0	7491200	0
F5H3X6;F5GWA7;F5GY37;J3KPX7;Q99623	F5H3X6;F5GWA7;F5GY37;J3KPX7;Q99623	Prohibitin-2	PHB2	tr|F5H3X6|F5H3X6_HUMAN Prohibitin-2 (Fragment) OS=Homo sapiens OX=9606 GN=PHB2 PE=1 SV=2;tr|F5GWA7|F5GWA7_HUMAN Prohibitin-2 (Fragment) OS=Homo sapiens OX=9606 GN=PHB2 PE=1 SV=1;tr|F5GY37|F5GY37_HUMAN Prohibitin-2 OS=Homo sapiens OX=9606 GN=PHB2 PE=1 SV=1;	5	1	0	1	0	23.615	213	213;261;267;298;299	0.0068493	0.50702	4.7	0	4200200	0
F5H6J5;F5GX80;Q6NZY4	F5H6J5;F5GX80;Q6NZY4	Zinc finger CCHC domain-containing protein 8	ZCCHC8	tr|F5H6J5|F5H6J5_HUMAN Zinc finger CCHC domain-containing protein 8 (Fragment) OS=Homo sapiens OX=9606 GN=ZCCHC8 PE=1 SV=1;tr|F5GX80|F5GX80_HUMAN Zinc finger CCHC domain-containing protein 8 (Fragment) OS=Homo sapiens OX=9606 GN=ZCCHC8 PE=1 SV=1;sp|Q6NZY4|	3	0	1	0	1	20.879	185	185;211;707	0	1.0759	0	8.1	0	4315100
F5GYK6;Q5STZ8;Q8NE71	F5GYK6;Q5STZ8;Q8NE71	ATP-binding cassette sub-family F member 1	ABCF1	tr|F5GYK6|F5GYK6_HUMAN ATP-binding cassette sub-family F member 1 (Fragment) OS=Homo sapiens OX=9606 GN=ABCF1 PE=1 SV=1;tr|Q5STZ8|Q5STZ8_HUMAN ATP-binding cassette sub-family F member 1 (Fragment) OS=Homo sapiens OX=9606 GN=ABCF1 PE=1 SV=9;sp|Q8NE71|ABCF1_	3	0	1	0	1	11.689	105	105;339;845	0.0018519	0.74512	0	10.5	0	11154000
F5GYM0;Q8NFW8	F5GYM0;Q8NFW8	N-acylneuraminate cytidylyltransferase	CMAS	tr|F5GYM0|F5GYM0_HUMAN N-acylneuraminate cytidylyltransferase (Fragment) OS=Homo sapiens OX=9606 GN=CMAS PE=1 SV=1;sp|Q8NFW8|NEUA_HUMAN N-acylneuraminate cytidylyltransferase OS=Homo sapiens OX=9606 GN=CMAS PE=1 SV=2	2	0	1	0	1	11.654	97	97;434	0	5.0291	0	12.4	0	12076000
F5H3C5;F5H4R2;F5GYZ5;P04179	F5H3C5;F5H4R2;F5GYZ5;P04179	Superoxide dismutase [Mn], mitochondrial	SOD2	tr|F5H3C5|F5H3C5_HUMAN Superoxide dismutase (Fragment) OS=Homo sapiens OX=9606 GN=SOD2 PE=1 SV=1;tr|F5H4R2|F5H4R2_HUMAN Superoxide dismutase (Fragment) OS=Homo sapiens OX=9606 GN=SOD2 PE=1 SV=1;tr|F5GYZ5|F5GYZ5_HUMAN Superoxide dismutase (Fragment) OS=Homo	4	1	0	1	0	12.13	111	111;183;190;222	0	9.4786	12.6	0	9453200	0
F5GZS6;J3KPF3;P08195;F5H867;F5H0E2;F5GZI0;H0YFS2	F5GZS6;J3KPF3;P08195	4F2 cell-surface antigen heavy chain	SLC3A2	tr|F5GZS6|F5GZS6_HUMAN 4F2 cell-surface antigen heavy chain OS=Homo sapiens OX=9606 GN=SLC3A2 PE=1 SV=1;tr|J3KPF3|J3KPF3_HUMAN 4F2 cell-surface antigen heavy chain OS=Homo sapiens OX=9606 GN=SLC3A2 PE=1 SV=1;sp|P08195|4F2_HUMAN 4F2 cell-surface antigen hea	7	0	4	0	4	64.872	599	599;631;630;135;145;175;247	0	5.9176	0	8.8	0	64987000
F5H669;Q8N684;F5H6M0;F5H047;J3QT54;F5H5B7;F5H1W4;F5H2K8;F5H6P5;F5H6A8;F5GXA3;C9JM38;C9J286;C9J323	F5H669;Q8N684;F5H6M0;F5H047	Cleavage and polyadenylation specificity factor subunit 7	CPSF7	tr|F5H669|F5H669_HUMAN Cleavage and polyadenylation-specificity factor subunit 7 (Fragment) OS=Homo sapiens OX=9606 GN=CPSF7 PE=1 SV=1;sp|Q8N684|CPSF7_HUMAN Cleavage and polyadenylation specificity factor subunit 7 OS=Homo sapiens OX=9606 GN=CPSF7 PE=1 SV=	14	3	6	3	6	41.265	374	374;471;219;288;204;93;98;100;101;101;102;138;143;145	0	12.579	8.3	16.8	22813000	161000000
F5H6E2;O00159	F5H6E2;O00159	Unconventional myosin-Ic	MYO1C	tr|F5H6E2|F5H6E2_HUMAN Unconventional myosin-Ic OS=Homo sapiens OX=9606 GN=MYO1C PE=1 SV=1;sp|O00159|MYO1C_HUMAN Unconventional myosin-Ic OS=Homo sapiens OX=9606 GN=MYO1C PE=1 SV=4	2	0	1	0	1	118.99	1039	1039;1063	0	0.96939	0	0.9	0	9782700
F5H7F6;F5H6X2;P10620	F5H7F6;F5H6X2;P10620	Microsomal glutathione S-transferase 1	MGST1	tr|F5H7F6|F5H7F6_HUMAN Microsomal glutathione S-transferase 1 (Fragment) OS=Homo sapiens OX=9606 GN=MGST1 PE=1 SV=1;tr|F5H6X2|F5H6X2_HUMAN Microsomal glutathione S-transferase 1 (Fragment) OS=Homo sapiens OX=9606 GN=MGST1 PE=1 SV=1;sp|P10620|MGST1_HUMAN Mi	3	1	1	1	1	8.8863	77	77;80;155	0	1.8664	16.9	16.9	6822600	13172000
F8VVM2;Q00325	F8VVM2;Q00325	Phosphate carrier protein, mitochondrial	SLC25A3	tr|F8VVM2|F8VVM2_HUMAN Phosphate carrier protein, mitochondrial OS=Homo sapiens OX=9606 GN=SLC25A3 PE=1 SV=1;sp|Q00325|MPCP_HUMAN Phosphate carrier protein, mitochondrial OS=Homo sapiens OX=9606 GN=SLC25A3 PE=1 SV=2	2	1	2	1	2	36.161	324	324;362	0	10.761	3.7	6.2	9509800	209600000
F8VZY9;P05783;CON__P05784	F8VZY9;P05783	Keratin, type I cytoskeletal 18	KRT18	tr|F8VZY9|F8VZY9_HUMAN Keratin, type I cytoskeletal 18 OS=Homo sapiens OX=9606 GN=KRT18 PE=1 SV=1;sp|P05783|K1C18_HUMAN Keratin, type I cytoskeletal 18 OS=Homo sapiens OX=9606 GN=KRT18 PE=1 SV=2	3	5	8	3	7	43.774	391	391;430;423	0	105.29	12.8	22.8	86188000	436120000
F8W6I7;P09651;F8VTQ5;A0A2R8Y4L2;F8VYN5;F8W646;H0YH80;F8VZ49;Q32P51	F8W6I7;P09651;F8VTQ5;A0A2R8Y4L2	Heterogeneous nuclear ribonucleoprotein A1;Heterogeneous nuclear ribonucleoprotein A1, N-terminally processed	HNRNPA1	tr|F8W6I7|F8W6I7_HUMAN Heterogeneous nuclear ribonucleoprotein A1 OS=Homo sapiens OX=9606 GN=HNRNPA1 PE=1 SV=2;sp|P09651|ROA1_HUMAN Heterogeneous nuclear ribonucleoprotein A1 OS=Homo sapiens OX=9606 GN=HNRNPA1 PE=1 SV=5;tr|F8VTQ5|F8VTQ5_HUMAN Heterogeneous	9	1	3	1	3	33.155	307	307;372;145;275;113;156;191;231;320	0	6.9614	2.6	12.1	12764000	123630000
F8WAJ0;Q9H8H2	F8WAJ0;Q9H8H2	Probable ATP-dependent RNA helicase DDX31	DDX31	tr|F8WAJ0|F8WAJ0_HUMAN RNA helicase OS=Homo sapiens OX=9606 GN=DDX31 PE=1 SV=2;sp|Q9H8H2|DDX31_HUMAN Probable ATP-dependent RNA helicase DDX31 OS=Homo sapiens OX=9606 GN=DDX31 PE=1 SV=2	2	0	1	0	1	83.515	746	746;851	0	1.6576	0	1.6	0	12158000
F8WJN3;Q16630;F8W084;A0A3B3ISW1	F8WJN3;Q16630	Cleavage and polyadenylation specificity factor subunit 6	CPSF6	tr|F8WJN3|F8WJN3_HUMAN Cleavage and polyadenylation-specificity factor subunit 6 OS=Homo sapiens OX=9606 GN=CPSF6 PE=1 SV=1;sp|Q16630|CPSF6_HUMAN Cleavage and polyadenylation specificity factor subunit 6 OS=Homo sapiens OX=9606 GN=CPSF6 PE=1 SV=2	4	0	3	0	3	52.269	478	478;551;107;165	0	10.91	0	9	0	156920000
G3V1B3;M0R181;P46778	G3V1B3;M0R181;P46778	60S ribosomal protein L21	RPL21	tr|G3V1B3|G3V1B3_HUMAN 60S ribosomal protein L21 OS=Homo sapiens OX=9606 GN=RPL21 PE=1 SV=1;tr|M0R181|M0R181_HUMAN 60S ribosomal protein L21 (Fragment) OS=Homo sapiens OX=9606 GN=RPL21 PE=1 SV=1;sp|P46778|RL21_HUMAN 60S ribosomal protein L21 OS=Homo sapien	3	0	1	0	1	9.8864	87	87;122;160	0	1.4543	0	17.2	0	69862000
G3V203;H0YHA7;J3QQ67;Q07020;F8VUA6;F8VYV2;A0A075B7A0	G3V203;H0YHA7;J3QQ67;Q07020;F8VUA6;F8VYV2;A0A075B7A0	60S ribosomal protein L18	RPL18	tr|G3V203|G3V203_HUMAN 60S ribosomal protein L18 OS=Homo sapiens OX=9606 GN=RPL18 PE=1 SV=1;tr|H0YHA7|H0YHA7_HUMAN 60S ribosomal protein L18 (Fragment) OS=Homo sapiens OX=9606 GN=RPL18 PE=1 SV=1;tr|J3QQ67|J3QQ67_HUMAN 60S ribosomal protein L18 (Fragment) O	7	3	4	3	4	18.756	164	164;167;190;188;130;133;138	0	37.195	22.6	29.3	24527000	207730000
G3V2D8;Q68DK2	G3V2D8;Q68DK2	Zinc finger FYVE domain-containing protein 26	ZFYVE26	tr|G3V2D8|G3V2D8_HUMAN Zinc finger FYVE domain-containing protein 26 OS=Homo sapiens OX=9606 GN=ZFYVE26 PE=1 SV=1;sp|Q68DK2|ZFY26_HUMAN Zinc finger FYVE domain-containing protein 26 OS=Homo sapiens OX=9606 GN=ZFYVE26 PE=1 SV=3	2	1	1	1	1	248.74	2225	2225;2539	0.0067454	0.46092	0.4	0.4	4073800000	420110000
G3V325;O75127	G3V325;O75127	Pentatricopeptide repeat-containing protein 1, mitochondrial	ATP5J2-PTCD1;PTCD1	tr|G3V325|G3V325_HUMAN ATP5MF-PTCD1 readthrough OS=Homo sapiens OX=9606 GN=ATP5MF-PTCD1 PE=4 SV=1;sp|O75127|PTCD1_HUMAN Pentatricopeptide repeat-containing protein 1, mitochondrial OS=Homo sapiens OX=9606 GN=PTCD1 PE=1 SV=2	2	0	1	0	1	84.109	749	749;700	0.0018018	0.68672	0	1.6	0	4645300
G3V508;G3V3Y9;O75452;O14756	G3V508;G3V3Y9;O75452;O14756	Retinol dehydrogenase 16;17-beta-hydroxysteroid dehydrogenase type 6	HSD17B6;RDH16	tr|G3V508|G3V508_HUMAN 17-beta-hydroxysteroid dehydrogenase type 6 (Fragment) OS=Homo sapiens OX=9606 GN=HSD17B6 PE=1 SV=1;tr|G3V3Y9|G3V3Y9_HUMAN 17-beta-hydroxysteroid dehydrogenase type 6 (Fragment) OS=Homo sapiens OX=9606 GN=HSD17B6 PE=1 SV=1;sp|O75452|	4	1	0	1	0	8.5968	75	75;88;317;317	0.0018116	0.69247	12	0	16423000	0
G3V529;Q9GZR7;A0A087WXU8;A0A1W2PRR2;F5GYL3	G3V529;Q9GZR7	ATP-dependent RNA helicase DDX24	DDX24	tr|G3V529|G3V529_HUMAN ATP-dependent RNA helicase DDX24 OS=Homo sapiens OX=9606 GN=DDX24 PE=1 SV=1;sp|Q9GZR7|DDX24_HUMAN ATP-dependent RNA helicase DDX24 OS=Homo sapiens OX=9606 GN=DDX24 PE=1 SV=1	5	0	3	0	3	91.48	816	816;859;485;577;609	0	3.9467	0	4.3	0	46033000
G3XAN4;Q15629	G3XAN4;Q15629	Translocating chain-associated membrane protein 1	TRAM1	tr|G3XAN4|G3XAN4_HUMAN Translocating chain-associated membrane protein 1 OS=Homo sapiens OX=9606 GN=TRAM1 PE=1 SV=1;sp|Q15629|TRAM1_HUMAN Translocating chain-associated membrane protein 1 OS=Homo sapiens OX=9606 GN=TRAM1 PE=1 SV=3	2	0	1	0	1	33.435	288	288;374	0	3.7274	0	3.8	0	25341000
G5E9G0;P39023;B5MCW2;H7C422;H7C3M2;Q92901	G5E9G0;P39023;B5MCW2;H7C422	60S ribosomal protein L3	RPL3	tr|G5E9G0|G5E9G0_HUMAN 60S ribosomal protein L3 OS=Homo sapiens OX=9606 GN=RPL3 PE=1 SV=1;sp|P39023|RL3_HUMAN 60S ribosomal protein L3 OS=Homo sapiens OX=9606 GN=RPL3 PE=1 SV=2;tr|B5MCW2|B5MCW2_HUMAN 60S ribosomal protein L3 (Fragment) OS=Homo sapiens OX=9	6	0	6	0	6	40.267	351	351;403;272;305;261;407	0	30.714	0	18.8	0	808470000
G5E9W7;G5E9V5;P82650;H7C5L9;H7C5F2;H7C5H3	G5E9W7;G5E9V5;P82650;H7C5L9;H7C5F2;H7C5H3	28S ribosomal protein S22, mitochondrial	MRPS22	tr|G5E9W7|G5E9W7_HUMAN 28S ribosomal protein S22, mitochondrial OS=Homo sapiens OX=9606 GN=MRPS22 PE=1 SV=1;tr|G5E9V5|G5E9V5_HUMAN 28S ribosomal protein S22, mitochondrial OS=Homo sapiens OX=9606 GN=MRPS22 PE=1 SV=1;sp|P82650|RT22_HUMAN 28S ribosomal prote	6	0	2	0	2	36.805	319	319;359;360;121;165;200	0	2.5511	0	6	0	48393000
G5EA06;Q92552;E5RJ73;D6RJC7;D6RH20	G5EA06;Q92552;E5RJ73;D6RJC7;D6RH20	28S ribosomal protein S27, mitochondrial	MRPS27	tr|G5EA06|G5EA06_HUMAN 28S ribosomal protein S27, mitochondrial OS=Homo sapiens OX=9606 GN=MRPS27 PE=1 SV=1;sp|Q92552|RT27_HUMAN 28S ribosomal protein S27, mitochondrial OS=Homo sapiens OX=9606 GN=MRPS27 PE=1 SV=3;tr|E5RJ73|E5RJ73_HUMAN 28S ribosomal prote	5	0	2	0	2	41.329	358	358;414;94;197;299	0	3.1079	0	6.4	0	23520000
H0Y2W2;Q9NVI7;Q5T9A4;Q5T2N8	H0Y2W2;Q9NVI7;Q5T9A4	ATPase family AAA domain-containing protein 3A;ATPase family AAA domain-containing protein 3B	ATAD3A;ATAD3B	tr|H0Y2W2|H0Y2W2_HUMAN ATPase family AAA domain-containing protein 3A (Fragment) OS=Homo sapiens OX=9606 GN=ATAD3A PE=1 SV=1;sp|Q9NVI7|ATD3A_HUMAN ATPase family AAA domain-containing protein 3A OS=Homo sapiens OX=9606 GN=ATAD3A PE=1 SV=2;sp|Q5T9A4|ATD3B_HU	4	0	6	0	6	64.243	572	572;634;648;411	0	8.9769	0	10	0	122710000
H0Y3V8;H7BXL7;O95470	H0Y3V8;H7BXL7;O95470	Sphingosine-1-phosphate lyase 1	SGPL1	tr|H0Y3V8|H0Y3V8_HUMAN Sphingosine-1-phosphate lyase 1 (Fragment) OS=Homo sapiens OX=9606 GN=SGPL1 PE=1 SV=1;tr|H7BXL7|H7BXL7_HUMAN Sphingosine-1-phosphate lyase 1 (Fragment) OS=Homo sapiens OX=9606 GN=SGPL1 PE=1 SV=1;sp|O95470|SGPL1_HUMAN Sphingosine-1-ph	3	0	2	0	2	14.864	135	135;202;568	0	9.9296	0	19.3	0	26236000
H0Y449;P67809;A0A0D9SEI8;Q9Y2T7;P16989	H0Y449;P67809;A0A0D9SEI8;Q9Y2T7;P16989	Nuclease-sensitive element-binding protein 1;Y-box-binding protein 2;Y-box-binding protein 3	YBX1;YBX3;YBX2	tr|H0Y449|H0Y449_HUMAN Nuclease-sensitive element-binding protein 1 (Fragment) OS=Homo sapiens OX=9606 GN=YBX1 PE=1 SV=1;sp|P67809|YBOX1_HUMAN Y-box-binding protein 1 OS=Homo sapiens OX=9606 GN=YBX1 PE=1 SV=3;tr|A0A0D9SEI8|A0A0D9SEI8_HUMAN Y-box-binding pr	5	1	1	1	1	41.905	374	374;324;92;364;372	0	10.656	4.5	5.1	2031200	30543000
H0YA96;H0Y8G5;Q14103;D6RF44;D6RAF8;D6RD83;D6RBQ9	H0YA96;H0Y8G5;Q14103;D6RF44;D6RAF8	Heterogeneous nuclear ribonucleoprotein D0	HNRNPD	tr|H0YA96|H0YA96_HUMAN Heterogeneous nuclear ribonucleoprotein D0 (Fragment) OS=Homo sapiens OX=9606 GN=HNRNPD PE=1 SV=1;tr|H0Y8G5|H0Y8G5_HUMAN Heterogeneous nuclear ribonucleoprotein D0 (Fragment) OS=Homo sapiens OX=9606 GN=HNRNPD PE=1 SV=8;sp|Q14103|HNRP	7	5	5	5	4	23.811	210	210;260;355;111;221;92;155	0	22.186	19	21.9	413930000	680110000
P63244;H0Y8W2;J3KPE3;H0YAF8;D6RF23;D6R9L0;D6RAC2;H0YAM7;D6R9Z1;H0Y9P0;D6RFZ9;D6RFX4;E9PD14;D6RAU2;H0Y8R5;D6REE5;D6RHH4	P63244;H0Y8W2;J3KPE3;H0YAF8;D6RF23;D6R9L0;D6RAC2;H0YAM7;D6R9Z1;H0Y9P0;D6RFZ9;D6RFX4;E9PD14;D6RAU2;H0Y8R5;D6REE5;D6RHH4	Guanine nucleotide-binding protein subunit beta-2-like 1;Guanine nucleotide-binding protein subunit beta-2-like 1, N-terminally processed	GNB2L1	sp|P63244|RACK1_HUMAN Receptor of activated protein C kinase 1 OS=Homo sapiens OX=9606 GN=RACK1 PE=1 SV=3;tr|H0Y8W2|H0Y8W2_HUMAN Receptor of-activated protein C kinase 1 (Fragment) OS=Homo sapiens OX=9606 GN=RACK1 PE=1 SV=1;tr|J3KPE3|J3KPE3_HUMAN Receptor	17	0	2	0	2	35.076	317	317;274;273;198;101;300;269;247;236;83;197;194;153;147;138;321;233	0	1.9077	0	7.3	0	8867100
H0YC91;Q96SI9	H0YC91;Q96SI9	Spermatid perinuclear RNA-binding protein	STRBP	tr|H0YC91|H0YC91_HUMAN Spermatid perinuclear RNA-binding protein (Fragment) OS=Homo sapiens OX=9606 GN=STRBP PE=1 SV=1;sp|Q96SI9|STRBP_HUMAN Spermatid perinuclear RNA-binding protein OS=Homo sapiens OX=9606 GN=STRBP PE=1 SV=1	2	0	1	0	1	8.821	89	89;672	0.0034965	0.59163	0	11.2	0	4619100
H0YDN1;Q15149	H0YDN1;Q15149	Plectin	PLEC	tr|H0YDN1|H0YDN1_HUMAN Plectin OS=Homo sapiens OX=9606 GN=PLEC PE=1 SV=9;sp|Q15149|PLEC_HUMAN Plectin OS=Homo sapiens OX=9606 GN=PLEC PE=1 SV=3	2	0	1	0	1	388.03	3447	3447;4684	0.0068376	0.50499	0	0.3	0	9999100
H0YEN5;P15880;E9PQD7;I3L404;E9PM36;E9PMM9;E9PPT0	H0YEN5;P15880;E9PQD7;I3L404;E9PM36;E9PMM9	40S ribosomal protein S2	RPS2	tr|H0YEN5|H0YEN5_HUMAN 40S ribosomal protein S2 (Fragment) OS=Homo sapiens OX=9606 GN=RPS2 PE=1 SV=1;sp|P15880|RS2_HUMAN 40S ribosomal protein S2 OS=Homo sapiens OX=9606 GN=RPS2 PE=1 SV=2;tr|E9PQD7|E9PQD7_HUMAN 40S ribosomal protein S2 OS=Homo sapiens OX=9	7	0	4	0	4	21.154	195	195;293;235;155;209;218;197	0	12.553	0	20.5	0	320350000
H0YH81;P06576;F8W0P7;F8W079	H0YH81;P06576	ATP synthase subunit beta;ATP synthase subunit beta, mitochondrial	ATP5B	tr|H0YH81|H0YH81_HUMAN ATP synthase subunit beta (Fragment) OS=Homo sapiens OX=9606 GN=ATP5F1B PE=1 SV=1;sp|P06576|ATPB_HUMAN ATP synthase subunit beta, mitochondrial OS=Homo sapiens OX=9606 GN=ATP5F1B PE=1 SV=3	4	1	2	1	2	38.138	362	362;529;270;284	0	3.9412	3.9	8	28000000	21580000
H0YKD8;P46779;H0YLP6;H0YMF4	H0YKD8;P46779;H0YLP6;H0YMF4	60S ribosomal protein L28	RPL28	tr|H0YKD8|H0YKD8_HUMAN 60S ribosomal protein L28 OS=Homo sapiens OX=9606 GN=RPL28 PE=1 SV=1;sp|P46779|RL28_HUMAN 60S ribosomal protein L28 OS=Homo sapiens OX=9606 GN=RPL28 PE=1 SV=3;tr|H0YLP6|H0YLP6_HUMAN 60S ribosomal protein L28 OS=Homo sapiens OX=9606 G	4	0	4	0	4	19.072	170	170;137;89;112	0	9.1695	0	18.2	0	90809000
H0YLW7;H0YMW8;H0YNF3;H0YMR6;H0YLE6;H0YL55;H7BXE3;Q9NWH9	H0YLW7;H0YMW8;H0YNF3;H0YMR6;H0YLE6;H0YL55;H7BXE3;Q9NWH9	SAFB-like transcription modulator	SLTM	tr|H0YLW7|H0YLW7_HUMAN SAFB-like transcription modulator OS=Homo sapiens OX=9606 GN=SLTM PE=1 SV=1;tr|H0YMW8|H0YMW8_HUMAN SAFB-like transcription modulator OS=Homo sapiens OX=9606 GN=SLTM PE=1 SV=1;tr|H0YNF3|H0YNF3_HUMAN SAFB-like transcription modulator (	8	0	1	0	1	6.6127	62	62;89;161;177;192;229;453;1034	0	29.816	0	30.6	0	22621000
H0YLA2;P37108	H0YLA2;P37108	Signal recognition particle 14 kDa protein	SRP14	tr|H0YLA2|H0YLA2_HUMAN Signal recognition particle 14 kDa protein OS=Homo sapiens OX=9606 GN=SRP14 PE=1 SV=1;sp|P37108|SRP14_HUMAN Signal recognition particle 14 kDa protein OS=Homo sapiens OX=9606 GN=SRP14 PE=1 SV=2	2	1	2	1	2	13.058	115	115;136	0	1.4071	12.2	19.1	1820400	27588000
H0YML5;Q16822	H0YML5;Q16822	Phosphoenolpyruvate carboxykinase [GTP], mitochondrial	PCK2	tr|H0YML5|H0YML5_HUMAN Phosphoenolpyruvate carboxykinase [GTP], mitochondrial OS=Homo sapiens OX=9606 GN=PCK2 PE=1 SV=1;sp|Q16822|PCKGM_HUMAN Phosphoenolpyruvate carboxykinase [GTP], mitochondrial OS=Homo sapiens OX=9606 GN=PCK2 PE=1 SV=4	2	1	0	1	0	52.466	474	474;640	0	1.3472	2.1	0	3947500	0
H3BV27;H3BT37;I3L303;I3L3P7;I3L246;H3BN98;P62244	H3BV27;H3BT37;I3L303;I3L3P7;I3L246;H3BN98;P62244	40S ribosomal protein S15a	RPS15A	tr|H3BV27|H3BV27_HUMAN 40S ribosomal protein S15a OS=Homo sapiens OX=9606 GN=RPS15A PE=1 SV=2;tr|H3BT37|H3BT37_HUMAN 40S ribosomal protein S15a OS=Homo sapiens OX=9606 GN=RPS15A PE=1 SV=1;tr|I3L303|I3L303_HUMAN 40S ribosomal protein S15a OS=Homo sapiens OX	7	0	1	0	1	5.6719	49	49;50;52;100;111;237;130	0.0035842	0.6511	0	18.4	0	42886000
H3BV41;H3BND3;O43809	H3BV41;H3BND3;O43809	Cleavage and polyadenylation specificity factor subunit 5	NUDT21	tr|H3BV41|H3BV41_HUMAN Cleavage and polyadenylation-specificity factor subunit 5 (Fragment) OS=Homo sapiens OX=9606 GN=NUDT21 PE=1 SV=1;tr|H3BND3|H3BND3_HUMAN Cleavage and polyadenylation-specificity factor subunit 5 (Fragment) OS=Homo sapiens OX=9606 GN=N	3	1	1	1	1	8.0933	71	71;149;227	0	1.9342	25.4	25.4	13659000	102990000
H3BNQ7;H3BRN4;P80404	H3BNQ7;H3BRN4;P80404	4-aminobutyrate aminotransferase, mitochondrial	ABAT	tr|H3BNQ7|H3BNQ7_HUMAN 4-aminobutyrate aminotransferase, mitochondrial OS=Homo sapiens OX=9606 GN=ABAT PE=1 SV=1;tr|H3BRN4|H3BRN4_HUMAN 4-aminobutyrate aminotransferase, mitochondrial OS=Homo sapiens OX=9606 GN=ABAT PE=1 SV=1;sp|P80404|GABT_HUMAN 4-aminobu	3	1	0	1	0	57.923	515	515;515;500	0.0018149	0.6925	2.7	0	4401600	0
H3BNS8;H3BQP1;Q14694	H3BNS8;H3BQP1;Q14694	Ubiquitin carboxyl-terminal hydrolase 10	USP10	tr|H3BNS8|H3BNS8_HUMAN Ubiquitin carboxyl-terminal hydrolase 10 (Fragment) OS=Homo sapiens OX=9606 GN=USP10 PE=1 SV=1;tr|H3BQP1|H3BQP1_HUMAN Ubiquitin carboxyl-terminal hydrolase 10 (Fragment) OS=Homo sapiens OX=9606 GN=USP10 PE=1 SV=1;sp|Q14694|UBP10_HUMA	3	0	1	0	1	8.3084	76	76;110;798	0	1.392	0	11.8	0	26567000
H3BPE7;P35637	H3BPE7;P35637	RNA-binding protein FUS	FUS	tr|H3BPE7|H3BPE7_HUMAN RNA-binding protein FUS OS=Homo sapiens OX=9606 GN=FUS PE=1 SV=1;sp|P35637|FUS_HUMAN RNA-binding protein FUS OS=Homo sapiens OX=9606 GN=FUS PE=1 SV=1	2	1	3	0	1	53.496	527	527;526	0	2.6687	2.7	4.7	0	49054000
H3BPZ1;H3BS72;Q9P035;H3BRL8;H3BMZ1	H3BPZ1;H3BS72;Q9P035;H3BRL8	Very-long-chain (3R)-3-hydroxyacyl-CoA dehydratase 3	HACD3	tr|H3BPZ1|H3BPZ1_HUMAN Very-long-chain (3R)-3-hydroxyacyl-CoA dehydratase OS=Homo sapiens OX=9606 GN=HACD3 PE=1 SV=1;tr|H3BS72|H3BS72_HUMAN Very-long-chain (3R)-3-hydroxyacyl-CoA dehydratase OS=Homo sapiens OX=9606 GN=HACD3 PE=1 SV=1;sp|Q9P035|HACD3_HUMAN	5	0	3	0	3	40.069	337	337;400;362;245;139	0	2.3637	0	9.5	0	87481000
H3BV01;H3BQT9;J3KRT1;Q92620	H3BV01;H3BQT9;J3KRT1;Q92620	Pre-mRNA-splicing factor ATP-dependent RNA helicase PRP16	DHX38	tr|H3BV01|H3BV01_HUMAN Pre-mRNA-splicing factor ATP-dependent RNA helicase PRP16 (Fragment) OS=Homo sapiens OX=9606 GN=DHX38 PE=1 SV=1;tr|H3BQT9|H3BQT9_HUMAN Pre-mRNA-splicing factor ATP-dependent RNA helicase PRP16 (Fragment) OS=Homo sapiens OX=9606 GN=DH	4	0	1	0	1	13.623	123	123;138;142;1227	0	6.4725	0	8.9	0	11558000
H7BXY3;Q7L2E3	H7BXY3;Q7L2E3	Putative ATP-dependent RNA helicase DHX30	DHX30	tr|H7BXY3|H7BXY3_HUMAN ATP-dependent RNA helicase DHX30 OS=Homo sapiens OX=9606 GN=DHX30 PE=1 SV=1;sp|Q7L2E3|DHX30_HUMAN ATP-dependent RNA helicase DHX30 OS=Homo sapiens OX=9606 GN=DHX30 PE=1 SV=1	2	0	7	0	7	130.55	1166	1166;1194	0	20.678	0	6.5	0	103390000
H7BZJ3;P30101	H7BZJ3;P30101	Protein disulfide-isomerase A3	PDIA3	tr|H7BZJ3|H7BZJ3_HUMAN Protein disulfide-isomerase A3 (Fragment) OS=Homo sapiens OX=9606 GN=PDIA3 PE=1 SV=1;sp|P30101|PDIA3_HUMAN Protein disulfide-isomerase A3 OS=Homo sapiens OX=9606 GN=PDIA3 PE=1 SV=4	2	1	0	1	0	13.519	123	123;505	0	5.0183	8.9	0	25200000	0
H7C0P0;Q9BV73	H7C0P0;Q9BV73	Centrosome-associated protein CEP250	CEP250	tr|H7C0P0|H7C0P0_HUMAN Centrosome-associated protein CEP250 (Fragment) OS=Homo sapiens OX=9606 GN=CEP250 PE=1 SV=1;sp|Q9BV73|CP250_HUMAN Centrosome-associated protein CEP250 OS=Homo sapiens OX=9606 GN=CEP250 PE=1 SV=2	2	1	0	1	0	101.57	877	877;2442	1	-2	1.4	0	9583600	0
H7C1P0;P35249	H7C1P0;P35249	Replication factor C subunit 4	RFC4	tr|H7C1P0|H7C1P0_HUMAN Replication factor C subunit 4 (Fragment) OS=Homo sapiens OX=9606 GN=RFC4 PE=1 SV=1;sp|P35249|RFC4_HUMAN Replication factor C subunit 4 OS=Homo sapiens OX=9606 GN=RFC4 PE=1 SV=2	2	0	1	0	1	11.849	111	111;363	0.0068611	0.51365	0	11.7	0	3389900
H7C2L4;P62995	H7C2L4;P62995	Transformer-2 protein homolog beta	TRA2B	tr|H7C2L4|H7C2L4_HUMAN Transformer-2 protein homolog beta (Fragment) OS=Homo sapiens OX=9606 GN=TRA2B PE=1 SV=1;sp|P62995|TRA2B_HUMAN Transformer-2 protein homolog beta OS=Homo sapiens OX=9606 GN=TRA2B PE=1 SV=1	2	1	1	1	1	12.548	107	107;288	0	1.7619	9.3	9.3	6612000	52138000
H7C2Q8;Q99848	H7C2Q8;Q99848	Probable rRNA-processing protein EBP2	EBNA1BP2	tr|H7C2Q8|H7C2Q8_HUMAN EBNA1 binding protein 2, isoform CRA_d OS=Homo sapiens OX=9606 GN=EBNA1BP2 PE=1 SV=1;sp|Q99848|EBP2_HUMAN Probable rRNA-processing protein EBP2 OS=Homo sapiens OX=9606 GN=EBNA1BP2 PE=1 SV=2	2	0	2	0	2	40.684	361	361;306	0	4.3723	0	5.5	0	44277000
H7C4X9;A0A087WYS3;A0A087WVZ6;Q9ULU4	H7C4X9;A0A087WYS3;A0A087WVZ6;Q9ULU4	Protein kinase C-binding protein 1	ZMYND8	tr|H7C4X9|H7C4X9_HUMAN Protein kinase C-binding protein 1 (Fragment) OS=Homo sapiens OX=9606 GN=ZMYND8 PE=1 SV=2;tr|A0A087WYS3|A0A087WYS3_HUMAN Protein kinase C-binding protein 1 OS=Homo sapiens OX=9606 GN=ZMYND8 PE=1 SV=1;tr|A0A087WVZ6|A0A087WVZ6_HUMAN Pr	4	0	2	0	2	121.02	1095	1095;1087;1136;1186	0	11.378	0	2	0	12572000
I3L0U5;Q6PK04	I3L0U5;Q6PK04	Coiled-coil domain-containing protein 137	CCDC137	tr|I3L0U5|I3L0U5_HUMAN Coiled-coil domain-containing protein 137 (Fragment) OS=Homo sapiens OX=9606 GN=CCDC137 PE=1 SV=1;sp|Q6PK04|CC137_HUMAN Coiled-coil domain-containing protein 137 OS=Homo sapiens OX=9606 GN=CCDC137 PE=1 SV=1	2	0	1	0	1	33.524	292	292;289	0	1.8202	0	3.4	0	7934000
I3L1P8;Q02978	I3L1P8;Q02978	Mitochondrial 2-oxoglutarate/malate carrier protein	SLC25A11	tr|I3L1P8|I3L1P8_HUMAN Mitochondrial 2-oxoglutarate/malate carrier protein (Fragment) OS=Homo sapiens OX=9606 GN=SLC25A11 PE=1 SV=1;sp|Q02978|M2OM_HUMAN Mitochondrial 2-oxoglutarate/malate carrier protein OS=Homo sapiens OX=9606 GN=SLC25A11 PE=1 SV=3	2	0	3	0	3	32.182	296	296;314	0	28.026	0	13.5	0	63510000
I3L443;Q9HC36	I3L443;Q9HC36	rRNA methyltransferase 3, mitochondrial	RNMTL1	tr|I3L443|I3L443_HUMAN rRNA methyltransferase 3, mitochondrial (Fragment) OS=Homo sapiens OX=9606 GN=MRM3 PE=1 SV=1;sp|Q9HC36|MRM3_HUMAN rRNA methyltransferase 3, mitochondrial OS=Homo sapiens OX=9606 GN=MRM3 PE=1 SV=2	2	0	1	0	1	19.584	177	177;420	0.0018083	0.69153	0	5.6	0	6006800
P62277;J3KMX5;E9PS50	P62277;J3KMX5;E9PS50	40S ribosomal protein S13	RPS13	sp|P62277|RS13_HUMAN 40S ribosomal protein S13 OS=Homo sapiens OX=9606 GN=RPS13 PE=1 SV=2;tr|J3KMX5|J3KMX5_HUMAN 40S ribosomal protein S13 OS=Homo sapiens OX=9606 GN=RPS13 PE=1 SV=1;tr|E9PS50|E9PS50_HUMAN 40S ribosomal protein S13 (Fragment) OS=Homo sapien	3	2	4	2	4	17.222	151	151;148;116	0	44.59	12.6	21.2	24200000	464880000
J3QL05;J3KP15;Q01130;Q9BRL6	J3QL05;J3KP15;Q01130;Q9BRL6	Serine/arginine-rich splicing factor 2;Serine/arginine-rich splicing factor 8	SRSF2;SRSF8	tr|J3QL05|J3QL05_HUMAN Serine/arginine-rich-splicing factor 2 (Fragment) OS=Homo sapiens OX=9606 GN=SRSF2 PE=1 SV=1;tr|J3KP15|J3KP15_HUMAN Serine/arginine-rich-splicing factor 2 (Fragment) OS=Homo sapiens OX=9606 GN=SRSF2 PE=1 SV=8;sp|Q01130|SRSF2_HUMAN Se	4	1	0	1	0	15.156	130	130;133;221;282	0.0066445	0.43456	6.2	0	10220000	0
J3KRG2;Q96QA5	J3KRG2;Q96QA5	Gasdermin-A	GSDMA	tr|J3KRG2|J3KRG2_HUMAN Gasdermin-A (Fragment) OS=Homo sapiens OX=9606 GN=GSDMA PE=1 SV=8;sp|Q96QA5|GSDMA_HUMAN Gasdermin-A OS=Homo sapiens OX=9606 GN=GSDMA PE=1 SV=4	2	2	0	2	0	17.791	158	158;445	0.0018484	0.73485	10.8	0	17632000	0
J3KRZ4;J3KS22;Q7Z4W1;J3QS45;J3KSZ5;J3QL34;J3QS36	J3KRZ4;J3KS22;Q7Z4W1;J3QS45;J3KSZ5;J3QL34;J3QS36	L-xylulose reductase	DCXR	tr|J3KRZ4|J3KRZ4_HUMAN L-xylulose reductase (Fragment) OS=Homo sapiens OX=9606 GN=DCXR PE=1 SV=1;tr|J3KS22|J3KS22_HUMAN L-xylulose reductase (Fragment) OS=Homo sapiens OX=9606 GN=DCXR PE=1 SV=8;sp|Q7Z4W1|DCXR_HUMAN L-xylulose reductase OS=Homo sapiens OX=9	7	2	0	2	0	14.892	141	141;223;244;100;143;176;225	0.0035461	0.62229	14.2	0	8159000	0
J3KT68;Q5BJF2	J3KT68;Q5BJF2	Transmembrane protein 97	TMEM97	tr|J3KT68|J3KT68_HUMAN Sigma intracellular receptor 2 OS=Homo sapiens OX=9606 GN=TMEM97 PE=1 SV=1;sp|Q5BJF2|SGMR2_HUMAN Sigma intracellular receptor 2 OS=Homo sapiens OX=9606 GN=TMEM97 PE=1 SV=1	2	0	1	0	1	10.976	92	92;176	0	1.2066	0	8.7	0	26310000
J3KTA4;P17844;J3KRZ1;J3QRQ7;J3QSF1;J3QR02;J3KRX8;J3KTQ4;A0A0U1RQJ0;X6RLV5	J3KTA4;P17844	Probable ATP-dependent RNA helicase DDX5	DDX5	tr|J3KTA4|J3KTA4_HUMAN Probable ATP-dependent RNA helicase DDX5 OS=Homo sapiens OX=9606 GN=DDX5 PE=1 SV=1;sp|P17844|DDX5_HUMAN Probable ATP-dependent RNA helicase DDX5 OS=Homo sapiens OX=9606 GN=DDX5 PE=1 SV=1	10	8	15	4	11	69.086	614	614;614;166;212;153;99;120;181;56;96	0	106.13	12.9	24.3	146650000	1549200000
J3QR09;J3KTE4;P84098	J3QR09;J3KTE4;P84098	Ribosomal protein L19;60S ribosomal protein L19	RPL19	tr|J3QR09|J3QR09_HUMAN Ribosomal protein L19 OS=Homo sapiens OX=9606 GN=RPL19 PE=1 SV=1;tr|J3KTE4|J3KTE4_HUMAN Ribosomal protein L19 OS=Homo sapiens OX=9606 GN=RPL19 PE=1 SV=1;sp|P84098|RL19_HUMAN 60S ribosomal protein L19 OS=Homo sapiens OX=9606 GN=RPL19	3	0	2	0	2	23.134	193	193;194;196	0	14.427	0	14	0	97962000
J3KTL2;Q07955;J3KSR8;J3QQV5;J3KSW7	J3KTL2;Q07955	Serine/arginine-rich splicing factor 1	SRSF1	tr|J3KTL2|J3KTL2_HUMAN Serine/arginine-rich-splicing factor 1 OS=Homo sapiens OX=9606 GN=SRSF1 PE=1 SV=1;sp|Q07955|SRSF1_HUMAN Serine/arginine-rich splicing factor 1 OS=Homo sapiens OX=9606 GN=SRSF1 PE=1 SV=2	5	6	5	6	5	28.329	253	253;248;143;65;73	0	18.245	22.9	18.6	113640000	159470000
J3QK89;Q8IWX8	J3QK89;Q8IWX8	Calcium homeostasis endoplasmic reticulum protein	CHERP	tr|J3QK89|J3QK89_HUMAN Calcium homeostasis endoplasmic reticulum protein OS=Homo sapiens OX=9606 GN=CHERP PE=1 SV=1;sp|Q8IWX8|CHERP_HUMAN Calcium homeostasis endoplasmic reticulum protein OS=Homo sapiens OX=9606 GN=CHERP PE=1 SV=3	2	0	2	0	2	104.93	927	927;916	0.0034843	0.58931	0	1.7	0	19659000
J3QT28;O43684	J3QT28;O43684	Mitotic checkpoint protein BUB3	BUB3	tr|J3QT28|J3QT28_HUMAN Mitotic checkpoint protein BUB3 (Fragment) OS=Homo sapiens OX=9606 GN=BUB3 PE=1 SV=1;sp|O43684|BUB3_HUMAN Mitotic checkpoint protein BUB3 OS=Homo sapiens OX=9606 GN=BUB3 PE=1 SV=1	2	0	2	0	2	31.703	278	278;328	0	4.9404	0	6.5	0	53696000
K7EJT5;K7EP65;K7EKS7;K7ELC4;K7EMH1;K7ERI7;P35268	K7EJT5;K7EP65;K7EKS7;K7ELC4;K7EMH1;K7ERI7;P35268	60S ribosomal protein L22	RPL22	tr|K7EJT5|K7EJT5_HUMAN 60S ribosomal protein L22 (Fragment) OS=Homo sapiens OX=9606 GN=RPL22 PE=1 SV=1;tr|K7EP65|K7EP65_HUMAN 60S ribosomal protein L22 (Fragment) OS=Homo sapiens OX=9606 GN=RPL22 PE=1 SV=1;tr|K7EKS7|K7EKS7_HUMAN Uncharacterized protein OS=	7	2	1	2	1	5.0827	47	47;48;53;79;89;95;128	0	4.2778	51.1	27.7	13288000	106250000
K7ER90;K7EL20;O75821;K7ENA8	K7ER90;K7EL20;O75821;K7ENA8	Eukaryotic translation initiation factor 3 subunit G	EIF3G	tr|K7ER90|K7ER90_HUMAN Eukaryotic translation initiation factor 3 subunit G (Fragment) OS=Homo sapiens OX=9606 GN=EIF3G PE=1 SV=1;tr|K7EL20|K7EL20_HUMAN Eukaryotic translation initiation factor 3 subunit G (Fragment) OS=Homo sapiens OX=9606 GN=EIF3G PE=1 S	4	0	2	0	2	25.441	227	227;262;320;289	0	96.07	0	9.7	0	23772000
K7EL40;Q9UHD8	K7EL40;Q9UHD8	Septin-9	2020-09-09	tr|K7EL40|K7EL40_HUMAN Septin-9 (Fragment) OS=Homo sapiens OX=9606 GN=SEPTIN9 PE=1 SV=1;sp|Q9UHD8|SEPT9_HUMAN Septin-9 OS=Homo sapiens OX=9606 GN=SEPTIN9 PE=1 SV=2	2	0	1	0	1	23.971	209	209;586	0.0035398	0.61444	0	4.3	0	14004000
K7EMR7;Q7RTN0;O75298	K7EMR7;Q7RTN0;O75298	Reticulon;Reticulon-2	RTN2	tr|K7EMR7|K7EMR7_HUMAN Reticulon OS=Homo sapiens OX=9606 GN=RTN2 PE=1 SV=1;tr|Q7RTN0|Q7RTN0_HUMAN Reticulon OS=Homo sapiens OX=9606 GN=RTN2 PE=1 SV=1;sp|O75298|RTN2_HUMAN Reticulon-2 OS=Homo sapiens OX=9606 GN=RTN2 PE=1 SV=1	3	1	1	1	1	29.519	271	271;461;545	0.0035714	0.63538	3.3	3.3	1029400000	372090000
K7EMT0;Q15428	K7EMT0;Q15428	Splicing factor 3A subunit 2	SF3A2	tr|K7EMT0|K7EMT0_HUMAN Splicing factor 3A subunit 2 (Fragment) OS=Homo sapiens OX=9606 GN=SF3A2 PE=1 SV=2;sp|Q15428|SF3A2_HUMAN Splicing factor 3A subunit 2 OS=Homo sapiens OX=9606 GN=SF3A2 PE=1 SV=2	2	0	1	0	1	15.224	135	135;464	0	5.9864	0	10.4	0	4786700
K7ENG2;P26368	K7ENG2;P26368	Splicing factor U2AF 65 kDa subunit	U2AF2	tr|K7ENG2|K7ENG2_HUMAN U2 snRNP auxiliary factor large subunit OS=Homo sapiens OX=9606 GN=U2AF2 PE=1 SV=1;sp|P26368|U2AF2_HUMAN Splicing factor U2AF 65 kDa subunit OS=Homo sapiens OX=9606 GN=U2AF2 PE=1 SV=4	2	1	4	1	4	33.901	307	307;475	0	5.1797	3.3	21.2	3827800	79235000
K7ERG4;P62316	K7ERG4;P62316	Small nuclear ribonucleoprotein Sm D2	SNRPD2	tr|K7ERG4|K7ERG4_HUMAN Small nuclear ribonucleoprotein Sm D2 OS=Homo sapiens OX=9606 GN=SNRPD2 PE=1 SV=1;sp|P62316|SMD2_HUMAN Small nuclear ribonucleoprotein Sm D2 OS=Homo sapiens OX=9606 GN=SNRPD2 PE=1 SV=1	2	1	1	1	1	8.7769	78	78;118	0.0034722	0.56637	9	9	12577000	65291000
K7ES42;Q15424	K7ES42;Q15424	Scaffold attachment factor B1	SAFB	tr|K7ES42|K7ES42_HUMAN Scaffold attachment factor B1 OS=Homo sapiens OX=9606 GN=SAFB PE=1 SV=1;sp|Q15424|SAFB1_HUMAN Scaffold attachment factor B1 OS=Homo sapiens OX=9606 GN=SAFB PE=1 SV=4	2	0	1	0	1	11.594	106	106;915	0	1.2347	0	19.8	0	8558400
M0R2U2;M0R1H0;M0R2B0;M0R0P1;M0R299;M0QXL5;M0R2Q4;P22087	M0R2U2;M0R1H0;M0R2B0;M0R0P1;M0R299;M0QXL5;M0R2Q4;P22087	rRNA 2-O-methyltransferase fibrillarin	FBL	tr|M0R2U2|M0R2U2_HUMAN rRNA 2-O-methyltransferase fibrillarin (Fragment) OS=Homo sapiens OX=9606 GN=FBL PE=1 SV=1;tr|M0R1H0|M0R1H0_HUMAN rRNA 2-O-methyltransferase fibrillarin (Fragment) OS=Homo sapiens OX=9606 GN=FBL PE=1 SV=1;tr|M0R2B0|M0R2B0_HUMAN rRN	8	0	1	0	1	16.164	157	157;178;182;228;229;244;273;321	0.001845	0.73476	0	8.3	0	40704000
M0QYR1;P08621	M0QYR1;P08621	U1 small nuclear ribonucleoprotein 70 kDa	SNRNP70	tr|M0QYR1|M0QYR1_HUMAN U1 small nuclear ribonucleoprotein 70 kDa (Fragment) OS=Homo sapiens OX=9606 GN=SNRNP70 PE=1 SV=1;sp|P08621|RU17_HUMAN U1 small nuclear ribonucleoprotein 70 kDa OS=Homo sapiens OX=9606 GN=SNRNP70 PE=1 SV=2	2	0	1	0	1	11.476	94	94;437	0	1.4567	0	9.6	0	29433000
P62280;M0QZC5;M0R1H6	P62280;M0QZC5;M0R1H6	40S ribosomal protein S11	RPS11	sp|P62280|RS11_HUMAN 40S ribosomal protein S11 OS=Homo sapiens OX=9606 GN=RPS11 PE=1 SV=3;tr|M0QZC5|M0QZC5_HUMAN 40S ribosomal protein S11 OS=Homo sapiens OX=9606 GN=RPS11 PE=1 SV=1;tr|M0R1H6|M0R1H6_HUMAN 40S ribosomal protein S11 OS=Homo sapiens OX=9606 G	3	1	5	1	5	18.431	158	158;118;88	0	4.8597	5.1	26.6	14551000	560940000
M0R0F0;M0R0R2;P46782;M0QZN2	M0R0F0;M0R0R2;P46782;M0QZN2	40S ribosomal protein S5;40S ribosomal protein S5, N-terminally processed	RPS5	tr|M0R0F0|M0R0F0_HUMAN 40S ribosomal protein S5 (Fragment) OS=Homo sapiens OX=9606 GN=RPS5 PE=1 SV=1;tr|M0R0R2|M0R0R2_HUMAN 40S ribosomal protein S5 OS=Homo sapiens OX=9606 GN=RPS5 PE=1 SV=1;sp|P46782|RS5_HUMAN 40S ribosomal protein S5 OS=Homo sapiens OX=9	4	1	5	1	5	22.391	200	200;225;204;134	0	35.283	7.5	29	5033000	330030000
M0R3D6;M0R1A7;M0R117;Q02543;M0R0P7	M0R3D6;M0R1A7;M0R117;Q02543;M0R0P7	60S ribosomal protein L18a	RPL18A	tr|M0R3D6|M0R3D6_HUMAN 60S ribosomal protein L18a (Fragment) OS=Homo sapiens OX=9606 GN=RPL18A PE=1 SV=1;tr|M0R1A7|M0R1A7_HUMAN 60S ribosomal protein L18a OS=Homo sapiens OX=9606 GN=RPL18A PE=1 SV=1;tr|M0R117|M0R117_HUMAN 60S ribosomal protein L18a OS=Homo	5	0	4	0	4	16.714	141	141;147;154;176;137	0	38.41	0	31.9	0	487840000
M0R210;P62249;M0R3H0;Q6IPX4;M0R1M5;M0QX76	M0R210;P62249;M0R3H0;Q6IPX4	40S ribosomal protein S16	RPS16	tr|M0R210|M0R210_HUMAN 40S ribosomal protein S16 OS=Homo sapiens OX=9606 GN=RPS16 PE=1 SV=1;sp|P62249|RS16_HUMAN 40S ribosomal protein S16 OS=Homo sapiens OX=9606 GN=RPS16 PE=1 SV=2;tr|M0R3H0|M0R3H0_HUMAN 40S ribosomal protein S16 OS=Homo sapiens OX=9606 G	6	2	5	2	5	14.419	129	129;146;100;152;85;50	0	10.04	16.3	34.9	15270000	137410000
O00303;H0YDT6	O00303;H0YDT6	Eukaryotic translation initiation factor 3 subunit F	EIF3F	sp|O00303|EIF3F_HUMAN Eukaryotic translation initiation factor 3 subunit F OS=Homo sapiens OX=9606 GN=EIF3F PE=1 SV=1;tr|H0YDT6|H0YDT6_HUMAN Eukaryotic translation initiation factor 3 subunit F (Fragment) OS=Homo sapiens OX=9606 GN=EIF3F PE=1 SV=1	2	0	3	0	3	37.563	357	357;100	0	24.768	0	10.4	0	87340000
O00411;K7EMH3	O00411	DNA-directed RNA polymerase, mitochondrial	POLRMT	sp|O00411|RPOM_HUMAN DNA-directed RNA polymerase, mitochondrial OS=Homo sapiens OX=9606 GN=POLRMT PE=1 SV=2	2	0	5	0	5	138.62	1230	1230;347	0	24.046	0	5	0	95243000
O00425	O00425	Insulin-like growth factor 2 mRNA-binding protein 3	IGF2BP3	sp|O00425|IF2B3_HUMAN Insulin-like growth factor 2 mRNA-binding protein 3 OS=Homo sapiens OX=9606 GN=IGF2BP3 PE=1 SV=2	1	0	2	0	2	63.704	579	579	0	1.9932	0	4.1	0	23483000
Q5VV89;O14880	Q5VV89;O14880	Microsomal glutathione S-transferase 3	MGST3	tr|Q5VV89|Q5VV89_HUMAN Microsomal glutathione S-transferase 3 OS=Homo sapiens OX=9606 GN=MGST3 PE=1 SV=1;sp|O14880|MGST3_HUMAN Microsomal glutathione S-transferase 3 OS=Homo sapiens OX=9606 GN=MGST3 PE=1 SV=1	2	0	2	0	2	18.416	166	166;152	0	1.4207	0	13.3	0	15750000
O14975;G3V1R7	O14975;G3V1R7	Very long-chain acyl-CoA synthetase	SLC27A2	sp|O14975|S27A2_HUMAN Very long-chain acyl-CoA synthetase OS=Homo sapiens OX=9606 GN=SLC27A2 PE=1 SV=2;tr|G3V1R7|G3V1R7_HUMAN Solute carrier family 27 (Fatty acid transporter), member 2, isoform CRA_b OS=Homo sapiens OX=9606 GN=SLC27A2 PE=1 SV=1	2	0	2	0	2	70.311	620	620;385	0	1.7903	0	3.2	0	10566000
O15226	O15226	NF-kappa-B-repressing factor	NKRF	sp|O15226|NKRF_HUMAN NF-kappa-B-repressing factor OS=Homo sapiens OX=9606 GN=NKRF PE=1 SV=2	1	0	2	0	2	77.672	690	690	0.0018051	0.69151	0	3.2	0	8966400
O15371;B0QYA5;B0QYA4;B0QYA8;B0QYA6	O15371;B0QYA5	Eukaryotic translation initiation factor 3 subunit D	EIF3D	sp|O15371|EIF3D_HUMAN Eukaryotic translation initiation factor 3 subunit D OS=Homo sapiens OX=9606 GN=EIF3D PE=1 SV=1;tr|B0QYA5|B0QYA5_HUMAN Eukaryotic translation initiation factor 3 subunit D (Fragment) OS=Homo sapiens OX=9606 GN=EIF3D PE=1 SV=1	5	0	3	0	3	63.972	548	548;269;105;123;173	0	18.381	0	6.2	0	90401000
O15523	O15523	ATP-dependent RNA helicase DDX3Y	DDX3Y	sp|O15523|DDX3Y_HUMAN ATP-dependent RNA helicase DDX3Y OS=Homo sapiens OX=9606 GN=DDX3Y PE=1 SV=2	1	10	13	1	0	73.153	660	660	0.0018315	0.7244	18.5	21.2	8091500	0
O43143	O43143	Pre-mRNA-splicing factor ATP-dependent RNA helicase DHX15	DHX15	sp|O43143|DHX15_HUMAN Pre-mRNA-splicing factor ATP-dependent RNA helicase DHX15 OS=Homo sapiens OX=9606 GN=DHX15 PE=1 SV=2	1	0	5	0	5	90.932	795	795	0	4.1201	0	6.7	0	118150000
O43390;B4DT28;A0A286YEZ8	O43390;B4DT28	Heterogeneous nuclear ribonucleoprotein R	HNRNPR	sp|O43390|HNRPR_HUMAN Heterogeneous nuclear ribonucleoprotein R OS=Homo sapiens OX=9606 GN=HNRNPR PE=1 SV=1;tr|B4DT28|B4DT28_HUMAN Heterogeneous nuclear ribonucleoprotein R OS=Homo sapiens OX=9606 GN=HNRNPR PE=1 SV=1	3	3	11	2	7	70.942	633	633;494;141	0	72.324	6.6	19.7	113620000	454090000
O60264	O60264	SWI/SNF-related matrix-associated actin-dependent regulator of chromatin subfamily A member 5	SMARCA5	sp|O60264|SMCA5_HUMAN SWI/SNF-related matrix-associated actin-dependent regulator of chromatin subfamily A member 5 OS=Homo sapiens OX=9606 GN=SMARCA5 PE=1 SV=1	1	0	3	0	3	121.9	1052	1052	0	7.4187	0	2.8	0	36433000
O60506;B7Z645;F6UXX1	O60506;B7Z645	Heterogeneous nuclear ribonucleoprotein Q	SYNCRIP	sp|O60506|HNRPQ_HUMAN Heterogeneous nuclear ribonucleoprotein Q OS=Homo sapiens OX=9606 GN=SYNCRIP PE=1 SV=2;tr|B7Z645|B7Z645_HUMAN Heterogeneous nuclear ribonucleoprotein Q OS=Homo sapiens OX=9606 GN=SYNCRIP PE=1 SV=1	3	6	7	5	3	69.602	623	623;464;185	0	14.673	11.9	12.5	50155000	73001000
U3KQK0;Q99879;Q99877;Q93079;Q5QNW6;P62807;P58876;P57053;O60814;A0A2R8Y619	U3KQK0;Q99879;Q99877;Q93079;Q5QNW6;P62807;P58876;P57053;O60814	Histone H2B;Histone H2B type 1-M;Histone H2B type 1-N;Histone H2B type 1-H;Histone H2B type 2-F;Histone H2B type 1-C/E/F/G/I;Histone H2B type 1-D;Histone H2B type F-S;Histone H2B type 1-K	HIST1H2BN;HIST1H2BM;HIST1H2BH;HIST2H2BF;HIST1H2BC;HIST1H2BD;H2BFS;HIST1H2BK	tr|U3KQK0|U3KQK0_HUMAN Histone H2B OS=Homo sapiens OX=9606 GN=HIST1H2BN PE=1 SV=1;sp|Q99879|H2B1M_HUMAN Histone H2B type 1-M OS=Homo sapiens OX=9606 GN=HIST1H2BM PE=1 SV=3;sp|Q99877|H2B1N_HUMAN Histone H2B type 1-N OS=Homo sapiens OX=9606 GN=HIST1H2BN PE=1	10	3	4	0	0	18.804	166	166;126;126;126;126;126;126;126;126;122	0	21.009	15.1	22.3	242180000	3008200000
O60832;H7C2Q2	O60832;H7C2Q2	H/ACA ribonucleoprotein complex subunit 4	DKC1	sp|O60832|DKC1_HUMAN H/ACA ribonucleoprotein complex subunit DKC1 OS=Homo sapiens OX=9606 GN=DKC1 PE=1 SV=3;tr|H7C2Q2|H7C2Q2_HUMAN H/ACA ribonucleoprotein complex subunit DKC1 (Fragment) OS=Homo sapiens OX=9606 GN=DKC1 PE=1 SV=2	2	0	2	0	2	57.673	514	514;207	0	3.3748	0	3.9	0	12284000
O60869	O60869	Endothelial differentiation-related factor 1	EDF1	sp|O60869|EDF1_HUMAN Endothelial differentiation-related factor 1 OS=Homo sapiens OX=9606 GN=EDF1 PE=1 SV=1	1	0	7	0	7	16.368	148	148	0	68.999	0	43.2	0	682140000
O75165;H0YA63	O75165;H0YA63	DnaJ homolog subfamily C member 13	DNAJC13	sp|O75165|DJC13_HUMAN DnaJ homolog subfamily C member 13 OS=Homo sapiens OX=9606 GN=DNAJC13 PE=1 SV=5;tr|H0YA63|H0YA63_HUMAN DnaJ homolog subfamily C member 13 (Fragment) OS=Homo sapiens OX=9606 GN=DNAJC13 PE=1 SV=1	2	0	2	0	2	254.41	2243	2243;96	0.0018182	0.71013	0	1.2	0	17107000
O75367;B4DJC3	O75367;B4DJC3	Core histone macro-H2A.1;Histone H2A	H2AFY	sp|O75367|H2AY_HUMAN Core histone macro-H2A.1 OS=Homo sapiens OX=9606 GN=H2AFY PE=1 SV=4;tr|B4DJC3|B4DJC3_HUMAN Histone H2A OS=Homo sapiens OX=9606 GN=H2AFY PE=1 SV=1	2	0	4	0	4	39.617	372	372;200	0	3.5587	0	9.7	0	51600000
O75369;E7EN95	O75369;E7EN95	Filamin-B	FLNB	sp|O75369|FLNB_HUMAN Filamin-B OS=Homo sapiens OX=9606 GN=FLNB PE=1 SV=2;tr|E7EN95|E7EN95_HUMAN Filamin-B OS=Homo sapiens OX=9606 GN=FLNB PE=1 SV=1	2	1	3	0	2	278.16	2602	2602;2409	0	1.9577	0.4	1.1	0	5490800
O75475	O75475	PC4 and SFRS1-interacting protein	PSIP1	sp|O75475|PSIP1_HUMAN PC4 and SFRS1-interacting protein OS=Homo sapiens OX=9606 GN=PSIP1 PE=1 SV=1	1	0	2	0	2	60.103	530	530	0	4.5113	0	3.4	0	74453000
O75533	O75533	Splicing factor 3B subunit 1	SF3B1	sp|O75533|SF3B1_HUMAN Splicing factor 3B subunit 1 OS=Homo sapiens OX=9606 GN=SF3B1 PE=1 SV=3	1	0	4	0	4	145.83	1304	1304	0	6.5273	0	3.2	0	63583000
O75607	O75607	Nucleoplasmin-3	NPM3	sp|O75607|NPM3_HUMAN Nucleoplasmin-3 OS=Homo sapiens OX=9606 GN=NPM3 PE=1 SV=3	1	0	1	0	1	19.343	178	178	0	17.536	0	9	0	3624000
O75643;A0A494C1A5	O75643;A0A494C1A5	U5 small nuclear ribonucleoprotein 200 kDa helicase	SNRNP200	sp|O75643|U520_HUMAN U5 small nuclear ribonucleoprotein 200 kDa helicase OS=Homo sapiens OX=9606 GN=SNRNP200 PE=1 SV=2;tr|A0A494C1A5|A0A494C1A5_HUMAN U5 small nuclear ribonucleoprotein 200 kDa helicase (Fragment) OS=Homo sapiens OX=9606 GN=SNRNP200 PE=1 SV	2	0	15	0	15	244.5	2136	2136;1375	0	78.506	0	8.5	0	229180000
O76021;J3QSV6;I3L3C4;I3L3U9;I3L1A3;I3L234	O76021;J3QSV6	Ribosomal L1 domain-containing protein 1	RSL1D1	sp|O76021|RL1D1_HUMAN Ribosomal L1 domain-containing protein 1 OS=Homo sapiens OX=9606 GN=RSL1D1 PE=1 SV=3;tr|J3QSV6|J3QSV6_HUMAN Ribosomal L1 domain-containing protein 1 (Fragment) OS=Homo sapiens OX=9606 GN=RSL1D1 PE=1 SV=1	6	0	7	0	7	54.972	490	490;430;158;296;93;98	0	10.984	0	14.7	0	318050000
O76094;R4GNC1;D6RDY6	O76094;R4GNC1;D6RDY6	Signal recognition particle subunit SRP72	SRP72	sp|O76094|SRP72_HUMAN Signal recognition particle subunit SRP72 OS=Homo sapiens OX=9606 GN=SRP72 PE=1 SV=3;tr|R4GNC1|R4GNC1_HUMAN Signal recognition particle subunit SRP72 OS=Homo sapiens OX=9606 GN=SRP72 PE=1 SV=1;tr|D6RDY6|D6RDY6_HUMAN Signal recognition	3	0	4	0	4	74.605	671	671;220;335	0	8.3381	0	6.9	0	67957000
O94906	O94906	Pre-mRNA-processing factor 6	PRPF6	sp|O94906|PRP6_HUMAN Pre-mRNA-processing factor 6 OS=Homo sapiens OX=9606 GN=PRPF6 PE=1 SV=1	1	0	3	0	3	106.92	941	941	0	4.7569	0	3.3	0	58520000
O95049	O95049	Tight junction protein ZO-3	TJP3	sp|O95049|ZO3_HUMAN Tight junction protein ZO-3 OS=Homo sapiens OX=9606 GN=TJP3 PE=1 SV=3	1	0	1	0	1	101.4	919	919	0	1.9799	0	1.6	0	4577200
O95782	O95782	AP-2 complex subunit alpha-1	AP2A1	sp|O95782|AP2A1_HUMAN AP-2 complex subunit alpha-1 OS=Homo sapiens OX=9606 GN=AP2A1 PE=1 SV=3	1	0	3	0	1	107.54	977	977	0	3.2499	0	3	0	22000000
O95831;E9PMA0	O95831	Apoptosis-inducing factor 1, mitochondrial	AIFM1	sp|O95831|AIFM1_HUMAN Apoptosis-inducing factor 1, mitochondrial OS=Homo sapiens OX=9606 GN=AIFM1 PE=1 SV=1	2	1	4	1	4	66.9	613	613;274	0	35.12	1.8	8.2	2858400	42108000
V9HW50;P00325;D6RHZ6;A0A087WU81;A0A087WUC4	V9HW50;P00325;D6RHZ6;A0A087WU81;A0A087WUC4	Alcohol dehydrogenase 1B	HEL-S-117;ADH1B;ADH1C	tr|V9HW50|V9HW50_HUMAN Alcohol dehydrogenase 1B OS=Homo sapiens OX=9606 GN=ADH1B PE=1 SV=1;sp|P00325|ADH1B_HUMAN All-trans-retinol dehydrogenase [NAD(+)] ADH1B OS=Homo sapiens OX=9606 GN=ADH1B PE=1 SV=2;tr|D6RHZ6|D6RHZ6_HUMAN Alcohol dehydrogenase 1B OS=Ho	5	6	0	1	0	39.835	375	375;375;335;192;170	0	20.82	16	0	100590000	0
P00326;P07327	P00326;P07327	Alcohol dehydrogenase 1C;Alcohol dehydrogenase 1A	ADH1C;ADH1A	sp|P00326|ADH1G_HUMAN Alcohol dehydrogenase 1C OS=Homo sapiens OX=9606 GN=ADH1C PE=1 SV=2;sp|P07327|ADH1A_HUMAN Alcohol dehydrogenase 1A OS=Homo sapiens OX=9606 GN=ADH1A PE=1 SV=2	2	6	0	1	0	39.867	375	375;375	0	1.3362	17.6	0	5761900	0
P00338;F5GXH2;F5GYU2;F5GXY2;F5H5G7;F5H155;A8MW50;A0A087WUM2;G3XAP5;A0A3B3IS95;F5H245;Q6ZMR3;P07864;P07195	P00338	L-lactate dehydrogenase A chain	LDHA	sp|P00338|LDHA_HUMAN L-lactate dehydrogenase A chain OS=Homo sapiens OX=9606 GN=LDHA PE=1 SV=2	14	4	0	4	0	36.688	332	332;114;144;156;183;225;232;233;241;281;318;332;332;334	0	9.0339	12.3	0	57856000	0
P00352;Q5SYQ7;Q5SYQ9;Q5SYQ8	P00352;Q5SYQ7;Q5SYQ9;Q5SYQ8	Retinal dehydrogenase 1	ALDH1A1	sp|P00352|AL1A1_HUMAN Retinal dehydrogenase 1 OS=Homo sapiens OX=9606 GN=ALDH1A1 PE=1 SV=2;tr|Q5SYQ7|Q5SYQ7_HUMAN Retinal dehydrogenase 1 (Fragment) OS=Homo sapiens OX=9606 GN=ALDH1A1 PE=1 SV=1;tr|Q5SYQ9|Q5SYQ9_HUMAN Retinal dehydrogenase 1 OS=Homo sapiens	4	2	1	2	1	54.861	501	501;203;230;238	0	4.9285	4.2	2.2	16425000	29676000
P00367;P49448	P00367;P49448	Glutamate dehydrogenase 1, mitochondrial;Glutamate dehydrogenase 2, mitochondrial	GLUD1;GLUD2	sp|P00367|DHE3_HUMAN Glutamate dehydrogenase 1, mitochondrial OS=Homo sapiens OX=9606 GN=GLUD1 PE=1 SV=2;sp|P49448|DHE4_HUMAN Glutamate dehydrogenase 2, mitochondrial OS=Homo sapiens OX=9606 GN=GLUD2 PE=1 SV=2	2	6	0	6	0	61.397	558	558;558	0	13.643	14.5	0	82560000	0
P00505	P00505	Aspartate aminotransferase, mitochondrial	GOT2	sp|P00505|AATM_HUMAN Aspartate aminotransferase, mitochondrial OS=Homo sapiens OX=9606 GN=GOT2 PE=1 SV=3	1	2	0	2	0	47.517	430	430	0	17.295	6	0	14577000	0
P01008	P01008	Antithrombin-III	SERPINC1	sp|P01008|ANT3_HUMAN Antithrombin-III OS=Homo sapiens OX=9606 GN=SERPINC1 PE=1 SV=1	1	0	2	0	1	52.602	464	464	0.0018622	0.77218	0	3.9	0	38838000
P01024;M0QXZ3;CON__Q2UVX4;M0QYC8	P01024	Complement C3;Complement C3 beta chain;C3-beta-c;Complement C3 alpha chain;C3a anaphylatoxin;Acylation stimulating protein;Complement C3b alpha chain;Complement C3c alpha chain fragment 1;Complement C3dg fragment;Complement C3g fragment;Complement C3d fragment;Complement C3f fragment;Complement C3c alpha chain fragment 2	C3	sp|P01024|CO3_HUMAN Complement C3 OS=Homo sapiens OX=9606 GN=C3 PE=1 SV=2	4	0	14	0	14	187.15	1663	1663;100;1662;192	0	77.926	0	10.5	0	293980000
P01031	P01031	Complement C5;Complement C5 beta chain;Complement C5 alpha chain;C5a anaphylatoxin;Complement C5 alpha chain	C5	sp|P01031|CO5_HUMAN Complement C5 OS=Homo sapiens OX=9606 GN=C5 PE=1 SV=4	1	0	1	0	1	188.3	1676	1676	0	1.0964	0	0.7	0	15391000
P02452	P02452	Collagen alpha-1(I) chain	COL1A1	sp|P02452|CO1A1_HUMAN Collagen alpha-1(I) chain OS=Homo sapiens OX=9606 GN=COL1A1 PE=1 SV=5	1	1	1	1	1	138.94	1464	1464	0	2.1869	0.6	0.6	9526600	5795200
P02545;Q3BDU5;Q5TCI8;H0YAB0;A0A0C4DGC5	P02545;Q3BDU5;Q5TCI8	Prelamin-A/C;Lamin-A/C	LMNA	sp|P02545|LMNA_HUMAN Prelamin-A/C OS=Homo sapiens OX=9606 GN=LMNA PE=1 SV=1;tr|Q3BDU5|Q3BDU5_HUMAN Prelamin-A/C OS=Homo sapiens OX=9606 GN=LMNA PE=1 SV=1;tr|Q5TCI8|Q5TCI8_HUMAN Prelamin-A/C OS=Homo sapiens OX=9606 GN=LMNA PE=1 SV=1	5	1	5	1	5	74.139	664	664;487;491;182;260	0	19.905	1.7	8.6	5664700	71430000
P02671	P02671	Fibrinogen alpha chain;Fibrinopeptide A;Fibrinogen alpha chain	FGA	sp|P02671|FIBA_HUMAN Fibrinogen alpha chain OS=Homo sapiens OX=9606 GN=FGA PE=1 SV=2	1	1	0	1	0	94.972	866	866	0	1.4724	1.8	0	5469700	0
P04040	P04040	Catalase	CAT	sp|P04040|CATA_HUMAN Catalase OS=Homo sapiens OX=9606 GN=CAT PE=1 SV=3	1	1	0	1	0	59.755	527	527	0.0035273	0.59834	2.5	0	8853700	0
P04406;E7EUT5	P04406;E7EUT5	Glyceraldehyde-3-phosphate dehydrogenase	GAPDH	sp|P04406|G3P_HUMAN Glyceraldehyde-3-phosphate dehydrogenase OS=Homo sapiens OX=9606 GN=GAPDH PE=1 SV=3;tr|E7EUT5|E7EUT5_HUMAN Glyceraldehyde-3-phosphate dehydrogenase OS=Homo sapiens OX=9606 GN=GAPDH PE=1 SV=1	2	2	4	2	4	36.053	335	335;260	0	21.158	8.4	13.4	33843000	106120000
P04843;B7Z4L4;F8WF32	P04843;B7Z4L4	Dolichyl-diphosphooligosaccharide--protein glycosyltransferase subunit 1	RPN1	sp|P04843|RPN1_HUMAN Dolichyl-diphosphooligosaccharide--protein glycosyltransferase subunit 1 OS=Homo sapiens OX=9606 GN=RPN1 PE=1 SV=1;tr|B7Z4L4|B7Z4L4_HUMAN Dolichyl-diphosphooligosaccharide--protein glycosyltransferase subunit 1 OS=Homo sapiens OX=9606	3	0	8	0	8	68.569	607	607;435;121	0	59.312	0	14.7	0	98499000
P04844	P04844	Dolichyl-diphosphooligosaccharide--protein glycosyltransferase subunit 2	RPN2	sp|P04844|RPN2_HUMAN Dolichyl-diphosphooligosaccharide--protein glycosyltransferase subunit 2 OS=Homo sapiens OX=9606 GN=RPN2 PE=1 SV=3	1	1	2	1	2	69.283	631	631	0	1.5055	1.3	2.7	0	22929000
P05089	P05089	Arginase-1	ARG1	sp|P05089|ARGI1_HUMAN Arginase-1 OS=Homo sapiens OX=9606 GN=ARG1 PE=1 SV=2	1	2	0	2	0	34.735	322	322	0	3.4427	6.8	0	54170000	0
P05091;S4R3S4;F8VP50	P05091	Aldehyde dehydrogenase, mitochondrial	ALDH2	sp|P05091|ALDH2_HUMAN Aldehyde dehydrogenase, mitochondrial OS=Homo sapiens OX=9606 GN=ALDH2 PE=1 SV=2	3	4	0	4	0	56.381	517	517;117;259	0	13.683	8.5	0	52914000	0
P05109	P05109	Protein S100-A8;Protein S100-A8, N-terminally processed	S100A8	sp|P05109|S10A8_HUMAN Protein S100-A8 OS=Homo sapiens OX=9606 GN=S100A8 PE=1 SV=1	1	1	1	1	1	10.834	93	93	0	6.0731	11.8	11.8	18695000	28002000
P05141;Q9H0C2	P05141	ADP/ATP translocase 2;ADP/ATP translocase 2, N-terminally processed	SLC25A5	sp|P05141|ADT2_HUMAN ADP/ATP translocase 2 OS=Homo sapiens OX=9606 GN=SLC25A5 PE=1 SV=7	2	3	5	1	1	32.852	298	298;315	0	8.706	9.7	16.1	29938000	606730000
P05387;H0YDD8	P05387;H0YDD8	60S acidic ribosomal protein P2	RPLP2	sp|P05387|RLA2_HUMAN 60S acidic ribosomal protein P2 OS=Homo sapiens OX=9606 GN=RPLP2 PE=1 SV=1;tr|H0YDD8|H0YDD8_HUMAN 60S acidic ribosomal protein P2 (Fragment) OS=Homo sapiens OX=9606 GN=RPLP2 PE=1 SV=1	2	0	2	0	2	11.665	115	115;92	0	11.771	0	40	0	51215000
P05388;F8VWS0;F8VW21;F8VU65;F8VQY6;F8VPE8;F8VRK7;G3V210;F8VZS0;F8VS58;Q8NHW5;F8VWV4;F8W1K8	P05388;F8VWS0;F8VW21;F8VU65;F8VQY6;F8VPE8;F8VRK7;G3V210;F8VZS0;F8VS58;Q8NHW5	60S acidic ribosomal protein P0;60S acidic ribosomal protein P0-like	RPLP0;RPLP0P6	sp|P05388|RLA0_HUMAN 60S acidic ribosomal protein P0 OS=Homo sapiens OX=9606 GN=RPLP0 PE=1 SV=1;tr|F8VWS0|F8VWS0_HUMAN 60S acidic ribosomal protein P0 OS=Homo sapiens OX=9606 GN=RPLP0 PE=1 SV=1;tr|F8VW21|F8VW21_HUMAN 60S acidic ribosomal protein P0 (Fragme	13	2	9	2	9	34.273	317	317;281;244;247;142;153;156;166;246;121;317;111;107	0	43.906	13.2	40.1	16701000	1468900000
P06748;E5RGW4;E5RI98	P06748	Nucleophosmin	NPM1	sp|P06748|NPM_HUMAN Nucleophosmin OS=Homo sapiens OX=9606 GN=NPM1 PE=1 SV=2	3	0	4	0	4	32.575	294	294;59;111	0	14.052	0	16	0	158610000
Q16778;P33778;P23527;P06899;Q6DRA6;Q6DN03	Q16778;P33778;P23527;P06899	Histone H2B type 2-E;Histone H2B type 1-B;Histone H2B type 1-O;Histone H2B type 1-J	HIST2H2BE;HIST1H2BB;HIST1H2BO;HIST1H2BJ	sp|Q16778|H2B2E_HUMAN Histone H2B type 2-E OS=Homo sapiens OX=9606 GN=HIST2H2BE PE=1 SV=3;sp|P33778|H2B1B_HUMAN Histone H2B type 1-B OS=Homo sapiens OX=9606 GN=HIST1H2BB PE=1 SV=2;sp|P23527|H2B1O_HUMAN Histone H2B type 1-O OS=Homo sapiens OX=9606 GN=HIST1H	6	3	4	0	0	13.92	126	126;126;126;126;164;193	0	2.6445	19.8	29.4	0	23934000
P07305	P07305	Histone H1.0;Histone H1.0, N-terminally processed	H1F0	sp|P07305|H10_HUMAN Histone H1.0 OS=Homo sapiens OX=9606 GN=H1F0 PE=1 SV=3	1	3	1	3	1	20.863	194	194	0	4.6442	16.5	5.2	38908000	15331000
P07355;H0YN42;H0YMU9;H0YMD0;A6NMY6;H0YKS4;H0YM50;H0YMM1;H0YNP5;H0YMT9;H0YKX9;H0YLV6;H0YKZ7;H0YN28;H0YL33;H0YMW4;H0YKL9;H0YNA0;H0YKV8;H0YMD9;H0YN52;H0YNB8;H0YKN4;H0YLE2	P07355;H0YN42;H0YMU9;H0YMD0;A6NMY6;H0YKS4;H0YM50;H0YMM1;H0YNP5	Annexin A2;Annexin;Putative annexin A2-like protein	ANXA2;ANXA2P2	sp|P07355|ANXA2_HUMAN Annexin A2 OS=Homo sapiens OX=9606 GN=ANXA2 PE=1 SV=2;tr|H0YN42|H0YN42_HUMAN Annexin (Fragment) OS=Homo sapiens OX=9606 GN=ANXA2 PE=1 SV=1;tr|H0YMU9|H0YMU9_HUMAN Annexin OS=Homo sapiens OX=9606 GN=ANXA2 PE=1 SV=1;tr|H0YMD0|H0YMD0_HUMA	24	7	15	7	15	38.604	339	339;256;230;227;339;176;248;149;175;133;134;132;119;139;142;146;110;79;81;65;59;47;69;45	0	97.141	23.6	44.8	404490000	2514200000
Q14568;Q58FF8;P08238;P07900	Q14568;Q58FF8;P08238;P07900	Heat shock protein HSP 90-alpha A2;Putative heat shock protein HSP 90-beta 2;Heat shock protein HSP 90-beta;Heat shock protein HSP 90-alpha	HSP90AA2P;HSP90AB2P;HSP90AB1;HSP90AA1	sp|Q14568|HS902_HUMAN Heat shock protein HSP 90-alpha A2 OS=Homo sapiens OX=9606 GN=HSP90AA2P PE=1 SV=2;sp|Q58FF8|H90B2_HUMAN Putative heat shock protein HSP 90-beta 2 OS=Homo sapiens OX=9606 GN=HSP90AB2P PE=1 SV=2;sp|P08238|HS90B_HUMAN Heat shock protein	4	2	0	2	0	39.364	343	343;381;724;732	0	0.89399	6.1	0	13510000	0
Q5JW85;Q7RTV2;Q16772;P09210;P08263;Q5JW84	Q5JW85;Q7RTV2;Q16772;P09210;P08263;Q5JW84	Glutathione S-transferase;Glutathione S-transferase A5;Glutathione S-transferase A3;Glutathione S-transferase A2;Glutathione S-transferase A1;Glutathione S-transferase A1, N-terminally processed	GSTA3;GSTA5;GSTA2;GSTA1	tr|Q5JW85|Q5JW85_HUMAN Glutathione S-transferase A3 OS=Homo sapiens OX=9606 GN=GSTA3 PE=1 SV=1;sp|Q7RTV2|GSTA5_HUMAN Glutathione S-transferase A5 OS=Homo sapiens OX=9606 GN=GSTA5 PE=1 SV=1;sp|Q16772|GSTA3_HUMAN Glutathione S-transferase A3 OS=Homo sapiens	6	2	0	2	0	19.742	172	172;222;222;222;222;108	0	1.1464	9.9	0	27102000	0
P09874	P09874	Poly [ADP-ribose] polymerase 1	PARP1	sp|P09874|PARP1_HUMAN Poly [ADP-ribose] polymerase 1 OS=Homo sapiens OX=9606 GN=PARP1 PE=1 SV=4	1	0	9	0	9	113.08	1014	1014	0	18.518	0	10.9	0	172270000
P0DN76;Q01081	P0DN76;Q01081	Splicing factor U2AF 35 kDa subunit	U2AF1	sp|P0DN76|U2AF5_HUMAN Splicing factor U2AF 35 kDa subunit-like protein OS=Homo sapiens OX=9606 GN=U2AF1L5 PE=1 SV=1;sp|Q01081|U2AF1_HUMAN Splicing factor U2AF 35 kDa subunit OS=Homo sapiens OX=9606 GN=U2AF1 PE=1 SV=3	2	0	2	0	2	27.872	240	240;240	0	21.31	0	8.8	0	59166000
P10599	P10599	Thioredoxin	TXN	sp|P10599|THIO_HUMAN Thioredoxin OS=Homo sapiens OX=9606 GN=TXN PE=1 SV=3	1	2	2	2	2	11.737	105	105	0	4.7838	21	21	28432000	21038000
P10809;E7ESH4	P10809;E7ESH4	60 kDa heat shock protein, mitochondrial	HSPD1	sp|P10809|CH60_HUMAN 60 kDa heat shock protein, mitochondrial OS=Homo sapiens OX=9606 GN=HSPD1 PE=1 SV=2;tr|E7ESH4|E7ESH4_HUMAN 60 kDa heat shock protein, mitochondrial (Fragment) OS=Homo sapiens OX=9606 GN=HSPD1 PE=1 SV=1	2	2	0	2	0	61.054	573	573;234	0	1.8532	3.5	0	26240000	0
P11021	P11021	78 kDa glucose-regulated protein	HSPA5	sp|P11021|BIP_HUMAN Endoplasmic reticulum chaperone BiP OS=Homo sapiens OX=9606 GN=HSPA5 PE=1 SV=2	1	5	5	4	4	72.332	654	654	0	30.291	8.7	8.7	26990000	111610000
P11387	P11387	DNA topoisomerase 1	TOP1	sp|P11387|TOP1_HUMAN DNA topoisomerase 1 OS=Homo sapiens OX=9606 GN=TOP1 PE=1 SV=2	1	0	2	0	2	90.725	765	765	0	2.9259	0	2.6	0	30436000
P11388;J3KTB7	P11388	DNA topoisomerase 2-alpha	TOP2A	sp|P11388|TOP2A_HUMAN DNA topoisomerase 2-alpha OS=Homo sapiens OX=9606 GN=TOP2A PE=1 SV=3	2	0	5	0	3	174.38	1531	1531;147	0	2.3902	0	3.2	0	28461000
P11498;A0A494C016;A0A494C101;E9PRE7;A0A494C0T2	P11498;A0A494C016	Pyruvate carboxylase, mitochondrial	PC	sp|P11498|PYC_HUMAN Pyruvate carboxylase, mitochondrial OS=Homo sapiens OX=9606 GN=PC PE=1 SV=2;tr|A0A494C016|A0A494C016_HUMAN Pyruvate carboxylase, mitochondrial OS=Homo sapiens OX=9606 GN=PC PE=1 SV=1	5	3	0	3	0	129.63	1178	1178;631;483;489;531	0	1.2602	2.7	0	17243000	0
P12236;P12235;V9GYG0	P12236;P12235;V9GYG0	ADP/ATP translocase 3;ADP/ATP translocase 3, N-terminally processed;ADP/ATP translocase 1	SLC25A6;SLC25A4	sp|P12236|ADT3_HUMAN ADP/ATP translocase 3 OS=Homo sapiens OX=9606 GN=SLC25A6 PE=1 SV=4;sp|P12235|ADT1_HUMAN ADP/ATP translocase 1 OS=Homo sapiens OX=9606 GN=SLC25A4 PE=1 SV=4;tr|V9GYG0|V9GYG0_HUMAN ADP/ATP translocase 1 OS=Homo sapiens OX=9606 GN=SLC25A4	3	2	6	0	2	32.866	298	298;298;208	0	1.8612	6	19.8	0	64108000
P12931;H2E272;H7C3Z8;H7C074;Q573B4;J3QRU1;Q9H3Y6;P42685;P06239;P06241;P07947;P08581;Q04912	P12931	Proto-oncogene tyrosine-protein kinase Src	SRC	sp|P12931|SRC_HUMAN Proto-oncogene tyrosine-protein kinase Src OS=Homo sapiens OX=9606 GN=SRC PE=1 SV=3	13	3	3	3	3	59.834	536	536;254;270;285;516;548;488;505;509;537;543;1390;1400	0	12.307	6	8.8	24351000	60556000
P14625	P14625	Endoplasmin	HSP90B1	sp|P14625|ENPL_HUMAN Endoplasmin OS=Homo sapiens OX=9606 GN=HSP90B1 PE=1 SV=1	1	1	0	1	0	92.468	803	803	0	2.4701	1.7	0	8250400	0
P14866;M0QXS5;A0A3B3ITJ4;M0QYT0;M0R076;M0R1W6;B4DVF8;M0QYL7	P14866;M0QXS5;A0A3B3ITJ4	Heterogeneous nuclear ribonucleoprotein L	HNRNPL	sp|P14866|HNRPL_HUMAN Heterogeneous nuclear ribonucleoprotein L OS=Homo sapiens OX=9606 GN=HNRNPL PE=1 SV=2;tr|M0QXS5|M0QXS5_HUMAN Heterogeneous nuclear ribonucleoprotein L (Fragment) OS=Homo sapiens OX=9606 GN=HNRNPL PE=1 SV=1;tr|A0A3B3ITJ4|A0A3B3ITJ4_HUM	8	6	8	6	8	64.132	589	589;530;537;321;114;220;179;198	0	27.575	11	19.4	188640000	601600000
P14923;C9JTX4;C9J826;C9JK18;C9JKY1;A0A2R8Y6G0;A0A2R8Y804;A0A2R8Y543;A0A2R8Y5C3;A0A2R8Y750;A0A2R8Y5Z1;B4DGU4;A0A2R8YCH5;A0A2R8Y7Z0;A0A2R8Y5A3;P35222	P14923	Junction plakoglobin	JUP	sp|P14923|PLAK_HUMAN Junction plakoglobin OS=Homo sapiens OX=9606 GN=JUP PE=1 SV=3	16	4	3	4	3	81.744	745	745;235;276;295;297;367;702;715;737;744;752;774;779;780;783;781	0	5.6069	6.3	4.3	36833000	20927000
P15924	P15924	Desmoplakin	DSP	sp|P15924|DESP_HUMAN Desmoplakin OS=Homo sapiens OX=9606 GN=DSP PE=1 SV=3	1	10	19	10	19	331.77	2871	2871	0	74.498	3.2	7.1	99238000	409400000
P16401	P16401	Histone H1.5	HIST1H1B	sp|P16401|H15_HUMAN Histone H1.5 OS=Homo sapiens OX=9606 GN=HIST1H1B PE=1 SV=3	1	1	3	1	3	22.58	226	226	0	7.4877	7.1	16.4	0	156530000
P16403	P16403	Histone H1.2	HIST1H1C	sp|P16403|H12_HUMAN Histone H1.2 OS=Homo sapiens OX=9606 GN=HIST1H1C PE=1 SV=2	1	4	6	1	1	21.364	213	213	0	15.388	23	23.5	267730000	563970000
P16615;H7C5W9;O14983;Q93084	P16615;H7C5W9	Sarcoplasmic/endoplasmic reticulum calcium ATPase 2	ATP2A2	sp|P16615|AT2A2_HUMAN Sarcoplasmic/endoplasmic reticulum calcium ATPase 2 OS=Homo sapiens OX=9606 GN=ATP2A2 PE=1 SV=1;tr|H7C5W9|H7C5W9_HUMAN Sarcoplasmic/endoplasmic reticulum calcium ATPase 2 (Fragment) OS=Homo sapiens OX=9606 GN=ATP2A2 PE=1 SV=1	4	0	7	0	7	114.76	1042	1042;933;1001;1043	0	36.367	0	8.2	0	117800000
P17066;P48741;E9PN25;E9PPY6;V9GZ37	P17066;P48741	Heat shock 70 kDa protein 6;Putative heat shock 70 kDa protein 7	HSPA6;HSPA7	sp|P17066|HSP76_HUMAN Heat shock 70 kDa protein 6 OS=Homo sapiens OX=9606 GN=HSPA6 PE=1 SV=2;sp|P48741|HSP77_HUMAN Putative heat shock 70 kDa protein 7 OS=Homo sapiens OX=9606 GN=HSPA7 PE=5 SV=2	5	3	3	1	1	71.027	643	643;367;132;137;476	0	17.811	6.2	6.2	18331000	42859000
P17174	P17174	Aspartate aminotransferase, cytoplasmic	GOT1	sp|P17174|AATC_HUMAN Aspartate aminotransferase, cytoplasmic OS=Homo sapiens OX=9606 GN=GOT1 PE=1 SV=3	1	1	0	1	0	46.247	413	413	0	3.2612	3.4	0	4518200	0
P18124;A8MUD9;C9JIJ5	P18124;A8MUD9	60S ribosomal protein L7	RPL7	sp|P18124|RL7_HUMAN 60S ribosomal protein L7 OS=Homo sapiens OX=9606 GN=RPL7 PE=1 SV=1;tr|A8MUD9|A8MUD9_HUMAN 60S ribosomal protein L7 OS=Homo sapiens OX=9606 GN=RPL7 PE=1 SV=1	3	1	5	1	5	29.225	248	248;208;99	0	34.83	4.4	17.3	19880000	524510000
P19338;H7BY16;C9JYW2;C9JLB1;C9J1H7;C9JWL1	P19338;H7BY16	Nucleolin	NCL	sp|P19338|NUCL_HUMAN Nucleolin OS=Homo sapiens OX=9606 GN=NCL PE=1 SV=3;tr|H7BY16|H7BY16_HUMAN Nucleolin (Fragment) OS=Homo sapiens OX=9606 GN=NCL PE=1 SV=8	6	4	17	4	17	76.613	710	710;296;141;151;166;170	0	110.01	5.8	22.8	66644000	2991400000
P19474;H0YDP8	P19474	E3 ubiquitin-protein ligase TRIM21	TRIM21	sp|P19474|RO52_HUMAN E3 ubiquitin-protein ligase TRIM21 OS=Homo sapiens OX=9606 GN=TRIM21 PE=1 SV=1	2	7	4	7	4	54.169	475	475;90	0	17.881	16.6	9.1	105960000	165630000
P19525	P19525	Interferon-induced, double-stranded RNA-activated protein kinase	EIF2AK2	sp|P19525|E2AK2_HUMAN Interferon-induced, double-stranded RNA-activated protein kinase OS=Homo sapiens OX=9606 GN=EIF2AK2 PE=1 SV=2	1	0	2	0	2	62.094	551	551	0	4.0454	0	4.5	0	26112000
P21549	P21549	Serine--pyruvate aminotransferase	AGXT	sp|P21549|SPYA_HUMAN Serine--pyruvate aminotransferase OS=Homo sapiens OX=9606 GN=AGXT PE=1 SV=1	1	3	0	3	0	43.009	392	392	0	4.2773	7.9	0	17388000	0
P21796;C9JI87	P21796;C9JI87	Voltage-dependent anion-selective channel protein 1	VDAC1	sp|P21796|VDAC1_HUMAN Voltage-dependent anion-selective channel protein 1 OS=Homo sapiens OX=9606 GN=VDAC1 PE=1 SV=2;tr|C9JI87|C9JI87_HUMAN Voltage-dependent anion-selective channel protein 1 (Fragment) OS=Homo sapiens OX=9606 GN=VDAC1 PE=1 SV=6	2	2	2	2	2	30.772	283	283;183	0	3.7091	6.4	6.4	13076000	10683000
P22626;A0A087WUI2	P22626;A0A087WUI2	Heterogeneous nuclear ribonucleoproteins A2/B1	HNRNPA2B1	sp|P22626|ROA2_HUMAN Heterogeneous nuclear ribonucleoproteins A2/B1 OS=Homo sapiens OX=9606 GN=HNRNPA2B1 PE=1 SV=2;tr|A0A087WUI2|A0A087WUI2_HUMAN Heterogeneous nuclear ribonucleoproteins A2/B1 OS=Homo sapiens OX=9606 GN=HNRNPA2B1 PE=1 SV=1	2	4	5	4	5	37.429	353	353;261	0	21.905	14.2	15	71957000	258380000
P23141;H3BSU0;H3BQV8;A0A140TA63	P23141;H3BSU0;H3BQV8;A0A140TA63	Liver carboxylesterase 1	CES1	sp|P23141|EST1_HUMAN Liver carboxylesterase 1 OS=Homo sapiens OX=9606 GN=CES1 PE=1 SV=2;tr|H3BSU0|H3BSU0_HUMAN Liver carboxylesterase 1 (Fragment) OS=Homo sapiens OX=9606 GN=CES1 PE=1 SV=2;tr|H3BQV8|H3BQV8_HUMAN Liver carboxylesterase 1 (Fragment) OS=Homo	4	2	0	2	0	62.52	567	567;84;131;134	0	2.3081	3.2	0	24003000	0
P23246	P23246	Splicing factor, proline- and glutamine-rich	SFPQ	sp|P23246|SFPQ_HUMAN Splicing factor, proline- and glutamine-rich OS=Homo sapiens OX=9606 GN=SFPQ PE=1 SV=2	1	5	9	5	9	76.149	707	707	0	22.134	9.8	14.4	83663000	344970000
P23284	P23284	Peptidyl-prolyl cis-trans isomerase B	PPIB	sp|P23284|PPIB_HUMAN Peptidyl-prolyl cis-trans isomerase B OS=Homo sapiens OX=9606 GN=PPIB PE=1 SV=2	1	2	1	2	1	23.742	216	216	0	2.6183	9.7	6	9292000	4727500
P23396;F2Z2S8;H0YF32;H0YCJ7;E9PPU1;E9PL09;H0YEU2;E9PQ96;E9PJH4;E9PK82;H0YES8;E9PQX2;E9PSF4	P23396;F2Z2S8;H0YF32;H0YCJ7;E9PPU1;E9PL09;H0YEU2	40S ribosomal protein S3	RPS3	sp|P23396|RS3_HUMAN 40S ribosomal protein S3 OS=Homo sapiens OX=9606 GN=RPS3 PE=1 SV=2;tr|F2Z2S8|F2Z2S8_HUMAN 40S ribosomal protein S3 OS=Homo sapiens OX=9606 GN=RPS3 PE=1 SV=1;tr|H0YF32|H0YF32_HUMAN 40S ribosomal protein S3 (Fragment) OS=Homo sapiens OX=9	13	4	7	4	7	26.688	243	243;117;123;135;158;231;171;91;115;128;33;44;103	0	51.19	17.7	35	83069000	854180000
P24752;H0YEL7;E9PRQ6	P24752	Acetyl-CoA acetyltransferase, mitochondrial	ACAT1	sp|P24752|THIL_HUMAN Acetyl-CoA acetyltransferase, mitochondrial OS=Homo sapiens OX=9606 GN=ACAT1 PE=1 SV=1	3	3	0	3	0	45.199	427	427;136;141	0	1.6831	9.1	0	12901000	0
P25705;K7EK77;K7ERX7;K7ENJ4;K7EQH4;K7EJP1;K7ESA0	P25705;K7EK77;K7ERX7;K7ENJ4	ATP synthase subunit alpha, mitochondrial	ATP5A1	sp|P25705|ATPA_HUMAN ATP synthase subunit alpha, mitochondrial OS=Homo sapiens OX=9606 GN=ATP5F1A PE=1 SV=1;tr|K7EK77|K7EK77_HUMAN ATP synthase subunit alpha, mitochondrial (Fragment) OS=Homo sapiens OX=9606 GN=ATP5F1A PE=1 SV=1;tr|K7ERX7|K7ERX7_HUMAN ATP	7	7	10	7	10	59.75	553	553;207;205;199;111;144;77	0	99.644	14.8	20.1	156180000	493880000
P26373;J3QSB4;H3BTH3;J3KS98	P26373;J3QSB4	60S ribosomal protein L13	RPL13	sp|P26373|RL13_HUMAN 60S ribosomal protein L13 OS=Homo sapiens OX=9606 GN=RPL13 PE=1 SV=4;tr|J3QSB4|J3QSB4_HUMAN 60S ribosomal protein L13 (Fragment) OS=Homo sapiens OX=9606 GN=RPL13 PE=1 SV=1	4	1	6	1	6	24.261	211	211;126;63;78	0	39.153	5.2	28.9	7530000	654730000
P26641	P26641	Elongation factor 1-gamma	EEF1G	sp|P26641|EF1G_HUMAN Elongation factor 1-gamma OS=Homo sapiens OX=9606 GN=EEF1G PE=1 SV=3	1	0	1	0	1	50.118	437	437	0	5.2366	0	3	0	20298000
P27169	P27169	Serum paraoxonase/arylesterase 1	PON1	sp|P27169|PON1_HUMAN Serum paraoxonase/arylesterase 1 OS=Homo sapiens OX=9606 GN=PON1 PE=1 SV=3	1	0	1	0	1	39.731	355	355	0	23.853	0	5.4	0	42015000
P29374	P29374	AT-rich interactive domain-containing protein 4A	ARID4A	sp|P29374|ARI4A_HUMAN AT-rich interactive domain-containing protein 4A OS=Homo sapiens OX=9606 GN=ARID4A PE=1 SV=3	1	0	1	0	1	142.75	1257	1257	0.0035587	0.62963	0	0.9	0	4390800
P30038	P30038	Delta-1-pyrroline-5-carboxylate dehydrogenase, mitochondrial	ALDH4A1	sp|P30038|AL4A1_HUMAN Delta-1-pyrroline-5-carboxylate dehydrogenase, mitochondrial OS=Homo sapiens OX=9606 GN=ALDH4A1 PE=1 SV=3	1	4	0	4	0	61.719	563	563	0	13.44	8.3	0	27319000	0
P30050	P30050	60S ribosomal protein L12	RPL12	sp|P30050|RL12_HUMAN 60S ribosomal protein L12 OS=Homo sapiens OX=9606 GN=RPL12 PE=1 SV=1	1	1	6	1	6	17.818	165	165	0	27.796	5.5	43	12245000	708770000
P31327;Q5R211	P31327	Carbamoyl-phosphate synthase [ammonia], mitochondrial	CPS1	sp|P31327|CPSM_HUMAN Carbamoyl-phosphate synthase [ammonia], mitochondrial OS=Homo sapiens OX=9606 GN=CPS1 PE=1 SV=2	2	10	0	10	0	164.94	1500	1500;513	0	22.265	8.4	0	115650000	0
P31689	P31689	DnaJ homolog subfamily A member 1	DNAJA1	sp|P31689|DNJA1_HUMAN DnaJ homolog subfamily A member 1 OS=Homo sapiens OX=9606 GN=DNAJA1 PE=1 SV=2	1	0	1	0	1	44.868	397	397	0	5.2024	0	3.3	0	13134000
P31942;H0YAQ2	P31942	Heterogeneous nuclear ribonucleoprotein H3	HNRNPH3	sp|P31942|HNRH3_HUMAN Heterogeneous nuclear ribonucleoprotein H3 OS=Homo sapiens OX=9606 GN=HNRNPH3 PE=1 SV=2	2	7	8	7	7	36.926	346	346;131	0	126.41	26.6	30.1	554890000	1696100000
P32119;A6NIW5	P32119;A6NIW5	Peroxiredoxin-2	PRDX2	sp|P32119|PRDX2_HUMAN Peroxiredoxin-2 OS=Homo sapiens OX=9606 GN=PRDX2 PE=1 SV=5;tr|A6NIW5|A6NIW5_HUMAN Peroxiredoxin 2, isoform CRA_a OS=Homo sapiens OX=9606 GN=PRDX2 PE=1 SV=2	2	2	1	1	0	21.892	198	198;136	0	0.83094	10.6	5.6	18466000	0
P35579	P35579	Myosin-9	MYH9	sp|P35579|MYH9_HUMAN Myosin-9 OS=Homo sapiens OX=9606 GN=MYH9 PE=1 SV=4	1	0	3	0	3	226.53	1960	1960	0	16.492	0	1.7	0	8517400
P36542	P36542	ATP synthase subunit gamma, mitochondrial	ATP5C1	sp|P36542|ATPG_HUMAN ATP synthase subunit gamma, mitochondrial OS=Homo sapiens OX=9606 GN=ATP5F1C PE=1 SV=1	1	0	3	0	3	32.996	298	298	0	8.2099	0	10.7	0	45933000
P36578;H3BM89;H3BU31;H3BTP7	P36578;H3BM89;H3BU31	60S ribosomal protein L4	RPL4	sp|P36578|RL4_HUMAN 60S ribosomal protein L4 OS=Homo sapiens OX=9606 GN=RPL4 PE=1 SV=5;tr|H3BM89|H3BM89_HUMAN 60S ribosomal protein L4 OS=Homo sapiens OX=9606 GN=RPL4 PE=1 SV=1;tr|H3BU31|H3BU31_HUMAN 60S ribosomal protein L4 (Fragment) OS=Homo sapiens OX=9	4	1	4	1	4	47.697	427	427;333;171;170	0	9.3797	2.6	10.8	9763700	325930000
P38159;H3BT71;H0Y6E7;Q96E39;H3BR27;H3BNC1;A0A1B0GUK8;H3BUY5;O75526;Q8N7X1	P38159;H3BT71;H0Y6E7;Q96E39;H3BR27	RNA-binding motif protein, X chromosome;RNA-binding motif protein, X chromosome, N-terminally processed;RNA binding motif protein, X-linked-like-1	RBMX;RBMXL1	sp|P38159|RBMX_HUMAN RNA-binding motif protein, X chromosome OS=Homo sapiens OX=9606 GN=RBMX PE=1 SV=3;tr|H3BT71|H3BT71_HUMAN RNA-binding motif protein, X chromosome OS=Homo sapiens OX=9606 GN=RBMX PE=1 SV=1;tr|H0Y6E7|H0Y6E7_HUMAN RNA-binding motif protein	10	5	7	5	7	42.331	391	391;296;292;390;78;37;158;263;392;1067	0	40.136	13	18.4	85176000	411620000
P38646;D6RA73;D6RJI2;A0A3B3ITI4;H0YBG6	P38646	Stress-70 protein, mitochondrial	HSPA9	sp|P38646|GRP75_HUMAN Stress-70 protein, mitochondrial OS=Homo sapiens OX=9606 GN=HSPA9 PE=1 SV=2	5	3	6	3	6	73.68	679	679;62;95;180;163	0	12.38	5.3	10.9	21960000	73242000
P38919;I3L3H2	P38919;I3L3H2	Eukaryotic initiation factor 4A-III;Eukaryotic initiation factor 4A-III, N-terminally processed	EIF4A3	sp|P38919|IF4A3_HUMAN Eukaryotic initiation factor 4A-III OS=Homo sapiens OX=9606 GN=EIF4A3 PE=1 SV=4;tr|I3L3H2|I3L3H2_HUMAN Eukaryotic initiation factor 4A-III OS=Homo sapiens OX=9606 GN=EIF4A3 PE=1 SV=2	2	0	3	0	3	46.871	411	411;390	0	2.6544	0	7.5	0	69072000
P39019;A0A075B6E2;M0R2L9;M0QYF7;M0R140	P39019;A0A075B6E2	40S ribosomal protein S19	RPS19	sp|P39019|RS19_HUMAN 40S ribosomal protein S19 OS=Homo sapiens OX=9606 GN=RPS19 PE=1 SV=2;tr|A0A075B6E2|A0A075B6E2_HUMAN 40S ribosomal protein S19 OS=Homo sapiens OX=9606 GN=RPS19 PE=1 SV=1	5	1	4	1	4	16.06	145	145;71;71;100;102	0	8.9502	6.9	24.8	16479000	198880000
P40429;M0QZU1;A0A096LPE0;Q8J015;M0QYS1;Q6NVV1	P40429;M0QZU1;A0A096LPE0;Q8J015;M0QYS1;Q6NVV1	60S ribosomal protein L13a;Putative 60S ribosomal protein L13a protein RPL13AP3	RPL13A;RPL13a;RPL13AP3	sp|P40429|RL13A_HUMAN 60S ribosomal protein L13a OS=Homo sapiens OX=9606 GN=RPL13A PE=1 SV=2;tr|M0QZU1|M0QZU1_HUMAN 60S ribosomal protein L13a OS=Homo sapiens OX=9606 GN=RPL13A PE=1 SV=1;tr|A0A096LPE0|A0A096LPE0_HUMAN 60S ribosomal protein L13a OS=Homo sap	6	2	2	2	2	23.577	203	203;46;48;142;210;102	0	9.8593	10.8	10.8	12317000	93713000
P40926;G3XAL0	P40926;G3XAL0	Malate dehydrogenase, mitochondrial;Malate dehydrogenase	MDH2	sp|P40926|MDHM_HUMAN Malate dehydrogenase, mitochondrial OS=Homo sapiens OX=9606 GN=MDH2 PE=1 SV=3;tr|G3XAL0|G3XAL0_HUMAN Malate dehydrogenase OS=Homo sapiens OX=9606 GN=MDH2 PE=1 SV=1	2	2	0	2	0	35.503	338	338;231	0	2.6302	6.5	0	12089000	0
P42285;H0Y8U3;D6REC7	P42285	Superkiller viralicidic activity 2-like 2	SKIV2L2	sp|P42285|MTREX_HUMAN Exosome RNA helicase MTR4 OS=Homo sapiens OX=9606 GN=MTREX PE=1 SV=3	3	0	3	0	3	117.8	1042	1042;88;89	0	5.7101	0	4.4	0	49354000
P42704;C9JCA9;B8ZZ38;A0A0C4DG06	P42704;C9JCA9;B8ZZ38;A0A0C4DG06	Leucine-rich PPR motif-containing protein, mitochondrial	LRPPRC	sp|P42704|LPPRC_HUMAN Leucine-rich PPR motif-containing protein, mitochondrial OS=Homo sapiens OX=9606 GN=LRPPRC PE=1 SV=3;tr|C9JCA9|C9JCA9_HUMAN Leucine-rich PPR motif-containing protein, mitochondrial (Fragment) OS=Homo sapiens OX=9606 GN=LRPPRC PE=1 SV=	4	0	2	0	2	157.9	1394	1394;359;504;531	0	2.9412	0	2.4	0	5852300
P46013	P46013	Antigen KI-67	MKI67	sp|P46013|KI67_HUMAN Proliferation marker protein Ki-67 OS=Homo sapiens OX=9606 GN=MKI67 PE=1 SV=2	1	0	1	0	1	358.69	3256	3256	0	1.7022	0	1	0	8276600
P46087;F5GYR3;F5H5X6	P46087	Probable 28S rRNA (cytosine(4447)-C(5))-methyltransferase	NOP2	sp|P46087|NOP2_HUMAN Probable 28S rRNA (cytosine(4447)-C(5))-methyltransferase OS=Homo sapiens OX=9606 GN=NOP2 PE=1 SV=2	3	0	8	0	8	89.301	812	812;275;250	0	50.438	0	13.2	0	212400000
P46940;H0YLE8;A0A0J9YXZ5	P46940;H0YLE8	Ras GTPase-activating-like protein IQGAP1	IQGAP1	sp|P46940|IQGA1_HUMAN Ras GTPase-activating-like protein IQGAP1 OS=Homo sapiens OX=9606 GN=IQGAP1 PE=1 SV=1;tr|H0YLE8|H0YLE8_HUMAN Ras GTPase-activating-like protein IQGAP1 OS=Homo sapiens OX=9606 GN=IQGAP1 PE=1 SV=1	3	0	4	0	4	189.25	1657	1657;1085;1191	0	6.2464	0	2.3	0	68190000
P48047;A0A494C0K9;H7C0C1;H7C086;H7C068	P48047;A0A494C0K9;H7C0C1	ATP synthase subunit O, mitochondrial	ATP5O	sp|P48047|ATPO_HUMAN ATP synthase subunit O, mitochondrial OS=Homo sapiens OX=9606 GN=ATP5PO PE=1 SV=1;tr|A0A494C0K9|A0A494C0K9_HUMAN ATP synthase subunit O, mitochondrial OS=Homo sapiens OX=9606 GN=ATP5PO PE=4 SV=1;tr|H7C0C1|H7C0C1_HUMAN Uncharacterized p	5	0	3	0	3	23.277	213	213;155;242;74;86	0	5.6187	0	15	0	53184000
P48651	P48651	Phosphatidylserine synthase 1	PTDSS1	sp|P48651|PTSS1_HUMAN Phosphatidylserine synthase 1 OS=Homo sapiens OX=9606 GN=PTDSS1 PE=1 SV=1	1	0	1	0	1	55.527	473	473	0.0068027	0.47559	0	2.7	0	3570500
P48735	P48735	Isocitrate dehydrogenase [NADP], mitochondrial	IDH2	sp|P48735|IDHP_HUMAN Isocitrate dehydrogenase [NADP], mitochondrial OS=Homo sapiens OX=9606 GN=IDH2 PE=1 SV=2	1	1	0	1	0	50.909	452	452	0	2.8515	2.2	0	3596100	0
P49207	P49207	60S ribosomal protein L34	RPL34	sp|P49207|RL34_HUMAN 60S ribosomal protein L34 OS=Homo sapiens OX=9606 GN=RPL34 PE=1 SV=3	1	2	2	2	2	13.293	117	117	0	5.1252	14.5	14.5	14383000	121870000
P49411	P49411	Elongation factor Tu, mitochondrial	TUFM	sp|P49411|EFTU_HUMAN Elongation factor Tu, mitochondrial OS=Homo sapiens OX=9606 GN=TUFM PE=1 SV=2	1	0	1	0	1	49.541	452	452	0	5.8311	0	3.1	0	12508000
P49750;H0YIQ2;F8VU51;H0YI23	P49750;H0YIQ2;F8VU51	YLP motif-containing protein 1	YLPM1	sp|P49750|YLPM1_HUMAN YLP motif-containing protein 1 OS=Homo sapiens OX=9606 GN=YLPM1 PE=1 SV=4;tr|H0YIQ2|H0YIQ2_HUMAN YLP motif-containing protein 1 (Fragment) OS=Homo sapiens OX=9606 GN=YLPM1 PE=1 SV=1;tr|F8VU51|F8VU51_HUMAN YLP motif-containing protein	4	11	18	11	18	241.64	2146	2146;1595;1440;466	0	103.13	7.3	10.9	174550000	739510000
P50416	P50416	Carnitine O-palmitoyltransferase 1, liver isoform	CPT1A	sp|P50416|CPT1A_HUMAN Carnitine O-palmitoyltransferase 1, liver isoform OS=Homo sapiens OX=9606 GN=CPT1A PE=1 SV=2	1	0	3	0	3	88.367	773	773	0	6.3133	0	4.7	0	22080000
P51114;E9PFF5;B4DXZ6;E7EU85;C9JAJ4;C9JYQ6;C9J5B4;C9IZ22;C9JZE0;C9JY20	P51114;E9PFF5;B4DXZ6;E7EU85	Fragile X mental retardation syndrome-related protein 1	FXR1	sp|P51114|FXR1_HUMAN Fragile X mental retardation syndrome-related protein 1 OS=Homo sapiens OX=9606 GN=FXR1 PE=1 SV=3;tr|E9PFF5|E9PFF5_HUMAN Fragile X mental retardation syndrome-related protein 1 OS=Homo sapiens OX=9606 GN=FXR1 PE=1 SV=1;tr|B4DXZ6|B4DXZ6	10	1	7	0	5	69.72	621	621;490;608;454;151;19;75;94;119;123	0	13.761	1.3	12.1	0	401040000
P51116;I3L1Z2	P51116;I3L1Z2	Fragile X mental retardation syndrome-related protein 2	FXR2	sp|P51116|FXR2_HUMAN Fragile X mental retardation syndrome-related protein 2 OS=Homo sapiens OX=9606 GN=FXR2 PE=1 SV=2;tr|I3L1Z2|I3L1Z2_HUMAN Fragile X mental retardation syndrome-related protein 2 (Fragment) OS=Homo sapiens OX=9606 GN=FXR2 PE=1 SV=1	2	1	4	0	2	74.222	673	673;118	0	1.0569	1.2	5.5	0	34013000
V9GYJ9;V9GYL9;P51398;V9GY11;V9GZ03;V9GYC9;V9GYJ3;V9GYW1;V9GYA7	V9GYJ9;V9GYL9;P51398;V9GY11;V9GZ03	28S ribosomal protein S29, mitochondrial	DAP3	tr|V9GYJ9|V9GYJ9_HUMAN 28S ribosomal protein S29, mitochondrial (Fragment) OS=Homo sapiens OX=9606 GN=DAP3 PE=1 SV=8;tr|V9GYL9|V9GYL9_HUMAN 28S ribosomal protein S29, mitochondrial (Fragment) OS=Homo sapiens OX=9606 GN=DAP3 PE=1 SV=1;sp|P51398|RT29_HUMAN 2	9	0	3	0	3	30.401	266	266;299;398;181;242;115;119;140;210	0	2.1415	0	13.9	0	50421000
P51991;H7C1J8	P51991	Heterogeneous nuclear ribonucleoprotein A3	HNRNPA3	sp|P51991|ROA3_HUMAN Heterogeneous nuclear ribonucleoprotein A3 OS=Homo sapiens OX=9606 GN=HNRNPA3 PE=1 SV=2	2	3	4	3	4	39.594	378	378;115	0	43.332	10.6	13.8	108090000	140750000
P52597;A0A1B0GW42	P52597	Heterogeneous nuclear ribonucleoprotein F;Heterogeneous nuclear ribonucleoprotein F, N-terminally processed	HNRNPF	sp|P52597|HNRPF_HUMAN Heterogeneous nuclear ribonucleoprotein F OS=Homo sapiens OX=9606 GN=HNRNPF PE=1 SV=3	2	2	5	0	3	45.671	415	415;98	0	17.537	6.5	18.3	0	58668000
P52739	P52739	Zinc finger protein 131	ZNF131	sp|P52739|ZN131_HUMAN Zinc finger protein 131 OS=Homo sapiens OX=9606 GN=ZNF131 PE=1 SV=2	1	0	1	0	1	71.421	623	623	0	2.2824	0	1.9	0	7686000
P53007;B4DP62	P53007;B4DP62	Tricarboxylate transport protein, mitochondrial	SLC25A1	sp|P53007|TXTP_HUMAN Tricarboxylate transport protein, mitochondrial OS=Homo sapiens OX=9606 GN=SLC25A1 PE=1 SV=2;tr|B4DP62|B4DP62_HUMAN Solute carrier family 25 (Mitochondrial carrier citrate transporter), member 1, isoform CRA_b OS=Homo sapiens OX=9606 G	2	0	3	0	3	34.012	311	311;208	0	2.7993	0	11.3	0	37297000
P54868	P54868	Hydroxymethylglutaryl-CoA synthase, mitochondrial	HMGCS2	sp|P54868|HMCS2_HUMAN Hydroxymethylglutaryl-CoA synthase, mitochondrial OS=Homo sapiens OX=9606 GN=HMGCS2 PE=1 SV=1	1	2	0	2	0	56.635	508	508	0	0.7987	4.1	0	18922000	0
P54886	P54886	Delta-1-pyrroline-5-carboxylate synthase;Glutamate 5-kinase;Gamma-glutamyl phosphate reductase	ALDH18A1	sp|P54886|P5CS_HUMAN Delta-1-pyrroline-5-carboxylate synthase OS=Homo sapiens OX=9606 GN=ALDH18A1 PE=1 SV=2	1	1	1	1	1	87.301	795	795	0.0034602	0.53236	1	1	191360000	229190000
P55084;F5GZQ3;C9K0M0;C9JEY0;C9JE81;B5MD38	P55084;F5GZQ3	Trifunctional enzyme subunit beta, mitochondrial;3-ketoacyl-CoA thiolase	HADHB	sp|P55084|ECHB_HUMAN Trifunctional enzyme subunit beta, mitochondrial OS=Homo sapiens OX=9606 GN=HADHB PE=1 SV=3;tr|F5GZQ3|F5GZQ3_HUMAN Trifunctional enzyme subunit beta, mitochondrial OS=Homo sapiens OX=9606 GN=HADHB PE=1 SV=1	6	3	1	3	1	51.294	474	474;459;84;149;175;351	0	11.427	6.1	1.9	36178000	26712000
P55884;C9JZG1;C9JQN7	P55884;C9JZG1	Eukaryotic translation initiation factor 3 subunit B	EIF3B	sp|P55884|EIF3B_HUMAN Eukaryotic translation initiation factor 3 subunit B OS=Homo sapiens OX=9606 GN=EIF3B PE=1 SV=3;tr|C9JZG1|C9JZG1_HUMAN Eukaryotic translation initiation factor 3 subunit B (Fragment) OS=Homo sapiens OX=9606 GN=EIF3B PE=1 SV=1	3	2	8	2	8	92.48	814	814;302;153	0	19.26	2.8	10.7	10778000	209700000
P59666;P59665	P59666;P59665	Neutrophil defensin 3;HP 3-56;Neutrophil defensin 2;Neutrophil defensin 1;HP 1-56;Neutrophil defensin 2	DEFA3;DEFA1	sp|P59666|DEF3_HUMAN Neutrophil defensin 3 OS=Homo sapiens OX=9606 GN=DEFA3 PE=1 SV=1;sp|P59665|DEF1_HUMAN Neutrophil defensin 1 OS=Homo sapiens OX=9606 GN=DEFA1 PE=1 SV=1	2	1	0	1	0	10.245	94	94;94	0.0067114	0.45728	9.6	0	17585000	0
P60228;E5RIT4;H0YBR5;E5RHS5;E5RGA2	P60228;E5RIT4;H0YBR5;E5RHS5;E5RGA2	Eukaryotic translation initiation factor 3 subunit E	EIF3E	sp|P60228|EIF3E_HUMAN Eukaryotic translation initiation factor 3 subunit E OS=Homo sapiens OX=9606 GN=EIF3E PE=1 SV=1;tr|E5RIT4|E5RIT4_HUMAN Eukaryotic translation initiation factor 3 subunit E (Fragment) OS=Homo sapiens OX=9606 GN=EIF3E PE=1 SV=1;tr|H0YBR	5	1	2	1	2	52.22	445	445;75;171;226;352	0	7.4504	2.5	4.7	6367300	73100000
P60709;P63261;A0A2R8Y793;P68032;I3L1U9;P68133;I3L3I0;P62736;P63267;I3L4N8;K7EM38;G5E9R0;E7EVS6;I3L3R2;J3KT65;A0A2R8YGF8;A5A3E0;Q6S8J3;A6NL76;F6QUT6;P0CG38;F8WB63;C9JFL5;B8ZZJ2;C9JZR7;F6UVQ4;C9JTX5;C9JUM1;A0A2R8YEA7;F8WCH0;P0CG39;Q562R1;Q9BYX7;A0A2R8YFE2	P60709;P63261;A0A2R8Y793;P68032;I3L1U9;P68133;I3L3I0;P62736;P63267;I3L4N8;K7EM38;G5E9R0;E7EVS6;I3L3R2;J3KT65;A0A2R8YGF8;A5A3E0;Q6S8J3;A6NL76	Actin, cytoplasmic 1;Actin, cytoplasmic 1, N-terminally processed;Actin, cytoplasmic 2;Actin, cytoplasmic 2, N-terminally processed;Actin, alpha cardiac muscle 1;Actin, alpha skeletal muscle;Actin, aortic smooth muscle;Actin, gamma-enteric smooth muscle;POTE ankyrin domain family member F;POTE ankyrin domain family member E	ACTB;ACTG1;ACTC1;ACTA1;ACTA2;ACTG2;POTEF;POTEE	sp|P60709|ACTB_HUMAN Actin, cytoplasmic 1 OS=Homo sapiens OX=9606 GN=ACTB PE=1 SV=1;sp|P63261|ACTG_HUMAN Actin, cytoplasmic 2 OS=Homo sapiens OX=9606 GN=ACTG1 PE=1 SV=1;tr|A0A2R8Y793|A0A2R8Y793_HUMAN Actin, cytoplasmic 1 (Fragment) OS=Homo sapiens OX=9606	34	9	7	9	7	41.736	375	375;375;309;377;214;377;214;377;376;241;133;125;163;164;198;165;1075;1075;254;151;1075;105;144;119;102;151;80;96;157;52;1038;376;375;79	0	26.932	25.3	21.9	431680000	900020000
P61247;D6RG13;D6RAT0;D6RB09;E9PFI5;H0Y9Y4;D6R9B6;H0Y8L7;D6RAS7;D6RGE0;D6RI02;D6RED7	P61247;D6RG13;D6RAT0;D6RB09;E9PFI5;H0Y9Y4;D6R9B6;H0Y8L7;D6RAS7	40S ribosomal protein S3a	RPS3A	sp|P61247|RS3A_HUMAN 40S ribosomal protein S3a OS=Homo sapiens OX=9606 GN=RPS3A PE=1 SV=2;tr|D6RG13|D6RG13_HUMAN 40S ribosomal protein S3a (Fragment) OS=Homo sapiens OX=9606 GN=RPS3A PE=1 SV=1;tr|D6RAT0|D6RAT0_HUMAN 40S ribosomal protein S3a OS=Homo sapien	12	2	7	2	7	29.945	264	264;223;227;193;205;208;145;190;125;65;95;101	0	13.703	6.4	29.2	41753000	413990000
P61254;J3QRI7;J3QQQ9;J3QQV1;E5RIT6;J3QRC4;Q9UNX3;E5RHH1;J3KSS0	P61254;J3QRI7;J3QQQ9;J3QQV1;E5RIT6;J3QRC4;Q9UNX3	60S ribosomal protein L26;60S ribosomal protein L26-like 1	RPL26;RPL26L1	sp|P61254|RL26_HUMAN 60S ribosomal protein L26 OS=Homo sapiens OX=9606 GN=RPL26 PE=1 SV=1;tr|J3QRI7|J3QRI7_HUMAN 60S ribosomal protein L26 (Fragment) OS=Homo sapiens OX=9606 GN=RPL26 PE=4 SV=1;tr|J3QQQ9|J3QQQ9_HUMAN KOW domain-containing protein OS=Homo sa	9	0	4	0	4	17.258	145	145;107;107;110;128;135;145;38;63	0	5.3006	0	17.9	0	423050000
P61586;Q5JR08;P08134;Q5JR06;Q5JR07;E9PN11;C9JNR4;E9PQH6;C9JX21;Q5JR05;U3KQA9;U3KQV3;P62745	P61586;Q5JR08;P08134	Transforming protein RhoA;Rho-related GTP-binding protein RhoC	RHOA;RHOC	sp|P61586|RHOA_HUMAN Transforming protein RhoA OS=Homo sapiens OX=9606 GN=RHOA PE=1 SV=1;tr|Q5JR08|Q5JR08_HUMAN Rho-related GTP-binding protein RhoC (Fragment) OS=Homo sapiens OX=9606 GN=RHOC PE=1 SV=8;sp|P08134|RHOC_HUMAN Rho-related GTP-binding protein R	13	3	3	3	3	21.768	193	193;188;193;91;127;129;129;169;187;199;248;271;196	0	76.037	19.2	19.2	3286700000	711870000
P61964	P61964	WD repeat-containing protein 5	WDR5	sp|P61964|WDR5_HUMAN WD repeat-containing protein 5 OS=Homo sapiens OX=9606 GN=WDR5 PE=1 SV=1	1	0	2	0	2	36.588	334	334	0	3.4512	0	6.9	0	15331000
P61978;Q5T6W2;S4R359;S4R457	P61978;Q5T6W2	Heterogeneous nuclear ribonucleoprotein K	HNRNPK	sp|P61978|HNRPK_HUMAN Heterogeneous nuclear ribonucleoprotein K OS=Homo sapiens OX=9606 GN=HNRNPK PE=1 SV=1;tr|Q5T6W2|Q5T6W2_HUMAN Heterogeneous nuclear ribonucleoprotein K (Fragment) OS=Homo sapiens OX=9606 GN=HNRNPK PE=1 SV=1	4	9	10	9	10	50.976	463	463;379;100;77	0	88.427	24.8	27.6	383410000	1014400000
Q5JR95;P62241	Q5JR95;P62241	40S ribosomal protein S8	RPS8	tr|Q5JR95|Q5JR95_HUMAN 40S ribosomal protein S8 OS=Homo sapiens OX=9606 GN=RPS8 PE=1 SV=1;sp|P62241|RS8_HUMAN 40S ribosomal protein S8 OS=Homo sapiens OX=9606 GN=RPS8 PE=1 SV=2	2	1	5	1	5	21.879	188	188;208	0	103.08	6.9	31.4	4124300	410500000
P62266;D6RDJ2;D6RIX0;D6R9I7;D6RD47	P62266;D6RDJ2;D6RIX0;D6R9I7;D6RD47	40S ribosomal protein S23	RPS23	sp|P62266|RS23_HUMAN 40S ribosomal protein S23 OS=Homo sapiens OX=9606 GN=RPS23 PE=1 SV=3;tr|D6RDJ2|D6RDJ2_HUMAN 40S ribosomal protein S23 OS=Homo sapiens OX=9606 GN=RPS23 PE=1 SV=1;tr|D6RIX0|D6RIX0_HUMAN 40S ribosomal protein S23 OS=Homo sapiens OX=9606 G	5	1	2	1	2	15.807	143	143;55;85;123;134	0	3.9458	7.7	13.3	6214100	119750000
P62269;A0A0G2JQH2;Q5GGW2;J3JS69	P62269	40S ribosomal protein S18	RPS18	sp|P62269|RS18_HUMAN 40S ribosomal protein S18 OS=Homo sapiens OX=9606 GN=RPS18 PE=1 SV=3	4	2	6	2	6	17.718	152	152;33;34;82	0	25.826	13.2	35.5	42476000	339860000
P62424;Q5T8U3;Q5T8U2	P62424;Q5T8U3	60S ribosomal protein L7a	RPL7A	sp|P62424|RL7A_HUMAN 60S ribosomal protein L7a OS=Homo sapiens OX=9606 GN=RPL7A PE=1 SV=2;tr|Q5T8U3|Q5T8U3_HUMAN 60S ribosomal protein L7a (Fragment) OS=Homo sapiens OX=9606 GN=RPL7A PE=1 SV=1	3	1	9	1	9	29.995	266	266;191;151	0	28.898	3	31.6	4159700	692480000
P62701;Q8TD47;C9JEH7;P22090	P62701;Q8TD47;C9JEH7;P22090	40S ribosomal protein S4, X isoform;40S ribosomal protein S4, Y isoform 2;40S ribosomal protein S4, Y isoform 1	RPS4X;RPS4Y2;RPS4Y1	sp|P62701|RS4X_HUMAN 40S ribosomal protein S4, X isoform OS=Homo sapiens OX=9606 GN=RPS4X PE=1 SV=2;sp|Q8TD47|RS4Y2_HUMAN 40S ribosomal protein S4, Y isoform 2 OS=Homo sapiens OX=9606 GN=RPS4Y2 PE=2 SV=3;tr|C9JEH7|C9JEH7_HUMAN 40S ribosomal protein S4, Y i	4	2	7	2	7	29.597	263	263;263;262;263	0	17.079	5.3	26.2	25974000	808560000
P62753;A2A3R5;A2A3R7	P62753;A2A3R5;A2A3R7	40S ribosomal protein S6	RPS6	sp|P62753|RS6_HUMAN 40S ribosomal protein S6 OS=Homo sapiens OX=9606 GN=RPS6 PE=1 SV=1;tr|A2A3R5|A2A3R5_HUMAN 40S ribosomal protein S6 OS=Homo sapiens OX=9606 GN=RPS6 PE=1 SV=1;tr|A2A3R7|A2A3R7_HUMAN 40S ribosomal protein S6 OS=Homo sapiens OX=9606 GN=RPS6	3	0	6	0	6	28.68	249	249;218;91	0	31.554	0	25.3	0	903690000
P62805	P62805	Histone H4	HIST1H4A	sp|P62805|H4_HUMAN Histone H4 OS=Homo sapiens OX=9606 GN=H4C1 PE=1 SV=2	1	5	6	5	6	11.367	103	103	0	40.084	50.5	50.5	799950000	2256500000
P62851	P62851	40S ribosomal protein S25	RPS25	sp|P62851|RS25_HUMAN 40S ribosomal protein S25 OS=Homo sapiens OX=9606 GN=RPS25 PE=1 SV=1	1	2	4	2	4	13.742	125	125	0	5.5959	15.2	24	22154000	332110000
P62854;Q5JNZ5	P62854;Q5JNZ5	40S ribosomal protein S26;Putative 40S ribosomal protein S26-like 1	RPS26;RPS26P11	sp|P62854|RS26_HUMAN 40S ribosomal protein S26 OS=Homo sapiens OX=9606 GN=RPS26 PE=1 SV=3;sp|Q5JNZ5|RS26L_HUMAN Putative 40S ribosomal protein S26-like 1 OS=Homo sapiens OX=9606 GN=RPS26P11 PE=5 SV=1	2	1	2	1	2	13.015	115	115;115	0	12.944	7.8	20.9	20145000	334190000
P62857	P62857	40S ribosomal protein S28	RPS28	sp|P62857|RS28_HUMAN 40S ribosomal protein S28 OS=Homo sapiens OX=9606 GN=RPS28 PE=1 SV=1	1	0	1	0	1	7.8409	69	69	0	1.0682	0	17.4	0	10994000
P62906	P62906	60S ribosomal protein L10a	RPL10A	sp|P62906|RL10A_HUMAN 60S ribosomal protein L10a OS=Homo sapiens OX=9606 GN=RPL10A PE=1 SV=2	1	0	4	0	4	24.831	217	217	0	4.1381	0	17.1	0	72661000
P62913;Q5VVC8	P62913;Q5VVC8	60S ribosomal protein L11	RPL11	sp|P62913|RL11_HUMAN 60S ribosomal protein L11 OS=Homo sapiens OX=9606 GN=RPL11 PE=1 SV=2;tr|Q5VVC8|Q5VVC8_HUMAN 60S ribosomal protein L11 OS=Homo sapiens OX=9606 GN=RPL11 PE=1 SV=2	2	2	4	2	4	20.252	178	178;167	0	17.598	12.9	24.2	31163000	418690000
P62917;E9PP36;E9PKZ0;G3V1A1;E9PKU4	P62917;E9PP36;E9PKZ0;G3V1A1	60S ribosomal protein L8	RPL8	sp|P62917|RL8_HUMAN 60S ribosomal protein L8 OS=Homo sapiens OX=9606 GN=RPL8 PE=1 SV=2;tr|E9PP36|E9PP36_HUMAN 60S ribosomal protein L8 OS=Homo sapiens OX=9606 GN=RPL8 PE=1 SV=1;tr|E9PKZ0|E9PKZ0_HUMAN 60S ribosomal protein L8 (Fragment) OS=Homo sapiens OX=9	5	1	5	1	5	28.024	257	257;148;205;167;235	0	25.281	4.3	16.3	9769100	589590000
S4R3E3;P63092;Q5JWF2	S4R3E3;P63092;Q5JWF2	Guanine nucleotide-binding protein G(s) subunit alpha isoforms short;Guanine nucleotide-binding protein G(s) subunit alpha isoforms XLas	GNAS	tr|S4R3E3|S4R3E3_HUMAN Guanine nucleotide-binding protein G(s) subunit alpha isoforms short (Fragment) OS=Homo sapiens OX=9606 GN=GNAS PE=1 SV=1;sp|P63092|GNAS2_HUMAN Guanine nucleotide-binding protein G(s) subunit alpha isoforms short OS=Homo sapiens OX=9	3	0	1	0	1	18.254	160	160;394;1037	0.0067797	0.46773	0	6.2	0	4440000
P69905;G3V1N2;A0A2R8Y7C0	P69905;G3V1N2;A0A2R8Y7C0	Hemoglobin subunit alpha	HBA1;HBA2	sp|P69905|HBA_HUMAN Hemoglobin subunit alpha OS=Homo sapiens OX=9606 GN=HBA1 PE=1 SV=2;tr|G3V1N2|G3V1N2_HUMAN HCG1745306, isoform CRA_a OS=Homo sapiens OX=9606 GN=HBA2 PE=1 SV=1;tr|A0A2R8Y7C0|A0A2R8Y7C0_HUMAN Hemoglobin subunit alpha (Fragment) OS=Homo sap	3	3	0	2	0	15.257	142	142;110;134	0	14.657	25.4	0	268030000	0
Q5VU11;P78346	Q5VU11;P78346	Ribonuclease P protein subunit p30	RPP30	tr|Q5VU11|Q5VU11_HUMAN Ribonuclease P protein subunit p30 (Fragment) OS=Homo sapiens OX=9606 GN=RPP30 PE=1 SV=1;sp|P78346|RPP30_HUMAN Ribonuclease P protein subunit p30 OS=Homo sapiens OX=9606 GN=RPP30 PE=1 SV=1	2	0	1	0	1	28.112	254	254;268	0.0034423	0.52395	0	3.5	0	3866000
P78527	P78527	DNA-dependent protein kinase catalytic subunit	PRKDC	sp|P78527|PRKDC_HUMAN DNA-dependent protein kinase catalytic subunit OS=Homo sapiens OX=9606 GN=PRKDC PE=1 SV=3	1	0	2	0	2	469.08	4128	4128	0	0.78549	0	0.4	0	21931000
P81605	P81605	Dermcidin;Survival-promoting peptide;DCD-1	DCD	sp|P81605|DCD_HUMAN Dermcidin OS=Homo sapiens OX=9606 GN=DCD PE=1 SV=2	1	2	0	2	0	11.284	110	110	0	1.9597	17.3	0	207560000	0
P82675	P82675	28S ribosomal protein S5, mitochondrial	MRPS5	sp|P82675|RT05_HUMAN 28S ribosomal protein S5, mitochondrial OS=Homo sapiens OX=9606 GN=MRPS5 PE=1 SV=2	1	0	2	0	2	48.006	430	430	0	2.2651	0	5.1	0	37163000
P82914	P82914	28S ribosomal protein S15, mitochondrial	MRPS15	sp|P82914|RT15_HUMAN 28S ribosomal protein S15, mitochondrial OS=Homo sapiens OX=9606 GN=MRPS15 PE=1 SV=1	1	0	2	0	2	29.842	257	257	0	1.8733	0	7.4	0	36423000
P83111	P83111	Serine beta-lactamase-like protein LACTB, mitochondrial	LACTB	sp|P83111|LACTB_HUMAN Serine beta-lactamase-like protein LACTB, mitochondrial OS=Homo sapiens OX=9606 GN=LACTB PE=1 SV=2	1	0	2	0	2	60.693	547	547	0	35.067	0	4.9	0	53297000
P84090;G3V279	P84090;G3V279	Enhancer of rudimentary homolog	ERH	sp|P84090|ERH_HUMAN Enhancer of rudimentary homolog OS=Homo sapiens OX=9606 GN=ERH PE=1 SV=1;tr|G3V279|G3V279_HUMAN Enhancer of rudimentary homolog OS=Homo sapiens OX=9606 GN=ERH PE=1 SV=1	2	0	2	0	2	12.259	104	104;71	0	30.656	0	21.2	0	60918000
P98088	P98088	Mucin-5AC	MUC5AC	sp|P98088|MUC5A_HUMAN Mucin-5AC OS=Homo sapiens OX=9606 GN=MUC5AC PE=1 SV=4	1	0	2	0	2	585.56	5654	5654	0	3.0681	0	1.1	0	26381000
Q00266	Q00266	S-adenosylmethionine synthase isoform type-1	MAT1A	sp|Q00266|METK1_HUMAN S-adenosylmethionine synthase isoform type-1 OS=Homo sapiens OX=9606 GN=MAT1A PE=1 SV=2	1	1	0	1	0	43.647	395	395	0	2.0113	3.8	0	8433300	0
Q00839;A0A1W2PPS1;A0A1X7SBS1;A0A1W2PP35;Q5RI18;A0A1W2PQL0;A0A1W2PP34;A0A1W2PPL4;A0A1W2PPH7;A0A1W2PRZ7;A0A1W2PQ74;A0A1W2PQD4;A0A1W2PPE9;A0A1W2PRI6;A0A1W2PP22	Q00839;A0A1W2PPS1;A0A1X7SBS1;A0A1W2PP35;Q5RI18;A0A1W2PQL0;A0A1W2PP34;A0A1W2PPL4;A0A1W2PPH7;A0A1W2PRZ7;A0A1W2PQ74	Heterogeneous nuclear ribonucleoprotein U	HNRNPU	sp|Q00839|HNRPU_HUMAN Heterogeneous nuclear ribonucleoprotein U OS=Homo sapiens OX=9606 GN=HNRNPU PE=1 SV=6;tr|A0A1W2PPS1|A0A1W2PPS1_HUMAN Heterogeneous nuclear ribonucleoprotein U OS=Homo sapiens OX=9606 GN=HNRNPU PE=1 SV=1;tr|A0A1X7SBS1|A0A1X7SBS1_HUMAN	15	6	12	6	12	90.583	825	825;804;744;728;602;527;546;547;549;302;372;327;48;128;181	0	65.218	8.6	17.1	134490000	791840000
Q01469;I6L8B7	Q01469;I6L8B7	Fatty acid-binding protein, epidermal	FABP5	sp|Q01469|FABP5_HUMAN Fatty acid-binding protein 5 OS=Homo sapiens OX=9606 GN=FABP5 PE=1 SV=3;tr|I6L8B7|I6L8B7_HUMAN Fatty acid-binding protein 5 OS=Homo sapiens OX=9606 GN=FABP5 PE=1 SV=1	2	2	1	2	1	15.164	135	135;101	0	3.6413	13.3	6.7	20168000	14871000
Q01780	Q01780	Exosome component 10	EXOSC10	sp|Q01780|EXOSX_HUMAN Exosome component 10 OS=Homo sapiens OX=9606 GN=EXOSC10 PE=1 SV=2	1	0	3	0	3	100.83	885	885	0	3.9376	0	4.3	0	45443000
Q02252	Q02252	Methylmalonate-semialdehyde dehydrogenase [acylating], mitochondrial	ALDH6A1	sp|Q02252|MMSA_HUMAN Methylmalonate-semialdehyde dehydrogenase [acylating], mitochondrial OS=Homo sapiens OX=9606 GN=ALDH6A1 PE=1 SV=2	1	1	0	1	0	57.839	535	535	0	1.6728	2.1	0	7384700	0
Q02413	Q02413	Desmoglein-1	DSG1	sp|Q02413|DSG1_HUMAN Desmoglein-1 OS=Homo sapiens OX=9606 GN=DSG1 PE=1 SV=2	1	4	0	4	0	113.75	1049	1049	0	5.863	5.4	0	58987000	0
Q02878	Q02878	60S ribosomal protein L6	RPL6	sp|Q02878|RL6_HUMAN 60S ribosomal protein L6 OS=Homo sapiens OX=9606 GN=RPL6 PE=1 SV=3	1	0	1	0	1	32.728	288	288	0	3.0094	0	3.5	0	19095000
Q06787;A8MQB8;G3V0J0;A0A087WXI3;R9WNI0;A0A087WY29;Q8IXW7	Q06787;A8MQB8;G3V0J0	Fragile X mental retardation protein 1	FMR1	sp|Q06787|FMR1_HUMAN Synaptic functional regulator FMR1 OS=Homo sapiens OX=9606 GN=FMR1 PE=1 SV=1;tr|A8MQB8|A8MQB8_HUMAN Synaptic functional regulator FMR1 OS=Homo sapiens OX=9606 GN=FMR1 PE=1 SV=1;tr|G3V0J0|G3V0J0_HUMAN Fragile X mental retardation 1, iso	7	1	5	0	4	71.174	632	632;582;592;419;544;252;297	0	8.4853	1.3	7.4	0	74636000
Q07065	Q07065	Cytoskeleton-associated protein 4	CKAP4	sp|Q07065|CKAP4_HUMAN Cytoskeleton-associated protein 4 OS=Homo sapiens OX=9606 GN=CKAP4 PE=1 SV=2	1	0	9	0	9	66.022	602	602	0	54.61	0	19.1	0	485160000
Q07666;Q5VWX1;O75525;E5RG12;H0YAQ1;H0YAQ3;E5RJZ9;Q9H6N6	Q07666	KH domain-containing, RNA-binding, signal transduction-associated protein 1	KHDRBS1	sp|Q07666|KHDR1_HUMAN KH domain-containing, RNA-binding, signal transduction-associated protein 1 OS=Homo sapiens OX=9606 GN=KHDRBS1 PE=1 SV=1	8	9	8	9	8	48.227	443	443;349;346;160;195;196;265;1097	0	60.512	18.5	15.8	2462100000	2430700000
Q08211	Q08211	ATP-dependent RNA helicase A	DHX9	sp|Q08211|DHX9_HUMAN ATP-dependent RNA helicase A OS=Homo sapiens OX=9606 GN=DHX9 PE=1 SV=4	1	4	17	4	17	140.96	1270	1270	0	34.874	3.8	14.9	16559000	691960000
Q08378;A0A087WV43	Q08378	Golgin subfamily A member 3	GOLGA3	sp|Q08378|GOGA3_HUMAN Golgin subfamily A member 3 OS=Homo sapiens OX=9606 GN=GOLGA3 PE=1 SV=2	2	0	11	0	11	167.35	1498	1498;84	0	84.506	0	8.1	0	195800000
Q08380;K7EP36;K7EQT9;K7ES75;K7EN99;K7ERZ6;K7EJD3;K7ESM3;K7EKQ5	Q08380	Galectin-3-binding protein	LGALS3BP	sp|Q08380|LG3BP_HUMAN Galectin-3-binding protein OS=Homo sapiens OX=9606 GN=LGALS3BP PE=1 SV=1	9	2	4	2	4	65.33	585	585;259;48;88;113;131;205;209;210	0	13.011	3.6	7.7	13099000	79831000
Q08945	Q08945	FACT complex subunit SSRP1	SSRP1	sp|Q08945|SSRP1_HUMAN FACT complex subunit SSRP1 OS=Homo sapiens OX=9606 GN=SSRP1 PE=1 SV=1	1	0	1	0	1	81.074	709	709	0	2.1008	0	2	0	5229800
Q09028;E9PNS2;C9JPP3;E9PIC4;E9PNS6;Q5JP01;E9PC52;Q16576	Q09028	Histone-binding protein RBBP4	RBBP4	sp|Q09028|RBBP4_HUMAN Histone-binding protein RBBP4 OS=Homo sapiens OX=9606 GN=RBBP4 PE=1 SV=3	8	0	3	0	3	47.655	425	425;62;87;87;104;285;416;425	0	1.9516	0	8.2	0	38917000
Q09161	Q09161	Nuclear cap-binding protein subunit 1	NCBP1	sp|Q09161|NCBP1_HUMAN Nuclear cap-binding protein subunit 1 OS=Homo sapiens OX=9606 GN=NCBP1 PE=1 SV=1	1	0	1	0	1	91.838	790	790	0	0.88495	0	1.4	0	12205000
Q10570;A0A087X101	Q10570	Cleavage and polyadenylation specificity factor subunit 1	CPSF1	sp|Q10570|CPSF1_HUMAN Cleavage and polyadenylation specificity factor subunit 1 OS=Homo sapiens OX=9606 GN=CPSF1 PE=1 SV=2	2	0	9	0	9	160.88	1443	1443;204	0	72.565	0	7.1	0	239550000
Q12789;H3BRD0	Q12789	General transcription factor 3C polypeptide 1	GTF3C1	sp|Q12789|TF3C1_HUMAN General transcription factor 3C polypeptide 1 OS=Homo sapiens OX=9606 GN=GTF3C1 PE=1 SV=4	2	0	4	0	4	238.87	2109	2109;180	0	4.9072	0	1.9	0	77705000
Q12797;E5RHK2;A0A087WW51;E5RHJ2;G3XAN5;A0A087WUJ2;E5RG29;E5RG56	Q12797	Aspartyl/asparaginyl beta-hydroxylase	ASPH	sp|Q12797|ASPH_HUMAN Aspartyl/asparaginyl beta-hydroxylase OS=Homo sapiens OX=9606 GN=ASPH PE=1 SV=3	8	0	11	0	11	85.862	758	758;136;195;113;174;186;198;327	0	46.223	0	18.5	0	593230000
Q12888;A6NNK5;C9JXV0;H7BZY0;M0R142;H7C3N7	Q12888;A6NNK5	Tumor suppressor p53-binding protein 1	TP53BP1	sp|Q12888|TP53B_HUMAN TP53-binding protein 1 OS=Homo sapiens OX=9606 GN=TP53BP1 PE=1 SV=2;tr|A6NNK5|A6NNK5_HUMAN TP53-binding protein 1 OS=Homo sapiens OX=9606 GN=TP53BP1 PE=1 SV=2	6	0	20	0	20	213.57	1972	1972;1927;1033;163;144;192	0	90.187	0	14.4	0	542050000
Q12906;K7EKJ9;K7ERM6;K7ENK6;K7EM82;K7EJ09;K7ER69;K7EQ75;K7EQR9	Q12906	Interleukin enhancer-binding factor 3	ILF3	sp|Q12906|ILF3_HUMAN Interleukin enhancer-binding factor 3 OS=Homo sapiens OX=9606 GN=ILF3 PE=1 SV=3	9	3	9	3	9	95.337	894	894;254;77;79;99;122;161;55;180	0	44.72	3.8	10.9	26184000	517050000
Q13151	Q13151	Heterogeneous nuclear ribonucleoprotein A0	HNRNPA0	sp|Q13151|ROA0_HUMAN Heterogeneous nuclear ribonucleoprotein A0 OS=Homo sapiens OX=9606 GN=HNRNPA0 PE=1 SV=1	1	0	2	0	2	30.84	305	305	0	13.696	0	9.2	0	80388000
Q13242;H0YIB4	Q13242;H0YIB4	Serine/arginine-rich splicing factor 9	SRSF9	sp|Q13242|SRSF9_HUMAN Serine/arginine-rich splicing factor 9 OS=Homo sapiens OX=9606 GN=SRSF9 PE=1 SV=1;tr|H0YIB4|H0YIB4_HUMAN Serine/arginine-rich-splicing factor 9 (Fragment) OS=Homo sapiens OX=9606 GN=SRSF9 PE=1 SV=8	2	1	2	1	2	25.542	221	221;109	0	11.473	4.5	10	10406000	55869000
Q13263	Q13263	Transcription intermediary factor 1-beta	TRIM28	sp|Q13263|TIF1B_HUMAN Transcription intermediary factor 1-beta OS=Homo sapiens OX=9606 GN=TRIM28 PE=1 SV=5	1	0	1	0	1	88.549	835	835	0	7.6717	0	3.6	0	9250400
Q13347;Q5TFK1	Q13347;Q5TFK1	Eukaryotic translation initiation factor 3 subunit I	EIF3I	sp|Q13347|EIF3I_HUMAN Eukaryotic translation initiation factor 3 subunit I OS=Homo sapiens OX=9606 GN=EIF3I PE=1 SV=1;tr|Q5TFK1|Q5TFK1_HUMAN Eukaryotic translation initiation factor 3 subunit I (Fragment) OS=Homo sapiens OX=9606 GN=EIF3I PE=1 SV=1	2	1	2	1	2	36.501	325	325;125	0	5.4672	3.7	6.8	2075700	34615000
Q13601	Q13601	KRR1 small subunit processome component homolog	KRR1	sp|Q13601|KRR1_HUMAN KRR1 small subunit processome component homolog OS=Homo sapiens OX=9606 GN=KRR1 PE=1 SV=4	1	0	1	0	1	43.664	381	381	0	1.4743	0	2.6	0	14767000
Q14142	Q14142	Tripartite motif-containing protein 14	TRIM14	sp|Q14142|TRI14_HUMAN Tripartite motif-containing protein 14 OS=Homo sapiens OX=9606 GN=TRIM14 PE=1 SV=2	1	0	1	0	1	49.772	442	442	0	1.2445	0	2.7	0	8510400
Q14152	Q14152	Eukaryotic translation initiation factor 3 subunit A	EIF3A	sp|Q14152|EIF3A_HUMAN Eukaryotic translation initiation factor 3 subunit A OS=Homo sapiens OX=9606 GN=EIF3A PE=1 SV=1	1	1	8	1	8	166.57	1382	1382	0	16.352	0.9	6.6	2657500	106610000
Q14582	Q14582	Max dimerization protein 4	MXD4	sp|Q14582|MAD4_HUMAN Max dimerization protein 4 OS=Homo sapiens OX=9606 GN=MXD4 PE=1 SV=2	1	0	1	0	1	23.528	209	209	0.0066778	0.4414	0	5.3	0	5070100
Q14764;H3BPZ2;H3BNF2;H3BUP3;H3BQE7;H3BP76;H3BUK7;H3BNF6;H3BRL2;H3BQK6	Q14764	Major vault protein	MVP	sp|Q14764|MVP_HUMAN Major vault protein OS=Homo sapiens OX=9606 GN=MVP PE=1 SV=4	10	0	3	0	3	99.326	893	893;39;42;57;81;94;107;144;148;220	0	4.4406	0	3.5	0	21122000
Q15029;K7EP67	Q15029;K7EP67	116 kDa U5 small nuclear ribonucleoprotein component	EFTUD2	sp|Q15029|U5S1_HUMAN 116 kDa U5 small nuclear ribonucleoprotein component OS=Homo sapiens OX=9606 GN=EFTUD2 PE=1 SV=1;tr|K7EP67|K7EP67_HUMAN 116 kDa U5 small nuclear ribonucleoprotein component (Fragment) OS=Homo sapiens OX=9606 GN=EFTUD2 PE=1 SV=1	2	0	2	0	2	109.43	972	972;223	0	3.0211	0	2.2	0	33740000
Q15233;H7C367;C9IZL7;C9JYS8	Q15233;H7C367;C9IZL7;C9JYS8	Non-POU domain-containing octamer-binding protein	NONO	sp|Q15233|NONO_HUMAN Non-POU domain-containing octamer-binding protein OS=Homo sapiens OX=9606 GN=NONO PE=1 SV=4;tr|H7C367|H7C367_HUMAN Non-POU domain-containing octamer-binding protein (Fragment) OS=Homo sapiens OX=9606 GN=NONO PE=1 SV=8;tr|C9IZL7|C9IZL7_	4	1	4	1	4	54.231	471	471;234;207;247	0	10.983	2.3	9.8	7158400	25754000
Q15365	Q15365	Poly(rC)-binding protein 1	PCBP1	sp|Q15365|PCBP1_HUMAN Poly(rC)-binding protein 1 OS=Homo sapiens OX=9606 GN=PCBP1 PE=1 SV=2	1	0	2	0	2	37.497	356	356	0	2.7367	0	8.1	0	12034000
Q15393	Q15393	Splicing factor 3B subunit 3	SF3B3	sp|Q15393|SF3B3_HUMAN Splicing factor 3B subunit 3 OS=Homo sapiens OX=9606 GN=SF3B3 PE=1 SV=4	1	0	5	0	5	135.58	1217	1217	0	21.848	0	5.4	0	86358000
Q15427	Q15427	Splicing factor 3B subunit 4	SF3B4	sp|Q15427|SF3B4_HUMAN Splicing factor 3B subunit 4 OS=Homo sapiens OX=9606 GN=SF3B4 PE=1 SV=1	1	0	1	0	1	44.385	424	424	0.0099174	0.4184	0	1.9	0	3040800
Q15459	Q15459	Splicing factor 3A subunit 1	SF3A1	sp|Q15459|SF3A1_HUMAN Splicing factor 3A subunit 1 OS=Homo sapiens OX=9606 GN=SF3A1 PE=1 SV=1	1	0	2	0	2	88.885	793	793	0	12.55	0	2.8	0	28847000
Q15554;J3KSZ6;U3KQ35;H3BR06;H3BTA7	Q15554;J3KSZ6;U3KQ35;H3BR06	Telomeric repeat-binding factor 2	TERF2	sp|Q15554|TERF2_HUMAN Telomeric repeat-binding factor 2 OS=Homo sapiens OX=9606 GN=TERF2 PE=1 SV=3;tr|J3KSZ6|J3KSZ6_HUMAN Telomeric repeat-binding factor 2 (Fragment) OS=Homo sapiens OX=9606 GN=TERF2 PE=1 SV=1;tr|U3KQ35|U3KQ35_HUMAN Telomeric repeat-bindin	5	0	4	0	4	59.593	542	542;144;244;283;206	0	19.517	0	9.4	0	136350000
Q15646	Q15646	2-5-oligoadenylate synthase-like protein	OASL	sp|Q15646|OASL_HUMAN 2-5-oligoadenylate synthase-like protein OS=Homo sapiens OX=9606 GN=OASL PE=1 SV=2	1	0	3	0	3	59.225	514	514	0	7.6352	0	8.8	0	23340000
Q15717;M0QZR9;M0R055	Q15717;M0QZR9	ELAV-like protein 1	ELAVL1	sp|Q15717|ELAV1_HUMAN ELAV-like protein 1 OS=Homo sapiens OX=9606 GN=ELAVL1 PE=1 SV=2;tr|M0QZR9|M0QZR9_HUMAN ELAV-like protein 1 OS=Homo sapiens OX=9606 GN=ELAVL1 PE=1 SV=1	3	3	2	3	2	36.091	326	326;153;133	0	6.8573	10.7	6.1	41070000	37803000
Q16666;H3BM18;X6RHM1;A0A0A0MRB1;H3BR88	Q16666	Gamma-interferon-inducible protein 16	IFI16	sp|Q16666|IF16_HUMAN Gamma-interferon-inducible protein 16 OS=Homo sapiens OX=9606 GN=IFI16 PE=1 SV=3	5	0	5	0	5	88.255	785	785;167;180;243;229	0	14.805	0	8.9	0	82055000
Q1KMD3;H3BQZ7	Q1KMD3;H3BQZ7	Heterogeneous nuclear ribonucleoprotein U-like protein 2	HNRNPUL2;HNRNPUL2-BSCL2	sp|Q1KMD3|HNRL2_HUMAN Heterogeneous nuclear ribonucleoprotein U-like protein 2 OS=Homo sapiens OX=9606 GN=HNRNPUL2 PE=1 SV=1;tr|H3BQZ7|H3BQZ7_HUMAN HCG2044799 OS=Homo sapiens OX=9606 GN=HNRNPUL2-BSCL2 PE=4 SV=1	2	4	6	4	6	85.104	747	747;746	0	60.67	5.2	9.1	62471000	248580000
Q2NL82	Q2NL82	Pre-rRNA-processing protein TSR1 homolog	TSR1	sp|Q2NL82|TSR1_HUMAN Pre-rRNA-processing protein TSR1 homolog OS=Homo sapiens OX=9606 GN=TSR1 PE=1 SV=1	1	0	1	0	1	91.809	804	804	0	0.88374	0	1.2	0	4135800
Q2TAY7	Q2TAY7	WD40 repeat-containing protein SMU1;WD40 repeat-containing protein SMU1, N-terminally processed	SMU1	sp|Q2TAY7|SMU1_HUMAN WD40 repeat-containing protein SMU1 OS=Homo sapiens OX=9606 GN=SMU1 PE=1 SV=2	1	0	2	0	2	57.543	513	513	0	1.2882	0	5.5	0	11730000
Q2TB90;P19367	Q2TB90	Putative hexokinase HKDC1	HKDC1	sp|Q2TB90|HKDC1_HUMAN Hexokinase HKDC1 OS=Homo sapiens OX=9606 GN=HKDC1 PE=1 SV=3	2	0	8	0	8	102.54	917	917;917	0	6.8604	0	8	0	90165000
Q53EP0	Q53EP0	Fibronectin type III domain-containing protein 3B	FNDC3B	sp|Q53EP0|FND3B_HUMAN Fibronectin type III domain-containing protein 3B OS=Homo sapiens OX=9606 GN=FNDC3B PE=1 SV=2	1	0	2	0	2	132.89	1204	1204	0	2.125	0	2.2	0	10094000
Q53F19	Q53F19	Uncharacterized protein C17orf85	C17orf85	sp|Q53F19|NCBP3_HUMAN Nuclear cap-binding protein subunit 3 OS=Homo sapiens OX=9606 GN=NCBP3 PE=1 SV=2	1	0	2	0	2	70.592	620	620	0	1.7749	0	3.5	0	16573000
Q5JTH9;A0A087X0G0	Q5JTH9;A0A087X0G0	RRP12-like protein	RRP12	sp|Q5JTH9|RRP12_HUMAN RRP12-like protein OS=Homo sapiens OX=9606 GN=RRP12 PE=1 SV=2;tr|A0A087X0G0|A0A087X0G0_HUMAN RRP12-like protein (Fragment) OS=Homo sapiens OX=9606 GN=RRP12 PE=1 SV=1	2	0	2	0	2	143.7	1297	1297;106	0	5.2394	0	1.6	0	38905000
Q5QPM0;Q5QPL9;Q9UKM9;Q5QPM2;Q5QPM1	Q5QPM0;Q5QPL9;Q9UKM9;Q5QPM2;Q5QPM1	RNA-binding protein Raly	RALY	tr|Q5QPM0|Q5QPM0_HUMAN RNA-binding protein Raly (Fragment) OS=Homo sapiens OX=9606 GN=RALY PE=1 SV=8;tr|Q5QPL9|Q5QPL9_HUMAN RNA-binding protein Raly (Fragment) OS=Homo sapiens OX=9606 GN=RALY PE=1 SV=1;sp|Q9UKM9|RALY_HUMAN RNA-binding protein Raly OS=Homo	5	1	1	1	1	18.66	171	171;237;306;89;181	0	3.8723	7	5.3	6578900	61613000
Q5RKV6	Q5RKV6	Exosome complex component MTR3	EXOSC6	sp|Q5RKV6|EXOS6_HUMAN Exosome complex component MTR3 OS=Homo sapiens OX=9606 GN=EXOSC6 PE=1 SV=1	1	0	1	0	1	28.235	272	272	0	2.3826	0	5.9	0	8366800
Q5T750	Q5T750	Skin-specific protein 32	XP32	sp|Q5T750|XP32_HUMAN Skin-specific protein 32 OS=Homo sapiens OX=9606 GN=XP32 PE=1 SV=1	1	1	1	1	1	26.238	250	250	0	0.84856	3.2	3.2	13117000	50626000
Q5T7U1;Q9Y5Q8	Q5T7U1;Q9Y5Q8	General transcription factor 3C polypeptide 5	GTF3C5	tr|Q5T7U1|Q5T7U1_HUMAN General transcription factor 3C polypeptide 5 OS=Homo sapiens OX=9606 GN=GTF3C5 PE=1 SV=1;sp|Q9Y5Q8|TF3C5_HUMAN General transcription factor 3C polypeptide 5 OS=Homo sapiens OX=9606 GN=GTF3C5 PE=1 SV=2	2	0	1	0	1	52.29	457	457;519	0	23.546	0	3.9	0	6594800
Q5T7W0	Q5T7W0	Zinc finger protein 618	ZNF618	sp|Q5T7W0|ZN618_HUMAN Zinc finger protein 618 OS=Homo sapiens OX=9606 GN=ZNF618 PE=1 SV=1	1	0	5	0	5	104.95	954	954	0	25.031	0	6	0	182290000
Q6NZI2	Q6NZI2	Polymerase I and transcript release factor	PTRF	sp|Q6NZI2|CAVN1_HUMAN Caveolae-associated protein 1 OS=Homo sapiens OX=9606 GN=CAVIN1 PE=1 SV=1	1	0	2	0	2	43.476	390	390	0	25.385	0	8.5	0	34891000
Q6P2Q9;I3L0J9	Q6P2Q9	Pre-mRNA-processing-splicing factor 8	PRPF8	sp|Q6P2Q9|PRP8_HUMAN Pre-mRNA-processing-splicing factor 8 OS=Homo sapiens OX=9606 GN=PRPF8 PE=1 SV=2	2	0	9	0	9	273.6	2335	2335;1012	0	26.138	0	4.2	0	122610000
Q6P6C2	Q6P6C2	RNA demethylase ALKBH5	ALKBH5	sp|Q6P6C2|ALKB5_HUMAN RNA demethylase ALKBH5 OS=Homo sapiens OX=9606 GN=ALKBH5 PE=1 SV=2	1	0	1	0	1	44.255	394	394	0	1.6658	0	7.4	0	6452900
Q6UN15;A0A0B4J203	Q6UN15;A0A0B4J203	Pre-mRNA 3-end-processing factor FIP1	FIP1L1	sp|Q6UN15|FIP1_HUMAN Pre-mRNA 3-end-processing factor FIP1 OS=Homo sapiens OX=9606 GN=FIP1L1 PE=1 SV=1;tr|A0A0B4J203|A0A0B4J203_HUMAN Protein kinase domain-containing protein OS=Homo sapiens OX=9606 PE=3 SV=1	2	0	3	0	3	66.526	594	594;849	0	15.74	0	5.4	0	79574000
Q709F0;D6RDI8;F8WEV0	Q709F0;D6RDI8;F8WEV0	Acyl-CoA dehydrogenase family member 11	ACAD11	sp|Q709F0|ACD11_HUMAN Acyl-CoA dehydrogenase family member 11 OS=Homo sapiens OX=9606 GN=ACAD11 PE=1 SV=3;tr|D6RDI8|D6RDI8_HUMAN Acyl-CoA dehydrogenase family member 11 OS=Homo sapiens OX=9606 GN=ACAD11 PE=1 SV=2;tr|F8WEV0|F8WEV0_HUMAN Acyl-CoA dehydrogena	3	0	7	0	7	87.263	780	780;476;433	0	18.685	0	11	0	179740000
Q7KZF4	Q7KZF4	Staphylococcal nuclease domain-containing protein 1	SND1	sp|Q7KZF4|SND1_HUMAN Staphylococcal nuclease domain-containing protein 1 OS=Homo sapiens OX=9606 GN=SND1 PE=1 SV=1	1	0	4	0	4	102	910	910	0	9.4833	0	5.2	0	39531000
Q7L2H7;E9PRI2;E9PRY0;E9PN86;E7ESM3;J3KNJ2	Q7L2H7;E9PRI2;E9PRY0;E9PN86;E7ESM3;J3KNJ2	Eukaryotic translation initiation factor 3 subunit M	EIF3M	sp|Q7L2H7|EIF3M_HUMAN Eukaryotic translation initiation factor 3 subunit M OS=Homo sapiens OX=9606 GN=EIF3M PE=1 SV=1;tr|E9PRI2|E9PRI2_HUMAN Eukaryotic translation initiation factor 3 subunit M OS=Homo sapiens OX=9606 GN=EIF3M PE=1 SV=1;tr|E9PRY0|E9PRY0_HU	6	0	2	0	2	42.502	374	374;59;74;102;123;191	0	2.5132	0	7.8	0	3398300
Q7L3T8	Q7L3T8	Probable proline--tRNA ligase, mitochondrial	PARS2	sp|Q7L3T8|SYPM_HUMAN Probable proline--tRNA ligase, mitochondrial OS=Homo sapiens OX=9606 GN=PARS2 PE=1 SV=1	1	1	0	1	0	53.262	475	475	1	-2	2.5	0	1495000000	0
Q7Z2W4;C9J6P4	Q7Z2W4;C9J6P4	Zinc finger CCCH-type antiviral protein 1	ZC3HAV1	sp|Q7Z2W4|ZCCHV_HUMAN Zinc finger CCCH-type antiviral protein 1 OS=Homo sapiens OX=9606 GN=ZC3HAV1 PE=1 SV=3;tr|C9J6P4|C9J6P4_HUMAN Zinc finger CCCH-type antiviral protein 1 OS=Homo sapiens OX=9606 GN=ZC3HAV1 PE=1 SV=1	2	0	5	0	5	101.43	902	902;1024	0	13.172	0	8.1	0	54280000
Q86U42	Q86U42	Polyadenylate-binding protein 2	PABPN1	sp|Q86U42|PABP2_HUMAN Polyadenylate-binding protein 2 OS=Homo sapiens OX=9606 GN=PABPN1 PE=1 SV=3	1	0	1	0	1	32.749	306	306	0	44.769	0	5.2	0	111420000
Q86UP2;G3V4Y7;H0YJZ8;G3V5P0;G3V5G2;B7Z6P3	Q86UP2;G3V4Y7	Kinectin	KTN1	sp|Q86UP2|KTN1_HUMAN Kinectin OS=Homo sapiens OX=9606 GN=KTN1 PE=1 SV=1;tr|G3V4Y7|G3V4Y7_HUMAN Kinectin OS=Homo sapiens OX=9606 GN=KTN1 PE=1 SV=1	6	0	6	0	6	156.27	1357	1357;595;153;160;162;334	0	9.1133	0	5	0	98673000
Q8IV33	Q8IV33	Uncharacterized protein KIAA0825	KIAA0825	sp|Q8IV33|K0825_HUMAN Uncharacterized protein KIAA0825 OS=Homo sapiens OX=9606 GN=KIAA0825 PE=2 SV=3	1	1	0	1	0	147.73	1275	1275	0.0066667	0.43676	0.6	0	60308000	0
Q8IXQ6	Q8IXQ6	Poly [ADP-ribose] polymerase 9	PARP9	sp|Q8IXQ6|PARP9_HUMAN Protein mono-ADP-ribosyltransferase PARP9 OS=Homo sapiens OX=9606 GN=PARP9 PE=1 SV=2	1	0	3	0	3	96.342	854	854	0	10.933	0	4.7	0	63092000
Q8IY18	Q8IY18	Structural maintenance of chromosomes protein 5	SMC5	sp|Q8IY18|SMC5_HUMAN Structural maintenance of chromosomes protein 5 OS=Homo sapiens OX=9606 GN=SMC5 PE=1 SV=2	1	0	1	0	1	128.81	1101	1101	0	0.83859	0	0.8	0	11047000
Q8IY21	Q8IY21	Probable ATP-dependent RNA helicase DDX60	DDX60	sp|Q8IY21|DDX60_HUMAN Probable ATP-dependent RNA helicase DDX60 OS=Homo sapiens OX=9606 GN=DDX60 PE=1 SV=3	1	0	2	0	2	197.85	1712	1712	0	2.3181	0	1.2	0	10342000
Q8IY81	Q8IY81	pre-rRNA processing protein FTSJ3	FTSJ3	sp|Q8IY81|SPB1_HUMAN pre-rRNA 2-O-ribose RNA methyltransferase FTSJ3 OS=Homo sapiens OX=9606 GN=FTSJ3 PE=1 SV=2	1	0	2	0	2	96.557	847	847	0	1.719	0	3.2	0	12300000
Q8N5C6	Q8N5C6	S1 RNA-binding domain-containing protein 1	SRBD1	sp|Q8N5C6|SRBD1_HUMAN S1 RNA-binding domain-containing protein 1 OS=Homo sapiens OX=9606 GN=SRBD1 PE=1 SV=2	1	0	1	0	1	111.77	995	995	0.0067682	0.46773	0	1	0	8609900
Q8NB90	Q8NB90	Spermatogenesis-associated protein 5	SPATA5	sp|Q8NB90|AFG2H_HUMAN ATPase family protein 2 homolog OS=Homo sapiens OX=9606 GN=SPATA5 PE=1 SV=3	1	0	1	0	1	97.903	893	893	0	0.85577	0	1.3	0	4387100
Q8NC51	Q8NC51	Plasminogen activator inhibitor 1 RNA-binding protein	SERBP1	sp|Q8NC51|PAIRB_HUMAN Plasminogen activator inhibitor 1 RNA-binding protein OS=Homo sapiens OX=9606 GN=SERBP1 PE=1 SV=2	1	1	4	1	4	44.965	408	408	0	51.43	3.2	13.7	0	78087000
Q8NEJ9	Q8NEJ9	Neuroguidin	NGDN	sp|Q8NEJ9|NGDN_HUMAN Neuroguidin OS=Homo sapiens OX=9606 GN=NGDN PE=1 SV=1	1	0	1	0	1	35.894	315	315	0	0.80679	0	5.7	0	3180800
Q8NHH1	Q8NHH1	Tubulin polyglutamylase TTLL11	TTLL11	sp|Q8NHH1|TTL11_HUMAN Tubulin polyglutamylase TTLL11 OS=Homo sapiens OX=9606 GN=TTLL11 PE=1 SV=2	1	1	0	1	0	87.611	800	800	0	0.92087	1.1	0	255920000	0
Q8TB61	Q8TB61	Adenosine 3-phospho 5-phosphosulfate transporter 1	SLC35B2	sp|Q8TB61|S35B2_HUMAN Adenosine 3-phospho 5-phosphosulfate transporter 1 OS=Homo sapiens OX=9606 GN=SLC35B2 PE=1 SV=1	1	0	1	0	1	47.514	432	432	0.0098361	0.40769	0	2.8	0	2180200
Q8TCJ2	Q8TCJ2	Dolichyl-diphosphooligosaccharide--protein glycosyltransferase subunit STT3B	STT3B	sp|Q8TCJ2|STT3B_HUMAN Dolichyl-diphosphooligosaccharide--protein glycosyltransferase subunit STT3B OS=Homo sapiens OX=9606 GN=STT3B PE=1 SV=1	1	0	1	0	1	93.673	826	826	0	1.0486	0	1.5	0	8398000
Q8TDB6	Q8TDB6	E3 ubiquitin-protein ligase DTX3L	DTX3L	sp|Q8TDB6|DTX3L_HUMAN E3 ubiquitin-protein ligase DTX3L OS=Homo sapiens OX=9606 GN=DTX3L PE=1 SV=1	1	0	2	0	2	83.553	740	740	0	17.111	0	3.5	0	36334000
Q8TDD1	Q8TDD1	ATP-dependent RNA helicase DDX54	DDX54	sp|Q8TDD1|DDX54_HUMAN ATP-dependent RNA helicase DDX54 OS=Homo sapiens OX=9606 GN=DDX54 PE=1 SV=2	1	0	2	0	2	98.594	881	881	0	1.5396	0	2.4	0	23088000
Q8WVM8;G3V4I1;G3V5F3;J3KNG4;G3V3K9;G3V363;H0YJS6;G3V2M8	Q8WVM8;G3V4I1;G3V5F3;J3KNG4	Sec1 family domain-containing protein 1	SCFD1	sp|Q8WVM8|SCFD1_HUMAN Sec1 family domain-containing protein 1 OS=Homo sapiens OX=9606 GN=SCFD1 PE=1 SV=4;tr|G3V4I1|G3V4I1_HUMAN Sec1 family domain-containing protein 1 OS=Homo sapiens OX=9606 GN=SCFD1 PE=1 SV=1;tr|G3V5F3|G3V5F3_HUMAN Sec1 family domain-con	8	0	3	0	3	72.379	642	642;75;121;163;48;92;102;198	0	8.8676	0	6.5	0	32481000
Q92499;F1T0B3;A0A087X2G1	Q92499;F1T0B3;A0A087X2G1	ATP-dependent RNA helicase DDX1	DDX1	sp|Q92499|DDX1_HUMAN ATP-dependent RNA helicase DDX1 OS=Homo sapiens OX=9606 GN=DDX1 PE=1 SV=2;tr|F1T0B3|F1T0B3_HUMAN ATP-dependent RNA helicase DDX1 OS=Homo sapiens OX=9606 GN=DDX1 PE=1 SV=1;tr|A0A087X2G1|A0A087X2G1_HUMAN ATP-dependent RNA helicase DDX1 O	3	6	9	6	9	82.431	740	740;659;659	0	43.837	9.6	16.1	114250000	240080000
Q92522	Q92522	Histone H1x	H1FX	sp|Q92522|H1X_HUMAN Histone H1x OS=Homo sapiens OX=9606 GN=H1FX PE=1 SV=1	1	0	4	0	4	22.487	213	213	0	13.095	0	23.5	0	125740000
Q92604	Q92604	Acyl-CoA:lysophosphatidylglycerol acyltransferase 1	LPGAT1	sp|Q92604|LGAT1_HUMAN Acyl-CoA:lysophosphatidylglycerol acyltransferase 1 OS=Homo sapiens OX=9606 GN=LPGAT1 PE=1 SV=1	1	0	1	0	1	43.089	370	370	0	3.654	0	3	0	8196500
Q92610	Q92610	Zinc finger protein 592	ZNF592	sp|Q92610|ZN592_HUMAN Zinc finger protein 592 OS=Homo sapiens OX=9606 GN=ZNF592 PE=1 SV=2	1	0	1	0	1	137.53	1267	1267	0	8.6471	0	1	0	17824000
Q92804;A0A075B7D9;A0A075B7F4;A0A075B7C1	Q92804;A0A075B7D9	TATA-binding protein-associated factor 2N	TAF15	sp|Q92804|RBP56_HUMAN TATA-binding protein-associated factor 2N OS=Homo sapiens OX=9606 GN=TAF15 PE=1 SV=1;tr|A0A075B7D9|A0A075B7D9_HUMAN TATA-binding protein-associated factor 2N OS=Homo sapiens OX=9606 GN=TAF15 PE=1 SV=1	4	2	5	1	3	61.829	592	592;449;214;102	0	14.025	3.7	17.4	170910000	538620000
Q96AG4;I3L223	Q96AG4	Leucine-rich repeat-containing protein 59	LRRC59	sp|Q96AG4|LRC59_HUMAN Leucine-rich repeat-containing protein 59 OS=Homo sapiens OX=9606 GN=LRRC59 PE=1 SV=1	2	1	7	1	7	34.93	307	307;62	0	9.0788	3.9	33.6	4842700	156400000
Q96HS1	Q96HS1	Serine/threonine-protein phosphatase PGAM5, mitochondrial	PGAM5	sp|Q96HS1|PGAM5_HUMAN Serine/threonine-protein phosphatase PGAM5, mitochondrial OS=Homo sapiens OX=9606 GN=PGAM5 PE=1 SV=2	1	0	5	0	5	32.004	289	289	0	10.462	0	18	0	135210000
Q96I24	Q96I24	Far upstream element-binding protein 3	FUBP3	sp|Q96I24|FUBP3_HUMAN Far upstream element-binding protein 3 OS=Homo sapiens OX=9606 GN=FUBP3 PE=1 SV=2	1	0	1	0	1	61.64	572	572	0.0035149	0.59742	0	1.7	0	4799700
R4GNA5;Q96I63;Q96TA2;Q5T8D2;Q5T8D1	R4GNA5;Q96I63;Q96TA2;Q5T8D2;Q5T8D1	ATP-dependent zinc metalloprotease YME1L1	YME1L1	tr|R4GNA5|R4GNA5_HUMAN ATP-dependent zinc metalloprotease YME1L1 (Fragment) OS=Homo sapiens OX=9606 GN=YME1L1 PE=1 SV=1;tr|Q96I63|Q96I63_HUMAN ATP-dependent zinc metalloprotease YME1L1 OS=Homo sapiens OX=9606 GN=YME1L1 PE=1 SV=1;sp|Q96TA2|YMEL1_HUMAN ATP-d	5	0	2	0	2	26.688	243	243;740;773;248;253	0	1.1647	0	8.6	0	9365300
Q96P11	Q96P11	Probable 28S rRNA (cytosine-C(5))-methyltransferase	NSUN5	sp|Q96P11|NSUN5_HUMAN Probable 28S rRNA (cytosine-C(5))-methyltransferase OS=Homo sapiens OX=9606 GN=NSUN5 PE=1 SV=2	1	0	1	0	1	46.691	429	429	0.0035524	0.62299	0	2.6	0	8124100
Q96P63	Q96P63	Serpin B12	SERPINB12	sp|Q96P63|SPB12_HUMAN Serpin B12 OS=Homo sapiens OX=9606 GN=SERPINB12 PE=1 SV=1	1	2	0	2	0	46.276	405	405	0	4.5633	6.4	0	21670000	0
Q96PG2	Q96PG2	Membrane-spanning 4-domains subfamily A member 10	MS4A10	sp|Q96PG2|M4A10_HUMAN Membrane-spanning 4-domains subfamily A member 10 OS=Homo sapiens OX=9606 GN=MS4A10 PE=2 SV=3	1	1	1	1	1	29.747	267	267	0	0.89355	3.4	3.4	80287000	59629000
Q96PK6;A0A0A6YYI9;F8WDX3;A0A0A0MSL8;B8ZZ74	Q96PK6	RNA-binding protein 14	RBM14	sp|Q96PK6|RBM14_HUMAN RNA-binding protein 14 OS=Homo sapiens OX=9606 GN=RBM14 PE=1 SV=2	5	9	12	9	12	69.491	669	669;118;129;147;159	0	63.809	18.2	20.3	211190000	929530000
Q99459	Q99459	Cell division cycle 5-like protein	CDC5L	sp|Q99459|CDC5L_HUMAN Cell division cycle 5-like protein OS=Homo sapiens OX=9606 GN=CDC5L PE=1 SV=2	1	0	3	0	3	92.25	802	802	0	9.4792	0	4.6	0	45376000
Q99575;E5RK39	Q99575;E5RK39	Ribonucleases P/MRP protein subunit POP1	POP1	sp|Q99575|POP1_HUMAN Ribonucleases P/MRP protein subunit POP1 OS=Homo sapiens OX=9606 GN=POP1 PE=1 SV=2;tr|E5RK39|E5RK39_HUMAN Ribonucleases P/MRP protein subunit POP1 (Fragment) OS=Homo sapiens OX=9606 GN=POP1 PE=1 SV=1	2	0	2	0	2	114.71	1024	1024;183	0	2.3796	0	2.1	0	21619000
Q99880;Q96A08	Q99880;Q96A08	Histone H2B type 1-L;Histone H2B type 1-A	HIST1H2BL;HIST1H2BA	sp|Q99880|H2B1L_HUMAN Histone H2B type 1-L OS=Homo sapiens OX=9606 GN=HIST1H2BL PE=1 SV=3;sp|Q96A08|H2B1A_HUMAN Histone H2B type 1-A OS=Homo sapiens OX=9606 GN=HIST1H2BA PE=1 SV=3	2	2	5	0	0	13.952	126	126;127	0	1.1512	14.3	34.9	0	8839800
Q9BQG0;I3L1L3;I3L2H8	Q9BQG0;I3L1L3	Myb-binding protein 1A	MYBBP1A	sp|Q9BQG0|MBB1A_HUMAN Myb-binding protein 1A OS=Homo sapiens OX=9606 GN=MYBBP1A PE=1 SV=2;tr|I3L1L3|I3L1L3_HUMAN Myb-binding protein 1A (Fragment) OS=Homo sapiens OX=9606 GN=MYBBP1A PE=1 SV=1	3	0	12	0	12	148.85	1328	1328;1252;204	0	27.249	0	9.2	0	386730000
Q9BRT6	Q9BRT6	Protein LLP homolog	LLPH	sp|Q9BRT6|LLPH_HUMAN Protein LLP homolog OS=Homo sapiens OX=9606 GN=LLPH PE=1 SV=1	1	0	1	0	1	15.225	129	129	0	1.9707	0	9.3	0	4067800
Q9BUQ8;H0YI52;F8VVA2	Q9BUQ8	Probable ATP-dependent RNA helicase DDX23	DDX23	sp|Q9BUQ8|DDX23_HUMAN Probable ATP-dependent RNA helicase DDX23 OS=Homo sapiens OX=9606 GN=DDX23 PE=1 SV=3	3	0	4	0	4	95.581	820	820;152;182	0	7.5597	0	5.2	0	61967000
Q9BVP2	Q9BVP2	Guanine nucleotide-binding protein-like 3	GNL3	sp|Q9BVP2|GNL3_HUMAN Guanine nucleotide-binding protein-like 3 OS=Homo sapiens OX=9606 GN=GNL3 PE=1 SV=2	1	0	2	0	2	61.992	549	549	0	1.1006	0	3.5	0	35879000
Q9BXP5;H7C3A1;H7C1K0	Q9BXP5;H7C3A1	Serrate RNA effector molecule homolog	SRRT	sp|Q9BXP5|SRRT_HUMAN Serrate RNA effector molecule homolog OS=Homo sapiens OX=9606 GN=SRRT PE=1 SV=1;tr|H7C3A1|H7C3A1_HUMAN Serrate RNA effector molecule homolog (Fragment) OS=Homo sapiens OX=9606 GN=SRRT PE=1 SV=1	3	3	5	3	5	100.67	876	876;499;47	0	15.11	3.5	5.4	28680000	135060000
Q9BYK8	Q9BYK8	Helicase with zinc finger domain 2	HELZ2	sp|Q9BYK8|HELZ2_HUMAN Helicase with zinc finger domain 2 OS=Homo sapiens OX=9606 GN=HELZ2 PE=1 SV=6	1	0	6	0	6	294.65	2649	2649	0	11.089	0	2.8	0	81462000
Q9BZE4;Q5T3R7	Q9BZE4;Q5T3R7	Nucleolar GTP-binding protein 1	GTPBP4	sp|Q9BZE4|NOG1_HUMAN Nucleolar GTP-binding protein 1 OS=Homo sapiens OX=9606 GN=GTPBP4 PE=1 SV=3;tr|Q5T3R7|Q5T3R7_HUMAN Nucleolar GTP-binding protein 1 (Fragment) OS=Homo sapiens OX=9606 GN=GTPBP4 PE=1 SV=1	2	0	5	0	5	73.964	634	634;140	0	9.8329	0	9.8	0	105850000
Q9C0J8;C9J8B4	Q9C0J8;C9J8B4	pre-mRNA 3 end processing protein WDR33	WDR33	sp|Q9C0J8|WDR33_HUMAN pre-mRNA 3 end processing protein WDR33 OS=Homo sapiens OX=9606 GN=WDR33 PE=1 SV=2;tr|C9J8B4|C9J8B4_HUMAN pre-mRNA 3 end-processing protein WDR33 (Fragment) OS=Homo sapiens OX=9606 GN=WDR33 PE=1 SV=1	2	0	4	0	4	145.89	1336	1336;205	0	5.1176	0	3.5	0	107410000
Q9GZS1	Q9GZS1	DNA-directed RNA polymerase I subunit RPA49	POLR1E	sp|Q9GZS1|RPA49_HUMAN DNA-directed RNA polymerase I subunit RPA49 OS=Homo sapiens OX=9606 GN=POLR1E PE=1 SV=3	1	0	1	0	1	47.26	419	419	0	0.91415	0	2.1	0	7499700
Q9H0D6	Q9H0D6	5-3 exoribonuclease 2	XRN2	sp|Q9H0D6|XRN2_HUMAN 5-3 exoribonuclease 2 OS=Homo sapiens OX=9606 GN=XRN2 PE=1 SV=1	1	0	2	0	2	108.58	950	950	0	3.3496	0	1.8	0	11461000
Q9H2U1;E7EWK3;Q6P158	Q9H2U1;E7EWK3;Q6P158	ATP-dependent RNA helicase DHX36;Putative ATP-dependent RNA helicase DHX57	DHX36;DHX57	sp|Q9H2U1|DHX36_HUMAN ATP-dependent DNA/RNA helicase DHX36 OS=Homo sapiens OX=9606 GN=DHX36 PE=1 SV=2;tr|E7EWK3|E7EWK3_HUMAN ATP-dependent DNA/RNA helicase DHX36 (Fragment) OS=Homo sapiens OX=9606 GN=DHX36 PE=1 SV=1;sp|Q6P158|DHX57_HUMAN Putative ATP-depen	3	0	2	0	2	114.76	1008	1008;797;1386	0	2.4972	0	1.9	0	43836000
Q9H444	Q9H444	Charged multivesicular body protein 4b	CHMP4B	sp|Q9H444|CHM4B_HUMAN Charged multivesicular body protein 4b OS=Homo sapiens OX=9606 GN=CHMP4B PE=1 SV=1	1	0	2	0	2	24.95	224	224	0	6.47	0	10.7	0	30176000
Q9HCD5	Q9HCD5	Nuclear receptor coactivator 5	NCOA5	sp|Q9HCD5|NCOA5_HUMAN Nuclear receptor coactivator 5 OS=Homo sapiens OX=9606 GN=NCOA5 PE=1 SV=2	1	0	1	0	1	65.536	579	579	0	1.392	0	1.6	0	11267000
Q9NQT5	Q9NQT5	Exosome complex component RRP40	EXOSC3	sp|Q9NQT5|EXOS3_HUMAN Exosome complex component RRP40 OS=Homo sapiens OX=9606 GN=EXOSC3 PE=1 SV=3	1	0	1	0	1	29.572	275	275	0	7.4531	0	5.5	0	15223000
Q9NR30	Q9NR30	Nucleolar RNA helicase 2	DDX21	sp|Q9NR30|DDX21_HUMAN Nucleolar RNA helicase 2 OS=Homo sapiens OX=9606 GN=DDX21 PE=1 SV=5	1	0	15	0	14	87.343	783	783	0	73.887	0	23.5	0	745020000
Q9NUL7	Q9NUL7	Probable ATP-dependent RNA helicase DDX28	DDX28	sp|Q9NUL7|DDX28_HUMAN Probable ATP-dependent RNA helicase DDX28 OS=Homo sapiens OX=9606 GN=DDX28 PE=1 SV=2	1	0	1	0	1	59.58	540	540	0	1.1731	0	2.6	0	6650800
Q9NVP1;H7C452	Q9NVP1;H7C452	ATP-dependent RNA helicase DDX18	DDX18	sp|Q9NVP1|DDX18_HUMAN ATP-dependent RNA helicase DDX18 OS=Homo sapiens OX=9606 GN=DDX18 PE=1 SV=2;tr|H7C452|H7C452_HUMAN ATP-dependent RNA helicase DDX18 (Fragment) OS=Homo sapiens OX=9606 GN=DDX18 PE=1 SV=1	2	0	2	0	2	75.406	670	670;214	0	12.171	0	3.4	0	22760000
Q9NW13;C9JAA9;H7C5G8;C9JE21	Q9NW13;C9JAA9	RNA-binding protein 28	RBM28	sp|Q9NW13|RBM28_HUMAN RNA-binding protein 28 OS=Homo sapiens OX=9606 GN=RBM28 PE=1 SV=3;tr|C9JAA9|C9JAA9_HUMAN RNA-binding protein 28 (Fragment) OS=Homo sapiens OX=9606 GN=RBM28 PE=1 SV=1	4	0	4	0	4	85.737	759	759;283;186;204	0	9.7176	0	5.8	0	44454000
Q9NX58	Q9NX58	Cell growth-regulating nucleolar protein	LYAR	sp|Q9NX58|LYAR_HUMAN Cell growth-regulating nucleolar protein OS=Homo sapiens OX=9606 GN=LYAR PE=1 SV=2	1	0	2	0	2	43.614	379	379	0	1.9533	0	6.1	0	10401000
Q9NYF8;A0A1W2PQ43;E9PK09;E9PQN2;E9PKI6;E9PK91;E9PJA7;H0YF00	Q9NYF8;A0A1W2PQ43;E9PK09;E9PQN2;E9PKI6;E9PK91;E9PJA7	Bcl-2-associated transcription factor 1	BCLAF1	sp|Q9NYF8|BCLF1_HUMAN Bcl-2-associated transcription factor 1 OS=Homo sapiens OX=9606 GN=BCLAF1 PE=1 SV=2;tr|A0A1W2PQ43|A0A1W2PQ43_HUMAN Bcl-2-associated transcription factor 1 OS=Homo sapiens OX=9606 GN=BCLAF1 PE=1 SV=1;tr|E9PK09|E9PK09_HUMAN Bcl-2-associ	8	1	6	1	5	106.12	920	920;703;725;750;752;871;467;118	0	5.0904	1.2	6.8	14874000	120350000
Q9NZB2;A0A0C4DH52;A0A0C4DG79	Q9NZB2;A0A0C4DH52	Constitutive coactivator of PPAR-gamma-like protein 1	FAM120A	sp|Q9NZB2|F120A_HUMAN Constitutive coactivator of PPAR-gamma-like protein 1 OS=Homo sapiens OX=9606 GN=FAM120A PE=1 SV=2;tr|A0A0C4DH52|A0A0C4DH52_HUMAN Constitutive coactivator of PPAR-gamma-like protein 1 (Fragment) OS=Homo sapiens OX=9606 GN=FAM120A PE=1	3	0	7	0	7	121.89	1118	1118;495;494	0	13.695	0	7.4	0	122550000
Q9NZI8	Q9NZI8	Insulin-like growth factor 2 mRNA-binding protein 1	IGF2BP1	sp|Q9NZI8|IF2B1_HUMAN Insulin-like growth factor 2 mRNA-binding protein 1 OS=Homo sapiens OX=9606 GN=IGF2BP1 PE=1 SV=2	1	0	1	0	1	63.48	577	577	0	5.8491	0	2.4	0	13105000
Q9NZT1	Q9NZT1	Calmodulin-like protein 5	CALML5	sp|Q9NZT1|CALL5_HUMAN Calmodulin-like protein 5 OS=Homo sapiens OX=9606 GN=CALML5 PE=1 SV=2	1	2	0	2	0	15.892	146	146	0	1.6372	9.6	0	18728000	0
Q9P258	Q9P258	Protein RCC2	RCC2	sp|Q9P258|RCC2_HUMAN Protein RCC2 OS=Homo sapiens OX=9606 GN=RCC2 PE=1 SV=2	1	0	2	0	2	56.084	522	522	0	3.7217	0	5.4	0	35139000
Q9P2E9;A0A087WVV2;F8W7S5;A0A087WU26;V9GY78;A2A2S5;H0YDJ4;H9KV85;E9PN67;C9J066;Q8N4C6	Q9P2E9;A0A087WVV2;F8W7S5	Ribosome-binding protein 1	RRBP1	sp|Q9P2E9|RRBP1_HUMAN Ribosome-binding protein 1 OS=Homo sapiens OX=9606 GN=RRBP1 PE=1 SV=5;tr|A0A087WVV2|A0A087WVV2_HUMAN Ribosome-binding protein 1 OS=Homo sapiens OX=9606 GN=RRBP1 PE=1 SV=1;tr|F8W7S5|F8W7S5_HUMAN Ribosome-binding protein 1 OS=Homo sapie	11	1	30	1	30	152.45	1410	1410;934;751;346;229;300;1537;1581;1989;2046;2090	0	185.87	0.6	22.6	5261800	1486700000
Q9P2I0;H0YJF4	Q9P2I0	Cleavage and polyadenylation specificity factor subunit 2	CPSF2	sp|Q9P2I0|CPSF2_HUMAN Cleavage and polyadenylation specificity factor subunit 2 OS=Homo sapiens OX=9606 GN=CPSF2 PE=1 SV=2	2	0	7	0	7	88.486	782	782;269	0	30.271	0	10.6	0	190690000
Q9UHB9	Q9UHB9	Signal recognition particle subunit SRP68	SRP68	sp|Q9UHB9|SRP68_HUMAN Signal recognition particle subunit SRP68 OS=Homo sapiens OX=9606 GN=SRP68 PE=1 SV=2	1	0	3	0	3	70.729	627	627	0	2.8075	0	4.6	0	35494000
Q9UKF6;G5E9W3	Q9UKF6;G5E9W3	Cleavage and polyadenylation specificity factor subunit 3	CPSF3	sp|Q9UKF6|CPSF3_HUMAN Cleavage and polyadenylation specificity factor subunit 3 OS=Homo sapiens OX=9606 GN=CPSF3 PE=1 SV=1;tr|G5E9W3|G5E9W3_HUMAN Cleavage and polyadenylation specific factor 3, 73kDa, isoform CRA_b OS=Homo sapiens OX=9606 GN=CPSF3 PE=1 SV=	2	0	3	0	3	77.485	684	684;647	0	12.103	0	7.2	0	58841000
Q9ULD9	Q9ULD9	Zinc finger protein 608	ZNF608	sp|Q9ULD9|ZN608_HUMAN Zinc finger protein 608 OS=Homo sapiens OX=9606 GN=ZNF608 PE=1 SV=4	1	0	1	0	1	162.21	1512	1512	0.0018282	0.7208	0	0.9	0	69526000
Q9UMS4;H0YGF3;F5GY56	Q9UMS4;H0YGF3;F5GY56	Pre-mRNA-processing factor 19	PRPF19	sp|Q9UMS4|PRP19_HUMAN Pre-mRNA-processing factor 19 OS=Homo sapiens OX=9606 GN=PRPF19 PE=1 SV=1;tr|H0YGF3|H0YGF3_HUMAN Pre-mRNA-processing factor 19 (Fragment) OS=Homo sapiens OX=9606 GN=PRPF19 PE=1 SV=1;tr|F5GY56|F5GY56_HUMAN Pre-mRNA-processing factor 19	3	0	2	0	2	55.18	504	504;45;252	0	6.6698	0	5.6	0	101600000
Q9UN86	Q9UN86	Ras GTPase-activating protein-binding protein 2	G3BP2	sp|Q9UN86|G3BP2_HUMAN Ras GTPase-activating protein-binding protein 2 OS=Homo sapiens OX=9606 GN=G3BP2 PE=1 SV=2	1	0	2	0	2	54.12	482	482	0	5.8866	0	4.4	0	141670000
Q9Y224	Q9Y224	UPF0568 protein C14orf166	C14orf166	sp|Q9Y224|RTRAF_HUMAN RNA transcription, translation and transport factor protein OS=Homo sapiens OX=9606 GN=RTRAF PE=1 SV=1	1	1	0	1	0	28.068	244	244	0	0.90245	3.7	0	15440000	0
Q9Y230;M0R0Y3	Q9Y230;M0R0Y3	RuvB-like 2	RUVBL2	sp|Q9Y230|RUVB2_HUMAN RuvB-like 2 OS=Homo sapiens OX=9606 GN=RUVBL2 PE=1 SV=3;tr|M0R0Y3|M0R0Y3_HUMAN RuvB-like helicase OS=Homo sapiens OX=9606 GN=RUVBL2 PE=1 SV=1	2	0	2	0	2	51.156	463	463;354	0	3.2468	0	4.8	0	6461600
Q9Y2D5	Q9Y2D5	A-kinase anchor protein 2	AKAP2	sp|Q9Y2D5|AKAP2_HUMAN A-kinase anchor protein 2 OS=Homo sapiens OX=9606 GN=AKAP2 PE=1 SV=3	1	0	1	0	1	94.659	859	859	0	3.4095	0	1.2	0	7260300
Q9Y3I0	Q9Y3I0	tRNA-splicing ligase RtcB homolog	RTCB	sp|Q9Y3I0|RTCB_HUMAN tRNA-splicing ligase RtcB homolog OS=Homo sapiens OX=9606 GN=RTCB PE=1 SV=1	1	4	4	4	4	55.21	505	505	0	14.822	8.5	9.1	56954000	74322000
Q9Y3U8	Q9Y3U8	60S ribosomal protein L36	RPL36	sp|Q9Y3U8|RL36_HUMAN 60S ribosomal protein L36 OS=Homo sapiens OX=9606 GN=RPL36 PE=1 SV=3	1	0	1	0	1	12.254	105	105	0	5.3601	0	10.5	0	12566000
Q9Y4W2	Q9Y4W2	Ribosomal biogenesis protein LAS1L	LAS1L	sp|Q9Y4W2|LAS1L_HUMAN Ribosomal biogenesis protein LAS1L OS=Homo sapiens OX=9606 GN=LAS1L PE=1 SV=2	1	0	2	0	2	83.064	734	734	0	4.139	0	3.1	0	17488000
Q9Y5B9	Q9Y5B9	FACT complex subunit SPT16	SUPT16H	sp|Q9Y5B9|SP16H_HUMAN FACT complex subunit SPT16 OS=Homo sapiens OX=9606 GN=SUPT16H PE=1 SV=1	1	0	1	0	1	119.91	1047	1047	0	3.7792	0	1.1	0	14277000
Q9Y6K5;F8VWK9;F8VS35	Q9Y6K5	2-5-oligoadenylate synthase 3	OAS3	sp|Q9Y6K5|OAS3_HUMAN 2-5-oligoadenylate synthase 3 OS=Homo sapiens OX=9606 GN=OAS3 PE=1 SV=3	3	0	9	0	9	121.17	1087	1087;177;223	0	36.649	0	9.1	0	208440000
Q9Y6N5;H3BMS6;H3BNX3;A0A1B0GXB4;H3BV36;H3BNP9	Q9Y6N5;H3BMS6;H3BNX3;A0A1B0GXB4;H3BV36	Sulfide:quinone oxidoreductase, mitochondrial	SQRDL	sp|Q9Y6N5|SQOR_HUMAN Sulfide:quinone oxidoreductase, mitochondrial OS=Homo sapiens OX=9606 GN=SQOR PE=1 SV=1;tr|H3BMS6|H3BMS6_HUMAN Sulfide:quinone oxidoreductase, mitochondrial (Fragment) OS=Homo sapiens OX=9606 GN=SQOR PE=4 SV=1;tr|H3BNX3|H3BNX3_HUMAN Py	6	1	5	1	5	49.96	450	450;181;289;140;141;124	0	34.862	3.1	14.2	6047000	144150000
