# Supplementary material for: Nuclear complement C3b promotes paclitaxel resistance by assembling the SIN3A/HDAC1/2 complex in non-small cell lung cancer
Source: Cell Death Dis. 2023 Jun 8;14(6):351. doi: 10.1038/s41419-023-05869-y (PMC10250389; doi:10.1038/s41419-023-05869-y)
Supplement: Supplementary file 6 — Dataset 3 [file 41419_2023_5869_MOESM6_ESM.xlsx]

## Sheet: WXC-C3.annotation
seqnames	start	end	width	name	foldchange	-log10pvalue	-log10qvalue	summit	annotation	geneChr	geneStart	geneEnd	geneLength	geneStrand	geneId	transcriptId	distanceToTSS	SYMBOL	GeneDescription
1	778511	778825	315	WXC-C3_peak_1	5.55623	12.2877	7.5112	156	Promoter (<=1kb)	1	725885	778626	52742	2	ENSG00000228327	ENST00000506640	0	AL669831.1	general transcription factor IIi (GTF2I) pseudogene
1	937751	937992	242	WXC-C3_peak_2	3.16356	3.88054	0.215466	71	Promoter (1-2kb)	1	939275	944259	4985	1	ENSG00000187634	ENST00000455979	-1283	SAMD11	sterile alpha motif domain containing 11 [Source:HGNC Symbol;Acc:HGNC:28706]
1	941780	942245	466	WXC-C3_peak_3	4.66488	7.23464	2.73348	147	Promoter (<=1kb)	1	942103	942802	700	1	ENSG00000187634	ENST00000466827	0	SAMD11	sterile alpha motif domain containing 11 [Source:HGNC Symbol;Acc:HGNC:28706]
1	1365866	1366187	322	WXC-C3_peak_4	3.70085	5.36449	1.12879	200	Distal Intergenic	1	1352692	1361777	9086	2	ENSG00000162576	ENST00000477278	-4089	MXRA8	matrix remodeling associated 8 [Source:HGNC Symbol;Acc:HGNC:7542]
1	1574531	1575262	732	WXC-C3_peak_5	54.9021	231.506	225.204	361	Promoter (<=1kb)	1	1541673	1574863	33191	2	ENSG00000160075	ENST00000291386	0	SSU72	SSU72 homolog, RNA polymerase II CTD phosphatase [Source:HGNC Symbol;Acc:HGNC:25016]
1	1615261	1615514	254	WXC-C3_peak_6	4.93447	8.62191	4.02104	122	Promoter (<=1kb)	1	1615415	1630605	15191	1	ENSG00000197530	ENST00000520777	0	MIB2	mindbomb E3 ubiquitin protein ligase 2 [Source:HGNC Symbol;Acc:HGNC:30577]
1	1658848	1659277	430	WXC-C3_peak_7	6.8179	13.0313	8.22591	173	Promoter (<=1kb)	1	1635227	1659012	23786	2	ENSG00000248333	ENST00000341832	0	CDK11B	cyclin dependent kinase 11B [Source:HGNC Symbol;Acc:HGNC:1729]
1	1724172	1724589	418	WXC-C3_peak_8	8.58984	18.4479	13.4491	172	Promoter (<=1kb)	1	1702379	1724357	21979	2	ENSG00000008128	ENST00000404249	0	CDK11A	cyclin dependent kinase 11A [Source:HGNC Symbol;Acc:HGNC:1730]
1	2412342	2412753	412	WXC-C3_peak_9	8.2951	20.4727	15.4173	251	Promoter (<=1kb)	1	2403964	2412530	8567	2	ENSG00000157911	ENST00000288774	0	PEX10	peroxisomal biogenesis factor 10 [Source:HGNC Symbol;Acc:HGNC:8851]
1	7771166	7771584	419	WXC-C3_peak_10	6.45907	12.0024	7.23456	179	Promoter (<=1kb)	1	7771296	7781432	10137	1	ENSG00000049245	ENST00000054666	0	VAMP3	vesicle associated membrane protein 3 [Source:HGNC Symbol;Acc:HGNC:12644]
1	8025829	8026340	512	WXC-C3_peak_11	4.30604	6.36801	1.95166	125	Promoter (<=1kb)	1	8004404	8026283	21880	2	ENSG00000116285	ENST00000474874	0	ERRFI1	ERBB receptor feedback inhibitor 1 [Source:HGNC Symbol;Acc:HGNC:18185]
1	9428838	9429218	381	WXC-C3_peak_12	7.41064	21.1166	16.0396	166	Promoter (<=1kb)	1	9425094	9429075	3982	2	ENSG00000284693	ENST00000641325	0	LINC02606	long intergenic non-protein coding RNA 2606 [Source:HGNC Symbol;Acc:HGNC:54047]
1	11320126	11320478	353	WXC-C3_peak_13	3.94721	5.53531	1.23772	211	Promoter (1-2kb)	1	11311734	11319093	7360	2	ENSG00000284646	ENST00000641979	-1033	AL031291.1	novel transcript
1	11680852	11681186	335	WXC-C3_peak_14	4.30604	6.36801	1.95166	265	Promoter (<=1kb)	1	11674480	11681148	6669	2	ENSG00000116670	ENST00000376692	0	MAD2L2	mitotic arrest deficient 2 like 2 [Source:HGNC Symbol;Acc:HGNC:6764]
1	11980112	11980609	498	WXC-C3_peak_15	10.2051	29.9339	24.6387	159	Promoter (<=1kb)	1	11980181	12013514	33334	1	ENSG00000116688	ENST00000444836	0	MFN2	mitofusin 2 [Source:HGNC Symbol;Acc:HGNC:16877]
1	12470441	12470770	330	WXC-C3_peak_16	2.70929	3.31088	0	68	Intron (ENST00000620676/ENSG00000048707, intron 67 of 69)	1	12464940	12512047	47108	1	ENSG00000048707	ENST00000543766	5501	VPS13D	vacuolar protein sorting 13 homolog D [Source:HGNC Symbol;Acc:HGNC:23595]
1	13749574	13749861	288	WXC-C3_peak_17	3.92648	5.50193	1.23772	257	Promoter (<=1kb)	1	13749436	13823419	73984	1	ENSG00000116731	ENST00000505823	138	PRDM2	PR/SET domain 2 [Source:HGNC Symbol;Acc:HGNC:9347]
1	17011721	17012086	366	WXC-C3_peak_18	3.94721	5.53531	1.23772	233	Promoter (<=1kb)	1	16985958	17011915	25958	2	ENSG00000159363	ENST00000341676	0	ATP13A2	ATPase cation transporting 13A2 [Source:HGNC Symbol;Acc:HGNC:30213]
1	18825930	18826276	347	WXC-C3_peak_19	3.58837	4.73934	0.637955	244	Distal Intergenic	1	18839599	18859682	20084	2	ENSG00000179002	ENST00000375371	33406	TAS1R2	taste 1 receptor member 2 [Source:HGNC Symbol;Acc:HGNC:14905]
1	19210238	19210573	336	WXC-C3_peak_20	7.53558	15.1542	10.2621	135	Promoter (<=1kb)	1	19074510	19210266	135757	2	ENSG00000127481	ENST00000375254	0	UBR4	ubiquitin protein ligase E3 component n-recognin 4 [Source:HGNC Symbol;Acc:HGNC:30313]
1	20218470	20218740	271	WXC-C3_peak_21	3.58837	4.73934	0.637955	69	Distal Intergenic	1	20243095	20244655	1561	1	ENSG00000228105	ENST00000435552	-24355	LINC01757	long intergenic non-protein coding RNA 1757 [Source:HGNC Symbol;Acc:HGNC:52546]
1	20507992	20508242	251	WXC-C3_peak_22	4.66488	7.23464	2.73348	138	Promoter (<=1kb)	1	20499448	20508151	8704	2	ENSG00000090432	ENST00000264198	0	MUL1	mitochondrial E3 ubiquitin protein ligase 1 [Source:HGNC Symbol;Acc:HGNC:25762]
1	23778253	23778617	365	WXC-C3_peak_23	5.72656	9.99048	5.31765	166	Promoter (<=1kb)	1	23778418	23788232	9815	1	ENSG00000057757	ENST00000246151	0	PITHD1	PITH domain containing 1 [Source:HGNC Symbol;Acc:HGNC:25022]
1	25892355	25892774	420	WXC-C3_peak_24	2.70929	3.31088	0	66	Promoter (<=1kb)	1	25884181	25892607	8427	2	ENSG00000117632	ENST00000513116	0	STMN1	stathmin 1 [Source:HGNC Symbol;Acc:HGNC:6510]
1	26529722	26530163	442	WXC-C3_peak_25	3.22953	3.98336	0.215466	111	Promoter (<=1kb)	1	26529761	26546983	17223	1	ENSG00000117676	ENST00000525525	0	RPS6KA1	ribosomal protein S6 kinase A1 [Source:HGNC Symbol;Acc:HGNC:10430]
1	26620617	26621059	443	WXC-C3_peak_26	3.43641	4.49757	0.567751	374	Distal Intergenic	1	26602369	26602432	64	2	ENSG00000252429	ENST00000516620	-18185	RNU7-29P	RNA, U7 small nuclear 29 pseudogene [Source:HGNC Symbol;Acc:HGNC:34125]
1	26698580	26698823	244	WXC-C3_peak_27	2.82282	3.19837	0	202	Promoter (2-3kb)	1	26696404	26780817	84414	1	ENSG00000117713	ENST00000457599	2176	ARID1A	AT-rich interaction domain 1A [Source:HGNC Symbol;Acc:HGNC:11110]
1	26826717	26827006	290	WXC-C3_peak_28	3.72449	5.17479	0.990777	183	Promoter (<=1kb)	1	26826688	26857604	30917	1	ENSG00000204160	ENST00000374142	29	ZDHHC18	zinc finger DHHC-type containing 18 [Source:HGNC Symbol;Acc:HGNC:20712]
1	26867606	26867854	249	WXC-C3_peak_29	3.58837	4.73934	0.637955	66	Distal Intergenic	1	26863149	26864456	1308	1	ENSG00000175793	ENST00000339276	4457	SFN	stratifin [Source:HGNC Symbol;Acc:HGNC:10773]
1	27540387	27540688	302	WXC-C3_peak_30	3.08404	3.92952	0.215466	287	Intron (ENST00000247087/ENSG00000126705, intron 5 of 5)	1	27552773	27553545	773	2	ENSG00000126705	ENST00000644833	12857	AHDC1	AT-hook DNA binding motif containing 1 [Source:HGNC Symbol;Acc:HGNC:25230]
1	29230779	29231070	292	WXC-C3_peak_31	4.87673	9.17083	4.53542	182	Promoter (<=1kb)	1	29192873	29230924	38052	2	ENSG00000116353	ENST00000373791	0	MECR	mitochondrial trans-2-enoyl-CoA reductase [Source:HGNC Symbol;Acc:HGNC:19691]
1	30996771	30997081	311	WXC-C3_peak_32	3.22953	3.98336	0.215466	163	Promoter (1-2kb)	1	30967225	30995104	27880	2	ENSG00000134644	ENST00000532678	-1667	PUM1	pumilio RNA binding family member 1 [Source:HGNC Symbol;Acc:HGNC:14957]
1	31644480	31645389	910	WXC-C3_peak_33	10.7651	25.6118	20.422	213	Promoter (<=1kb)	1	31629866	31644876	15011	2	ENSG00000162517	ENST00000373703	0	PEF1	penta-EF-hand domain containing 1 [Source:HGNC Symbol;Acc:HGNC:30009]
1	32582413	32582719	307	WXC-C3_peak_34	3.22953	3.98336	0.215466	212	Intron (ENST00000480336/ENSG00000254553, intron 7 of 9)	1	32539429	32600990	61562	1	ENSG00000160062	ENST00000316459	42984	ZBTB8A	zinc finger and BTB domain containing 8A [Source:HGNC Symbol;Acc:HGNC:24172]
1	32706487	32706776	290	WXC-C3_peak_35	3.94721	5.53531	1.23772	222	Promoter (2-3kb)	1	32695565	32703596	8032	2	ENSG00000162520	ENST00000417633	-2891	SYNC	syncoilin, intermediate filament protein [Source:HGNC Symbol;Acc:HGNC:28897]
1	33256326	33256633	308	WXC-C3_peak_36	3.58341	4.73147	0.637955	247	Promoter (<=1kb)	1	33256492	33300719	44228	1	ENSG00000160094	ENST00000539719	0	ZNF362	zinc finger protein 362 [Source:HGNC Symbol;Acc:HGNC:18079]
1	35287265	35287516	252	WXC-C3_peak_37	2.8707	3.27125	0	17	Intron (ENST00000314607/ENSG00000146463, intron 1 of 29)	1	35292196	35292498	303	2	ENSG00000240374	ENST00000475222	4982	RN7SL503P	RNA, 7SL, cytoplasmic 503, pseudogene [Source:HGNC Symbol;Acc:HGNC:46519]
1	35641373	35641683	311	WXC-C3_peak_38	5.74139	10.0156	5.33662	202	Promoter (<=1kb)	1	35599541	35641526	41986	2	ENSG00000126067	ENST00000373237	0	PSMB2	proteasome subunit beta 2 [Source:HGNC Symbol;Acc:HGNC:9539]
1	36088801	36089324	524	WXC-C3_peak_39	2.98022	3.93307	0.215466	68	Promoter (<=1kb)	1	36088892	36093932	5041	1	ENSG00000116863	ENST00000373178	0	ADPRHL2	ADP-ribosylhydrolase like 2 [Source:HGNC Symbol;Acc:HGNC:21304]
1	38859528	38860113	586	WXC-C3_peak_40	3.5791	4.72463	0.637955	266	Promoter (<=1kb)	1	38838198	38859772	21575	2	ENSG00000116954	ENST00000373001	0	RRAGC	Ras related GTP binding C [Source:HGNC Symbol;Acc:HGNC:19902]
1	40161131	40161437	307	WXC-C3_peak_41	11.9512	30.2048	24.9065	162	Promoter (<=1kb)	1	40161387	40240921	79535	1	ENSG00000117000	ENST00000372771	0	RLF	rearranged L-myc fusion [Source:HGNC Symbol;Acc:HGNC:10025]
1	40959654	40959899	246	WXC-C3_peak_42	2.8707	3.27125	0	222	Distal Intergenic	1	40942251	40942515	265	2	ENSG00000233118	ENST00000437166	-17139	UBE2V1P8	ubiquitin conjugating enzyme E2 V1 pseudogene 8 [Source:HGNC Symbol;Acc:HGNC:44893]
1	42520656	42520915	260	WXC-C3_peak_43	3.22953	3.98336	0.215466	135	Intron (ENST00000477155/ENSG00000186409, intron 7 of 22)	1	42533879	42654190	120312	1	ENSG00000186409	ENST00000471390	-12964	CCDC30	coiled-coil domain containing 30 [Source:HGNC Symbol;Acc:HGNC:26103]
1	43707815	43708137	323	WXC-C3_peak_44	4.30604	6.36801	1.95166	223	Promoter (<=1kb)	1	43707841	43931129	223289	1	ENSG00000126091	ENST00000644195	0	ST3GAL3	ST3 beta-galactoside alpha-2,3-sialyltransferase 3 [Source:HGNC Symbol;Acc:HGNC:10866]
1	43979022	43979354	333	WXC-C3_peak_45	3.51506	4.62292	0.631927	112	Promoter (<=1kb)	1	43979202	43991170	11969	1	ENSG00000117411	ENST00000372324	0	B4GALT2	beta-1,4-galactosyltransferase 2 [Source:HGNC Symbol;Acc:HGNC:925]
1	44775289	44775617	329	WXC-C3_peak_46	6.28095	14.9973	10.1154	181	Promoter (<=1kb)	1	44775540	44778779	3240	1	ENSG00000142937	ENST00000396651	0	RPS8	ribosomal protein S8 [Source:HGNC Symbol;Acc:HGNC:10441]
1	50959922	50960463	542	WXC-C3_peak_47	3.94721	5.53531	1.23772	267	Promoter (<=1kb)	1	50437028	50960267	523240	2	ENSG00000185104	ENST00000396153	0	FAF1	Fas associated factor 1 [Source:HGNC Symbol;Acc:HGNC:3578]
1	51738064	51738320	257	WXC-C3_peak_48	3.58837	4.73934	0.637955	64	Intron (ENST00000371714/ENSG00000117859, intron 7 of 25)	1	51745090	51748398	3309	1	ENSG00000117859	ENST00000467064	-6770	OSBPL9	oxysterol binding protein like 9 [Source:HGNC Symbol;Acc:HGNC:16386]
1	51878752	51879198	447	WXC-C3_peak_49	4.66488	7.23464	2.73348	213	Promoter (<=1kb)	1	51789191	51878805	89615	2	ENSG00000078618	ENST00000352171	0	NRDC	nardilysin convertase [Source:HGNC Symbol;Acc:HGNC:7995]
1	53238060	53238717	658	WXC-C3_peak_50	10.0474	23.1746	18.0461	458	Promoter (<=1kb)	1	53226900	53238518	11619	2	ENSG00000162385	ENST00000371470	0	MAGOH	mago homolog, exon junction complex subunit [Source:HGNC Symbol;Acc:HGNC:6815]
1	56645322	56645608	287	WXC-C3_peak_51	3.94721	5.53531	1.23772	188	Promoter (<=1kb)	1	56645388	56715334	69947	1	ENSG00000162409	ENST00000610361	0	PRKAA2	protein kinase AMP-activated catalytic subunit alpha 2 [Source:HGNC Symbol;Acc:HGNC:9377]
1	67686260	67686594	335	WXC-C3_peak_52	3.94721	5.53531	1.23772	193	Promoter (<=1kb)	1	67685676	67686586	911	1	ENSG00000116717	ENST00000484245	584	GADD45A	growth arrest and DNA damage inducible alpha [Source:HGNC Symbol;Acc:HGNC:4095]
1	70205494	70205784	291	WXC-C3_peak_53	5.72076	11.4705	6.72461	101	Promoter (<=1kb)	1	70144805	70205579	60775	2	ENSG00000066557	ENST00000370952	0	LRRC40	leucine rich repeat containing 40 [Source:HGNC Symbol;Acc:HGNC:26004]
1	84690278	84690879	602	WXC-C3_peak_54	3.58837	4.73934	0.637955	162	Promoter (<=1kb)	1	84643707	84690468	46762	2	ENSG00000117155	ENST00000437941	0	SSX2IP	SSX family member 2 interacting protein [Source:HGNC Symbol;Acc:HGNC:16509]
1	85276488	85276795	308	WXC-C3_peak_55	3.94721	5.53531	1.23772	183	Promoter (<=1kb)	1	85265776	85276632	10857	2	ENSG00000142867	ENST00000648566	0	BCL10	BCL10, immune signaling adaptor [Source:HGNC Symbol;Acc:HGNC:989]
1	93839077	93839457	381	WXC-C3_peak_56	3.58837	4.73934	0.637955	346	Intron (ENST00000370244/ENSG00000137936, intron 2 of 13)	1	93720189	93845712	125524	2	ENSG00000137936	ENST00000469315	6255	BCAR3	BCAR3, NSP family adaptor protein [Source:HGNC Symbol;Acc:HGNC:973]
1	109655500	109655799	300	WXC-C3_peak_57	3.22953	3.98336	0.215466	56	Promoter (<=1kb)	1	109656099	109661700	5602	1	ENSG00000168765	ENST00000369836	-300	GSTM4	glutathione S-transferase mu 4 [Source:HGNC Symbol;Acc:HGNC:4636]
1	109718996	109719240	245	WXC-C3_peak_58	3.58837	4.73934	0.637955	97	Intron (ENST00000429410/ENSG00000134201, intron 1 of 1)	1	109714616	109717631	3016	1	ENSG00000134201	ENST00000483153	4380	GSTM5	glutathione S-transferase mu 5 [Source:HGNC Symbol;Acc:HGNC:4637]
1	112674931	112675306	376	WXC-C3_peak_59	3.22953	3.98336	0.215466	172	Promoter (<=1kb)	1	112674745	112700710	25966	1	ENSG00000155363	ENST00000357443	186	MOV10	Mov10 RISC complex RNA helicase [Source:HGNC Symbol;Acc:HGNC:7200]
1	114780473	114781019	547	WXC-C3_peak_60	4.66488	7.23464	2.73348	322	Promoter (<=1kb)	1	114769479	114780685	11207	2	ENSG00000052723	ENST00000369528	0	SIKE1	suppressor of IKBKE 1 [Source:HGNC Symbol;Acc:HGNC:26119]
1	143202140	143202449	310	WXC-C3_peak_61	3.58837	4.73934	0.637955	152	Distal Intergenic	1	143343180	143343275	96	1	ENSG00000276118	ENST00000612151	-140731	AC242852.1	transmembrane protein 128 (TMEM128) pseudogene
1	143246905	143247184	280	WXC-C3_peak_62	3.62298	9.11126	4.48227	73	Distal Intergenic	1	143343180	143343275	96	1	ENSG00000276118	ENST00000612151	-95996	AC242852.1	transmembrane protein 128 (TMEM128) pseudogene
1	143254007	143254541	535	WXC-C3_peak_63	5.72656	9.99048	5.31765	285	Distal Intergenic	1	143343180	143343275	96	1	ENSG00000276118	ENST00000612151	-88639	AC242852.1	transmembrane protein 128 (TMEM128) pseudogene
1	143263439	143263719	281	WXC-C3_peak_64	3.98266	8.77449	4.16535	147	Distal Intergenic	1	143343180	143343275	96	1	ENSG00000276118	ENST00000612151	-79461	AC242852.1	transmembrane protein 128 (TMEM128) pseudogene
1	143735731	143736003	273	WXC-C3_peak_65	3.58837	4.73934	0.637955	128	Promoter (<=1kb)	1	143736066	143739506	3441	1	ENSG00000232721	ENST00000443018	-63	AC239800.2	novel transcript
1	144551878	144552251	374	WXC-C3_peak_66	3.2659	4.22412	0.375347	245	Promoter (<=1kb)	1	144551779	144551943	165	2	ENSG00000278099	ENST00000617626	0	RF00003
1	145927285	145927596	312	WXC-C3_peak_67	3.58837	4.73934	0.637955	92	Promoter (<=1kb)	1	145927482	145941206	13725	1	ENSG00000234222	ENST00000448561	0	LIX1L-AS1	LIX1L antisense RNA 1 [Source:HGNC Symbol;Acc:HGNC:41210]
1	147092821	147093093	273	WXC-C3_peak_68	3.58837	4.73934	0.637955	55	Distal Intergenic	1	147084616	147084756	141	2	ENSG00000286172	ENST00000651973	-8065	RNVU1-8	RNA, variant U1 small nuclear 8 [Source:HGNC Symbol;Acc:HGNC:48315]
1	150234894	150235187	294	WXC-C3_peak_69	3.13466	4.57977	0.623804	44	Promoter (<=1kb)	1	150218555	150234678	16124	2	ENSG00000143401	ENST00000616917	-216	ANP32E	acidic nuclear phosphoprotein 32 family member E [Source:HGNC Symbol;Acc:HGNC:16673]
1	150464930	150465228	299	WXC-C3_peak_70	3.69732	5.13052	0.955153	163	Intron (ENST00000492220/ENSG00000163125, intron 10 of 10)	1	150487364	150507609	20246	1	ENSG00000143374	ENST00000438568	-22136	TARS2	threonyl-tRNA synthetase 2, mitochondrial [Source:HGNC Symbol;Acc:HGNC:30740]
1	151280579	151280898	320	WXC-C3_peak_71	3.12776	3.82464	0.215466	161	Promoter (<=1kb)	1	151281618	151286705	5088	1	ENSG00000143373	ENST00000443959	-720	ZNF687	zinc finger protein 687 [Source:HGNC Symbol;Acc:HGNC:29277]
1	151459332	151459581	250	WXC-C3_peak_72	3.25115	4.5913	0.623804	189	Promoter (<=1kb)	1	151402724	151459494	56771	2	ENSG00000143442	ENST00000271715	0	POGZ	pogo transposable element derived with ZNF domain [Source:HGNC Symbol;Acc:HGNC:18801]
1	151763410	151763652	243	WXC-C3_peak_73	5.69496	12.5721	7.78438	150	Promoter (<=1kb)	1	151759647	151763496	3850	2	ENSG00000143436	ENST00000368830	0	MRPL9	mitochondrial ribosomal protein L9 [Source:HGNC Symbol;Acc:HGNC:14277]
1	153276131	153276476	346	WXC-C3_peak_74	3.22953	3.98336	0.215466	179	Distal Intergenic	1	153259687	153262124	2438	1	ENSG00000203782	ENST00000368742	16444	LOR	loricrin [Source:HGNC Symbol;Acc:HGNC:6663]
1	153977344	153977690	347	WXC-C3_peak_75	4.42802	7.41476	2.89772	110	Promoter (<=1kb)	1	153974269	153977674	3406	2	ENSG00000143543	ENST00000271843	0	JTB	jumping translocation breakpoint [Source:HGNC Symbol;Acc:HGNC:6201]
1	154130461	154130707	247	WXC-C3_peak_76	3.22953	3.98336	0.215466	222	Intron (ENST00000368559/ENSG00000143552, intron 7 of 39)	1	153992685	154155116	162432	2	ENSG00000143552	ENST00000368559	24409	NUP210L	nucleoporin 210 like [Source:HGNC Symbol;Acc:HGNC:29915]
1	154591455	154591697	243	WXC-C3_peak_77	3.08128	3.75193	0.215466	55	Promoter (1-2kb)	1	154584350	154589777	5428	2	ENSG00000160710	ENST00000649408	-1678	ADAR	adenosine deaminase, RNA specific [Source:HGNC Symbol;Acc:HGNC:225]
1	154627708	154628128	421	WXC-C3_peak_78	7.48883	19.8311	14.7891	291	Promoter (<=1kb)	1	154582061	154627980	45920	2	ENSG00000160710	ENST00000649593	0	ADAR	adenosine deaminase, RNA specific [Source:HGNC Symbol;Acc:HGNC:225]
1	154961488	154961817	330	WXC-C3_peak_79	4.31766	6.93454	2.46595	247	Promoter (<=1kb)	1	154957026	154961782	4757	2	ENSG00000163348	ENST00000368457	0	PYGO2	pygopus family PHD finger 2 [Source:HGNC Symbol;Acc:HGNC:30257]
1	155051312	155051734	423	WXC-C3_peak_80	3.38205	5.24762	1.0448	217	Promoter (<=1kb)	1	155051316	155053978	2663	1	ENSG00000143537	ENST00000485346	0	ADAM15	ADAM metallopeptidase domain 15 [Source:HGNC Symbol;Acc:HGNC:193]
1	155177049	155177447	399	WXC-C3_peak_81	4.04821	5.94478	1.59234	225	Promoter (2-3kb)	1	155174754	155184971	10218	1	ENSG00000163462	ENST00000611379	2295	TRIM46	tripartite motif containing 46 [Source:HGNC Symbol;Acc:HGNC:19019]
1	155194394	155195077	684	WXC-C3_peak_82	3.39245	4.62881	0.631927	607	Promoter (<=1kb)	1	155195004	155200346	5343	1	ENSG00000231064	ENST00000447623	0	AC234582.1	novel transcript, antisense to THBS3
1	156274684	156275017	334	WXC-C3_peak_83	3.85188	5.38148	1.14393	163	Exon (ENST00000361813/ENSG00000198952, exon 5 of 22)	1	156266137	156267588	1452	2	ENSG00000198952	ENST00000489907	-7096	SMG5	SMG5, nonsense mediated mRNA decay factor [Source:HGNC Symbol;Acc:HGNC:24644]
1	156356297	156356697	401	WXC-C3_peak_84	3.18788	3.91847	0.215466	111	Intron (ENST00000413555/ENSG00000163468, intron 1 of 7)	1	156320839	156367837	46999	2	ENSG00000163468	ENST00000463132	11140	CCT3	chaperonin containing TCP1 subunit 3 [Source:HGNC Symbol;Acc:HGNC:1616]
1	156547270	156547540	271	WXC-C3_peak_85	3.27873	4.43906	0.521407	38	Intron (ENST00000361170/ENSG00000183856, intron 19 of 37)	1	156537176	156539465	2290	2	ENSG00000183856	ENST00000498755	-7805	IQGAP3	IQ motif containing GTPase activating protein 3 [Source:HGNC Symbol;Acc:HGNC:20669]
1	156624524	156624977	454	WXC-C3_peak_86	3.91908	5.73055	1.41229	105	Promoter (<=1kb)	1	156624064	156625535	1472	1	ENSG00000132702	ENST00000494218	460	HAPLN2	hyaluronan and proteoglycan link protein 2 [Source:HGNC Symbol;Acc:HGNC:17410]
1	156767875	156768233	359	WXC-C3_peak_87	3.60654	5.4329	1.18541	81	Promoter (<=1kb)	1	156767553	156786980	19428	1	ENSG00000143294	ENST00000473387	322	PRCC	proline rich mitotic checkpoint control factor [Source:HGNC Symbol;Acc:HGNC:9343]
1	160098654	160098902	249	WXC-C3_peak_88	3.22507	3.97641	0.215466	18	Promoter (<=1kb)	1	160091340	160098689	7350	2	ENSG00000162729	ENST00000368086	0	IGSF8	immunoglobulin superfamily member 8 [Source:HGNC Symbol;Acc:HGNC:17813]
1	161132580	161132838	259	WXC-C3_peak_89	3.09833	4.13471	0.318526	180	Promoter (<=1kb)	1	161120974	161132667	11694	2	ENSG00000158796	ENST00000368006	0	DEDD	death effector domain containing [Source:HGNC Symbol;Acc:HGNC:2755]
1	161167027	161167296	270	WXC-C3_peak_90	3.16356	3.88054	0.215466	79	Promoter (<=1kb)	1	161167121	161171115	3995	1	ENSG00000143224	ENST00000650741	0	PPOX	protoporphyrinogen oxidase [Source:HGNC Symbol;Acc:HGNC:9280]
1	161283014	161283308	295	WXC-C3_peak_91	3.93701	5.51889	1.23772	128	Intron (ENST00000504449/ENSG00000248485, intron 1 of 2)	1	161305695	161306190	496	2	ENSG00000158887	ENST00000488271	22882	MPZ	myelin protein zero [Source:HGNC Symbol;Acc:HGNC:7225]
1	162069557	162070050	494	WXC-C3_peak_92	2.86038	3.56233	0.139705	478	Promoter (<=1kb)	1	162069691	162370475	300785	1	ENSG00000198929	ENST00000361897	0	NOS1AP	nitric oxide synthase 1 adaptor protein [Source:HGNC Symbol;Acc:HGNC:16859]
1	163012095	163012345	251	WXC-C3_peak_93	3.22953	3.98336	0.215466	9	Distal Intergenic	1	162979551	162979793	243	2	ENSG00000227667	ENST00000434394	-32302	AL392003.1	cytochrome c oxidase subunit VIIb (COX7B) pseudogene
1	165827714	165828054	341	WXC-C3_peak_94	4.18632	6.43549	2.01392	141	Promoter (<=1kb)	1	165827805	165911608	83804	1	ENSG00000143179	ENST00000642653	0	UCK2	uridine-cytidine kinase 2 [Source:HGNC Symbol;Acc:HGNC:12562]
1	166839282	166839580	299	WXC-C3_peak_95	3.08404	3.92952	0.215466	69	Promoter (<=1kb)	1	166839447	166849208	9762	1	ENSG00000143157	ENST00000449930	0	POGK	pogo transposable element derived with KRAB domain [Source:HGNC Symbol;Acc:HGNC:18800]
1	167322924	167323190	267	WXC-C3_peak_96	3.58837	4.73934	0.637955	93	Intron (ENST00000559038/ENSG00000143190, intron 3 of 4)	1	167329044	167427345	98302	1	ENSG00000143190	ENST00000367862	-5854	POU2F1	POU class 2 homeobox 1 [Source:HGNC Symbol;Acc:HGNC:9212]
1	168029417	168029802	386	WXC-C3_peak_97	3.04972	3.87353	0.215466	345	Intron (ENST00000432587/ENSG00000143164, intron 11 of 20)	1	168042730	168075786	33057	1	ENSG00000143164	ENST00000489398	-12928	DCAF6	DDB1 and CUL4 associated factor 6 [Source:HGNC Symbol;Acc:HGNC:30002]
1	168205379	168205649	271	WXC-C3_peak_98	3.18788	3.91847	0.215466	75	Distal Intergenic	1	168210616	168210969	354	1	ENSG00000237049	ENST00000450455	-4967	RPL34P1	ribosomal protein L34 pseudogene 1 [Source:HGNC Symbol;Acc:HGNC:10341]
1	168428108	168428373	266	WXC-C3_peak_99	3.46223	4.53878	0.602026	208	Intron (ENST00000636459/ENSG00000228697, intron 5 of 8)	1	168400829	168422656	21828	2	ENSG00000228697	ENST00000441851	-5452	AL023755.1	novel transcript
1	169138526	169138819	294	WXC-C3_peak_100	3.3859	4.41683	0.50543	30	Intron (ENST00000530739/ENSG00000143156, intron 1 of 1)	1	169107907	169127399	19493	1	ENSG00000143153	ENST00000494797	30619	ATP1B1	ATPase Na+/K+ transporting subunit beta 1 [Source:HGNC Symbol;Acc:HGNC:804]
1	171685201	171685573	373	WXC-C3_peak_101	2.8707	3.27125	0	192	Promoter (<=1kb)	1	171683128	171684438	1311	2	ENSG00000230364	ENST00000428881	-763	RPL4P3	ribosomal protein L4 pseudogene 3 [Source:HGNC Symbol;Acc:HGNC:35773]
1	175358347	175358723	377	WXC-C3_peak_102	3.22953	3.98336	0.215466	311	Intron (ENST00000367674/ENSG00000116147, intron 15 of 22)	1	175391428	175406364	14937	2	ENSG00000116147	ENST00000422274	47641	TNR	tenascin R [Source:HGNC Symbol;Acc:HGNC:11953]
1	177949251	177949524	274	WXC-C3_peak_103	3.78005	5.26511	1.05693	61	Promoter (<=1kb)	1	177929835	177948644	18810	2	ENSG00000120341	ENST00000327037	-607	SEC16B	SEC16 homolog B, endoplasmic reticulum export factor [Source:HGNC Symbol;Acc:HGNC:30301]
1	178320971	178321258	288	WXC-C3_peak_104	2.70872	3.02425	0	218	Intron (ENST00000367649/ENSG00000075391, intron 3 of 17)	1	178341471	178484147	142677	1	ENSG00000075391	ENST00000462775	-20213	RASAL2	RAS protein activator like 2 [Source:HGNC Symbol;Acc:HGNC:9874]
1	179751267	179751563	297	WXC-C3_peak_105	3.22953	3.98336	0.215466	58	Intron (ENST00000341785/ENSG00000143340, intron 1 of 4)	1	179743163	179816198	73036	1	ENSG00000143340	ENST00000341785	8104	FAM163A	family with sequence similarity 163 member A [Source:HGNC Symbol;Acc:HGNC:28274]
1	180212203	180212479	277	WXC-C3_peak_106	3.58837	4.73934	0.637955	133	Distal Intergenic	1	180196682	180198016	1335	1	ENSG00000116260	ENST00000443059	15521	QSOX1	quiescin sulfhydryl oxidase 1 [Source:HGNC Symbol;Acc:HGNC:9756]
1	181870853	181871115	263	WXC-C3_peak_107	2.8707	3.27125	0	25	Distal Intergenic	1	181839473	181839774	302	2	ENSG00000222397	ENST00000410465	-31079	RN7SKP229	RNA, 7SK small nuclear pseudogene 229 [Source:HGNC Symbol;Acc:HGNC:45953]
1	185316512	185316832	321	WXC-C3_peak_108	2.91467	3.65198	0.203087	211	Promoter (<=1kb)	1	185296388	185317243	20856	2	ENSG00000116679	ENST00000367498	411	IVNS1ABP	influenza virus NS1A binding protein [Source:HGNC Symbol;Acc:HGNC:16951]
1	186375554	186375915	362	WXC-C3_peak_109	5.48418	16.6986	11.7585	214	Promoter (<=1kb)	1	186373393	186375693	2301	2	ENSG00000047410	ENST00000451586	0	TPR	translocated promoter region, nuclear basket protein [Source:HGNC Symbol;Acc:HGNC:12017]
1	189690309	189690616	308	WXC-C3_peak_110	3.54242	5.09521	0.924993	120	Distal Intergenic	1	189666149	189666256	108	2	ENSG00000252553	ENST00000516744	-24053	RNA5SP73	RNA, 5S ribosomal pseudogene 73 [Source:HGNC Symbol;Acc:HGNC:42850]
1	194727410	194727719	310	WXC-C3_peak_111	4.09316	6.01899	1.65389	195	Distal Intergenic	1	194718795	194719236	442	1	ENSG00000228167	ENST00000446021	8615	AL353072.1	translocase of inner mitochondrial membrane 17 homolog A (yeast) (TIMM17A) pseudogene
1	195830812	195831104	293	WXC-C3_peak_112	2.86328	3.25997	0	264	Distal Intergenic	1	196044996	196061073	16078	2	ENSG00000227421	ENST00000430519	229969	LINC01724	long intergenic non-protein coding RNA 1724 [Source:HGNC Symbol;Acc:HGNC:52512]
1	196374967	196375236	270	WXC-C3_peak_113	3.54209	4.66588	0.637955	181	Intron (ENST00000367433/ENSG00000162687, intron 13 of 26)	1	196340489	196428207	87719	2	ENSG00000162687	ENST00000466914	52971	KCNT2	potassium sodium-activated channel subfamily T member 2 [Source:HGNC Symbol;Acc:HGNC:18866]
1	198127953	198128208	256	WXC-C3_peak_114	2.70929	3.31088	0	222	Distal Intergenic	1	198156994	198253078	96085	1	ENSG00000151414	ENST00000442588	-28786	NEK7	NIMA related kinase 7 [Source:HGNC Symbol;Acc:HGNC:13386]
1	198586312	198586579	268	WXC-C3_peak_115	3.22953	3.98336	0.215466	122	Distal Intergenic	1	198597724	198598868	1145	2	ENSG00000223881	ENST00000429469	12289	AL157402.1	novel transcript
1	200458205	200458541	337	WXC-C3_peak_116	2.77564	3.26978	0	77	Intron (ENST00000637430/ENSG00000230623, intron 4 of 5)	1	200473920	200478293	4374	1	ENSG00000230623	ENST00000427825	-15379	AC104461.1	novel transcript, antisense to ZNF281
1	200459927	200460229	303	WXC-C3_peak_117	2.78023	3.13345	0	185	Intron (ENST00000637430/ENSG00000230623, intron 4 of 5)	1	200473920	200478293	4374	1	ENSG00000230623	ENST00000427825	-13691	AC104461.1	novel transcript, antisense to ZNF281
1	201346215	201346516	302	WXC-C3_peak_118	3.11151	3.97422	0.215466	193	Distal Intergenic	1	201361012	201361357	346	2	ENSG00000118194	ENST00000477035	14841	TNNT2	troponin T2, cardiac type [Source:HGNC Symbol;Acc:HGNC:11949]
1	201468668	201469219	552	WXC-C3_peak_119	4.62606	7.76449	3.22681	254	Promoter (<=1kb)	1	201464383	201469184	4802	2	ENSG00000174307	ENST00000367311	0	PHLDA3	pleckstrin homology like domain family A member 3 [Source:HGNC Symbol;Acc:HGNC:8934]
1	201819880	201820179	300	WXC-C3_peak_120	3.46223	4.53878	0.602026	96	3' UTR	1	201820455	201829085	8631	2	ENSG00000231871	ENST00000421159	8906	IPO9-AS1	IPO9 antisense RNA 1 [Source:HGNC Symbol;Acc:HGNC:40892]
1	203007196	203007576	381	WXC-C3_peak_121	4.93447	8.62191	4.02104	212	Promoter (<=1kb)	1	203007374	203024848	17475	1	ENSG00000163444	ENST00000367242	0	TMEM183A	transmembrane protein 183A [Source:HGNC Symbol;Acc:HGNC:20173]
1	204130809	204131071	263	WXC-C3_peak_122	2.8989	3.96431	0.215466	203	Promoter (<=1kb)	1	204131062	204131966	905	1	ENSG00000261065	ENST00000565388	0	AL592146.1	novel transcript
1	205631483	205631745	263	WXC-C3_peak_123	3.78493	5.50616	1.23772	190	Promoter (<=1kb)	1	205597556	205631893	34338	2	ENSG00000158711	ENST00000616704	148	ELK4	ELK4, ETS transcription factor [Source:HGNC Symbol;Acc:HGNC:3326]
1	209272360	209272634	275	WXC-C3_peak_124	4.29492	6.34986	1.94831	144	Distal Intergenic	1	209267798	209268223	426	2	ENSG00000225712	ENST00000433580	-4137	ATP5MC2P1	ATP synthase membrane subunit c locus 2 pseudogene 1 [Source:HGNC Symbol;Acc:HGNC:844]
1	209496345	209496795	451	WXC-C3_peak_125	4.07807	5.99409	1.63383	329	Distal Intergenic	1	209528541	209547580	19040	2	ENSG00000224260	ENST00000453331	50785	AL023754.1	novel transcript
1	211456351	211456648	298	WXC-C3_peak_126	3.94721	5.53531	1.23772	194	Distal Intergenic	1	211442274	211442806	533	1	ENSG00000238137	ENST00000457786	14077	ARPC3P2	actin related protein 2/3 complex subunit 3 pseudogene 2 [Source:HGNC Symbol;Acc:HGNC:39431]
1	215358519	215358910	392	WXC-C3_peak_127	3.3859	4.41683	0.50543	20	Distal Intergenic	1	215376484	215377374	891	1	ENSG00000232809	ENST00000416715	-17574	VDAC1P10	voltage dependent anion channel 1 pseudogene 10 [Source:HGNC Symbol;Acc:HGNC:37479]
1	215881267	215881529	263	WXC-C3_peak_128	3.51506	4.62292	0.631927	204	Intron (ENST00000307340/ENSG00000042781, intron 41 of 71)	1	215886582	215901464	14883	1	ENSG00000229242	ENST00000414995	-5053	AL358452.1	novel transcript
1	217419770	217420076	307	WXC-C3_peak_129	3.18788	3.91847	0.215466	58	Distal Intergenic	1	217491506	217498764	7259	2	ENSG00000092978	ENST00000489246	78688	GPATCH2	G-patch domain containing 2 [Source:HGNC Symbol;Acc:HGNC:25499]
1	218285157	218285404	248	WXC-C3_peak_130	3.46952	4.75657	0.648741	193	Promoter (<=1kb)	1	218285293	218337983	52691	1	ENSG00000067533	ENST00000366932	0	RRP15	ribosomal RNA processing 15 homolog [Source:HGNC Symbol;Acc:HGNC:24255]
1	222644146	222644443	298	WXC-C3_peak_131	7.84656	23.1099	17.9849	152	Promoter (<=1kb)	1	222644303	222665823	21521	1	ENSG00000154305	ENST00000340535	0	MIA3	MIA SH3 domain ER export factor 3 [Source:HGNC Symbol;Acc:HGNC:24008]
1	223800345	223801091	747	WXC-C3_peak_132	3.12776	3.82464	0.215466	651	Promoter (<=1kb)	1	223780645	223800726	20082	2	ENSG00000143514	ENST00000483398	0	TP53BP2	tumor protein p53 binding protein 2 [Source:HGNC Symbol;Acc:HGNC:12000]
1	223860404	223860792	389	WXC-C3_peak_133	3.8963	5.45324	1.2032	103	Downstream (2-3kb)	1	223856579	223857387	809	2	ENSG00000227621	ENST00000420550	-3017	PHBP11	prohibitin pseudogene 11 [Source:HGNC Symbol;Acc:HGNC:39290]
1	225405413	225405670	258	WXC-C3_peak_134	3.39245	4.62881	0.631927	208	Promoter (<=1kb)	1	225403090	225404565	1476	2	ENSG00000143815	ENST00000441022	-848	LBR	lamin B receptor [Source:HGNC Symbol;Acc:HGNC:6518]
1	225411242	225411641	400	WXC-C3_peak_135	3.70085	5.36449	1.12879	269	Promoter (<=1kb)	1	225406562	225411417	4856	2	ENSG00000143815	ENST00000424022	0	LBR	lamin B receptor [Source:HGNC Symbol;Acc:HGNC:6518]
1	225999228	225999509	282	WXC-C3_peak_136	7.06509	17.053	12.1018	155	Promoter (<=1kb)	1	225982702	225999343	16642	2	ENSG00000143751	ENST00000272091	0	SDE2	SDE2 telomere maintenance homolog [Source:HGNC Symbol;Acc:HGNC:26643]
1	226061964	226062373	410	WXC-C3_peak_137	4.66347	8.13764	3.56718	231	Promoter (<=1kb)	1	226060712	226061876	1165	2	ENSG00000272562	ENST00000609423	-88	AL512343.2	novel transcript, antisense to H3F3A
1	226662019	226662261	243	WXC-C3_peak_138	2.8707	3.27125	0	33	Promoter (2-3kb)	1	226656640	226659670	3031	2	ENSG00000228382	ENST00000443422	-2349	ITPKB-IT1	ITPKB intronic transcript 1 [Source:HGNC Symbol;Acc:HGNC:41349]
1	228103150	228103530	381	WXC-C3_peak_139	14.9152	52.1332	46.4886	197	Promoter (<=1kb)	1	228100726	228103441	2716	2	ENSG00000143793	ENST00000469781	0	C1orf35	chromosome 1 open reading frame 35 [Source:HGNC Symbol;Acc:HGNC:19032]
1	228109148	228109496	349	WXC-C3_peak_140	9.11577	33.8029	28.4314	170	Promoter (<=1kb)	1	228106679	228109280	2602	2	ENSG00000162910	ENST00000366744	0	MRPL55	mitochondrial ribosomal protein L55 [Source:HGNC Symbol;Acc:HGNC:16686]
1	228140068	228140441	374	WXC-C3_peak_141	4.19326	9.28081	4.64147	152	Promoter (<=1kb)	1	228140228	228147693	7466	1	ENSG00000143774	ENST00000462807	0	GUK1	guanylate kinase 1 [Source:HGNC Symbol;Acc:HGNC:4693]
1	228378354	228378602	249	WXC-C3_peak_142	3.58837	4.73934	0.637955	40	Exon (ENST00000422127/ENSG00000154358, exon 104 of 105)	1	228384114	228385016	903	2	ENSG00000270104	ENST00000602345	6414	AL670729.3	novel transcript
1	229068457	229068716	260	WXC-C3_peak_143	3.07004	3.90669	0.215466	188	Distal Intergenic	1	229092815	229094905	2091	2	ENSG00000236975	ENST00000433734	26189	AL137793.1	novel transcript
1	229508100	229508481	382	WXC-C3_peak_144	4.30908	7.48881	2.96833	217	Promoter (<=1kb)	1	229440259	229508341	68083	2	ENSG00000069248	ENST00000261396	0	NUP133	nucleoporin 133 [Source:HGNC Symbol;Acc:HGNC:18016]
1	229558917	229559331	415	WXC-C3_peak_145	3.32482	4.31889	0.444902	80	Promoter (<=1kb)	1	229516582	229558707	42126	2	ENSG00000135776	ENST00000344517	-210	ABCB10	ATP binding cassette subfamily B member 10 [Source:HGNC Symbol;Acc:HGNC:41]
1	231422347	231422664	318	WXC-C3_peak_146	4.17293	6.68212	2.23486	143	Promoter (2-3kb)	1	231366140	231420343	54204	2	ENSG00000135766	ENST00000476717	-2004	EGLN1	egl-9 family hypoxia inducible factor 1 [Source:HGNC Symbol;Acc:HGNC:1232]
1	231590482	231590933	452	WXC-C3_peak_147	3.50171	4.60166	0.63157	306	Intron (ENST00000647072/ENSG00000270106, intron 4 of 7)	1	231591292	231612090	20799	2	ENSG00000229228	ENST00000448058	21157	LINC00582	long intergenic non-protein coding RNA 582 [Source:HGNC Symbol;Acc:HGNC:43842]
1	232062683	232062923	241	WXC-C3_peak_148	2.99234	3.61239	0.176397	8	Distal Intergenic	1	232160091	232185643	25553	1	ENSG00000235152	ENST00000428673	-97168	AL353052.1	novel transcript
1	232642677	232642966	290	WXC-C3_peak_149	2.75942	3.1017	0	14	Distal Intergenic	1	232700204	232700308	105	1	ENSG00000238382	ENST00000459179	-57238	RNU6-1211P	RNA, U6 small nuclear 1211, pseudogene [Source:HGNC Symbol;Acc:HGNC:48174]
1	233211307	233211596	290	WXC-C3_peak_150	2.70929	3.31088	0	284	Intron (ENST00000258229/ENSG00000135749, intron 12 of 33)	1	233134784	233218087	83304	2	ENSG00000135749	ENST00000488780	6491	PCNX2	pecanex 2 [Source:HGNC Symbol;Acc:HGNC:8736]
1	233327244	233327492	249	WXC-C3_peak_151	2.63152	3.03959	0	243	Promoter (<=1kb)	1	233327724	233385148	57425	1	ENSG00000143674	ENST00000366624	-232	MAP3K21	mitogen-activated protein kinase kinase kinase 21 [Source:HGNC Symbol;Acc:HGNC:29798]
1	233613597	233613859	263	WXC-C3_peak_152	4.00925	6.13385	1.75279	138	Promoter (<=1kb)	1	233614004	233672512	58509	1	ENSG00000135750	ENST00000366621	-145	KCNK1	potassium two pore domain channel subfamily K member 1 [Source:HGNC Symbol;Acc:HGNC:6272]
1	233982623	233982887	265	WXC-C3_peak_153	3.3859	4.41683	0.50543	192	Intron (ENST00000366618/ENSG00000183780, intron 2 of 7)	1	234026851	234027227	377	2	ENSG00000236101	ENST00000445367	44340	RAC1P7	Rac family small GTPase 1 pseudogene 7 [Source:HGNC Symbol;Acc:HGNC:42007]
1	235549355	235549614	260	WXC-C3_peak_154	3.22953	3.98336	0.215466	165	3' UTR	1	235542159	235542390	232	2	ENSG00000235761	ENST00000425787	-6965	MTCO3P46	MT-CO3 pseudogene 46 [Source:HGNC Symbol;Acc:HGNC:52165]
1	235980411	235980695	285	WXC-C3_peak_155	3.3859	4.41683	0.50543	271	Exon (ENST00000264187/ENSG00000116962, exon 17 of 20)	1	235957879	235971825	13947	2	ENSG00000229291	ENST00000443207	-8586	AL139161.1	novel transcript
1	236141779	236142078	300	WXC-C3_peak_156	3.58837	4.73934	0.637955	280	Promoter (<=1kb)	1	236142505	236205198	62694	1	ENSG00000077585	ENST00000419162	-427	GPR137B	G protein-coupled receptor 137B [Source:HGNC Symbol;Acc:HGNC:11862]
1	238407738	238408042	305	WXC-C3_peak_157	2.8707	3.27125	0	262	Distal Intergenic	1	238485445	238538305	52861	1	ENSG00000231877	ENST00000442726	-77403	AL359551.1	novel transcript
1	238914034	238914437	404	WXC-C3_peak_158	3.22953	3.98336	0.215466	343	Distal Intergenic	1	238777049	238779200	2152	2	ENSG00000224783	ENST00000422560	-134834	MIPEPP2	mitochondrial intermediate peptidase pseudogene 2 [Source:HGNC Symbol;Acc:HGNC:39457]
1	239388891	239389131	241	WXC-C3_peak_159	3.15154	3.86177	0.215466	148	Promoter (1-2kb)	1	239386920	239606207	219288	1	ENSG00000133019	ENST00000492335	1971	CHRM3	cholinergic receptor muscarinic 3 [Source:HGNC Symbol;Acc:HGNC:1952]
1	239405625	239406084	460	WXC-C3_peak_160	4.29492	6.34986	1.94831	414	Promoter (2-3kb)	1	239408220	239546612	138393	1	ENSG00000133019	ENST00000481779	-2136	CHRM3	cholinergic receptor muscarinic 3 [Source:HGNC Symbol;Acc:HGNC:1952]
1	240320039	240320347	309	WXC-C3_peak_161	2.89634	3.62176	0.181653	91	Intron (ENST00000319653/ENSG00000155816, intron 8 of 17)	1	240329144	240475183	146040	1	ENSG00000155816	ENST00000545751	-8797	FMN2	formin 2 [Source:HGNC Symbol;Acc:HGNC:14074]
1	242192329	242192577	249	WXC-C3_peak_162	2.70872	3.02425	0	17	Intron (ENST00000608241/ENSG00000272865, intron 4 of 4)	1	242188647	242188789	143	2	ENSG00000252084	ENST00000516275	-3540	RN7SKP12	RNA, 7SK small nuclear pseudogene 12 [Source:HGNC Symbol;Acc:HGNC:45736]
1	242872429	242872795	367	WXC-C3_peak_163	3.50171	4.60166	0.63157	115	Distal Intergenic	1	242882066	242883475	1410	2	ENSG00000270818	ENST00000603868	10680	AL445675.1	regulator of chromosome condensation 2 (RCC2) pseudogene
1	243101619	243102069	451	WXC-C3_peak_164	12.2005	30.653	25.342	226	Promoter (<=1kb)	1	243056307	243101744	45438	2	ENSG00000214837	ENST00000627498	0	LINC01347	long intergenic non-protein coding RNA 1347 [Source:HGNC Symbol;Acc:HGNC:50566]
1	244627019	244627274	256	WXC-C3_peak_165	3.21258	3.95696	0.215466	49	Intron (ENST00000366534/ENSG00000179397, intron 20 of 21)	1	244617590	244636746	19157	1	ENSG00000179397	ENST00000485888	9429	CATSPERE	catsper channel auxiliary subunit epsilon [Source:HGNC Symbol;Acc:HGNC:28491]
1	244970845	244971235	391	WXC-C3_peak_166	5.79446	11.2255	6.49139	158	Promoter (<=1kb)	1	244969350	244971088	1739	2	ENSG00000272195	ENST00000607453	0	AL356512.1	novel transcript, antisense to EFCAB2
1	246628958	246629352	395	WXC-C3_peak_167	2.77564	3.26978	0	51	Intron (ENST00000483271/ENSG00000162852, intron 3 of 7)	1	246632251	246632478	228	2	ENSG00000228955	ENST00000449978	3126	AL591623.2	ribosomal protein L7a (RPL7A) pseudogene
1	246868171	246868432	262	WXC-C3_peak_168	4.00925	6.13385	1.75279	169	Intron (ENST00000470300/ENSG00000153207, intron 14 of 25)	1	246861958	246864298	2341	2	ENSG00000153207	ENST00000477526	-3873	AHCTF1	AT-hook containing transcription factor 1 [Source:HGNC Symbol;Acc:HGNC:24618]
1	248873791	248874254	464	WXC-C3_peak_169	3.05169	4.05532	0.25916	49	Distal Intergenic	1	248859164	248864796	5633	1	ENSG00000227237	ENST00000417047	14627	AL672291.1	novel transcript
10	135482	136002	521	WXC-C3_peak_170	4.01782	6.14854	1.76579	468	Promoter (<=1kb)	10	135484	252470	116987	1	ENSG00000015171	ENST00000403354	0	ZMYND11	zinc finger MYND-type containing 11 [Source:HGNC Symbol;Acc:HGNC:16966]
10	2999481	2999745	265	WXC-C3_peak_171	4.17035	6.14597	1.76373	132	Distal Intergenic	10	3010531	3013111	2581	1	ENSG00000234182	ENST00000439575	-10786	AL731533.1	novel transcript
10	3172504	3172931	428	WXC-C3_peak_172	2.65733	3.3712	0.0244124	399	Promoter (<=1kb)	10	3137728	3172782	35055	2	ENSG00000107959	ENST00000224949	0	PITRM1	pitrilysin metallopeptidase 1 [Source:HGNC Symbol;Acc:HGNC:17663]
10	4000108	4000533	426	WXC-C3_peak_173	3.22119	3.97037	0.215466	23	Distal Intergenic	10	3991160	3991259	100	1	ENSG00000274809	ENST00000611069	8948	MIR6078	microRNA 6078 [Source:HGNC Symbol;Acc:HGNC:50136]
10	5231433	5231719	287	WXC-C3_peak_174	3.08404	3.92952	0.215466	186	Promoter (2-3kb)	10	5234358	5263408	29051	1	ENSG00000231039	ENST00000428920	-2639	AL355303.1	novel transcript
10	5523231	5523487	257	WXC-C3_peak_175	3.08404	3.92952	0.215466	23	Promoter (<=1kb)	10	5510036	5523177	13142	2	ENSG00000205488	ENST00000543008	-54	CALML3-AS1	CALML3 antisense RNA 1 [Source:HGNC Symbol;Acc:HGNC:44682]
10	5890284	5890647	364	WXC-C3_peak_176	5.39761	9.42953	4.78341	179	Promoter (<=1kb)	10	5890280	5906621	16342	1	ENSG00000134452	ENST00000462507	4	FBH1	F-box DNA helicase 1 [Source:HGNC Symbol;Acc:HGNC:13620]
10	6034574	6034844	271	WXC-C3_peak_177	3.54209	4.66588	0.637955	243	Intron (ENST00000440436/ENSG00000229664, intron 1 of 2)	10	6019453	6026001	6549	2	ENSG00000134460	ENST00000447847	-8573	IL2RA	interleukin 2 receptor subunit alpha [Source:HGNC Symbol;Acc:HGNC:6008]
10	6089076	6089447	372	WXC-C3_peak_178	3.43425	4.69819	0.637955	131	Promoter (<=1kb)	10	6089346	6117457	28112	1	ENSG00000134453	ENST00000446108	0	RBM17	RNA binding motif protein 17 [Source:HGNC Symbol;Acc:HGNC:16944]
10	6419955	6420420	466	WXC-C3_peak_179	3.5672	4.91756	0.781523	22	Distal Intergenic	10	6350316	6352762	2447	1	ENSG00000212743	ENST00000391437	69639	LINC02656	long intergenic non-protein coding RNA 2656 [Source:HGNC Symbol;Acc:HGNC:54142]
10	6580030	6580574	545	WXC-C3_peak_180	3.43641	4.49757	0.567751	77	Promoter (<=1kb)	10	6427143	6580301	153159	2	ENSG00000065675	ENST00000263125	0	PRKCQ	protein kinase C theta [Source:HGNC Symbol;Acc:HGNC:9410]
10	6641057	6641319	263	WXC-C3_peak_181	3.16356	3.88054	0.215466	240	Distal Intergenic	10	6618716	6625346	6631	1	ENSG00000225948	ENST00000448835	22341	LINC02648	long intergenic non-protein coding RNA 2648 [Source:HGNC Symbol;Acc:HGNC:54132]
10	7387440	7387847	408	WXC-C3_peak_182	3.82282	5.33445	1.10976	262	Intron (ENST00000361972/ENSG00000198879, intron 1 of 20)	10	7348142	7408745	60604	2	ENSG00000198879	ENST00000379711	20898	SFMBT2	Scm like with four mbt domains 2 [Source:HGNC Symbol;Acc:HGNC:20256]
10	9736728	9736983	256	WXC-C3_peak_183	3.22953	3.98336	0.215466	101	Distal Intergenic	10	9721963	9724416	2454	2	ENSG00000235838	ENST00000450068	-12312	HSP90AB7P	heat shock protein 90 alpha family class B member 7, pseudogene [Source:HGNC Symbol;Acc:HGNC:44701]
10	10973710	10973997	288	WXC-C3_peak_184	3.58837	4.73934	0.637955	165	Intron (ENST00000637215/ENSG00000048740, intron 2 of 14)	10	10960151	10970816	10666	1	ENSG00000231496	ENST00000420825	13559	AL136369.2	novel transcript
10	12052620	12052908	289	WXC-C3_peak_185	3.58837	4.73934	0.637955	147	Distal Intergenic	10	12035059	12043170	8112	2	ENSG00000151461	ENST00000460569	-9450	UPF2	UPF2, regulator of nonsense mediated mRNA decay [Source:HGNC Symbol;Acc:HGNC:17854]
10	12185008	12185251	244	WXC-C3_peak_186	2.98022	3.93307	0.215466	89	Intron (ENST00000491614/ENSG00000165609, intron 2 of 9)	10	12167738	12179132	11395	2	ENSG00000165609	ENST00000476462	-5876	NUDT5	nudix hydrolase 5 [Source:HGNC Symbol;Acc:HGNC:8052]
10	12228168	12228424	257	WXC-C3_peak_187	2.72878	3.0549	0	147	Promoter (2-3kb)	10	12230948	12250589	19642	1	ENSG00000151465	ENST00000440613	-2524	CDC123	cell division cycle 123 [Source:HGNC Symbol;Acc:HGNC:16827]
10	13347592	13348067	476	WXC-C3_peak_188	2.70929	3.31088	0	400	Promoter (<=1kb)	10	13318080	13348280	30201	2	ENSG00000086475	ENST00000378614	213	SEPHS1	selenophosphate synthetase 1 [Source:HGNC Symbol;Acc:HGNC:19685]
10	13512931	13513182	252	WXC-C3_peak_189	3.22119	3.97037	0.215466	142	Promoter (1-2kb)	10	13511206	13511313	108	2	ENSG00000202508	ENST00000365638	-1618	RF00019
10	15371082	15371412	331	WXC-C3_peak_190	3.22953	3.98336	0.215466	214	Promoter (<=1kb)	10	15211643	15371289	159647	2	ENSG00000148468	ENST00000378116	0	FAM171A1	family with sequence similarity 171 member A1 [Source:HGNC Symbol;Acc:HGNC:23522]
10	17230146	17230625	480	WXC-C3_peak_191	4.3403	8.13273	3.56263	371	Promoter (<=1kb)	10	17230609	17235085	4477	1	ENSG00000026025	ENST00000421459	0	VIM	vimentin [Source:HGNC Symbol;Acc:HGNC:12692]
10	17617389	17617649	261	WXC-C3_peak_192	3.83762	5.83782	1.50609	142	Promoter (<=1kb)	10	17602906	17617374	14469	2	ENSG00000165996	ENST00000632169	-15	HACD1	3-hydroxyacyl-CoA dehydratase 1 [Source:HGNC Symbol;Acc:HGNC:9639]
10	17666539	17666927	389	WXC-C3_peak_193	3.91283	5.96801	1.611	225	Intron (ENST00000377524/ENSG00000136738, intron 2 of 13)	10	17684785	17688157	3373	1	ENSG00000136738	ENST00000486183	-17858	STAM	signal transducing adaptor molecule [Source:HGNC Symbol;Acc:HGNC:11357]
10	18651527	18651890	364	WXC-C3_peak_194	2.98022	3.93307	0.215466	115	Promoter (<=1kb)	10	18545561	18651587	106027	2	ENSG00000241058	ENST00000377304	0	NSUN6	NOP2/Sun RNA methyltransferase family member 6 [Source:HGNC Symbol;Acc:HGNC:23529]
10	18784870	18785240	371	WXC-C3_peak_195	2.8707	3.27125	0	39	Distal Intergenic	10	18746433	18747853	1421	1	ENSG00000234244	ENST00000427232	38437	AL512641.1	novel transcript
10	21173972	21174533	562	WXC-C3_peak_196	4.29057	7.16892	2.68569	272	Promoter (<=1kb)	10	20783906	21174187	390282	2	ENSG00000078114	ENST00000417816	0	NEBL	nebulette [Source:HGNC Symbol;Acc:HGNC:16932]
10	21516642	21517009	368	WXC-C3_peak_197	3.25115	4.5913	0.623804	107	Promoter (<=1kb)	10	21515016	21517919	2904	2	ENSG00000180592	ENST00000444772	910	SKIDA1	SKI/DACH domain containing 1 [Source:HGNC Symbol;Acc:HGNC:32697]
10	22561664	22561904	241	WXC-C3_peak_198	2.93931	3.52891	0.120475	78	Intron (ENST00000376573/ENSG00000150867, intron 6 of 9)	10	22536893	22539635	2743	2	ENSG00000150867	ENST00000474335	-22029	PIP4K2A	phosphatidylinositol-5-phosphate 4-kinase type 2 alpha [Source:HGNC Symbol;Acc:HGNC:8997]
10	25971629	25971900	272	WXC-C3_peak_199	3.22953	3.98336	0.215466	95	Intron (ENST00000642197/ENSG00000095777, intron 4 of 26)	10	25952100	26016915	64816	1	ENSG00000095777	ENST00000376301	19529	MYO3A	myosin IIIA [Source:HGNC Symbol;Acc:HGNC:7601]
10	26697391	26697642	252	WXC-C3_peak_200	3.5791	4.72463	0.637955	141	Promoter (<=1kb)	10	26695091	26697625	2535	2	ENSG00000279212	ENST00000623958	0	AL390961.3	TEC
10	27580352	27580604	253	WXC-C3_peak_201	3.22953	3.98336	0.215466	51	Intron (ENST00000649291/ENSG00000285737, intron 3 of 3)	10	27564430	27594588	30159	1	ENSG00000285737	ENST00000649291	15922	AL138920.1	novel transcript
10	28592504	28592755	252	WXC-C3_peak_202	3.77202	5.48446	1.23129	29	Intron (ENST00000375664/ENSG00000095787, intron 6 of 13)	10	28595927	28608593	12667	1	ENSG00000095787	ENST00000476046	-3172	WAC	WW domain containing adaptor with coiled-coil [Source:HGNC Symbol;Acc:HGNC:17327]
10	28677150	28677566	417	WXC-C3_peak_203	2.8989	3.96431	0.215466	2	Promoter (<=1kb)	10	28677510	28682677	5168	1	ENSG00000095739	ENST00000497699	0	BAMBI	BMP and activin membrane bound inhibitor [Source:HGNC Symbol;Acc:HGNC:30251]
10	29202881	29203167	287	WXC-C3_peak_204	3.94721	5.53531	1.23772	128	Distal Intergenic	10	29289061	29311228	22168	1	ENSG00000120563	ENST00000375500	-85894	LYZL1	lysozyme like 1 [Source:HGNC Symbol;Acc:HGNC:30502]
10	29492773	29493028	256	WXC-C3_peak_205	3.58837	4.73934	0.637955	83	Intron (ENST00000375400/ENSG00000197321, intron 19 of 35)	10	29490847	29496490	5644	2	ENSG00000197321	ENST00000474106	3462	SVIL	supervillin [Source:HGNC Symbol;Acc:HGNC:11480]
10	30137082	30137329	248	WXC-C3_peak_206	3.08404	3.92952	0.215466	137	Distal Intergenic	10	30047532	30115494	67963	2	ENSG00000165757	ENST00000465712	-21588	JCAD	junctional cadherin 5 associated [Source:HGNC Symbol;Acc:HGNC:29283]
10	30255057	30255316	260	WXC-C3_peak_207	3.27873	4.43906	0.521407	108	Distal Intergenic	10	30299569	30299673	105	2	ENSG00000200887	ENST00000364017	44357	RNU6-598P	RNA, U6 small nuclear 598, pseudogene [Source:HGNC Symbol;Acc:HGNC:47561]
10	31025203	31025459	257	WXC-C3_peak_208	2.8707	3.27125	0	114	Intron (ENST00000413025/ENSG00000183621, intron 1 of 5)	10	30844781	31031925	187145	2	ENSG00000183621	ENST00000375311	6466	ZNF438	zinc finger protein 438 [Source:HGNC Symbol;Acc:HGNC:21029]
10	31601900	31602236	337	WXC-C3_peak_209	2.74913	3.08599	0	39	Promoter (<=1kb)	10	31602862	31606214	3353	1	ENSG00000223834	ENST00000649682	-626	AL161935.1	novel transcript
10	34814448	34814794	347	WXC-C3_peak_210	3.79793	5.52799	1.23772	169	Promoter (<=1kb)	10	34109561	34815296	705736	2	ENSG00000148498	ENST00000346874	502	PARD3	par-3 family cell polarity regulator [Source:HGNC Symbol;Acc:HGNC:16051]
10	34841746	34842068	323	WXC-C3_peak_211	2.70929	3.31088	0	255	Distal Intergenic	10	34815767	34816386	620	1	ENSG00000226386	ENST00000446211	25979	PARD3-AS1	PARD3 antisense RNA 1 [Source:HGNC Symbol;Acc:HGNC:44964]
10	34955323	34955638	316	WXC-C3_peak_212	3.94721	5.53531	1.23772	84	Distal Intergenic	10	34965069	34966259	1191	1	ENSG00000213724	ENST00000451920	-9431	PRDX2P2	peroxiredoxin 2 pseudogene 2 [Source:HGNC Symbol;Acc:HGNC:44967]
10	35039631	35039930	300	WXC-C3_peak_213	3.39245	4.62881	0.631927	194	Intron (ENST00000374746/ENSG00000108094, intron 7 of 18)	10	35008551	35071339	62789	2	ENSG00000108094	ENST00000374746	31409	CUL2	cullin 2 [Source:HGNC Symbol;Acc:HGNC:2552]
10	35127114	35127685	572	WXC-C3_peak_214	4.18647	6.70585	2.25789	134	Promoter (<=1kb)	10	35127117	35212435	85319	1	ENSG00000095794	ENST00000460270	0	CREM	cAMP responsive element modulator [Source:HGNC Symbol;Acc:HGNC:2352]
10	36369232	36369541	310	WXC-C3_peak_215	3.03616	3.68121	0.215466	113	Distal Intergenic	10	36432882	36434484	1603	2	ENSG00000236626	ENST00000418405	64943	MTND5P17	MT-ND5 pseudogene 17 [Source:HGNC Symbol;Acc:HGNC:42279]
10	37845303	37845553	251	WXC-C3_peak_216	3.85084	5.61664	1.31042	82	Intron (ENST00000615949/ENSG00000198105, intron 3 of 6)	10	37829278	37838111	8834	2	ENSG00000198105	ENST00000494133	-7192	ZNF248	zinc finger protein 248 [Source:HGNC Symbol;Acc:HGNC:13041]
10	38033370	38033817	448	WXC-C3_peak_217	3.58837	4.73934	0.637955	318	Intron (ENST00000307441/ENSG00000189180, intron 5 of 5)	10	38043873	38043975	103	2	ENSG00000252132	ENST00000516323	10158	RNU6-795P	RNA, U6 small nuclear 795, pseudogene [Source:HGNC Symbol;Acc:HGNC:47758]
10	43462148	43462397	250	WXC-C3_peak_218	3.3859	4.41683	0.50543	189	Intron (ENST00000315429/ENSG00000243660, intron 1 of 3)	10	43458065	43458129	65	1	ENSG00000252532	ENST00000516723	4083	RNU7-193P	RNA, U7 small nuclear 193 pseudogene [Source:HGNC Symbol;Acc:HGNC:45727]
10	44676025	44676295	271	WXC-C3_peak_219	3.22119	3.97037	0.215466	173	Distal Intergenic	10	44591208	44602104	10897	2	ENSG00000234580	ENST00000456722	-73921	AL356157.1	novel transcript
10	48877011	48877270	260	WXC-C3_peak_220	2.8707	3.27125	0	129	Promoter (<=1kb)	10	48878022	48878649	628	1	ENSG00000228403	ENST00000423256	-752	AC035139.1	novel transcript
10	51793251	51793608	358	WXC-C3_peak_221	3.55576	4.68759	0.637955	273	Intron (ENST00000401604/ENSG00000185532, intron 3 of 17)	10	51695487	51699591	4105	2	ENSG00000177613	ENST00000331173	-93660	CSTF2T	cleavage stimulation factor subunit 2 tau variant [Source:HGNC Symbol;Acc:HGNC:17086]
10	52007760	52008015	256	WXC-C3_peak_222	2.77564	3.26978	0	249	Intron (ENST00000401604/ENSG00000185532, intron 5 of 17)	10	52046748	52185074	138327	1	ENSG00000185532	ENST00000646354	-38733	PRKG1	protein kinase cGMP-dependent 1 [Source:HGNC Symbol;Acc:HGNC:9414]
10	52202187	52202717	531	WXC-C3_peak_223	3.25115	4.5913	0.623804	179	Intron (ENST00000401604/ENSG00000185532, intron 9 of 17)	10	52251965	52297915	45951	2	ENSG00000236671	ENST00000426785	95198	PRKG1-AS1	PRKG1 antisense RNA 1 [Source:HGNC Symbol;Acc:HGNC:45029]
10	54817715	54818016	302	WXC-C3_peak_224	3.22953	3.98336	0.215466	53	Intron (ENST00000613346/ENSG00000150275, intron 4 of 5)	10	53821276	54801291	980016	2	ENSG00000150275	ENST00000320301	-16424	PCDH15	protocadherin related 15 [Source:HGNC Symbol;Acc:HGNC:14674]
10	55100508	55100777	270	WXC-C3_peak_225	3.22119	3.97037	0.215466	97	Intron (ENST00000613346/ENSG00000150275, intron 3 of 5)	10	54378823	55319614	940792	2	ENSG00000150275	ENST00000458638	218837	PCDH15	protocadherin related 15 [Source:HGNC Symbol;Acc:HGNC:14674]
10	55347000	55347265	266	WXC-C3_peak_226	2.8707	3.27125	0	72	Intron (ENST00000613346/ENSG00000150275, intron 2 of 5)	10	54378823	55319614	940792	2	ENSG00000150275	ENST00000458638	-27386	PCDH15	protocadherin related 15 [Source:HGNC Symbol;Acc:HGNC:14674]
10	58267883	58268356	474	WXC-C3_peak_227	3.10783	4.15084	0.329877	446	Promoter (<=1kb)	10	58191517	58267894	76378	2	ENSG00000151151	ENST00000373935	0	IPMK	inositol polyphosphate multikinase [Source:HGNC Symbol;Acc:HGNC:20739]
10	60002244	60002497	254	WXC-C3_peak_228	2.86328	3.25997	0	47	Distal Intergenic	10	59958217	59960913	2697	2	ENSG00000235931	ENST00000444900	-41331	LINC01553	long intergenic non-protein coding RNA 1553 [Source:HGNC Symbol;Acc:HGNC:23524]
10	60085820	60086079	260	WXC-C3_peak_229	3.46223	4.53878	0.602026	78	Promoter (1-2kb)	10	60082508	60084715	2208	2	ENSG00000151150	ENST00000508449	-1105	ANK3	ankyrin 3 [Source:HGNC Symbol;Acc:HGNC:494]
10	60805460	60805811	352	WXC-C3_peak_230	3.43425	4.69819	0.637955	260	Distal Intergenic	10	60787671	60791927	4257	1	ENSG00000170312	ENST00000487784	17789	CDK1	cyclin dependent kinase 1 [Source:HGNC Symbol;Acc:HGNC:1722]
10	61891767	61892061	295	WXC-C3_peak_231	2.70929	3.31088	0	280	Distal Intergenic	10	61901684	62025352	123669	1	ENSG00000150347	ENST00000644638	-9623	ARID5B	AT-rich interaction domain 5B [Source:HGNC Symbol;Acc:HGNC:17362]
10	63465856	63466183	328	WXC-C3_peak_232	3.9778	6.07988	1.70825	133	Promoter (<=1kb)	10	63167225	63465977	298753	2	ENSG00000171988	ENST00000399262	0	JMJD1C	jumonji domain containing 1C [Source:HGNC Symbol;Acc:HGNC:12313]
10	63521459	63521833	375	WXC-C3_peak_233	3.05144	4.61447	0.631927	225	Promoter (<=1kb)	10	63219877	63521850	301974	2	ENSG00000171988	ENST00000633035	17	JMJD1C	jumonji domain containing 1C [Source:HGNC Symbol;Acc:HGNC:12313]
10	65769685	65769939	255	WXC-C3_peak_234	3.39839	4.43681	0.520036	158	Distal Intergenic	10	65615737	65698716	82980	1	ENSG00000228065	ENST00000600848	153948	LINC01515	long intergenic non-protein coding RNA 1515 [Source:HGNC Symbol;Acc:HGNC:51210]
10	66749199	66749674	476	WXC-C3_peak_235	4.40167	6.79776	2.33948	225	Intron (ENST00000433211/ENSG00000183230, intron 9 of 17)	10	66837457	66837704	248	1	ENSG00000277056	ENST00000620045	-87783	AL607023.1	leucine rich repeat protein 1 (LRR1) pseudogene
10	68063288	68063538	251	WXC-C3_peak_236	3.54242	5.09521	0.924993	52	Intron (ENST00000395198/ENSG00000148634, intron 3 of 25)	10	67922484	68073097	150614	2	ENSG00000148634	ENST00000427635	9559	HERC4	HECT and RLD domain containing E3 ubiquitin protein ligase 4 [Source:HGNC Symbol;Acc:HGNC:24521]
10	68255423	68255715	293	WXC-C3_peak_237	3.58837	4.73934	0.637955	90	Distal Intergenic	10	68260557	68261499	943	1	ENSG00000234102	ENST00000443208	-4842	KRT19P4	keratin 19 pseudogene 4 [Source:HGNC Symbol;Acc:HGNC:45073]
10	68527342	68527784	443	WXC-C3_peak_238	7.18498	14.9915	10.1114	195	Promoter (<=1kb)	10	68477998	68527523	49526	2	ENSG00000122912	ENST00000609923	0	SLC25A16	solute carrier family 25 member 16 [Source:HGNC Symbol;Acc:HGNC:10986]
10	68567300	68567563	264	WXC-C3_peak_239	3.94721	5.53531	1.23772	129	Intron (ENST00000373644/ENSG00000138336, intron 1 of 11)	10	68560337	68694487	134151	1	ENSG00000138336	ENST00000373644	6963	TET1	tet methylcytosine dioxygenase 1 [Source:HGNC Symbol;Acc:HGNC:29484]
10	69180018	69180469	452	WXC-C3_peak_240	11.7044	37.5084	32.0663	219	Promoter (<=1kb)	10	69180234	69209093	28860	1	ENSG00000156502	ENST00000359655	0	SUPV3L1	Suv3 like RNA helicase [Source:HGNC Symbol;Acc:HGNC:11471]
10	70132520	70132770	251	WXC-C3_peak_241	3.62489	6.4163	1.99597	118	Promoter (<=1kb)	10	70112271	70132825	20555	2	ENSG00000042286	ENST00000307864	55	AIFM2	apoptosis inducing factor, mitochondria associated 2 [Source:HGNC Symbol;Acc:HGNC:21411]
10	72215746	72216058	313	WXC-C3_peak_242	3.54242	5.09521	0.924993	220	Promoter (<=1kb)	10	72203427	72215973	12547	2	ENSG00000138303	ENST00000526751	0	ASCC1	activating signal cointegrator 1 complex subunit 1 [Source:HGNC Symbol;Acc:HGNC:24268]
10	72354632	72355123	492	WXC-C3_peak_243	7.41064	21.1166	16.0396	333	Promoter (<=1kb)	10	72332831	72354919	22089	2	ENSG00000148719	ENST00000444643	0	DNAJB12	DnaJ heat shock protein family (Hsp40) member B12 [Source:HGNC Symbol;Acc:HGNC:14891]
10	73167953	73168239	287	WXC-C3_peak_244	7.24978	20.7463	15.6816	150	Promoter (<=1kb)	10	73133656	73168059	34404	2	ENSG00000122882	ENST00000372979	0	ECD	ecdysoneless cell cycle regulator [Source:HGNC Symbol;Acc:HGNC:17029]
10	73176524	73176945	422	WXC-C3_peak_245	3.15154	3.86177	0.215466	205	Promoter (<=1kb)	10	73177872	73235452	57581	1	ENSG00000138286	ENST00000372955	-927	FAM149B1	family with sequence similarity 149 member B1 [Source:HGNC Symbol;Acc:HGNC:29162]
10	73772346	73772637	292	WXC-C3_peak_246	5.28956	9.58837	4.9329	176	Promoter (<=1kb)	10	73772564	73775123	2560	1	ENSG00000196968	ENST00000465695	0	FUT11	fucosyltransferase 11 [Source:HGNC Symbol;Acc:HGNC:19233]
10	73785963	73786205	243	WXC-C3_peak_247	2.99034	3.77637	0.215466	205	Promoter (<=1kb)	10	73785683	73801608	15926	1	ENSG00000214655	ENST00000433366	280	ZSWIM8	zinc finger SWIM-type containing 8 [Source:HGNC Symbol;Acc:HGNC:23528]
10	74649013	74649256	244	WXC-C3_peak_248	3.91908	5.73055	1.41229	17	Intron (ENST00000539909/ENSG00000156110, intron 8 of 9)	10	74654956	74656131	1176	1	ENSG00000214626	ENST00000398689	-5700	POLR3DP1	RNA polymerase III subunit D pseudogene 1 [Source:HGNC Symbol;Acc:HGNC:45107]
10	74809724	74809973	250	WXC-C3_peak_249	3.75207	5.21965	1.0301	62	Distal Intergenic	10	74821610	74822130	521	2	ENSG00000272748	ENST00000608199	12157	AC063962.1	novel transcript
10	74825697	74826075	379	WXC-C3_peak_250	3.4539	4.94334	0.80392	180	Promoter (<=1kb)	10	74825614	75022116	196503	1	ENSG00000156650	ENST00000648483	83	KAT6B	lysine acetyltransferase 6B [Source:HGNC Symbol;Acc:HGNC:17582]
10	75264965	75265268	304	WXC-C3_peak_251	2.70929	3.31088	0	57	Distal Intergenic	10	75269392	75269545	154	2	ENSG00000227271	ENST00000449384	4277	RPL39P25	ribosomal protein L39 pseudogene 25 [Source:HGNC Symbol;Acc:HGNC:37002]
10	75399598	75399961	364	WXC-C3_peak_252	3.39245	4.62881	0.631927	61	Promoter (1-2kb)	10	75279726	75401246	121521	2	ENSG00000270087	ENST00000418818	1285	AC010997.3	novel transcript
10	75884440	75884720	281	WXC-C3_peak_253	3.08404	3.92952	0.215466	57	Intron (ENST00000611255/ENSG00000148655, intron 2 of 6)	10	75782761	76557375	774615	1	ENSG00000148655	ENST00000372499	101679	LRMDA	leucine rich melanocyte differentiation associated [Source:HGNC Symbol;Acc:HGNC:23405]
10	76856450	76856905	456	WXC-C3_peak_254	4.40167	6.79776	2.33948	255	Distal Intergenic	10	76836568	76836861	294	1	ENSG00000224948	ENST00000416294	19882	ATP5MC1P8	ATP synthase membrane subunit c locus 1 pseudogene 8 [Source:HGNC Symbol;Acc:HGNC:39511]
10	77785908	77786411	504	WXC-C3_peak_255	3.70085	5.36449	1.12879	347	Promoter (2-3kb)	10	77783166	77783881	716	1	ENSG00000228748	ENST00000600739	2742	AL450306.1	novel transcript
10	79347327	79347609	283	WXC-C3_peak_256	3.58837	4.73934	0.637955	49	Promoter (<=1kb)	10	79347469	79351609	4141	1	ENSG00000108179	ENST00000498681	0	PPIF	peptidylprolyl isomerase F [Source:HGNC Symbol;Acc:HGNC:9259]
10	80260370	80260649	280	WXC-C3_peak_257	3.22119	3.97037	0.215466	88	Distal Intergenic	10	80249710	80254121	4412	1	ENSG00000279359	ENST00000623657	10660	AL359195.2	TEC
10	80811700	80811978	279	WXC-C3_peak_258	3.58837	4.73934	0.637955	197	Distal Intergenic	10	80776165	80778088	1924	2	ENSG00000231060	ENST00000435808	-33612	FARSBP1	FARSB pseudogene 1 [Source:HGNC Symbol;Acc:HGNC:45115]
10	82134021	82134405	385	WXC-C3_peak_259	3.08404	3.92952	0.215466	50	Intron (ENST00000372141/ENSG00000185737, intron 1 of 8)	10	82207620	82210345	2726	2	ENSG00000285739	ENST00000647581	75940	AC010157.2	novel transcript, antisense to NRG3
10	82904182	82904538	357	WXC-C3_peak_260	3.22953	3.98336	0.215466	206	Intron (ENST00000372141/ENSG00000185737, intron 4 of 8)	10	82799742	82985605	185864	1	ENSG00000185737	ENST00000537893	104440	NRG3	neuregulin 3 [Source:HGNC Symbol;Acc:HGNC:7999]
10	83421957	83422255	299	WXC-C3_peak_261	3.22953	3.98336	0.215466	20	Distal Intergenic	10	83311628	83314475	2848	2	ENSG00000234931	ENST00000432204	-107482	MARK2P15	microtubule affinity regulating kinase 2 pseudogene 15 [Source:HGNC Symbol;Acc:HGNC:45119]
10	84248937	84249195	259	WXC-C3_peak_262	3.94721	5.53531	1.23772	49	Promoter (<=1kb)	10	84248951	84255440	6490	1	ENSG00000148604	ENST00000497161	0	RGR	retinal G protein coupled receptor [Source:HGNC Symbol;Acc:HGNC:9990]
10	86472465	86472734	270	WXC-C3_peak_263	3.3859	4.41683	0.50543	137	Promoter (<=1kb)	10	86467053	86472287	5235	2	ENSG00000062650	ENST00000489996	-178	WAPL	WAPL cohesin release factor [Source:HGNC Symbol;Acc:HGNC:23293]
10	86940010	86940252	243	WXC-C3_peak_264	3.34899	4.35768	0.47522	224	Intron (ENST00000372027/ENSG00000173269, intron 6 of 6)	10	86943871	86944571	701	2	ENSG00000173269	ENST00000488950	4319	MMRN2	multimerin 2 [Source:HGNC Symbol;Acc:HGNC:19888]
10	88806271	88806547	277	WXC-C3_peak_265	3.08404	3.92952	0.215466	13	Promoter (<=1kb)	10	88805979	88820546	14568	1	ENSG00000173239	ENST00000539337	292	LIPM	lipase family member M [Source:HGNC Symbol;Acc:HGNC:23455]
10	90857669	90858107	439	WXC-C3_peak_266	4.97173	9.68556	5.02761	303	Promoter (<=1kb)	10	90740823	90857698	116876	2	ENSG00000148680	ENST00000277874	0	HTR7	5-hydroxytryptamine receptor 7 [Source:HGNC Symbol;Acc:HGNC:5302]
10	92277882	92278208	327	WXC-C3_peak_267	3.42364	4.47718	0.55176	156	Intron (ENST00000265997/ENSG00000107864, intron 1 of 9)	10	92272147	92272250	104	2	ENSG00000199881	ENST00000363011	-5632	RF00019
10	92284343	92284787	445	WXC-C3_peak_268	3.1396	3.84314	0.215466	148	Intron (ENST00000265997/ENSG00000107864, intron 1 of 9)	10	92046692	92291078	244387	2	ENSG00000107864	ENST00000265997	6291	CPEB3	cytoplasmic polyadenylation element binding protein 3 [Source:HGNC Symbol;Acc:HGNC:21746]
10	92573697	92574601	905	WXC-C3_peak_269	2.97826	4.65587	0.637955	91	Promoter (<=1kb)	10	92451684	92574076	122393	2	ENSG00000119912	ENST00000265986	0	IDE	insulin degrading enzyme [Source:HGNC Symbol;Acc:HGNC:5381]
10	92636076	92636421	346	WXC-C3_peak_270	2.70929	3.31088	0	91	Intron (ENST00000260731/ENSG00000138160, intron 14 of 21)	10	92659044	92659302	259	1	ENSG00000264313	ENST00000577919	-22623	RN7SL644P	RNA, 7SL, cytoplasmic 644, pseudogene [Source:HGNC Symbol;Acc:HGNC:46660]
10	92987770	92988020	251	WXC-C3_peak_271	2.70888	3.16341	0	170	Intron (ENST00000371552/ENSG00000138190, intron 18 of 21)	10	92997474	93014267	16794	1	ENSG00000138190	ENST00000458552	-9454	EXOC6	exocyst complex component 6 [Source:HGNC Symbol;Acc:HGNC:23196]
10	95622260	95622500	241	WXC-C3_peak_272	3.08128	3.75193	0.215466	11	Intron (ENST00000371224/ENSG00000059573, intron 11 of 17)	10	95611256	95616697	5442	2	ENSG00000059573	ENST00000485428	-5563	ALDH18A1	aldehyde dehydrogenase 18 family member A1 [Source:HGNC Symbol;Acc:HGNC:9722]
10	96129871	96130411	541	WXC-C3_peak_273	3.52208	5.28293	1.06789	461	Promoter (<=1kb)	10	96130056	96151566	21511	1	ENSG00000177853	ENST00000539666	0	ZNF518A	zinc finger protein 518A [Source:HGNC Symbol;Acc:HGNC:29009]
10	97328375	97328683	309	WXC-C3_peak_274	3.32482	4.31889	0.444902	264	Distal Intergenic	10	97334564	97343203	8640	1	ENSG00000225850	ENST00000445808	-5881	AL355490.1	novel transcript
10	97426354	97426599	246	WXC-C3_peak_275	3.52993	4.85625	0.734103	177	Promoter (<=1kb)	10	97426293	97427443	1151	1	ENSG00000171314	ENST00000473929	61	PGAM1	phosphoglycerate mutase 1 [Source:HGNC Symbol;Acc:HGNC:8888]
10	97499096	97499525	430	WXC-C3_peak_276	3.60527	4.98002	0.831257	338	Promoter (<=1kb)	10	97498924	97571206	72283	1	ENSG00000165886	ENST00000370664	172	UBTD1	ubiquitin domain containing 1 [Source:HGNC Symbol;Acc:HGNC:25683]
10	99329860	99330128	269	WXC-C3_peak_277	2.98022	3.93307	0.215466	32	Promoter (<=1kb)	10	99329356	99394330	64975	1	ENSG00000119946	ENST00000356713	504	CNNM1	cyclin and CBS domain divalent metal cation transport mediator 1 [Source:HGNC Symbol;Acc:HGNC:102]
10	100267402	100267833	432	WXC-C3_peak_278	9.88624	30.4427	25.1411	263	Promoter (<=1kb)	10	100232298	100267638	35341	2	ENSG00000095485	ENST00000354105	0	CWF19L1	CWF19 like cell cycle control factor 1 [Source:HGNC Symbol;Acc:HGNC:25613]
10	100462273	100462640	368	WXC-C3_peak_279	3.22953	3.98336	0.215466	154	Promoter (<=1kb)	10	100463041	100483744	20704	1	ENSG00000075290	ENST00000343737	-401	WNT8B	Wnt family member 8B [Source:HGNC Symbol;Acc:HGNC:12789]
10	100939342	100939737	396	WXC-C3_peak_280	4.30672	6.63861	2.19568	145	Intron (ENST00000649226/ENSG00000119906, intron 12 of 20)	10	100943654	100945356	1703	1	ENSG00000119906	ENST00000481654	-3917	SLF2	SMC5-SMC6 complex localization factor 2 [Source:HGNC Symbol;Acc:HGNC:17814]
10	101292959	101293264	306	WXC-C3_peak_281	3.58837	4.73934	0.637955	48	Distal Intergenic	10	101307529	101307718	190	1	ENSG00000222238	ENST00000410306	-14265	RNU2-43P	RNA, U2 small nuclear 43, pseudogene [Source:HGNC Symbol;Acc:HGNC:48536]
10	101694235	101694775	541	WXC-C3_peak_282	3.92505	6.50131	2.07578	127	Promoter (<=1kb)	10	101610666	101695170	84505	2	ENSG00000107829	ENST00000331272	395	FBXW4	F-box and WD repeat domain containing 4 [Source:HGNC Symbol;Acc:HGNC:10847]
10	101747189	101747443	255	WXC-C3_peak_283	3.58837	4.73934	0.637955	120	Distal Intergenic	10	101770324	101775900	5577	2	ENSG00000107831	ENST00000344255	28457	FGF8	fibroblast growth factor 8 [Source:HGNC Symbol;Acc:HGNC:3686]
10	101978771	101979043	273	WXC-C3_peak_284	3.85188	5.38148	1.14393	194	Intron (ENST00000370033/ENSG00000120029, intron 19 of 25)	10	101990551	102002064	11514	2	ENSG00000120029	ENST00000456149	23021	ARMH3	armadillo-like helical domain containing 3 [Source:HGNC Symbol;Acc:HGNC:25788]
10	102065361	102065760	400	WXC-C3_peak_285	3.96463	6.05725	1.687	146	Promoter (<=1kb)	10	102065390	102068038	2649	1	ENSG00000166189	ENST00000299238	0	HPS6	HPS6, biogenesis of lysosomal organelles complex 2 subunit 3 [Source:HGNC Symbol;Acc:HGNC:18817]
10	102152154	102152499	346	WXC-C3_peak_286	8.04779	18.9781	13.9634	156	Promoter (<=1kb)	10	102152176	102163866	11691	1	ENSG00000166197	ENST00000605788	0	NOLC1	nucleolar and coiled-body phosphoprotein 1 [Source:HGNC Symbol;Acc:HGNC:15608]
10	102399480	102399738	259	WXC-C3_peak_287	2.77564	3.26978	0	254	Promoter (<=1kb)	10	102400578	102401269	692	1	ENSG00000077150	ENST00000473400	-840	NFKB2	nuclear factor kappa B subunit 2 [Source:HGNC Symbol;Acc:HGNC:7795]
10	102631468	102631720	253	WXC-C3_peak_288	3.58837	4.73934	0.637955	69	3' UTR	10	102642310	102660680	18371	1	ENSG00000171206	ENST00000643721	-10590	TRIM8	tripartite motif containing 8 [Source:HGNC Symbol;Acc:HGNC:15579]
10	102917530	102917823	294	WXC-C3_peak_289	2.65241	3.36251	0.0244124	113	Promoter (<=1kb)	10	102918294	103090222	171929	1	ENSG00000148842	ENST00000369878	-471	CNNM2	cyclin and CBS domain divalent metal cation transport mediator 2 [Source:HGNC Symbol;Acc:HGNC:103]
10	104945668	104945937	270	WXC-C3_peak_290	3.22119	3.97037	0.215466	160	Intron (ENST00000369701/ENSG00000156395, intron 3 of 26)	10	105158928	105211250	52323	1	ENSG00000156395	ENST00000393176	-212991	SORCS3	sortilin related VPS10 domain containing receptor 3 [Source:HGNC Symbol;Acc:HGNC:16699]
10	105280259	105280519	261	WXC-C3_peak_291	3.22953	3.98336	0.215466	122	Distal Intergenic	10	105158928	105211250	52323	1	ENSG00000156395	ENST00000393176	121331	SORCS3	sortilin related VPS10 domain containing receptor 3 [Source:HGNC Symbol;Acc:HGNC:16699]
10	105695826	105696085	260	WXC-C3_peak_292	3.22953	3.98336	0.215466	60	Distal Intergenic	10	105686322	105687051	730	1	ENSG00000213260	ENST00000419975	9504	YWHAZP5	tyrosine 3-monooxygenase/tryptophan 5-monooxygenase activation protein zeta pseudogene 5 [Source:HGNC Symbol;Acc:HGNC:30564]
10	106333776	106334043	268	WXC-C3_peak_293	3.22953	3.98336	0.215466	100	Distal Intergenic	10	106184385	106187795	3411	1	ENSG00000229775	ENST00000426752	149391	LINC02624	long intergenic non-protein coding RNA 2624 [Source:HGNC Symbol;Acc:HGNC:54103]
10	110008214	110008575	362	WXC-C3_peak_294	3.5538	5.11467	0.941296	238	Promoter (<=1kb)	10	110008231	110112894	104664	1	ENSG00000148700	ENST00000495661	0	ADD3	adducin 3 [Source:HGNC Symbol;Acc:HGNC:245]
10	110335122	110335404	283	WXC-C3_peak_295	2.72878	3.0549	0	240	Distal Intergenic	10	110290730	110304951	14222	2	ENSG00000119953	ENST00000369603	-30171	SMNDC1	survival motor neuron domain containing 1 [Source:HGNC Symbol;Acc:HGNC:16900]
10	112183527	112183937	411	WXC-C3_peak_296	19.0844	79.0458	73.1502	254	Promoter (<=1kb)	10	112149865	112183765	33901	2	ENSG00000119927	ENST00000348367	0	GPAM	glycerol-3-phosphate acyltransferase, mitochondrial [Source:HGNC Symbol;Acc:HGNC:24865]
10	112382948	112383356	409	WXC-C3_peak_297	3.59249	4.95907	0.813077	329	Intron (ENST00000354655/ENSG00000197142, intron 1 of 20)	10	112376199	112428380	52182	1	ENSG00000197142	ENST00000354273	6749	ACSL5	acyl-CoA synthetase long chain family member 5 [Source:HGNC Symbol;Acc:HGNC:16526]
10	112951269	112951670	402	WXC-C3_peak_298	2.65733	3.3712	0.0244124	248	Promoter (<=1kb)	10	112950646	112951875	1230	2	ENSG00000233547	ENST00000369391	205	AL158212.2	novel transcript
10	114043749	114044160	412	WXC-C3_peak_299	4.31766	6.93454	2.46595	157	Promoter (<=1kb)	10	114044056	114046908	2853	1	ENSG00000043591	ENST00000369295	0	ADRB1	adrenoceptor beta 1 [Source:HGNC Symbol;Acc:HGNC:285]
10	114270963	114271304	342	WXC-C3_peak_300	3.11601	3.80627	0.215466	248	Intron (ENST00000392982/ENSG00000165816, intron 5 of 13)	10	114280725	114281258	534	2	ENSG00000275024	ENST00000622689	9954	AC005383.1	novel transcript, antisense to VWA2
10	114303467	114303883	417	WXC-C3_peak_301	3.22953	3.98336	0.215466	22	Promoter (1-2kb)	10	114300516	114305133	4618	2	ENSG00000169129	ENST00000486300	1250	AFAP1L2	actin filament associated protein 1 like 2 [Source:HGNC Symbol;Acc:HGNC:25901]
10	114404092	114404342	251	WXC-C3_peak_302	2.69881	3.00909	0	14	Promoter (<=1kb)	10	114310354	114404480	94127	2	ENSG00000169129	ENST00000419268	138	AFAP1L2	actin filament associated protein 1 like 2 [Source:HGNC Symbol;Acc:HGNC:25901]
10	114768002	114768368	367	WXC-C3_peak_303	6.39579	12.7082	7.91684	260	Promoter (<=1kb)	10	114444086	114768061	323976	2	ENSG00000099204	ENST00000651092	0	ABLIM1	actin binding LIM protein 1 [Source:HGNC Symbol;Acc:HGNC:78]
10	114938088	114938337	250	WXC-C3_peak_304	4.21337	9.91383	5.24666	96	Promoter (<=1kb)	10	114938195	114977676	39482	1	ENSG00000165832	ENST00000298746	0	TRUB1	TruB pseudouridine synthase family member 1 [Source:HGNC Symbol;Acc:HGNC:16060]
10	116514999	116515424	426	WXC-C3_peak_305	2.8707	3.27125	0	81	Distal Intergenic	10	116538183	116538276	94	1	ENSG00000200935	ENST00000364065	-22759	RNU6-1090P	RNA, U6 small nuclear 1090, pseudogene [Source:HGNC Symbol;Acc:HGNC:48053]
10	116742384	116743025	642	WXC-C3_peak_306	3.52993	4.85625	0.734103	328	Promoter (<=1kb)	10	116671192	116742574	71383	2	ENSG00000165868	ENST00000369209	0	HSPA12A	heat shock protein family A (Hsp70) member 12A [Source:HGNC Symbol;Acc:HGNC:19022]
10	117109584	117109859	276	WXC-C3_peak_307	2.86328	3.25997	0	229	Intron (ENST00000392901/ENSG00000187164, intron 1 of 17)	10	116900312	117126586	226275	2	ENSG00000187164	ENST00000392901	16727	SHTN1	shootin 1 [Source:HGNC Symbol;Acc:HGNC:29319]
10	119165480	119165838	359	WXC-C3_peak_308	4.62606	7.76449	3.22681	255	Promoter (<=1kb)	10	119140913	119165667	24755	2	ENSG00000183605	ENST00000355697	0	SFXN4	sideroflexin 4 [Source:HGNC Symbol;Acc:HGNC:16088]
10	122461796	122462123	328	WXC-C3_peak_309	3.22953	3.98336	0.215466	183	Promoter (<=1kb)	10	122461553	122514907	53355	1	ENSG00000166033	ENST00000368984	243	HTRA1	HtrA serine peptidase 1 [Source:HGNC Symbol;Acc:HGNC:9476]
10	122980288	122980788	501	WXC-C3_peak_310	8.12788	20.6556	15.5927	301	Promoter (<=1kb)	10	122980478	122990392	9915	1	ENSG00000179988	ENST00000406217	0	PSTK	phosphoseryl-tRNA kinase [Source:HGNC Symbol;Acc:HGNC:28578]
10	123095778	123096068	291	WXC-C3_peak_311	3.16356	3.88054	0.215466	120	Distal Intergenic	10	123135962	123139423	3462	1	ENSG00000188620	ENST00000357878	-39894	HMX3	H6 family homeobox 3 [Source:HGNC Symbol;Acc:HGNC:5019]
10	124282535	124282796	262	WXC-C3_peak_312	3.22119	3.97037	0.215466	69	Distal Intergenic	10	124398021	124403336	5316	2	ENSG00000065154	ENST00000471127	120540	OAT	ornithine aminotransferase [Source:HGNC Symbol;Acc:HGNC:8091]
10	125896284	125896602	319	WXC-C3_peak_313	3.5791	4.72463	0.637955	69	Promoter (<=1kb)	10	125867129	125896436	29308	2	ENSG00000089876	ENST00000415732	0	DHX32	DEAH-box helicase 32 (putative) [Source:HGNC Symbol;Acc:HGNC:16717]
10	125905617	125906012	396	WXC-C3_peak_314	2.58816	4.58704	0.623804	18	Intron (ENST00000368693/ENSG00000203780, intron 1 of 10)	10	125896539	126009592	113054	1	ENSG00000203780	ENST00000368695	9078	FANK1	fibronectin type III and ankyrin repeat domains 1 [Source:HGNC Symbol;Acc:HGNC:23527]
10	127525247	127525547	301	WXC-C3_peak_315	3.94721	5.53531	1.23772	194	Distal Intergenic	10	127549369	127552639	3271	1	ENSG00000214285	ENST00000398023	-23822	NPS	neuropeptide S [Source:HGNC Symbol;Acc:HGNC:33940]
10	128149920	128150203	284	WXC-C3_peak_316	4.53498	7.01977	2.54745	184	Distal Intergenic	10	128096659	128126423	29765	2	ENSG00000148773	ENST00000368654	-23497	MKI67	marker of proliferation Ki-67 [Source:HGNC Symbol;Acc:HGNC:7107]
10	128748319	128748582	264	WXC-C3_peak_317	3.58837	4.73934	0.637955	77	Distal Intergenic	10	128912879	128916271	3393	1	ENSG00000224190	ENST00000446589	-164297	LINC02667	long intergenic non-protein coding RNA 2667 [Source:HGNC Symbol;Acc:HGNC:54153]
10	129963809	129964088	280	WXC-C3_peak_318	2.86328	3.25997	0	33	Promoter (<=1kb)	10	129835283	129963841	128559	2	ENSG00000108001	ENST00000368648	0	EBF3	EBF transcription factor 3 [Source:HGNC Symbol;Acc:HGNC:19087]
10	131900634	131901089	456	WXC-C3_peak_319	7.38163	14.8863	10.0094	335	Promoter (<=1kb)	10	131901008	131959834	58827	1	ENSG00000175470	ENST00000455566	0	PPP2R2D	protein phosphatase 2 regulatory subunit Bdelta [Source:HGNC Symbol;Acc:HGNC:23732]
10	132514093	132514342	250	WXC-C3_peak_320	3.22119	3.97037	0.215466	235	Intron (ENST00000455414/ENSG00000226900, intron 1 of 1)	10	132511626	132518191	6566	2	ENSG00000226900	ENST00000455414	3849	AL451069.1	novel transcript
10	132537814	132538199	386	WXC-C3_peak_321	4.66488	7.23464	2.73348	268	Promoter (<=1kb)	10	132537849	132777877	240029	1	ENSG00000068383	ENST00000368593	0	INPP5A	inositol polyphosphate-5-phosphatase A [Source:HGNC Symbol;Acc:HGNC:6076]
10	132554459	132554750	292	WXC-C3_peak_322	3.22119	3.97037	0.215466	121	Intron (ENST00000368594/ENSG00000068383, intron 1 of 15)	10	132538139	132710456	172318	1	ENSG00000068383	ENST00000423490	16320	INPP5A	inositol polyphosphate-5-phosphatase A [Source:HGNC Symbol;Acc:HGNC:6076]
10	132638551	132638833	283	WXC-C3_peak_323	3.72449	5.17479	0.990777	225	Intron (ENST00000368594/ENSG00000068383, intron 2 of 15)	10	132607926	132777782	169857	1	ENSG00000068383	ENST00000342652	30625	INPP5A	inositol polyphosphate-5-phosphatase A [Source:HGNC Symbol;Acc:HGNC:6076]
11	456396	456636	241	WXC-C3_peak_324	3.75207	5.21965	1.0301	97	Promoter (2-3kb)	11	458674	491399	32726	1	ENSG00000174915	ENST00000526878	-2038	PTDSS2	phosphatidylserine synthase 2 [Source:HGNC Symbol;Acc:HGNC:15463]
11	506765	507025	261	WXC-C3_peak_325	6.01841	13.2225	8.40944	139	Promoter (<=1kb)	11	494513	506821	12309	2	ENSG00000023191	ENST00000397614	0	RNH1	ribonuclease/angiogenin inhibitor 1 [Source:HGNC Symbol;Acc:HGNC:10074]
11	535552	535839	288	WXC-C3_peak_326	3.22119	3.97037	0.215466	118	Promoter (<=1kb)	11	532242	535576	3335	2	ENSG00000174775	ENST00000311189	0	HRAS	HRas proto-oncogene, GTPase [Source:HGNC Symbol;Acc:HGNC:5173]
11	568032	568980	949	WXC-C3_peak_327	3.83729	5.35789	1.12879	283	Promoter (<=1kb)	11	568089	568198	110	2	ENSG00000199038	ENST00000362168	0	MIR210	microRNA 210 [Source:HGNC Symbol;Acc:HGNC:31587]
11	649922	650221	300	WXC-C3_peak_328	3.22953	3.98336	0.215466	169	Intron (ENST00000527170/ENSG00000177030, intron 9 of 9)	11	644234	646596	2363	2	ENSG00000177030	ENST00000527658	-3326	DEAF1	DEAF1 transcription factor [Source:HGNC Symbol;Acc:HGNC:14677]
11	777245	777881	637	WXC-C3_peak_329	2.69655	4.22753	0.377655	564	Promoter (<=1kb)	11	767222	777471	10250	2	ENSG00000177225	ENST00000397472	0	GATD1	glutamine amidotransferase like class 1 domain containing 1 [Source:HGNC Symbol;Acc:HGNC:26616]
11	809733	809993	261	WXC-C3_peak_330	6.5388	17.2831	12.326	153	Promoter (<=1kb)	11	805777	809753	3977	2	ENSG00000177595	ENST00000530911	0	PIDD1	p53-induced death domain protein 1 [Source:HGNC Symbol;Acc:HGNC:16491]
11	819398	819807	410	WXC-C3_peak_331	2.77564	3.26978	0	400	Promoter (<=1kb)	11	818914	825573	6660	1	ENSG00000177666	ENST00000336615	484	PNPLA2	patatin like phospholipase domain containing 2 [Source:HGNC Symbol;Acc:HGNC:30802]
11	1043347	1043598	252	WXC-C3_peak_332	3.06987	3.73407	0.215466	146	Distal Intergenic	11	1049880	1055749	5870	1	ENSG00000254872	ENST00000534584	-6282	AC139749.1	uncharacterized LOC101927503 [Source:NCBI gene;Acc:101927503]
11	2279409	2279655	247	WXC-C3_peak_333	3.72449	5.17479	0.990777	140	Distal Intergenic	11	2268495	2270952	2458	2	ENSG00000183734	ENST00000331289	-8457	ASCL2	achaete-scute family bHLH transcription factor 2 [Source:HGNC Symbol;Acc:HGNC:739]
11	2377894	2378167	274	WXC-C3_peak_334	3.94721	5.53531	1.23772	145	Promoter (<=1kb)	11	2328749	2377989	49241	2	ENSG00000238184	ENST00000427151	0	CD81-AS1	CD81 antisense RNA 1 [Source:HGNC Symbol;Acc:HGNC:49384]
11	2399078	2399401	324	WXC-C3_peak_335	3.22953	3.98336	0.215466	19	Promoter (1-2kb)	11	2400488	2403878	3391	1	ENSG00000184281	ENST00000380996	-1087	TSSC4	tumor suppressing subtransferable candidate 4 [Source:HGNC Symbol;Acc:HGNC:12386]
11	3165020	3165298	279	WXC-C3_peak_336	3.94721	5.53531	1.23772	105	Promoter (<=1kb)	11	3121804	3165273	43470	2	ENSG00000021762	ENST00000465323	0	OSBPL5	oxysterol binding protein like 5 [Source:HGNC Symbol;Acc:HGNC:16392]
11	4094622	4094981	360	WXC-C3_peak_337	10.0048	26.5639	21.3517	162	Promoter (<=1kb)	11	4094707	4107480	12774	1	ENSG00000167325	ENST00000532710	0	RRM1	ribonucleotide reductase catalytic subunit M1 [Source:HGNC Symbol;Acc:HGNC:10451]
11	4099123	4099368	246	WXC-C3_peak_338	3.04972	3.87353	0.215466	59	Promoter (2-3kb)	11	4101928	4106223	4296	1	ENSG00000167325	ENST00000530368	-2560	RRM1	ribonucleotide reductase catalytic subunit M1 [Source:HGNC Symbol;Acc:HGNC:10451]
11	7850794	7851047	254	WXC-C3_peak_339	3.22953	3.98336	0.215466	219	Promoter (2-3kb)	11	7848700	7849626	927	1	ENSG00000170688	ENST00000305754	2094	OR5E1P	olfactory receptor family 5 subfamily E member 1 pseudogene [Source:HGNC Symbol;Acc:HGNC:8342]
11	8853747	8854028	282	WXC-C3_peak_340	3.55576	4.68759	0.637955	202	Intron (ENST00000534127/ENSG00000166444, intron 2 of 22)	11	8845263	8845358	96	1	ENSG00000252905	ENST00000517096	8484	RNA5SP330	RNA, 5S ribosomal pseudogene 330 [Source:HGNC Symbol;Acc:HGNC:43230]
11	8964018	8965146	1129	WXC-C3_peak_341	6.35134	11.8176	7.06164	839	Promoter (<=1kb)	11	8947202	8964442	17241	2	ENSG00000175348	ENST00000534025	0	TMEM9B	TMEM9 domain family member B [Source:HGNC Symbol;Acc:HGNC:1168]
11	9013970	9014210	241	WXC-C3_peak_342	3.16356	3.88054	0.215466	22	Intron (ENST00000531592/ENSG00000253973, intron 1 of 2)	11	9020890	9022029	1140	2	ENSG00000175356	ENST00000518447	7819	SCUBE2	signal peptide, CUB domain and EGF like domain containing 2 [Source:HGNC Symbol;Acc:HGNC:30425]
11	9364272	9364658	387	WXC-C3_peak_343	4.31737	7.21707	2.7273	198	Distal Intergenic	11	9384652	9410032	25381	1	ENSG00000205339	ENST00000533233	-19994	IPO7	importin 7 [Source:HGNC Symbol;Acc:HGNC:9852]
11	10540916	10541373	458	WXC-C3_peak_344	8.45513	23.9481	18.8029	260	Promoter (<=1kb)	11	10511673	10541187	29515	2	ENSG00000110315	ENST00000265981	0	RNF141	ring finger protein 141 [Source:HGNC Symbol;Acc:HGNC:21159]
11	10572784	10573030	247	WXC-C3_peak_345	3.37351	4.39698	0.497883	119	Intron (ENST00000529829/ENSG00000177112, intron 1 of 2)	11	10558363	10568718	10356	2	ENSG00000133800	ENST00000438354	-4066	LYVE1	lymphatic vessel endothelial hyaluronan receptor 1 [Source:HGNC Symbol;Acc:HGNC:14687]
11	11841286	11841601	316	WXC-C3_peak_346	3.70085	5.36449	1.12879	219	Promoter (<=1kb)	11	11841423	11959323	117901	1	ENSG00000170242	ENST00000339865	0	USP47	ubiquitin specific peptidase 47 [Source:HGNC Symbol;Acc:HGNC:20076]
11	13668703	13669167	465	WXC-C3_peak_347	3.71411	6.10581	1.73086	79	Promoter (<=1kb)	11	13668711	13713084	44374	1	ENSG00000197601	ENST00000532701	0	FAR1	fatty acyl-CoA reductase 1 [Source:HGNC Symbol;Acc:HGNC:26222]
11	13921627	13921867	241	WXC-C3_peak_348	3.3859	4.41683	0.50543	104	Promoter (2-3kb)	11	13921450	13924863	3414	2	ENSG00000254438	ENST00000532065	2996	AC022240.1	novel transcript
11	14126352	14126618	267	WXC-C3_peak_349	2.84845	3.38534	0.0350979	64	Intron (ENST00000576479/ENSG00000262655, intron 5 of 15)	11	14134986	14135100	115	1	ENSG00000212365	ENST00000391063	-8368	RNA5SP332	RNA, 5S ribosomal pseudogene 332 [Source:HGNC Symbol;Acc:HGNC:43232]
11	14405533	14405812	280	WXC-C3_peak_350	3.58837	4.73934	0.637955	170	Distal Intergenic	11	14440787	14441677	891	1	ENSG00000255074	ENST00000534211	-34975	AC018523.1	ribosomal protein L13a pseudogene
11	16296515	16296827	313	WXC-C3_peak_351	3.22953	3.98336	0.215466	227	Intron (ENST00000316399/ENSG00000110693, intron 2 of 14)	11	16186781	16252536	65756	2	ENSG00000110693	ENST00000531297	-43979	SOX6	SRY-box 6 [Source:HGNC Symbol;Acc:HGNC:16421]
11	18657396	18657640	245	WXC-C3_peak_352	3.51506	4.62292	0.631927	90	Distal Intergenic	11	18665050	18665548	499	1	ENSG00000257043	ENST00000537438	-7410	AP006296.1	serine/arginine-rich splicing factor 3 (SRSF3) pseudogene
11	19278302	19278680	379	WXC-C3_peak_353	3.22953	3.98336	0.215466	23	Intron (ENST00000527978/ENSG00000255308, intron 3 of 3)	11	19274540	19275269	730	2	ENSG00000254544	ENST00000532690	-3033	PCNAP4	proliferating cell nuclear antigen pseudogene 4 [Source:HGNC Symbol;Acc:HGNC:43737]
11	19901359	19901604	246	WXC-C3_peak_354	3.54227	4.87656	0.752245	150	Intron (ENST00000360655/ENSG00000166833, intron 6 of 37)	11	19931765	19933719	1955	1	ENSG00000166833	ENST00000528008	-30161	NAV2	neuron navigator 2 [Source:HGNC Symbol;Acc:HGNC:15997]
11	20149469	20149746	278	WXC-C3_peak_355	3.58837	4.73934	0.637955	121	Distal Intergenic	11	20156155	20160613	4459	2	ENSG00000109851	ENST00000524983	10867	DBX1	developing brain homeobox 1 [Source:HGNC Symbol;Acc:HGNC:33185]
11	20163813	20164095	283	WXC-C3_peak_356	3.22953	3.98336	0.215466	99	Distal Intergenic	11	20156155	20160613	4459	2	ENSG00000109851	ENST00000524983	-3200	DBX1	developing brain homeobox 1 [Source:HGNC Symbol;Acc:HGNC:33185]
11	20363896	20364213	318	WXC-C3_peak_357	3.03966	3.8571	0.215466	205	Promoter (<=1kb)	11	20364141	20367655	3515	1	ENSG00000109854	ENST00000532081	0	HTATIP2	HIV-1 Tat interactive protein 2 [Source:HGNC Symbol;Acc:HGNC:16637]
11	20387204	20387762	559	WXC-C3_peak_358	5.55623	12.2877	7.5112	235	Promoter (<=1kb)	11	20387558	20509294	121737	1	ENSG00000185238	ENST00000330796	0	PRMT3	protein arginine methyltransferase 3 [Source:HGNC Symbol;Acc:HGNC:30163]
11	23543494	23543770	277	WXC-C3_peak_359	3.3859	4.41683	0.50543	137	Distal Intergenic	11	23520322	23521202	881	1	ENSG00000240881	ENST00000474589	23172	AC068472.1	ribosomal protein S2 (RPS2) pseudogene
11	23823154	23823410	257	WXC-C3_peak_360	3.35469	4.56598	0.615295	67	Distal Intergenic	11	23761330	23804598	43269	2	ENSG00000254861	ENST00000525512	-18556	AC100768.1	novel transcript
11	26285794	26286065	272	WXC-C3_peak_361	3.08404	3.92952	0.215466	222	Promoter (1-2kb)	11	26285711	26288007	2297	2	ENSG00000254819	ENST00000524858	1942	AC021698.1	novel transcript
11	27362964	27363409	446	WXC-C3_peak_362	2.70929	3.31088	0	87	Promoter (<=1kb)	11	27338512	27363215	24704	2	ENSG00000109881	ENST00000328697	0	CCDC34	coiled-coil domain containing 34 [Source:HGNC Symbol;Acc:HGNC:25079]
11	32829713	32830261	549	WXC-C3_peak_363	4.00925	6.13385	1.75279	308	Promoter (<=1kb)	11	32829927	32858120	28194	1	ENSG00000135378	ENST00000257836	0	PRRG4	proline rich and Gla domain 4 [Source:HGNC Symbol;Acc:HGNC:30799]
11	32890110	32890426	317	WXC-C3_peak_364	4.52415	7.29028	2.78227	158	Promoter (2-3kb)	11	32892820	32980266	87447	1	ENSG00000060749	ENST00000650167	-2394	QSER1	glutamine and serine rich 1 [Source:HGNC Symbol;Acc:HGNC:26154]
11	33227125	33227440	316	WXC-C3_peak_365	3.22119	3.97037	0.215466	235	Distal Intergenic	11	33237008	33237409	402	1	ENSG00000241255	ENST00000473603	-9568	AL136126.1	ribosomal protein S24 (RPS24) pseudogene
11	34051857	34052119	263	WXC-C3_peak_366	3.17585	4.07865	0.275346	253	Promoter (<=1kb)	11	34052055	34076429	24375	1	ENSG00000135387	ENST00000534825	0	CAPRIN1	cell cycle associated protein 1 [Source:HGNC Symbol;Acc:HGNC:6743]
11	34105243	34105703	461	WXC-C3_peak_367	8.21356	22.8997	17.7774	296	Promoter (<=1kb)	11	34105617	34108323	2707	1	ENSG00000135372	ENST00000532503	0	NAT10	N-acetyltransferase 10 [Source:HGNC Symbol;Acc:HGNC:29830]
11	34248414	34248800	387	WXC-C3_peak_368	3.22119	3.97037	0.215466	40	Intron (ENST00000435224/ENSG00000166016, intron 1 of 16)	11	34173174	34242545	69372	2	ENSG00000166016	ENST00000530814	-5869	ABTB2	ankyrin repeat and BTB domain containing 2 [Source:HGNC Symbol;Acc:HGNC:23842]
11	35016904	35017207	304	WXC-C3_peak_369	3.03966	3.8571	0.215466	163	Intron (ENST00000477173/ENSG00000110435, intron 2 of 2)	11	34984633	35020591	35959	1	ENSG00000110435	ENST00000477173	32271	PDHX	pyruvate dehydrogenase complex component X [Source:HGNC Symbol;Acc:HGNC:21350]
11	35619146	35619484	339	WXC-C3_peak_370	3.26816	4.42134	0.508997	98	Promoter (<=1kb)	11	35619688	35620852	1165	1	ENSG00000179431	ENST00000532914	-204	FJX1	four-jointed box kinase 1 [Source:HGNC Symbol;Acc:HGNC:17166]
11	35652879	35653155	277	WXC-C3_peak_371	3.04731	3.69871	0.215466	157	Distal Intergenic	11	35656694	35661339	4646	1	ENSG00000254686	ENST00000525573	-3539	AL138812.1	novel transcript
11	40079121	40079411	291	WXC-C3_peak_372	3.22119	3.97037	0.215466	134	Distal Intergenic	11	40083710	40084517	808	2	ENSG00000255347	ENST00000525564	5106	AC021820.1	zinc finger, CCHC domain containing 9 (ZCCHC9) pseudogene
11	42485443	42485725	283	WXC-C3_peak_373	2.77564	3.26978	0	236	Distal Intergenic	11	42214795	42253712	38918	2	ENSG00000255109	ENST00000527757	-231731	AC090458.1	novel transcript
11	44950321	44950596	276	WXC-C3_peak_374	3.22024	4.15047	0.329877	98	Promoter (<=1kb)	11	44937555	44950208	12654	2	ENSG00000175274	ENST00000533937	-113	TP53I11	tumor protein p53 inducible protein 11 [Source:HGNC Symbol;Acc:HGNC:16842]
11	45772784	45773030	247	WXC-C3_peak_375	3.8963	5.45324	1.2032	179	Promoter (1-2kb)	11	45771432	45772358	927	1	ENSG00000205106	ENST00000378779	1352	AC044839.1	novel transcript
11	46391319	46391905	587	WXC-C3_peak_376	3.47529	4.55959	0.615286	234	Distal Intergenic	11	46385098	46386608	1511	2	ENSG00000180720	ENST00000433765	-4711	CHRM4	cholinergic receptor muscarinic 4 [Source:HGNC Symbol;Acc:HGNC:1953]
11	46744167	46744718	552	WXC-C3_peak_377	3.25115	4.5913	0.623804	49	3' UTR	11	46744165	46751382	7218	2	ENSG00000175216	ENST00000525896	6664	CKAP5	cytoskeleton associated protein 5 [Source:HGNC Symbol;Acc:HGNC:28959]
11	47636976	47637270	295	WXC-C3_peak_378	3.11601	3.80627	0.215466	193	Promoter (1-2kb)	11	47618839	47638791	19953	2	ENSG00000109919	ENST00000525649	1521	MTCH2	mitochondrial carrier 2 [Source:HGNC Symbol;Acc:HGNC:17587]
11	47815047	47815294	248	WXC-C3_peak_379	2.86038	3.56233	0.139705	4	Promoter (<=1kb)	11	47815091	47816020	930	2	ENSG00000030066	ENST00000531016	726	NUP160	nucleoporin 160 [Source:HGNC Symbol;Acc:HGNC:18017]
11	47980059	47980499	441	WXC-C3_peak_380	3.47561	4.98069	0.831334	231	Promoter (<=1kb)	11	47980558	48170841	190284	1	ENSG00000149177	ENST00000613246	-59	PTPRJ	protein tyrosine phosphatase, receptor type J [Source:HGNC Symbol;Acc:HGNC:9673]
11	51423245	51423599	355	WXC-C3_peak_381	6.47649	13.2704	8.4545	256	Distal Intergenic	11	50409042	50422316	13275	1	ENSG00000214883	ENST00000532521	1014203	AC024405.1	DEAH (Asp-Glu-Ala-His) box polypeptide 9 (DHX9) pseudogene
11	59142620	59143100	481	WXC-C3_peak_382	3.59249	4.95907	0.813077	136	Promoter (<=1kb)	11	59142748	59155039	12292	1	ENSG00000166801	ENST00000528737	0	FAM111A	family with sequence similarity 111 member A [Source:HGNC Symbol;Acc:HGNC:24725]
11	59550628	59551271	644	WXC-C3_peak_383	3.66617	6.25714	1.86609	26	Distal Intergenic	11	59561146	59566074	4929	2	ENSG00000255008	ENST00000533552	14803	AP000442.1	novel transcript
11	59828406	59828737	332	WXC-C3_peak_384	3.2659	4.22412	0.375347	254	Downstream (<1kb)	11	59831531	59835927	4397	2	ENSG00000134812	ENST00000533067	7190	CBLIF	cobalamin binding intrinsic factor [Source:HGNC Symbol;Acc:HGNC:4268]
11	60841851	60842332	482	WXC-C3_peak_385	19.6382	62.3387	56.5671	209	Promoter (<=1kb)	11	60842113	60851081	8969	1	ENSG00000110104	ENST00000227520	0	CCDC86	coiled-coil domain containing 86 [Source:HGNC Symbol;Acc:HGNC:28359]
11	60904900	60905197	298	WXC-C3_peak_386	3.18683	4.09644	0.288206	48	Promoter (1-2kb)	11	60901499	60906541	5043	2	ENSG00000110107	ENST00000546152	1344	PRPF19	pre-mRNA processing factor 19 [Source:HGNC Symbol;Acc:HGNC:17896]
11	61940166	61940482	317	WXC-C3_peak_387	3.08404	3.92952	0.215466	243	Promoter (2-3kb)	11	61937894	61938000	107	1	ENSG00000200898	ENST00000364028	2272	RNU6-1243P	RNA, U6 small nuclear 1243, pseudogene [Source:HGNC Symbol;Acc:HGNC:48206]
11	62125804	62126246	443	WXC-C3_peak_388	2.65733	3.3712	0.0244124	7	Promoter (1-2kb)	11	62124011	62153169	29159	1	ENSG00000149503	ENST00000394818	1793	INCENP	inner centromere protein [Source:HGNC Symbol;Acc:HGNC:6058]
11	62805099	62805602	504	WXC-C3_peak_389	4.72323	8.24526	3.66857	319	Promoter (<=1kb)	11	62792123	62805470	13348	2	ENSG00000162231	ENST00000531709	0	NXF1	nuclear RNA export factor 1 [Source:HGNC Symbol;Acc:HGNC:8071]
11	63152653	63152921	269	WXC-C3_peak_390	4.66488	7.23464	2.73348	150	Intron (ENST00000525620/ENSG00000184999, intron 1 of 10)	11	63118521	63144221	25701	2	ENSG00000197658	ENST00000326192	-8432	SLC22A24	solute carrier family 22 member 24 [Source:HGNC Symbol;Acc:HGNC:28542]
11	63343723	63343964	242	WXC-C3_peak_391	2.86328	3.25997	0	39	Intron (ENST00000525620/ENSG00000184999, intron 9 of 10)	11	63369789	63409958	40170	1	ENSG00000149742	ENST00000536333	-25825	SLC22A9	solute carrier family 22 member 9 [Source:HGNC Symbol;Acc:HGNC:16261]
11	63611820	63612132	313	WXC-C3_peak_392	3.39245	4.62881	0.631927	112	Promoter (2-3kb)	11	63574850	63614158	39309	2	ENSG00000176485	ENST00000394613	2026	PLA2G16	phospholipase A2 group XVI [Source:HGNC Symbol;Acc:HGNC:17825]
11	63671617	63671916	300	WXC-C3_peak_393	2.35949	3.21134	0	196	Promoter (<=1kb)	11	63629253	63671909	42657	2	ENSG00000184743	ENST00000538786	0	ATL3	atlastin GTPase 3 [Source:HGNC Symbol;Acc:HGNC:24526]
11	63700733	63701070	338	WXC-C3_peak_394	3.32171	4.51096	0.579549	85	Promoter (1-2kb)	11	63698596	63698764	169	2	ENSG00000271100	ENST00000604083	-1969	AP000753.3	ATPase, H+ transporting, lysosomal 56/58kDa, V1 subunit B2, pseudogene
11	63721196	63721528	333	WXC-C3_peak_395	3.08404	3.92952	0.215466	225	Intron (ENST00000341307/ENSG00000133318, intron 1 of 5)	11	63698596	63698764	169	2	ENSG00000271100	ENST00000604083	-22432	AP000753.3	ATPase, H+ transporting, lysosomal 56/58kDa, V1 subunit B2, pseudogene
11	63801945	63802212	268	WXC-C3_peak_396	3.22953	3.98336	0.215466	104	Distal Intergenic	11	63797784	63798071	288	2	ENSG00000264519	ENST00000582123	-3874	RN7SL596P	RNA, 7SL, cytoplasmic 596, pseudogene [Source:HGNC Symbol;Acc:HGNC:46612]
11	63839231	63839546	316	WXC-C3_peak_397	5.18452	9.40087	4.75576	163	Promoter (<=1kb)	11	63839295	63909573	70279	1	ENSG00000072518	ENST00000502399	0	MARK2	microtubule affinity regulating kinase 2 [Source:HGNC Symbol;Acc:HGNC:3332]
11	63938664	63938950	287	WXC-C3_peak_398	5.96045	12.7076	7.91631	140	Promoter (<=1kb)	11	63938959	63957319	18361	1	ENSG00000110583	ENST00000338447	-9	NAA40	N(alpha)-acetyltransferase 40, NatD catalytic subunit [Source:HGNC Symbol;Acc:HGNC:25845]
11	64166329	64166605	277	WXC-C3_peak_399	3.17567	3.89944	0.215466	82	Promoter (<=1kb)	11	63998558	64166113	167556	2	ENSG00000133315	ENST00000255681	-216	MACROD1	MACRO domain containing 1 [Source:HGNC Symbol;Acc:HGNC:29598]
11	64588510	64589253	744	WXC-C3_peak_400	3.22119	3.97037	0.215466	384	Promoter (1-2kb)	11	64590641	64602348	11708	1	ENSG00000197891	ENST00000377567	-1388	SLC22A12	solute carrier family 22 member 12 [Source:HGNC Symbol;Acc:HGNC:17989]
11	64803010	64803264	255	WXC-C3_peak_401	3.04731	3.69871	0.215466	238	Promoter (<=1kb)	11	64784918	64803214	18297	2	ENSG00000168067	ENST00000294066	0	MAP4K2	mitogen-activated protein kinase kinase kinase kinase 2 [Source:HGNC Symbol;Acc:HGNC:6864]
11	64935761	64936102	342	WXC-C3_peak_402	2.71871	3.03952	0	76	Promoter (<=1kb)	11	64934471	64935893	1423	2	ENSG00000149735	ENST00000279168	0	GPHA2	glycoprotein hormone alpha 2 [Source:HGNC Symbol;Acc:HGNC:18054]
11	65084031	65084407	377	WXC-C3_peak_403	7.47496	19.8015	14.7626	181	Promoter (<=1kb)	11	65077453	65084040	6588	2	ENSG00000146670	ENST00000275517	0	CDCA5	cell division cycle associated 5 [Source:HGNC Symbol;Acc:HGNC:14626]
11	65111985	65112694	710	WXC-C3_peak_404	4.12369	6.06928	1.69838	594	Promoter (<=1kb)	11	65111998	65113533	1536	1	ENSG00000149809	ENST00000530750	0	TM7SF2	transmembrane 7 superfamily member 2 [Source:HGNC Symbol;Acc:HGNC:11863]
11	65122051	65122356	306	WXC-C3_peak_405	6.86491	15.2972	10.4017	144	Promoter (<=1kb)	11	65122183	65127356	5174	1	ENSG00000149792	ENST00000524482	0	MRPL49	mitochondrial ribosomal protein L49 [Source:HGNC Symbol;Acc:HGNC:1176]
11	65315255	65315589	335	WXC-C3_peak_406	3.43425	4.69819	0.637955	25	Promoter (<=1kb)	11	65314866	65322417	7552	1	ENSG00000149798	ENST00000279249	389	CDC42EP2	CDC42 effector protein 2 [Source:HGNC Symbol;Acc:HGNC:16263]
11	65497405	65497841	437	WXC-C3_peak_407	11.6722	37.4391	31.9977	158	Promoter (<=1kb)	11	65497688	65506431	8744	1	ENSG00000251562	ENST00000619449	0	MALAT1	metastasis associated lung adenocarcinoma transcript 1 [Source:HGNC Symbol;Acc:HGNC:29665]
11	65888382	65888662	281	WXC-C3_peak_408	3.22024	4.15047	0.329877	92	Promoter (<=1kb)	11	65883921	65888531	4611	2	ENSG00000172500	ENST00000338369	0	FIBP	FGF1 intracellular binding protein [Source:HGNC Symbol;Acc:HGNC:3705]
11	65935324	65935651	328	WXC-C3_peak_409	3.08128	3.75193	0.215466	16	Distal Intergenic	11	65945445	65959963	14519	1	ENSG00000175513	ENST00000532620	-9794	TSGA10IP	testis specific 10 interacting protein [Source:HGNC Symbol;Acc:HGNC:26555]
11	66069881	66070371	491	WXC-C3_peak_410	3.39245	4.62881	0.631927	83	Promoter (<=1kb)	11	66070272	66244744	174473	1	ENSG00000175115	ENST00000320580	0	PACS1	phosphofurin acidic cluster sorting protein 1 [Source:HGNC Symbol;Acc:HGNC:30032]
11	66345030	66345383	354	WXC-C3_peak_411	4.93447	8.62191	4.02104	109	Promoter (<=1kb)	11	66337333	66345119	7787	2	ENSG00000174744	ENST00000425825	0	BRMS1	BRMS1, transcriptional repressor and anoikis regulator [Source:HGNC Symbol;Acc:HGNC:17262]
11	66518494	66518801	308	WXC-C3_peak_412	3.22953	3.98336	0.215466	250	Promoter (<=1kb)	11	66519683	66521302	1620	1	ENSG00000174483	ENST00000532283	-882	BBS1	Bardet-Biedl syndrome 1 [Source:HGNC Symbol;Acc:HGNC:966]
11	66843234	66843727	494	WXC-C3_peak_413	12.5038	35.8225	30.4099	195	Promoter (<=1kb)	11	66843412	66846546	3135	1	ENSG00000173653	ENST00000309657	0	RCE1	Ras converting CAAX endopeptidase 1 [Source:HGNC Symbol;Acc:HGNC:13721]
11	67428301	67428691	391	WXC-C3_peak_414	13.4659	43.9645	38.4289	168	Promoter (<=1kb)	11	67428460	67431582	3123	1	ENSG00000175634	ENST00000530623	0	RPS6KB2	ribosomal protein S6 kinase B2 [Source:HGNC Symbol;Acc:HGNC:10437]
11	67508431	67508785	355	WXC-C3_peak_415	6.02817	11.2576	6.52332	183	Promoter (<=1kb)	11	67506497	67508631	2135	2	ENSG00000167797	ENST00000301488	0	CDK2AP2	cyclin dependent kinase 2 associated protein 2 [Source:HGNC Symbol;Acc:HGNC:30833]
11	68120952	68121578	627	WXC-C3_peak_416	6.30307	11.7345	6.98227	173	Promoter (<=1kb)	11	68052859	68121388	68530	2	ENSG00000110721	ENST00000265689	0	CHKA	choline kinase alpha [Source:HGNC Symbol;Acc:HGNC:1937]
11	68121833	68122095	263	WXC-C3_peak_417	3.76601	5.2423	1.0448	115	Promoter (<=1kb)	11	68122053	68130518	8466	1	ENSG00000255236	ENST00000527519	0	AP002992.1	novel transcript
11	68213204	68214087	884	WXC-C3_peak_418	9.01668	21.3127	16.2334	546	Promoter (<=1kb)	11	68154863	68213296	58434	2	ENSG00000110066	ENST00000304363	0	KMT5B	lysine methyltransferase 5B [Source:HGNC Symbol;Acc:HGNC:24283]
11	68903699	68903940	242	WXC-C3_peak_419	3.25115	4.5913	0.623804	152	Promoter (<=1kb)	11	68903842	68940599	36758	1	ENSG00000132740	ENST00000255078	0	IGHMBP2	immunoglobulin mu DNA binding protein 2 [Source:HGNC Symbol;Acc:HGNC:5542]
11	70176717	70177012	296	WXC-C3_peak_420	3.51506	4.62292	0.631927	229	Intron (ENST00000355303/ENSG00000131620, intron 22 of 25)	11	70169965	70188066	18102	1	ENSG00000131620	ENST00000525494	6752	ANO1	anoctamin 1 [Source:HGNC Symbol;Acc:HGNC:21625]
11	71361208	71361517	310	WXC-C3_peak_421	3.58837	4.73934	0.637955	12	Distal Intergenic	11	71391486	71398306	6821	2	ENSG00000172900	ENST00000640065	36789	AP002387.1	novel actin domain containing pseudogene
11	74358300	74358648	349	WXC-C3_peak_422	3.16356	3.88054	0.215466	107	Intron (ENST00000298198/ENSG00000165434, intron 5 of 13)	11	74354443	74355720	1278	1	ENSG00000212961	ENST00000426371	3857	HNRNPA1P40	heterogeneous nuclear ribonucleoprotein A1 pseudogene 40 [Source:HGNC Symbol;Acc:HGNC:48769]
11	75674356	75674703	348	WXC-C3_peak_423	3.46952	4.75657	0.648741	175	Distal Intergenic	11	75586918	75669120	82203	2	ENSG00000171533	ENST00000304771	-5236	MAP6	microtubule associated protein 6 [Source:HGNC Symbol;Acc:HGNC:6868]
11	78886475	78886742	268	WXC-C3_peak_424	3.22953	3.98336	0.215466	61	Intron (ENST00000278550/ENSG00000149256, intron 9 of 33)	11	78889933	78903886	13954	2	ENSG00000149256	ENST00000533074	17144	TENM4	teneurin transmembrane protein 4 [Source:HGNC Symbol;Acc:HGNC:29945]
11	86753575	86753882	308	WXC-C3_peak_425	3.3859	4.41683	0.50543	94	Intron (ENST00000532979/ENSG00000255250, intron 1 of 4)	11	86727355	86765265	37911	1	ENSG00000255250	ENST00000532979	26220	AP003059.2	novel transcript
11	86800225	86800717	493	WXC-C3_peak_426	3.51987	5.05662	0.898992	139	Promoter (<=1kb)	11	86800521	86952788	152268	1	ENSG00000150687	ENST00000532234	0	PRSS23	serine protease 23 [Source:HGNC Symbol;Acc:HGNC:14370]
11	87225163	87225417	255	WXC-C3_peak_427	3.16356	3.88054	0.215466	200	Intron (ENST00000340353/ENSG00000166575, intron 4 of 13)	11	87258851	87259259	409	2	ENSG00000213287	ENST00000528959	33842	AP001102.1	translocase of outer mitochondrial membrane 22 homolog (yeast) (TOMM22) pseudogene
11	90991187	90991455	269	WXC-C3_peak_428	3.94721	5.53531	1.23772	155	Distal Intergenic	11	90972316	90972521	206	2	ENSG00000280085	ENST00000623482	-18666	AP001002.3	novel transcript
11	91414707	91415019	313	WXC-C3_peak_429	2.98022	3.93307	0.215466	95	Distal Intergenic	11	91382909	91383289	381	1	ENSG00000280093	ENST00000623291	31798	AP002791.1	novel transcript
11	91587841	91588278	438	WXC-C3_peak_430	2.70929	3.31088	0	329	Distal Intergenic	11	91382909	91383289	381	1	ENSG00000280093	ENST00000623291	204932	AP002791.1	novel transcript
11	92175556	92175874	319	WXC-C3_peak_431	3.5791	4.72463	0.637955	130	Distal Intergenic	11	92161106	92161889	784	1	ENSG00000242248	ENST00000497708	14450	RPL7AP57	ribosomal protein L7a pseudogene 57 [Source:HGNC Symbol;Acc:HGNC:36551]
11	102661859	102662119	261	WXC-C3_peak_432	2.8707	3.27125	0	132	Distal Intergenic	11	102681310	102683913	2604	1	ENSG00000281655	ENST00000629499	-19191	AP000851.2	novel transcript
11	110296612	110296925	314	WXC-C3_peak_433	3.22953	3.98336	0.215466	278	Promoter (<=1kb)	11	109864295	110296612	432318	2	ENSG00000137710	ENST00000645527	0	RDX	radixin [Source:HGNC Symbol;Acc:HGNC:9944]
11	118436276	118436530	255	WXC-C3_peak_434	3.58837	4.73934	0.637955	215	Promoter (<=1kb)	11	118436464	118526832	90369	1	ENSG00000118058	ENST00000534358	0	KMT2A	lysine methyltransferase 2A [Source:HGNC Symbol;Acc:HGNC:7132]
11	126268899	126269246	348	WXC-C3_peak_435	6.09944	12.1714	7.40006	154	Promoter (<=1kb)	11	126269055	126276477	7423	1	ENSG00000110074	ENST00000533839	0	FOXRED1	FAD dependent oxidoreductase domain containing 1 [Source:HGNC Symbol;Acc:HGNC:26927]
11	127325421	127325700	280	WXC-C3_peak_436	3.58837	4.73934	0.637955	40	Intron (ENST00000608214/ENSG00000273409, intron 1 of 2)	11	127271062	127337033	65972	1	ENSG00000273409	ENST00000608214	54359	AP003481.1	novel transcript
11	130614523	130614779	257	WXC-C3_peak_437	3.22953	3.98336	0.215466	203	Distal Intergenic	11	130666735	130666803	69	1	ENSG00000274999	ENST00000615217	-51956	MIR8052	microRNA 8052 [Source:HGNC Symbol;Acc:HGNC:50252]
11	130915909	130916441	533	WXC-C3_peak_438	2.86038	3.56233	0.139705	448	Promoter (<=1kb)	11	130878196	130916444	38249	2	ENSG00000120451	ENST00000533318	3	SNX19	sorting nexin 19 [Source:HGNC Symbol;Acc:HGNC:21532]
12	389314	389666	353	WXC-C3_peak_439	3.59249	4.95907	0.813077	129	Promoter (<=1kb)	12	280129	389454	109326	2	ENSG00000073614	ENST00000399788	0	KDM5A	lysine demethylase 5A [Source:HGNC Symbol;Acc:HGNC:9886]
12	438932	439335	404	WXC-C3_peak_440	2.77564	3.26978	0	25	Promoter (<=1kb)	12	438461	442385	3925	1	ENSG00000120647	ENST00000537286	471	CCDC77	coiled-coil domain containing 77 [Source:HGNC Symbol;Acc:HGNC:28203]
12	899069	899325	257	WXC-C3_peak_441	2.73891	3.07039	0	56	Promoter (1-2kb)	12	900473	908201	7729	1	ENSG00000060237	ENST00000537603	-1148	WNK1	WNK lysine deficient protein kinase 1 [Source:HGNC Symbol;Acc:HGNC:14540]
12	1402783	1403216	434	WXC-C3_peak_442	3.58837	4.73934	0.637955	278	Intron (ENST00000543086/ENSG00000082805, intron 15 of 17)	12	1408192	1445055	36864	1	ENSG00000082805	ENST00000539802	-4976	ERC1	ELKS/RAB6-interacting/CAST family member 1 [Source:HGNC Symbol;Acc:HGNC:17072]
12	2017905	2018232	328	WXC-C3_peak_443	3.94721	5.53531	1.23772	102	Promoter (<=1kb)	12	2018213	2020532	2320	1	ENSG00000256837	ENST00000542984	0	CACNA1C-IT1	CACNA1C intronic transcript 1 [Source:HGNC Symbol;Acc:HGNC:41312]
12	2925407	2925660	254	WXC-C3_peak_444	3.73823	5.19714	1.01028	136	Intron (ENST00000540184/ENSG00000078246, intron 4 of 8)	12	2937678	2940338	2661	1	ENSG00000078246	ENST00000541678	-12018	TULP3	tubby like protein 3 [Source:HGNC Symbol;Acc:HGNC:12425]
12	3880635	3880955	321	WXC-C3_peak_445	3.22953	3.98336	0.215466	294	Intron (ENST00000537149/ENSG00000256862, intron 1 of 1)	12	3808861	3873448	64588	2	ENSG00000111224	ENST00000447133	-7187	PARP11	poly(ADP-ribose) polymerase family member 11 [Source:HGNC Symbol;Acc:HGNC:1186]
12	4307265	4307767	503	WXC-C3_peak_446	4.28344	6.33112	1.93358	350	Promoter (<=1kb)	12	4307763	4354549	46787	1	ENSG00000078237	ENST00000635110	0	TIGAR	TP53 induced glycolysis regulatory phosphatase [Source:HGNC Symbol;Acc:HGNC:1185]
12	6663128	6663465	338	WXC-C3_peak_447	3.96463	6.05725	1.687	184	Promoter (<=1kb)	12	6650539	6663142	12604	2	ENSG00000111653	ENST00000619641	0	ING4	inhibitor of growth family member 4 [Source:HGNC Symbol;Acc:HGNC:19423]
12	6828560	6829083	524	WXC-C3_peak_448	3.96463	6.05725	1.687	53	Promoter (<=1kb)	12	6829024	6839846	10823	1	ENSG00000110811	ENST00000536140	0	P3H3	prolyl 3-hydroxylase 3 [Source:HGNC Symbol;Acc:HGNC:19318]
12	6927559	6927894	336	WXC-C3_peak_449	3.92566	5.99014	1.63078	206	Promoter (<=1kb)	12	6927959	6942321	14363	1	ENSG00000111676	ENST00000396684	-65	ATN1	atrophin 1 [Source:HGNC Symbol;Acc:HGNC:3033]
12	6937690	6938233	544	WXC-C3_peak_450	3.96463	6.05725	1.687	460	Promoter (<=1kb)	12	6937698	6938965	1268	1	ENSG00000111676	ENST00000541029	0	ATN1	atrophin 1 [Source:HGNC Symbol;Acc:HGNC:3033]
12	7406542	7406794	253	WXC-C3_peak_451	2.8707	3.27125	0	42	Promoter (2-3kb)	12	7396194	7403880	7687	2	ENSG00000177675	ENST00000545926	-2662	CD163L1	CD163 molecule like 1 [Source:HGNC Symbol;Acc:HGNC:30375]
12	7926347	7926592	246	WXC-C3_peak_452	2.77564	3.26978	0	9	Intron (ENST00000075120/ENSG00000059804, intron 6 of 9)	12	7921071	7923289	2219	2	ENSG00000059804	ENST00000469295	-3058	SLC2A3	solute carrier family 2 member 3 [Source:HGNC Symbol;Acc:HGNC:11007]
12	8116146	8116441	296	WXC-C3_peak_453	3.08404	3.92952	0.215466	133	Intron (ENST00000639368/ENSG00000284697, intron 3 of 3)	12	8123632	8138607	14976	1	ENSG00000111729	ENST00000229332	-7191	CLEC4A	C-type lectin domain family 4 member A [Source:HGNC Symbol;Acc:HGNC:13257]
12	8797144	8797406	263	WXC-C3_peak_454	2.8707	3.27125	0	61	Intron (ENST00000537288/ENSG00000256661, intron 1 of 1)	12	8788274	8795789	7516	1	ENSG00000249790	ENST00000514568	8870	AC092490.1	novel transcript
12	10104152	10104428	277	WXC-C3_peak_455	2.98022	3.93307	0.215466	173	Intron (ENST00000414501/ENSG00000150048, intron 1 of 2)	12	10081269	10099028	17760	2	ENSG00000150048	ENST00000544104	-5124	CLEC1A	C-type lectin domain family 1 member A [Source:HGNC Symbol;Acc:HGNC:24355]
12	10323791	10324054	264	WXC-C3_peak_456	3.58837	4.73934	0.637955	208	3' UTR	12	10313494	10315637	2144	1	ENSG00000134539	ENST00000539792	10297	KLRD1	killer cell lectin like receptor D1 [Source:HGNC Symbol;Acc:HGNC:6378]
12	10397672	10397936	265	WXC-C3_peak_457	3.8242	5.57205	1.27187	164	Exon (ENST00000500682/ENSG00000245648, exon 4 of 4)	12	10373185	10391874	18690	2	ENSG00000213809	ENST00000396451	-5798	KLRK1	killer cell lectin like receptor K1 [Source:HGNC Symbol;Acc:HGNC:18788]
12	10613337	10613734	398	WXC-C3_peak_458	9.16146	26.5631	21.3509	194	Promoter (<=1kb)	12	10604193	10613609	9417	2	ENSG00000111196	ENST00000320756	0	MAGOHB	mago homolog B, exon junction complex subunit [Source:HGNC Symbol;Acc:HGNC:25504]
12	11923617	11923934	318	WXC-C3_peak_459	3.43641	4.49757	0.567751	235	Distal Intergenic	12	11885937	11891610	5674	1	ENSG00000139083	ENST00000266427	37680	ETV6	ETS variant 6 [Source:HGNC Symbol;Acc:HGNC:3495]
12	15322824	15323103	280	WXC-C3_peak_460	3.47529	4.55959	0.615286	245	Promoter (<=1kb)	12	15322777	15410766	87990	1	ENSG00000151490	ENST00000545023	47	PTPRO	protein tyrosine phosphatase, receptor type O [Source:HGNC Symbol;Acc:HGNC:9678]
12	17632565	17632860	296	WXC-C3_peak_461	3.5791	4.72463	0.637955	222	Distal Intergenic	12	17673299	17673394	96	1	ENSG00000283665	ENST00000637126	-40439	MIR3974	microRNA 3974 [Source:HGNC Symbol;Acc:HGNC:41672]
12	19364417	19364812	396	WXC-C3_peak_462	3.94721	5.53531	1.23772	111	Intron (ENST00000429027/ENSG00000052126, intron 29 of 31)	12	19404045	19493829	89785	1	ENSG00000139154	ENST00000538425	-39233	AEBP2	AE binding protein 2 [Source:HGNC Symbol;Acc:HGNC:24051]
12	20234241	20234593	353	WXC-C3_peak_463	3.19789	4.11434	0.302021	257	Distal Intergenic	12	20120980	20129813	8834	2	ENSG00000256499	ENST00000543778	-104428	LINC02468	long intergenic non-protein coding RNA 2468 [Source:HGNC Symbol;Acc:HGNC:53406]
12	21599694	21599989	296	WXC-C3_peak_464	2.77564	3.26978	0	145	Intron (ENST00000261195/ENSG00000111713, intron 1 of 15)	12	21536189	21604847	68659	2	ENSG00000111713	ENST00000261195	4858	GYS2	glycogen synthase 2 [Source:HGNC Symbol;Acc:HGNC:4707]
12	22024371	22024685	315	WXC-C3_peak_465	3.15154	3.86177	0.215466	51	Distal Intergenic	12	22008348	22008880	533	1	ENSG00000255627	ENST00000541534	16023	AC092862.1	thioesterase superfamily member 4 (THEM4) pseudogene
12	22333957	22334206	250	WXC-C3_peak_466	2.93322	3.68255	0.215466	37	Promoter (<=1kb)	12	22248826	22334163	85338	2	ENSG00000111728	ENST00000541868	0	ST8SIA1	ST8 alpha-N-acetyl-neuraminide alpha-2,8-sialyltransferase 1 [Source:HGNC Symbol;Acc:HGNC:10869]
12	22477933	22478240	308	WXC-C3_peak_467	4.83037	8.12026	3.5576	136	Promoter (<=1kb)	12	22470897	22477338	6442	2	ENSG00000111731	ENST00000537643	-595	C2CD5	C2 calcium dependent domain containing 5 [Source:HGNC Symbol;Acc:HGNC:29062]
12	24917251	24917506	256	WXC-C3_peak_468	3.39245	4.62881	0.631927	64	Intron (ENST00000261192/ENSG00000060982, intron 1 of 10)	12	24817481	24903075	85595	2	ENSG00000060982	ENST00000539282	-14176	BCAT1	branched chain amino acid transaminase 1 [Source:HGNC Symbol;Acc:HGNC:976]
12	25385753	25386204	452	WXC-C3_peak_469	3.39245	4.62881	0.631927	303	Promoter (<=1kb)	12	25385670	25386241	572	2	ENSG00000278743	ENST00000622671	37	AC087239.1	novel transcript
12	27780091	27780539	449	WXC-C3_peak_470	3.67181	5.31538	1.09211	347	Promoter (<=1kb)	12	27780233	27803040	22808	1	ENSG00000087448	ENST00000381271	0	KLHL42	kelch like family member 42 [Source:HGNC Symbol;Acc:HGNC:29252]
12	28734437	28734763	327	WXC-C3_peak_471	3.54209	4.66588	0.637955	72	Distal Intergenic	12	28821975	28825831	3857	2	ENSG00000256513	ENST00000537327	91068	AC022081.1	novel transcript
12	29353719	29353982	264	WXC-C3_peak_472	3.5791	4.72463	0.637955	141	Intron (ENST00000360150/ENSG00000087502, intron 8 of 13)	12	29343245	29350068	6824	2	ENSG00000087502	ENST00000546509	-3651	ERGIC2	ERGIC and golgi 2 [Source:HGNC Symbol;Acc:HGNC:30208]
12	29983587	29983842	256	WXC-C3_peak_473	2.8387	3.36989	0.0244124	3	Distal Intergenic	12	30169881	30170091	211	2	ENSG00000276431	ENST00000618803	186249	AC023511.2	transmembrane and tetratricopeptide repeat containing 1 (TMTC1) pseudogene
12	30754777	30755191	415	WXC-C3_peak_474	2.8989	3.96431	0.215466	288	Promoter (<=1kb)	12	30716623	30754951	38329	2	ENSG00000110888	ENST00000537108	0	CAPRIN2	caprin family member 2 [Source:HGNC Symbol;Acc:HGNC:21259]
12	31323801	31324281	481	WXC-C3_peak_475	3.52208	5.28293	1.06789	335	Promoter (<=1kb)	12	31282062	31324162	42101	2	ENSG00000139146	ENST00000454658	0	SINHCAF	SIN3-HDAC complex associated factor [Source:HGNC Symbol;Acc:HGNC:30702]
12	31589952	31591214	1263	WXC-C3_peak_476	3.96463	6.05725	1.687	131	Promoter (<=1kb)	12	31382226	31591136	208911	2	ENSG00000170456	ENST00000389082	0	DENND5B	DENN domain containing 5B [Source:HGNC Symbol;Acc:HGNC:28338]
12	31959505	31959798	294	WXC-C3_peak_477	3.52208	5.28293	1.06789	87	Promoter (<=1kb)	12	31959663	31970246	10584	1	ENSG00000174718	ENST00000535606	0	RESF1	retroelement silencing factor 1 [Source:HGNC Symbol;Acc:HGNC:25559]
12	32399455	32400062	608	WXC-C3_peak_478	4.66488	7.23464	2.73348	166	Promoter (<=1kb)	12	32399529	32640533	241005	1	ENSG00000139132	ENST00000534526	0	FGD4	FYVE, RhoGEF and PH domain containing 4 [Source:HGNC Symbol;Acc:HGNC:19125]
12	32442206	32442516	311	WXC-C3_peak_479	3.94721	5.53531	1.23772	112	Intron (ENST00000534526/ENSG00000139132, intron 1 of 16)	12	32477382	32477471	90	2	ENSG00000253063	ENST00000517254	34955	RNU6-494P	RNA, U6 small nuclear 494, pseudogene [Source:HGNC Symbol;Acc:HGNC:47457]
12	32954290	32954592	303	WXC-C3_peak_480	3.47529	4.55959	0.615286	97	Distal Intergenic	12	32985838	32987070	1233	1	ENSG00000257316	ENST00000553060	-31246	AC087311.1	argininosuccinate synthase 1 (ASS1) pseudogene
12	42325965	42326243	279	WXC-C3_peak_481	5.41859	10.8974	6.18022	175	Promoter (<=1kb)	12	42326145	42441950	115806	1	ENSG00000134283	ENST00000395580	0	PPHLN1	periphilin 1 [Source:HGNC Symbol;Acc:HGNC:19369]
12	42969130	42969430	301	WXC-C3_peak_482	2.97105	3.74474	0.215466	100	Distal Intergenic	12	42966122	42967353	1232	1	ENSG00000257849	ENST00000553006	3008	AC012038.2	novel transcript
12	43805869	43806556	688	WXC-C3_peak_483	7.18498	14.9915	10.1114	477	Promoter (<=1kb)	12	43793723	43806287	12565	2	ENSG00000151239	ENST00000552521	0	TWF1	twinfilin actin binding protein 1 [Source:HGNC Symbol;Acc:HGNC:9620]
12	45471937	45472241	305	WXC-C3_peak_484	2.93931	3.52891	0.120475	34	Distal Intergenic	12	45444766	45445438	673	1	ENSG00000257368	ENST00000546680	27171	AC063924.1	mesoderm development candidate 2 (MESDC2) pseudogene
12	45991870	45992173	304	WXC-C3_peak_485	2.87837	3.75756	0.215466	112	Promoter (<=1kb)	12	45926716	45992120	65405	2	ENSG00000139218	ENST00000547018	0	SCAF11	SR-related CTD associated factor 11 [Source:HGNC Symbol;Acc:HGNC:10784]
12	49967401	49967765	365	WXC-C3_peak_486	3.2659	4.22412	0.375347	169	Promoter (<=1kb)	12	49967239	49975695	8457	1	ENSG00000086159	ENST00000551733	162	AQP6	aquaporin 6 [Source:HGNC Symbol;Acc:HGNC:639]
12	50576869	50577150	282	WXC-C3_peak_487	3.02508	3.66383	0.210585	244	Intron (ENST00000549620/ENSG00000066084, intron 1 of 7)	12	50633273	50633376	104	1	ENSG00000207136	ENST00000384407	-56123	RNU6-769P	RNA, U6 small nuclear 769, pseudogene [Source:HGNC Symbol;Acc:HGNC:47732]
12	50764320	50764809	490	WXC-C3_peak_488	3.55469	4.89699	0.76754	59	Promoter (<=1kb)	12	50764480	50820010	55531	1	ENSG00000123268	ENST00000551831	0	ATF1	activating transcription factor 1 [Source:HGNC Symbol;Acc:HGNC:783]
12	50935488	50935777	290	WXC-C3_peak_489	4.92109	7.96154	3.41044	127	Promoter (<=1kb)	12	50934942	50935464	523	2	ENSG00000274156	ENST00000614647	-24	AC008121.2	novel transcript
12	51082772	51083160	389	WXC-C3_peak_490	2.65241	3.36251	0.0244124	384	Promoter (<=1kb)	12	51073975	51083110	9136	2	ENSG00000110925	ENST00000552899	0	CSRNP2	cysteine and serine rich nuclear protein 2 [Source:HGNC Symbol;Acc:HGNC:16006]
12	51804430	51804888	459	WXC-C3_peak_491	3.22953	3.98336	0.215466	246	Intron (ENST00000354534/ENSG00000196876, intron 26 of 26)	12	51809705	51810600	896	2	ENSG00000260122	ENST00000565518	5712	AC068987.2	novel transcript
12	52009626	52010028	403	WXC-C3_peak_492	3.58837	4.73934	0.637955	41	Promoter (<=1kb)	12	52009188	52015889	6702	1	ENSG00000161835	ENST00000552963	438	GRASP	general receptor for phosphoinositides 1 associated scaffold protein [Source:HGNC Symbol;Acc:HGNC:18707]
12	53908170	53908475	306	WXC-C3_peak_493	3.82282	5.33445	1.10976	98	Distal Intergenic	12	53938831	53946544	7714	1	ENSG00000123364	ENST00000243056	-30356	HOXC13	homeobox C13 [Source:HGNC Symbol;Acc:HGNC:5125]
12	55729126	55729373	248	WXC-C3_peak_494	3.54255	5.31937	1.09595	220	Promoter (<=1kb)	12	55725487	55729220	3734	2	ENSG00000135404	ENST00000257857	0	CD63	CD63 molecule [Source:HGNC Symbol;Acc:HGNC:1692]
12	56299804	56300104	301	WXC-C3_peak_495	3.14004	4.39572	0.497883	53	Promoter (<=1kb)	12	56276152	56300006	23855	2	ENSG00000062485	ENST00000551936	0	CS	citrate synthase [Source:HGNC Symbol;Acc:HGNC:2422]
12	56752437	56752696	260	WXC-C3_peak_496	3.6311	5.02233	0.868077	133	Promoter (<=1kb)	12	56752449	56787790	35342	1	ENSG00000025423	ENST00000554643	0	HSD17B6	hydroxysteroid 17-beta dehydrogenase 6 [Source:HGNC Symbol;Acc:HGNC:23316]
12	57020555	57020833	279	WXC-C3_peak_497	3.58837	4.73934	0.637955	212	Intron (ENST00000415231/ENSG00000166863, intron 1 of 6)	12	57010000	57016538	6539	2	ENSG00000166863	ENST00000357616	-4017	TAC3	tachykinin 3 [Source:HGNC Symbol;Acc:HGNC:11521]
12	57738579	57738903	325	WXC-C3_peak_498	3.08404	3.92952	0.215466	131	Promoter (<=1kb)	12	57726552	57738246	11695	2	ENSG00000135439	ENST00000547588	-333	AGAP2	ArfGAP with GTPase domain, ankyrin repeat and PH domain 2 [Source:HGNC Symbol;Acc:HGNC:16921]
12	58036330	58036606	277	WXC-C3_peak_499	2.70872	3.02425	0	239	Distal Intergenic	12	58087892	58093362	5471	1	ENSG00000257541	ENST00000548215	-51286	LINC02403	long intergenic non-protein coding RNA 2403 [Source:HGNC Symbol;Acc:HGNC:53330]
12	60562485	60562741	257	WXC-C3_peak_500	3.08404	3.92952	0.215466	212	Distal Intergenic	12	60418983	60419293	311	1	ENSG00000257865	ENST00000546569	143502	AC090022.1	X antigen family, member 5 (XAGE5) pseudogene
12	63427659	63427982	324	WXC-C3_peak_501	2.74913	3.08599	0	46	Distal Intergenic	12	63292625	63360037	67413	2	ENSG00000258117	ENST00000551729	-67622	AC026116.1	novel transcript
12	64404254	64404780	527	WXC-C3_peak_502	3.35469	4.56598	0.615295	419	Promoter (<=1kb)	12	64404392	64451125	46734	1	ENSG00000184575	ENST00000332707	0	XPOT	exportin for tRNA [Source:HGNC Symbol;Acc:HGNC:12826]
12	65037764	65038016	253	WXC-C3_peak_503	3.22953	3.98336	0.215466	124	Intron (ENST00000360528/ENSG00000198671, intron 2 of 2)	12	65017468	65054124	36657	1	ENSG00000198671	ENST00000360528	20296	AC135895.1	novel transcript, antisense to WIF1
12	65169463	65169779	317	WXC-C3_peak_504	2.58116	3.52578	0.120475	8	Promoter (<=1kb)	12	65169583	65210945	41363	1	ENSG00000174106	ENST00000541171	0	LEMD3	LEM domain containing 3 [Source:HGNC Symbol;Acc:HGNC:28887]
12	65252612	65252954	343	WXC-C3_peak_505	3.22953	3.98336	0.215466	62	Distal Intergenic	12	65245550	65246390	841	1	ENSG00000174106	ENST00000545026	7062	LEMD3	LEM domain containing 3 [Source:HGNC Symbol;Acc:HGNC:28887]
12	66212635	66213092	458	WXC-C3_peak_506	3.58837	4.73934	0.637955	66	Intron (ENST00000261233/ENSG00000090376, intron 5 of 11)	12	66234079	66235234	1156	2	ENSG00000225422	ENST00000417216	22142	RBMS1P1	RNA binding motif single stranded interacting protein 1 pseudogene 1 [Source:HGNC Symbol;Acc:HGNC:9908]
12	67990696	67990953	258	WXC-C3_peak_507	3.72449	5.17479	0.990777	117	Promoter (1-2kb)	12	67989529	68234686	245158	1	ENSG00000255733	ENST00000536914	1167	IFNG-AS1	IFNG antisense RNA 1 [Source:HGNC Symbol;Acc:HGNC:43910]
12	68610916	68611351	436	WXC-C3_peak_508	4.1286	6.33757	1.93952	41	Promoter (<=1kb)	12	68610918	68657150	46233	1	ENSG00000127314	ENST00000538980	0	RAP1B	RAP1B, member of RAS oncogene family [Source:HGNC Symbol;Acc:HGNC:9857]
12	69470296	69470670	375	WXC-C3_peak_509	3.15411	4.04341	0.25201	284	Promoter (<=1kb)	12	69470349	69570372	100024	1	ENSG00000166225	ENST00000547219	0	FRS2	fibroblast growth factor receptor substrate 2 [Source:HGNC Symbol;Acc:HGNC:16971]
12	69550982	69551224	243	WXC-C3_peak_510	3.08128	3.75193	0.215466	210	Intron (ENST00000547219/ENSG00000166225, intron 4 of 6)	12	69557789	69579789	22001	1	ENSG00000166225	ENST00000397997	-6565	FRS2	fibroblast growth factor receptor substrate 2 [Source:HGNC Symbol;Acc:HGNC:16971]
12	73342634	73342892	259	WXC-C3_peak_511	2.77564	3.26978	0	149	Distal Intergenic	12	73203815	73206835	3021	2	ENSG00000257682	ENST00000548029	-135799	AC090503.1	novel transcript
12	76559527	76559851	325	WXC-C3_peak_512	5.14766	10.0232	5.34163	193	Promoter (<=1kb)	12	76351797	76559535	207739	2	ENSG00000091039	ENST00000393249	0	OSBPL8	oxysterol binding protein like 8 [Source:HGNC Symbol;Acc:HGNC:16396]
12	76764055	76764319	265	WXC-C3_peak_513	2.86328	3.25997	0	97	Promoter (<=1kb)	12	76764103	76827016	62914	1	ENSG00000186908	ENST00000546778	0	ZDHHC17	zinc finger DHHC-type containing 17 [Source:HGNC Symbol;Acc:HGNC:18412]
12	77473192	77473491	300	WXC-C3_peak_514	3.37351	4.39698	0.497883	255	Intron (ENST00000550042/ENSG00000067798, intron 1 of 8)	12	77379820	77390864	11045	1	ENSG00000257835	ENST00000552736	93372	AC073591.1	novel transcript
12	79209837	79210148	312	WXC-C3_peak_515	2.86328	3.25997	0	226	Intron (ENST00000393240/ENSG00000067715, intron 4 of 11)	12	79291799	79353542	61744	1	ENSG00000067715	ENST00000549559	-81651	SYT1	synaptotagmin 1 [Source:HGNC Symbol;Acc:HGNC:11509]
12	82358234	82358571	338	WXC-C3_peak_516	10.1261	37.0024	31.5711	218	Promoter (<=1kb)	12	82358528	82388902	30375	1	ENSG00000127720	ENST00000548569	0	METTL25	methyltransferase like 25 [Source:HGNC Symbol;Acc:HGNC:26228]
12	82524333	82524599	267	WXC-C3_peak_517	3.39245	4.62881	0.631927	94	Distal Intergenic	12	82512677	82515817	3141	1	ENSG00000257431	ENST00000548575	11656	AC089998.1	novel transcript
12	84859444	84859690	247	WXC-C3_peak_518	3.96463	6.05725	1.687	173	3' UTR	12	84861603	84867833	6231	2	ENSG00000072041	ENST00000548267	8143	SLC6A15	solute carrier family 6 member 15 [Source:HGNC Symbol;Acc:HGNC:13621]
12	84884353	84884744	392	WXC-C3_peak_519	3.46223	4.53878	0.602026	366	Intron (ENST00000266682/ENSG00000072041, intron 4 of 11)	12	84870562	84874528	3967	2	ENSG00000072041	ENST00000551818	-9825	SLC6A15	solute carrier family 6 member 15 [Source:HGNC Symbol;Acc:HGNC:13621]
12	85415408	85415667	260	WXC-C3_peak_520	2.70872	3.02425	0	243	Distal Intergenic	12	85318060	85342912	24853	1	ENSG00000258815	ENST00000555596	97348	AC131532.1	novel transcript
12	86498609	86498853	245	WXC-C3_peak_521	3.22119	3.97037	0.215466	240	Intron (ENST00000621808/ENSG00000182050, intron 2 of 8)	12	86002352	86601304	598953	2	ENSG00000182050	ENST00000602941	102451	MGAT4C	MGAT4 family member C [Source:HGNC Symbol;Acc:HGNC:30871]
12	87100049	87100295	247	WXC-C3_peak_522	3.22953	3.98336	0.215466	82	Distal Intergenic	12	87041916	87042423	508	1	ENSG00000280049	ENST00000624306	58133	AC079597.1	novel transcript
12	87428665	87429066	402	WXC-C3_peak_523	3.0803	3.92342	0.215466	25	Distal Intergenic	12	87169985	87170429	445	2	ENSG00000242850	ENST00000480924	-258236	RPL23AP68	ribosomal protein L23a pseudogene 68 [Source:HGNC Symbol;Acc:HGNC:35489]
12	90572398	90572722	325	WXC-C3_peak_524	3.94721	5.53531	1.23772	244	Distal Intergenic	12	90576495	90818303	241809	1	ENSG00000286021	ENST00000652014	-3773	AC084365.2	novel transcript
12	93059302	93059553	252	WXC-C3_peak_525	3.43641	4.49757	0.567751	161	Intron (ENST00000550324/ENSG00000257322, intron 1 of 2)	12	93035261	93035744	484	1	ENSG00000270506	ENST00000605469	24041	AC021646.1	developmental pluripotency associated 3 (DPPA3) pseudogene
12	94051704	94051986	283	WXC-C3_peak_526	3.22953	3.98336	0.215466	185	Distal Intergenic	12	94008739	94009047	309	2	ENSG00000223126	ENST00000411194	-42657	RN7SKP263	RNA, 7SK small nuclear pseudogene 263 [Source:HGNC Symbol;Acc:HGNC:45987]
12	95469897	95470357	461	WXC-C3_peak_527	3.22953	3.98336	0.215466	248	Promoter (2-3kb)	12	95467397	95467861	465	2	ENSG00000241556	ENST00000478358	-2036	AC018475.1	ribosomal protein L29 (RPL29) pseudogene
12	95790713	95791018	306	WXC-C3_peak_528	3.70699	5.60986	1.30474	101	Promoter (<=1kb)	12	95657807	95790764	132958	2	ENSG00000074527	ENST00000343702	0	NTN4	netrin 4 [Source:HGNC Symbol;Acc:HGNC:13658]
12	96399549	96399791	243	WXC-C3_peak_529	3.2659	4.22412	0.375347	133	Promoter (<=1kb)	12	96311112	96399404	88293	2	ENSG00000059758	ENST00000552496	-145	CDK17	cyclin dependent kinase 17 [Source:HGNC Symbol;Acc:HGNC:8750]
12	99331342	99331857	516	WXC-C3_peak_530	3.5791	4.72463	0.637955	133	Intron (ENST00000547776/ENSG00000185046, intron 12 of 25)	12	99246436	99343790	97355	2	ENSG00000185046	ENST00000550833	11933	ANKS1B	ankyrin repeat and sterile alpha motif domain containing 1B [Source:HGNC Symbol;Acc:HGNC:24600]
12	99429194	99429446	253	WXC-C3_peak_531	3.41097	4.45693	0.535275	105	Intron (ENST00000547776/ENSG00000185046, intron 11 of 25)	12	99246484	99386297	139814	2	ENSG00000185046	ENST00000550157	-42897	ANKS1B	ankyrin repeat and sterile alpha motif domain containing 1B [Source:HGNC Symbol;Acc:HGNC:24600]
12	100814990	100815274	285	WXC-C3_peak_532	3.70085	5.36449	1.12879	89	Intron (ENST00000549155/ENSG00000151572, intron 3 of 10)	12	100794807	101128641	333835	1	ENSG00000151572	ENST00000392979	20183	ANO4	anoctamin 4 [Source:HGNC Symbol;Acc:HGNC:23837]
12	101734696	101735012	317	WXC-C3_peak_533	3.74646	5.44144	1.19279	131	Exon (ENST00000266743/ENSG00000139351, exon 5 of 9)	12	101728648	101731666	3019	2	ENSG00000139351	ENST00000478238	-3030	SYCP3	synaptonemal complex protein 3 [Source:HGNC Symbol;Acc:HGNC:18130]
12	102176591	102176909	319	WXC-C3_peak_534	3.93701	5.51889	1.23772	204	Intron (ENST00000541394/ENSG00000185480, intron 8 of 11)	12	102197585	102402596	205012	1	ENSG00000281344	ENST00000626826	-20676	HELLPAR	HELLP associated long non-coding RNA [Source:HGNC Symbol;Acc:HGNC:43984]
12	103447830	103448167	338	WXC-C3_peak_535	3.56953	4.70945	0.637955	69	Intron (ENST00000547347/ENSG00000179088, intron 2 of 10)	12	103269820	103441595	171776	2	ENSG00000179088	ENST00000552977	-6235	C12orf42	chromosome 12 open reading frame 42 [Source:HGNC Symbol;Acc:HGNC:24729]
12	103901385	103901662	278	WXC-C3_peak_536	3.58837	4.73934	0.637955	123	Intron (ENST00000551270/ENSG00000214198, intron 3 of 14)	12	103892994	103906272	13279	2	ENSG00000214198	ENST00000552065	4610	TTC41P	tetratricopeptide repeat domain 41, pseudogene [Source:HGNC Symbol;Acc:HGNC:49210]
12	105330829	105331093	265	WXC-C3_peak_537	3.09063	3.94025	0.215466	39	Promoter (<=1kb)	12	105330853	105366464	35612	1	ENSG00000235162	ENST00000546866	0	C12orf75	chromosome 12 open reading frame 75 [Source:HGNC Symbol;Acc:HGNC:35164]
12	105699984	105700239	256	WXC-C3_peak_538	3.58837	4.73934	0.637955	57	Distal Intergenic	12	105704203	105744062	39860	1	ENSG00000257859	ENST00000548557	-3964	CASC18	cancer susceptibility 18 [Source:HGNC Symbol;Acc:HGNC:49463]
12	106501770	106502083	314	WXC-C3_peak_539	3.46952	4.75657	0.648741	120	Intron (ENST00000228347/ENSG00000013503, intron 26 of 27)	12	106582907	106762802	179896	1	ENSG00000111783	ENST00000392842	-80824	RFX4	regulatory factor X4 [Source:HGNC Symbol;Acc:HGNC:9985]
12	106545327	106545577	251	WXC-C3_peak_540	3.04731	3.69871	0.215466	79	Intron (ENST00000551505/ENSG00000257545, intron 1 of 2)	12	106582907	106762802	179896	1	ENSG00000111783	ENST00000392842	-37330	RFX4	regulatory factor X4 [Source:HGNC Symbol;Acc:HGNC:9985]
12	107201168	107201416	249	WXC-C3_peak_541	2.75942	3.1017	0	143	Distal Intergenic	12	107271394	107271846	453	1	ENSG00000257444	ENST00000552169	-69978	SETP7	SET pseudogene 7 [Source:HGNC Symbol;Acc:HGNC:42926]
12	107607235	107607499	265	WXC-C3_peak_542	3.18788	3.91847	0.215466	134	Intron (ENST00000420571/ENSG00000151136, intron 4 of 14)	12	107610034	107617721	7688	2	ENSG00000257579	ENST00000548473	10222	AC007540.1	novel transcript, antisense to BTBD11
12	107685542	107685902	361	WXC-C3_peak_543	6.15507	16.8236	11.8806	194	Promoter (<=1kb)	12	107685799	107713162	27364	1	ENSG00000136045	ENST00000412830	0	PWP1	PWP1 homolog, endonuclein [Source:HGNC Symbol;Acc:HGNC:17015]
12	107974466	107974803	338	WXC-C3_peak_544	2.8707	3.27125	0	48	Distal Intergenic	12	107910403	107912620	2218	2	ENSG00000257129	ENST00000547829	-61846	AC126177.1	POM121 membrane glycoprotein (POM121) pseudogene
12	107990874	107991235	362	WXC-C3_peak_545	3.09277	3.76992	0.215466	205	Distal Intergenic	12	107910403	107912620	2218	2	ENSG00000257129	ENST00000547829	-78254	AC126177.1	POM121 membrane glycoprotein (POM121) pseudogene
12	108562455	108562737	283	WXC-C3_peak_546	4.80301	8.70792	4.10264	130	Promoter (<=1kb)	12	108562582	108569341	6760	1	ENSG00000136003	ENST00000545932	0	ISCU	iron-sulfur cluster assembly enzyme [Source:HGNC Symbol;Acc:HGNC:29882]
12	109805181	109805466	286	WXC-C3_peak_547	3.51506	4.62292	0.631927	43	Intron (ENST00000418703/ENSG00000111199, intron 2 of 14)	12	109783621	109814796	31176	2	ENSG00000111199	ENST00000536838	9330	TRPV4	transient receptor potential cation channel subfamily V member 4 [Source:HGNC Symbol;Acc:HGNC:18083]
12	110937070	110937330	261	WXC-C3_peak_548	3.04731	3.69871	0.215466	239	Promoter (<=1kb)	12	110936607	110956832	20226	1	ENSG00000185847	ENST00000547607	463	LINC01405	long intergenic non-protein coding RNA 1405 [Source:HGNC Symbol;Acc:HGNC:50688]
12	111034527	111034835	309	WXC-C3_peak_549	4.28344	6.33112	1.93358	124	Promoter (<=1kb)	12	111034165	111350554	316390	1	ENSG00000111249	ENST00000261726	362	CUX2	cut like homeobox 2 [Source:HGNC Symbol;Acc:HGNC:19347]
12	111599285	111599609	325	WXC-C3_peak_550	4.14124	8.01623	3.46057	155	Promoter (<=1kb)	12	111452214	111599350	147137	2	ENSG00000204842	ENST00000608853	0	ATXN2	ataxin 2 [Source:HGNC Symbol;Acc:HGNC:10555]
12	111766851	111767145	295	WXC-C3_peak_551	4.04496	6.19497	1.80948	133	Promoter (<=1kb)	12	111766887	111809638	42752	1	ENSG00000111275	ENST00000416293	0	ALDH2	aldehyde dehydrogenase 2 family member [Source:HGNC Symbol;Acc:HGNC:404]
12	111841861	111842275	415	WXC-C3_peak_552	17.6884	58.5947	52.8645	135	Promoter (<=1kb)	12	111842228	111902222	59995	1	ENSG00000089022	ENST00000550735	0	MAPKAPK5	mitogen-activated protein kinase-activated protein kinase 5 [Source:HGNC Symbol;Acc:HGNC:6889]
12	112418651	112419124	474	WXC-C3_peak_553	14.7676	69.8939	64.0637	222	Promoter (<=1kb)	12	112406866	112418838	11973	2	ENSG00000089009	ENST00000551291	0	RPL6	ribosomal protein L6 [Source:HGNC Symbol;Acc:HGNC:10362]
12	112900411	112900743	333	WXC-C3_peak_554	3.10435	3.78803	0.215466	96	Distal Intergenic	12	112895413	112898537	3125	1	ENSG00000089169	ENST00000549324	4998	RPH3A	rabphilin 3A [Source:HGNC Symbol;Acc:HGNC:17056]
12	113018611	113018870	260	WXC-C3_peak_555	2.77564	3.26978	0	0	Promoter (<=1kb)	12	112907628	113017751	110124	2	ENSG00000257452	ENST00000552784	-860	AC004551.1	novel transcript, antisense to OAS1, OAS2 and OAS3
12	113358585	113358829	245	WXC-C3_peak_556	3.05169	4.05532	0.25916	198	Promoter (<=1kb)	12	113358587	113391629	33043	1	ENSG00000151176	ENST00000280800	0	PLBD2	phospholipase B domain containing 2 [Source:HGNC Symbol;Acc:HGNC:27283]
12	113987377	113987656	280	WXC-C3_peak_557	3.08404	3.92952	0.215466	111	Distal Intergenic	12	113822057	113966325	144269	2	ENSG00000122965	ENST00000261741	-21052	RBM19	RNA binding motif protein 19 [Source:HGNC Symbol;Acc:HGNC:29098]
12	116143423	116143895	473	WXC-C3_peak_558	3.00007	3.79233	0.215466	5	Intron (ENST00000281928/ENSG00000123066, intron 2 of 30)	12	116148560	116148654	95	2	ENSG00000207967	ENST00000385232	4759	MIR620	microRNA 620 [Source:HGNC Symbol;Acc:HGNC:32876]
12	116819088	116819656	569	WXC-C3_peak_559	10.9552	37.7681	32.3218	312	Intron (ENST00000257575/ENSG00000135119, intron 7 of 10)	12	116835997	116852945	16949	1	ENSG00000135119	ENST00000551251	-16341	RNFT2	ring finger protein, transmembrane 2 [Source:HGNC Symbol;Acc:HGNC:25905]
12	116910574	116911145	572	WXC-C3_peak_560	2.86038	3.56233	0.139705	424	Promoter (<=1kb)	12	116910950	117031148	120199	1	ENSG00000174989	ENST00000652555	0	FBXW8	F-box and WD repeat domain containing 8 [Source:HGNC Symbol;Acc:HGNC:13597]
12	117009310	117009653	344	WXC-C3_peak_561	3.22953	3.98336	0.215466	104	Intron (ENST00000652555/ENSG00000174989, intron 7 of 10)	12	117002463	117003152	690	1	ENSG00000277840	ENST00000614934	6847	AC026368.1	novel transcript, sense intronic to FBXW8
12	118103662	118103941	280	WXC-C3_peak_562	3.39839	4.43681	0.520036	46	Promoter (<=1kb)	12	118079399	118103904	24506	2	ENSG00000176834	ENST00000538357	0	VSIG10	V-set and immunoglobulin domain containing 10 [Source:HGNC Symbol;Acc:HGNC:26078]
12	120446061	120446813	753	WXC-C3_peak_563	75.6721	688.497	681.068	352	Promoter (<=1kb)	12	120443964	120446384	2421	2	ENSG00000170855	ENST00000546954	0	TRIAP1	TP53 regulated inhibitor of apoptosis 1 [Source:HGNC Symbol;Acc:HGNC:26937]
12	120469200	120469667	468	WXC-C3_peak_564	4.55179	8.2402	3.66433	137	Promoter (<=1kb)	12	120461762	120469639	7878	2	ENSG00000111786	ENST00000603963	0	SRSF9	serine and arginine rich splicing factor 9 [Source:HGNC Symbol;Acc:HGNC:10791]
12	120672995	120673245	251	WXC-C3_peak_565	3.58837	4.73934	0.637955	31	Distal Intergenic	12	120687149	120701859	14711	1	ENSG00000110917	ENST00000228506	-13904	MLEC	malectin [Source:HGNC Symbol;Acc:HGNC:28973]
12	121509077	121509352	276	WXC-C3_peak_566	2.8707	3.27125	0	116	Promoter (<=1kb)	12	121429509	121509706	80198	2	ENSG00000089094	ENST00000542973	354	KDM2B	lysine demethylase 2B [Source:HGNC Symbol;Acc:HGNC:13610]
12	121537660	121537922	263	WXC-C3_peak_567	3.73823	5.19714	1.01028	79	Promoter (<=1kb)	12	121516347	121537616	21270	2	ENSG00000089094	ENST00000543852	-44	KDM2B	lysine demethylase 2B [Source:HGNC Symbol;Acc:HGNC:13610]
12	121811516	121811771	256	WXC-C3_peak_568	3.03616	3.68121	0.215466	6	Intron (ENST00000604567/ENSG00000139718, intron 6 of 16)	12	121804738	121830239	25502	1	ENSG00000139718	ENST00000619791	6778	SETD1B	SET domain containing 1B, histone lysine methyltransferase [Source:HGNC Symbol;Acc:HGNC:29187]
12	122933992	122934252	261	WXC-C3_peak_569	3.39245	4.62881	0.631927	225	Intron (ENST00000344275/ENSG00000150967, intron 10 of 11)	12	122940207	122944672	4466	2	ENSG00000150967	ENST00000545373	10420	ABCB9	ATP binding cassette subfamily B member 9 [Source:HGNC Symbol;Acc:HGNC:50]
12	122980538	122980901	364	WXC-C3_peak_570	3.59249	4.95907	0.813077	293	Promoter (<=1kb)	12	122980682	122982906	2225	1	ENSG00000182196	ENST00000539576	0	ARL6IP4	ADP ribosylation factor like GTPase 6 interacting protein 4 [Source:HGNC Symbol;Acc:HGNC:18076]
12	123533621	123533950	330	WXC-C3_peak_571	3.91283	5.96801	1.611	98	Promoter (<=1kb)	12	123470054	123533719	63666	2	ENSG00000188026	ENST00000376874	0	RILPL1	Rab interacting lysosomal protein like 1 [Source:HGNC Symbol;Acc:HGNC:26814]
12	123584622	123584896	275	WXC-C3_peak_572	2.88727	3.60678	0.173593	235	Promoter (<=1kb)	12	123584598	123586960	2363	1	ENSG00000086598	ENST00000544188	24	TMED2	transmembrane p24 trafficking protein 2 [Source:HGNC Symbol;Acc:HGNC:16996]
12	123601823	123602194	372	WXC-C3_peak_573	3.75345	5.69121	1.37827	305	Promoter (<=1kb)	12	123602077	123619716	17640	1	ENSG00000111364	ENST00000542286	0	DDX55	DEAD-box helicase 55 [Source:HGNC Symbol;Acc:HGNC:20085]
12	123633510	123634006	497	WXC-C3_peak_574	21.8822	91.4897	85.5151	248	Promoter (<=1kb)	12	123633739	123662603	28865	1	ENSG00000111358	ENST00000618160	0	GTF2H3	general transcription factor IIH subunit 3 [Source:HGNC Symbol;Acc:HGNC:4657]
12	123904429	123904816	388	WXC-C3_peak_575	2.8707	3.27125	0	73	Intron (ENST00000409039/ENSG00000197653, intron 56 of 77)	12	123908313	123914550	6238	1	ENSG00000197653	ENST00000540041	-3497	DNAH10	dynein axonemal heavy chain 10 [Source:HGNC Symbol;Acc:HGNC:2941]
12	124228266	124228542	277	WXC-C3_peak_576	3.58837	4.73934	0.637955	68	Intron (ENST00000389727/ENSG00000178882, intron 3 of 4)	12	124206228	124209018	2791	1	ENSG00000256596	ENST00000539391	22038	AC026358.1	novel transcript
12	124566988	124567249	262	WXC-C3_peak_577	2.74475	3.22061	0	20	Promoter (<=1kb)	12	124346593	124567464	220872	2	ENSG00000196498	ENST00000458234	215	NCOR2	nuclear receptor corepressor 2 [Source:HGNC Symbol;Acc:HGNC:7673]
12	124927634	124928023	390	WXC-C3_peak_578	2.97826	4.65587	0.637955	303	Distal Intergenic	12	124935488	124935860	373	2	ENSG00000241129	ENST00000392735	7837	RPL22P19	ribosomal protein L22 pseudogene 19 [Source:HGNC Symbol;Acc:HGNC:36567]
12	124939566	124940058	493	WXC-C3_peak_579	6.34443	15.5561	10.6533	342	Distal Intergenic	12	124935455	124935895	441	2	ENSG00000241129	ENST00000480427	-3671	RPL22P19	ribosomal protein L22 pseudogene 19 [Source:HGNC Symbol;Acc:HGNC:36567]
12	125037427	125037709	283	WXC-C3_peak_580	3.41097	4.45693	0.535275	93	Distal Intergenic	12	125025434	125027410	1977	2	ENSG00000280634	ENST00000627370	-10017	THRIL	TNF and HNRNPL related immunoregulatory long non-coding RNA [Source:HGNC Symbol;Acc:HGNC:49503]
12	125064931	125065367	437	WXC-C3_peak_581	4.30604	6.36801	1.95166	369	Promoter (<=1kb)	12	125065434	125107162	41729	1	ENSG00000081760	ENST00000418937	-67	AACS	acetoacetyl-CoA synthetase [Source:HGNC Symbol;Acc:HGNC:21298]
12	125671686	125671967	282	WXC-C3_peak_582	2.8707	3.27125	0	165	Distal Intergenic	12	125622496	125654817	32322	1	ENSG00000139364	ENST00000535886	49190	TMEM132B	transmembrane protein 132B [Source:HGNC Symbol;Acc:HGNC:29397]
12	128696179	128696423	245	WXC-C3_peak_583	2.8707	3.27125	0	164	Intron (ENST00000435159/ENSG00000181234, intron 7 of 8)	12	128793895	128801701	7807	2	ENSG00000139370	ENST00000545031	105278	SLC15A4	solute carrier family 15 member 4 [Source:HGNC Symbol;Acc:HGNC:23090]
12	129632755	129633076	322	WXC-C3_peak_584	3.22953	3.98336	0.215466	159	Intron (ENST00000422113/ENSG00000151952, intron 2 of 8)	12	129622929	129625366	2438	1	ENSG00000286246	ENST00000651191	9826	AC130404.2	novel transcript, antisense to TMEM132D
12	131211954	131212244	291	WXC-C3_peak_585	3.94721	5.53531	1.23772	150	Exon (ENST00000376678/ENSG00000204603, exon 5 of 5)	12	131207207	131209515	2309	1	ENSG00000204603	ENST00000536191	4747	LINC01257	long intergenic non-protein coding RNA 1257 [Source:HGNC Symbol;Acc:HGNC:26972]
12	132143947	132144773	827	WXC-C3_peak_586	57.98	282.462	276.055	459	Promoter (<=1kb)	12	132144457	132152468	8012	1	ENSG00000184967	ENST00000330579	0	NOC4L	nucleolar complex associated 4 homolog [Source:HGNC Symbol;Acc:HGNC:28461]
12	132761260	132762223	964	WXC-C3_peak_587	5.71653	10.7084	5.99948	622	Promoter (<=1kb)	12	132725503	132761832	36330	2	ENSG00000176915	ENST00000357997	0	ANKLE2	ankyrin repeat and LEM domain containing 2 [Source:HGNC Symbol;Acc:HGNC:29101]
12	132986189	132986497	309	WXC-C3_peak_588	7.48883	19.8311	14.7891	173	Promoter (<=1kb)	12	132986365	133006176	19812	1	ENSG00000198393	ENST00000537956	0	ZNF26	zinc finger protein 26 [Source:HGNC Symbol;Acc:HGNC:13053]
12	133080155	133080423	269	WXC-C3_peak_589	4.74026	7.65762	3.12738	48	Promoter (<=1kb)	12	133080474	133105626	25153	1	ENSG00000196387	ENST00000356456	-51	ZNF140	zinc finger protein 140 [Source:HGNC Symbol;Acc:HGNC:12925]
12	133080867	133081132	266	WXC-C3_peak_590	4.31766	6.93454	2.46595	47	Promoter (<=1kb)	12	133080875	133105641	24767	1	ENSG00000196387	ENST00000412146	0	ZNF140	zinc finger protein 140 [Source:HGNC Symbol;Acc:HGNC:12925]
13	20902455	20902982	528	WXC-C3_peak_591	6.29284	13.3456	8.52722	355	Promoter (<=1kb)	13	20777329	20902810	125482	2	ENSG00000132953	ENST00000255305	0	XPO4	exportin 4 [Source:HGNC Symbol;Acc:HGNC:17796]
13	26186331	26186578	248	WXC-C3_peak_592	3.58837	4.73934	0.637955	158	Intron (ENST00000468480/ENSG00000127870, intron 5 of 5)	13	26094724	26154175	59452	2	ENSG00000233963	ENST00000426792	-32156	ATP8A2P3	ATPase phospholipid transporting 8A2 pseudogene 3 [Source:HGNC Symbol;Acc:HGNC:42641]
13	30441445	30441784	340	WXC-C3_peak_593	2.70929	3.31088	0	69	Distal Intergenic	13	30427991	30428455	465	1	ENSG00000236444	ENST00000436446	13454	UBE2L5	ubiquitin conjugating enzyme E2 L5 [Source:HGNC Symbol;Acc:HGNC:13477]
13	32381488	32381790	303	WXC-C3_peak_594	2.77564	3.26978	0	278	Promoter (1-2kb)	13	32379840	32398272	18433	1	ENSG00000139618	ENST00000470094	1648	BRCA2	BRCA2, DNA repair associated [Source:HGNC Symbol;Acc:HGNC:1101]
13	39037847	39038154	308	WXC-C3_peak_595	7.09329	15.2771	10.3821	176	Promoter (<=1kb)	13	39009865	39038089	28225	2	ENSG00000120685	ENST00000352251	0	PROSER1	proline and serine rich 1 [Source:HGNC Symbol;Acc:HGNC:20291]
13	44989356	44989709	354	WXC-C3_peak_596	7.17674	14.0822	9.23137	206	Promoter (<=1kb)	13	44939249	44989471	50223	2	ENSG00000083635	ENST00000379161	0	NUFIP1	nuclear FMR1 interacting protein 1 [Source:HGNC Symbol;Acc:HGNC:8057]
13	46052541	46052796	256	WXC-C3_peak_597	3.86657	5.40524	1.16222	177	Promoter (<=1kb)	13	45954465	46052746	98282	2	ENSG00000123200	ENST00000242848	0	ZC3H13	zinc finger CCCH-type containing 13 [Source:HGNC Symbol;Acc:HGNC:20368]
13	49247777	49248142	366	WXC-C3_peak_598	6.80029	13.001	8.20005	141	Promoter (<=1kb)	13	49247925	49293485	45561	1	ENSG00000102543	ENST00000251108	0	CDADC1	cytidine and dCMP deaminase domain containing 1 [Source:HGNC Symbol;Acc:HGNC:20299]
13	51803712	51804012	301	WXC-C3_peak_599	4.30604	6.36801	1.95166	78	Promoter (<=1kb)	13	51790023	51803723	13701	2	ENSG00000102796	ENST00000497151	0	DHRS12	dehydrogenase/reductase 12 [Source:HGNC Symbol;Acc:HGNC:25832]
13	72868012	72868302	291	WXC-C3_peak_600	2.8707	3.27125	0	35	Intron (ENST00000326291/ENSG00000083535, intron 10 of 17)	13	72881108	72881214	107	2	ENSG00000199381	ENST00000362511	12912	RNU6-79P	RNA, U6 small nuclear 79, pseudogene [Source:HGNC Symbol;Acc:HGNC:42569]
13	73313957	73314416	460	WXC-C3_peak_601	3.39245	4.62881	0.631927	350	Distal Intergenic	13	73399031	73399205	175	1	ENSG00000279754	ENST00000624117	-84615	AL162376.1	TEC
13	80339512	80340052	541	WXC-C3_peak_602	3.22953	3.98336	0.215466	53	Promoter (<=1kb)	13	80335976	80339659	3684	2	ENSG00000136158	ENST00000377102	0	SPRY2	sprouty RTK signaling antagonist 2 [Source:HGNC Symbol;Acc:HGNC:11270]
13	91348449	91349224	776	WXC-C3_peak_603	4.30604	6.36801	1.95166	623	Promoter (<=1kb)	13	91347942	91352096	4155	1	ENSG00000215417	ENST00000581816	507	MIR17HG	miR-17-92a-1 cluster host gene [Source:HGNC Symbol;Acc:HGNC:23564]
13	102845702	102846008	307	WXC-C3_peak_604	3.24722	4.3862	0.492105	188	Promoter (<=1kb)	13	102845831	102875982	30152	1	ENSG00000134899	ENST00000651002	0	ERCC5	ERCC excision repair 5, endonuclease [Source:HGNC Symbol;Acc:HGNC:3437]
13	110714748	110715059	312	WXC-C3_peak_605	3.58837	4.73934	0.637955	217	Promoter (<=1kb)	13	110714982	110721071	6090	1	ENSG00000153487	ENST00000375774	0	ING1	inhibitor of growth family member 1 [Source:HGNC Symbol;Acc:HGNC:6062]
13	111153353	111153730	378	WXC-C3_peak_606	7.17674	14.0822	9.23137	214	Promoter (<=1kb)	13	111153647	111217800	64154	1	ENSG00000102606	ENST00000491775	0	ARHGEF7	Rho guanine nucleotide exchange factor 7 [Source:HGNC Symbol;Acc:HGNC:15607]
14	19171712	19172014	303	WXC-C3_peak_607	2.97826	4.65587	0.637955	239	Intron (ENST00000610763/ENSG00000277128, intron 1 of 1)	14	19127736	19175530	47795	2	ENSG00000277128	ENST00000610763	3516	AL589743.5	novel transcript
14	22578053	22578404	352	WXC-C3_peak_608	4.00925	6.13385	1.75279	158	Promoter (2-3kb)	14	22564907	22575089	10183	2	ENSG00000129562	ENST00000489532	-2964	DAD1	defender against cell death 1 [Source:HGNC Symbol;Acc:HGNC:2664]
14	22598049	22598421	373	WXC-C3_peak_609	4.10034	6.28948	1.89486	257	Promoter (<=1kb)	14	22598237	22613215	14979	1	ENSG00000100439	ENST00000428304	0	ABHD4	abhydrolase domain containing 4 [Source:HGNC Symbol;Acc:HGNC:20154]
14	23306632	23307178	547	WXC-C3_peak_610	8.12788	20.6556	15.5927	150	Promoter (<=1kb)	14	23306762	23311759	4998	1	ENSG00000129473	ENST00000250405	0	BCL2L2	BCL2 like 2 [Source:HGNC Symbol;Acc:HGNC:995]
14	24299658	24300093	436	WXC-C3_peak_611	18.0845	56.1192	50.4218	190	Promoter (<=1kb)	14	24290598	24299780	9183	2	ENSG00000157379	ENST00000288111	0	DHRS1	dehydrogenase/reductase 1 [Source:HGNC Symbol;Acc:HGNC:16445]
14	26030590	26030835	246	WXC-C3_peak_612	3.94721	5.53531	1.23772	158	Intron (ENST00000546412/ENSG00000257986, intron 2 of 9)	14	25647304	26143305	496002	2	ENSG00000257986	ENST00000546412	112470	LINC02306	long intergenic non-protein coding RNA 2306 [Source:HGNC Symbol;Acc:HGNC:53225]
14	29679471	29679745	275	WXC-C3_peak_613	3.92648	5.50193	1.23772	10	Intron (ENST00000616995/ENSG00000184304, intron 3 of 18)	14	29638296	29666158	27863	2	ENSG00000184304	ENST00000468370	-13313	PRKD1	protein kinase D1 [Source:HGNC Symbol;Acc:HGNC:9407]
14	31111485	31111740	256	WXC-C3_peak_614	2.82901	3.35454	0.0244124	5	Promoter (<=1kb)	14	31111569	31112239	671	2	ENSG00000258640	ENST00000554662	499	RPL21P5	ribosomal protein L21 pseudogene 5 [Source:HGNC Symbol;Acc:HGNC:23541]
14	31561273	31561715	443	WXC-C3_peak_615	8.32691	19.505	14.4775	141	Promoter (<=1kb)	14	31561385	31859124	297740	1	ENSG00000151413	ENST00000550649	0	NUBPL	nucleotide binding protein like [Source:HGNC Symbol;Acc:HGNC:20278]
14	32669720	32669971	252	WXC-C3_peak_616	3.02508	3.66383	0.210585	72	Intron (ENST00000280979/ENSG00000151320, intron 7 of 13)	14	32693401	32732584	39184	1	ENSG00000151320	ENST00000557396	-23430	AKAP6	A-kinase anchoring protein 6 [Source:HGNC Symbol;Acc:HGNC:376]
14	32939108	32939474	367	WXC-C3_peak_617	3.58837	4.73934	0.637955	225	Promoter (<=1kb)	14	32939243	33804176	864934	1	ENSG00000151322	ENST00000346562	0	NPAS3	neuronal PAS domain protein 3 [Source:HGNC Symbol;Acc:HGNC:19311]
14	33931508	33931814	307	WXC-C3_peak_618	2.98022	3.93307	0.215466	136	Promoter (<=1kb)	14	33925511	33931336	5826	2	ENSG00000129521	ENST00000556785	-172	EGLN3	egl-9 family hypoxia inducible factor 3 [Source:HGNC Symbol;Acc:HGNC:14661]
14	34942809	34943059	251	WXC-C3_peak_619	3.16356	3.88054	0.215466	118	Intron (ENST00000556355/ENSG00000258704, intron 3 of 5)	14	34939324	34940332	1009	1	ENSG00000226677	ENST00000554337	3485	IGBP1P1	immunoglobulin (CD79A) binding protein 1 pseudogene 1 [Source:HGNC Symbol;Acc:HGNC:19709]
14	35369687	35369927	241	WXC-C3_peak_620	2.8387	3.36989	0.0244124	193	Distal Intergenic	14	35362232	35363628	1397	2	ENSG00000258860	ENST00000555024	-6059	AL133163.2	novel transcript
14	35404076	35404330	255	WXC-C3_peak_621	2.61552	3.44413	0.0736189	182	Promoter (<=1kb)	14	35401545	35404140	2596	2	ENSG00000100906	ENST00000557389	0	NFKBIA	NFKB inhibitor alpha [Source:HGNC Symbol;Acc:HGNC:7797]
14	35694781	35695024	244	WXC-C3_peak_622	4.09316	6.01899	1.65389	153	Intron (ENST00000389698/ENSG00000174373, intron 16 of 40)	14	35683446	35684974	1529	2	ENSG00000174373	ENST00000557638	-9807	RALGAPA1	Ral GTPase activating protein catalytic alpha subunit 1 [Source:HGNC Symbol;Acc:HGNC:17770]
14	35819077	35819318	242	WXC-C3_peak_623	3.32171	4.51096	0.579549	110	Promoter (<=1kb)	14	35819837	35820220	384	1	ENSG00000258300	ENST00000551207	-519	NUTF2P2	nuclear transport factor 2 pseudogene 2 [Source:HGNC Symbol;Acc:HGNC:19934]
14	38451829	38452115	287	WXC-C3_peak_624	3.58837	4.73934	0.637955	82	Distal Intergenic	14	38605255	38606098	844	1	ENSG00000271468	ENST00000603845	-153140	AL357094.1	general transcription factor IIH, polypeptide 3, 34kDa (GTF2H3)
14	39339900	39340244	345	WXC-C3_peak_625	3.22953	3.98336	0.215466	84	Intron (ENST00000553728/ENSG00000150527, intron 24 of 27)	14	39347545	39350645	3101	1	ENSG00000150527	ENST00000553383	-7301	MIA2	MIA SH3 domain ER export factor 2 [Source:HGNC Symbol;Acc:HGNC:18432]
14	40393151	40393417	267	WXC-C3_peak_626	3.301	4.28062	0.417757	34	Distal Intergenic	14	40387558	40389140	1583	1	ENSG00000258526	ENST00000557101	5593	AL049828.1	novel transcript
14	41095607	41095874	268	WXC-C3_peak_627	2.65681	3.08014	0	0	Intron (ENST00000651006/ENSG00000251363, intron 3 of 3)	14	40954898	40975877	20980	1	ENSG00000251363	ENST00000515218	140709	LINC02315	long intergenic non-protein coding RNA 2315 [Source:HGNC Symbol;Acc:HGNC:53234]
14	41206643	41206923	281	WXC-C3_peak_628	2.8707	3.27125	0	223	Distal Intergenic	14	41296286	41298734	2449	1	ENSG00000258385	ENST00000554380	-89363	AL391516.1	WD repeat-containing protein 75 (WDR75) pseudogene
14	41381892	41382134	243	WXC-C3_peak_629	3.58837	4.73934	0.637955	108	Distal Intergenic	14	41296286	41298734	2449	1	ENSG00000258385	ENST00000554380	85606	AL391516.1	WD repeat-containing protein 75 (WDR75) pseudogene
14	44442228	44442518	291	WXC-C3_peak_630	3.22953	3.98336	0.215466	144	Downstream (2-3kb)	14	44444747	44480617	35871	2	ENSG00000258487	ENST00000556472	38099	LINC02277	long intergenic non-protein coding RNA 2277 [Source:HGNC Symbol;Acc:HGNC:53193]
14	44467907	44468190	284	WXC-C3_peak_631	2.65681	3.08014	0	176	Intron (ENST00000556472/ENSG00000258487, intron 2 of 3)	14	44444747	44480617	35871	2	ENSG00000258487	ENST00000556472	12427	LINC02277	long intergenic non-protein coding RNA 2277 [Source:HGNC Symbol;Acc:HGNC:53193]
14	45029836	45030081	246	WXC-C3_peak_632	3.58837	4.73934	0.637955	79	Intron (ENST00000361462/ENSG00000198718, intron 10 of 19)	14	45025473	45027334	1862	1	ENSG00000198718	ENST00000555586	4363	TOGARAM1	TOG array regulator of axonemal microtubules 1 [Source:HGNC Symbol;Acc:HGNC:19959]
14	45189858	45190137	280	WXC-C3_peak_633	3.16356	3.88054	0.215466	91	Intron (ENST00000267430/ENSG00000187790, intron 20 of 22)	14	45196172	45199927	3756	1	ENSG00000187790	ENST00000557110	-6035	FANCM	FA complementation group M [Source:HGNC Symbol;Acc:HGNC:23168]
14	49892929	49893204	276	WXC-C3_peak_634	3.28168	5.90744	1.56353	132	Promoter (<=1kb)	14	49893082	49897054	3973	1	ENSG00000165527	ENST00000298316	0	ARF6	ADP ribosylation factor 6 [Source:HGNC Symbol;Acc:HGNC:659]
14	50116407	50116723	317	WXC-C3_peak_635	6.75409	14.2075	9.35218	157	Promoter (<=1kb)	14	50108632	50116477	7846	2	ENSG00000100483	ENST00000569518	0	VCPKMT	valosin containing protein lysine methyltransferase [Source:HGNC Symbol;Acc:HGNC:20352]
14	50768565	50768848	284	WXC-C3_peak_636	4.40167	6.79776	2.33948	187	Promoter (1-2kb)	14	50727233	50766795	39563	2	ENSG00000100503	ENST00000530853	-1770	NIN	ninein [Source:HGNC Symbol;Acc:HGNC:14906]
14	50787804	50788070	267	WXC-C3_peak_637	3.94721	5.53531	1.23772	158	Intron (ENST00000245441/ENSG00000100503, intron 5 of 30)	14	50792050	50794518	2469	2	ENSG00000100503	ENST00000486200	6448	NIN	ninein [Source:HGNC Symbol;Acc:HGNC:14906]
14	50831189	50831521	333	WXC-C3_peak_638	3.48736	5.8999	1.55791	110	Promoter (<=1kb)	14	50770518	50831121	60604	2	ENSG00000100503	ENST00000453401	-68	NIN	ninein [Source:HGNC Symbol;Acc:HGNC:14906]
14	51059561	51059811	251	WXC-C3_peak_639	2.77426	3.41936	0.0566307	6	Intron (ENST00000298355/ENSG00000100505, intron 1 of 9)	14	51088957	51091288	2332	1	ENSG00000259055	ENST00000554475	-29146	AL591770.1	novel transcript, antisense to TRIM9
14	52579725	52580064	340	WXC-C3_peak_640	3.25115	4.5913	0.623804	151	Intron (ENST00000321662/ENSG00000180998, intron 1 of 6)	14	52553419	52632260	78842	1	ENSG00000180998	ENST00000555622	26306	GPR137C	G protein-coupled receptor 137C [Source:HGNC Symbol;Acc:HGNC:25445]
14	54054920	54055173	254	WXC-C3_peak_641	3.32171	4.51096	0.579549	192	Distal Intergenic	14	53991101	53991995	895	2	ENSG00000224004	ENST00000441945	-62925	ATP5F1CP1	ATP synthase F1 subunit gamma pseudogene 1 [Source:HGNC Symbol;Acc:HGNC:834]
14	54566742	54567035	294	WXC-C3_peak_642	3.5884	5.1737	0.990777	143	Promoter (<=1kb)	14	54567097	54789127	222031	1	ENSG00000020577	ENST00000554335	-62	SAMD4A	sterile alpha motif domain containing 4A [Source:HGNC Symbol;Acc:HGNC:23023]
14	54903846	54904130	285	WXC-C3_peak_643	2.70929	3.31088	0	39	Promoter (1-2kb)	14	54842017	54902826	60810	2	ENSG00000131979	ENST00000491895	-1020	GCH1	GTP cyclohydrolase 1 [Source:HGNC Symbol;Acc:HGNC:4193]
14	55021385	55021667	283	WXC-C3_peak_644	3.41097	4.45693	0.535275	269	Intron (ENST00000360586/ENSG00000198554, intron 2 of 25)	14	55008316	55027051	18736	2	ENSG00000198554	ENST00000455555	5384	WDHD1	WD repeat and HMG-box DNA binding protein 1 [Source:HGNC Symbol;Acc:HGNC:23170]
14	55051627	55051964	338	WXC-C3_peak_645	3.43246	4.90638	0.772654	113	Promoter (<=1kb)	14	55051647	55063025	11379	1	ENSG00000168175	ENST00000554364	0	MAPK1IP1L	mitogen-activated protein kinase 1 interacting protein 1 like [Source:HGNC Symbol;Acc:HGNC:19840]
14	55510303	55510610	308	WXC-C3_peak_646	3.21258	3.95696	0.215466	73	Intron (ENST00000554558/ENSG00000186615, intron 3 of 3)	14	55543401	55544169	769	1	ENSG00000213641	ENST00000483820	-32791	RPL7AP4	ribosomal protein L7a pseudogene 4 [Source:HGNC Symbol;Acc:HGNC:23554]
14	57389882	57390283	402	WXC-C3_peak_647	3.22953	3.98336	0.215466	106	Promoter (<=1kb)	14	57390544	57410330	19787	1	ENSG00000139977	ENST00000555166	-261	NAA30	N(alpha)-acetyltransferase 30, NatC catalytic subunit [Source:HGNC Symbol;Acc:HGNC:19844]
14	57425262	57425595	334	WXC-C3_peak_648	3.83729	5.35789	1.12879	243	Distal Intergenic	14	57391301	57412746	21446	1	ENSG00000139977	ENST00000298406	33961	NAA30	N(alpha)-acetyltransferase 30, NatC catalytic subunit [Source:HGNC Symbol;Acc:HGNC:19844]
14	57888829	57889075	247	WXC-C3_peak_649	3.22953	3.98336	0.215466	179	Intron (ENST00000556568/ENSG00000151812, intron 1 of 1)	14	57563922	57866062	302141	2	ENSG00000151812	ENST00000556826	-22767	SLC35F4	solute carrier family 35 member F4 [Source:HGNC Symbol;Acc:HGNC:19845]
14	60248945	60249210	266	WXC-C3_peak_650	2.58116	3.52578	0.120475	260	Promoter (<=1kb)	14	60249221	60299087	49867	1	ENSG00000100614	ENST00000395076	-11	PPM1A	protein phosphatase, Mg2+/Mn2+ dependent 1A [Source:HGNC Symbol;Acc:HGNC:9275]
14	60490030	60490277	248	WXC-C3_peak_651	3.93701	5.51889	1.23772	53	Intron (ENST00000556799/ENSG00000179008, intron 2 of 5)	14	60435956	60486063	50108	2	ENSG00000179008	ENST00000321731	-3967	C14orf39	chromosome 14 open reading frame 39 [Source:HGNC Symbol;Acc:HGNC:19849]
14	60980790	60981252	463	WXC-C3_peak_652	6.0068	12.3981	7.61488	286	Promoter (<=1kb)	14	60979474	60981170	1697	2	ENSG00000126814	ENST00000553903	0	TRMT5	tRNA methyltransferase 5 [Source:HGNC Symbol;Acc:HGNC:23141]
14	62086132	62086471	340	WXC-C3_peak_653	3.08404	3.92952	0.215466	236	Intron (ENST00000568344/ENSG00000139973, intron 5 of 5)	14	62069518	62081154	11637	2	ENSG00000258842	ENST00000553990	-4978	AL390816.1	novel transcript
14	62436919	62437162	244	WXC-C3_peak_654	3.58341	4.73147	0.637955	78	Distal Intergenic	14	62514872	62515123	252	2	ENSG00000258638	ENST00000554127	77961	AL389895.1	protein tyrosine phosphatase type IVA, member 1 (PTP4A1) pseudogene
14	62564372	62564828	457	WXC-C3_peak_655	3.58837	4.73934	0.637955	271	Distal Intergenic	14	62604113	62605717	1605	2	ENSG00000258877	ENST00000556888	40889	ATP5F1AP4	ATP synthase F1 subunit alpha pseudogene 4 [Source:HGNC Symbol;Acc:HGNC:23563]
14	63534524	63534779	256	WXC-C3_peak_656	3.25765	4.40372	0.502885	119	Intron (ENST00000337537/ENSG00000154001, intron 2 of 13)	14	63375761	63543298	167538	2	ENSG00000154001	ENST00000555899	8519	PPP2R5E	protein phosphatase 2 regulatory subunit B'epsilon [Source:HGNC Symbol;Acc:HGNC:9313]
14	63801337	63801609	273	WXC-C3_peak_657	3.5791	4.72463	0.637955	118	Distal Intergenic	14	63808546	63808732	187	1	ENSG00000270912	ENST00000604589	-6937	RPS28P1	ribosomal protein S28 pseudogene 1 [Source:HGNC Symbol;Acc:HGNC:23561]
14	64602467	64602770	304	WXC-C3_peak_658	3.58837	4.73934	0.637955	132	Promoter (<=1kb)	14	64600243	64601644	1402	2	ENSG00000259010	ENST00000556933	-823	AL049869.1	nucleoporin 50kDa (NUP50) pseudogene
14	64987085	64987377	293	WXC-C3_peak_659	2.70929	3.31088	0	14	Promoter (<=1kb)	14	64987215	65027599	40385	1	ENSG00000257365	ENST00000555742	0	FNTB	farnesyltransferase, CAAX box, beta [Source:HGNC Symbol;Acc:HGNC:3785]
14	65314653	65314932	280	WXC-C3_peak_660	3.04731	3.69871	0.215466	49	Intron (ENST00000553754/ENSG00000258760, intron 1 of 2)	14	65253701	65318790	65090	2	ENSG00000258760	ENST00000553754	3858	AL355076.2	novel transcript
14	65390829	65391116	288	WXC-C3_peak_661	3.58837	4.73934	0.637955	51	Distal Intergenic	14	65410592	65744121	333530	1	ENSG00000033170	ENST00000360689	-19476	FUT8	fucosyltransferase 8 [Source:HGNC Symbol;Acc:HGNC:4019]
14	65400629	65400880	252	WXC-C3_peak_662	4.45074	6.87965	2.41728	131	Distal Intergenic	14	65410592	65744121	333530	1	ENSG00000033170	ENST00000360689	-9712	FUT8	fucosyltransferase 8 [Source:HGNC Symbol;Acc:HGNC:4019]
14	65412301	65412619	319	WXC-C3_peak_663	3.56526	5.13424	0.958241	144	Promoter (<=1kb)	14	65411170	65412690	1521	2	ENSG00000276116	ENST00000621019	71	FUT8-AS1	FUT8 antisense RNA 1 [Source:HGNC Symbol;Acc:HGNC:44294]
14	66243498	66243804	307	WXC-C3_peak_664	2.86673	3.26522	0	221	Intron (ENST00000556361/ENSG00000258561, intron 2 of 3)	14	66177527	66177635	109	2	ENSG00000200860	ENST00000363990	-65863	RF00019
14	66351570	66351841	272	WXC-C3_peak_665	3.22953	3.98336	0.215466	181	Intron (ENST00000556361/ENSG00000258561, intron 1 of 3)	14	66411704	66498677	86974	1	ENSG00000196553	ENST00000641761	-59863	CCDC196	coiled-coil domain containing 196 [Source:HGNC Symbol;Acc:HGNC:20100]
14	67241352	67241703	352	WXC-C3_peak_666	2.8989	3.96431	0.215466	260	Promoter (<=1kb)	14	67241423	67279986	38564	1	ENSG00000072415	ENST00000556345	0	MPP5	membrane palmitoylated protein 5 [Source:HGNC Symbol;Acc:HGNC:18669]
14	67300177	67300547	371	WXC-C3_peak_667	3.01409	3.64656	0.198881	85	Intron (ENST00000261681/ENSG00000072415, intron 4 of 14)	14	67312005	67337776	25772	2	ENSG00000100554	ENST00000553974	37229	ATP6V1D	ATPase H+ transporting V1 subunit D [Source:HGNC Symbol;Acc:HGNC:13527]
14	67353204	67353484	281	WXC-C3_peak_668	3.9612	5.8006	1.47375	216	Promoter (<=1kb)	14	67338555	67352937	14383	2	ENSG00000100554	ENST00000555723	-267	ATP6V1D	ATPase H+ transporting V1 subunit D [Source:HGNC Symbol;Acc:HGNC:13527]
14	67700620	67700873	254	WXC-C3_peak_669	3.55576	4.68759	0.637955	200	Promoter (1-2kb)	14	67701886	67734452	32567	1	ENSG00000139988	ENST00000551171	-1013	RDH12	retinol dehydrogenase 12 [Source:HGNC Symbol;Acc:HGNC:19977]
14	67874260	67874513	254	WXC-C3_peak_670	3.93701	5.51889	1.23772	144	Intron (ENST00000479335/ENSG00000182185, intron 6 of 11)	14	67865032	68683118	818087	1	ENSG00000182185	ENST00000553595	9228	RAD51B	RAD51 paralog B [Source:HGNC Symbol;Acc:HGNC:9822]
14	68696787	68697376	590	WXC-C3_peak_671	3.23154	4.16871	0.342983	453	Intron (ENST00000488612/ENSG00000182185, intron 11 of 11)	14	68693090	68693583	494	1	ENSG00000242941	ENST00000493832	3697	RPL12P7	ribosomal protein L12 pseudogene 7 [Source:HGNC Symbol;Acc:HGNC:19782]
14	68816425	68816717	293	WXC-C3_peak_672	2.98022	3.93307	0.215466	201	Distal Intergenic	14	68789945	68796253	6309	2	ENSG00000185650	ENST00000557086	-20172	ZFP36L1	ZFP36 ring finger protein like 1 [Source:HGNC Symbol;Acc:HGNC:1107]
14	69043915	69044171	257	WXC-C3_peak_673	3.58837	4.73934	0.637955	71	Distal Intergenic	14	69023150	69023308	159	2	ENSG00000242293	ENST00000465274	-20607	RPS29P1	ribosomal protein S29 pseudogene 1 [Source:HGNC Symbol;Acc:HGNC:19783]
14	69767656	69767925	270	WXC-C3_peak_674	4.89885	8.23846	3.66272	146	Promoter (<=1kb)	14	69767783	69768675	893	1	ENSG00000100650	ENST00000555412	0	SRSF5	serine and arginine rich splicing factor 5 [Source:HGNC Symbol;Acc:HGNC:10787]
14	73655386	73655652	267	WXC-C3_peak_675	2.77564	3.26978	0	38	Intron (ENST00000554113/ENSG00000119661, intron 1 of 4)	14	73658847	73689517	30671	1	ENSG00000119661	ENST00000559993	-3195	DNAL1	dynein axonemal light chain 1 [Source:HGNC Symbol;Acc:HGNC:23247]
14	73713829	73714358	530	WXC-C3_peak_676	3.5538	5.11467	0.941296	404	Promoter (<=1kb)	14	73711783	73714372	2590	2	ENSG00000176903	ENST00000316836	14	PNMA1	PNMA family member 1 [Source:HGNC Symbol;Acc:HGNC:9158]
14	73760027	73760430	404	WXC-C3_peak_677	3.2694	5.24368	1.0448	181	Promoter (<=1kb)	14	73715131	73760298	45168	2	ENSG00000156030	ENST00000286523	0	ELMSAN1	ELM2 and Myb/SANT domain containing 1 [Source:HGNC Symbol;Acc:HGNC:19853]
14	73786874	73787302	429	WXC-C3_peak_678	2.58116	3.52578	0.120475	110	Promoter (<=1kb)	14	73715122	73787258	72137	2	ENSG00000156030	ENST00000394071	0	ELMSAN1	ELM2 and Myb/SANT domain containing 1 [Source:HGNC Symbol;Acc:HGNC:19853]
14	74128230	74128553	324	WXC-C3_peak_679	2.89822	3.46407	0.0854112	91	Intron (ENST00000555028/ENSG00000205659, intron 5 of 5)	14	74085505	74097860	12356	1	ENSG00000205659	ENST00000554289	42725	LIN52	lin-52 DREAM MuvB core complex component [Source:HGNC Symbol;Acc:HGNC:19856]
14	75290951	75291267	317	WXC-C3_peak_680	2.98022	3.93307	0.215466	239	Promoter (1-2kb)	14	75292131	75292495	365	2	ENSG00000119660	ENST00000559021	1228	DPPA5P4	developmental pluripotency associated 5 pseudogene 4 [Source:HGNC Symbol;Acc:HGNC:49665]
14	75427446	75427688	243	WXC-C3_peak_681	3.52993	4.85625	0.734103	111	Promoter (<=1kb)	14	75426334	75427690	1357	2	ENSG00000259319	ENST00000558267	2	AF111167.2	novel transcript, antisense to JDP2
14	75661027	75661426	400	WXC-C3_peak_682	7.21308	16.8838	11.9384	177	Promoter (<=1kb)	14	75661224	75684987	23764	1	ENSG00000119685	ENST00000556977	0	TTLL5	tubulin tyrosine ligase like 5 [Source:HGNC Symbol;Acc:HGNC:19963]
14	78092374	78092621	248	WXC-C3_peak_683	3.22953	3.98336	0.215466	241	Distal Intergenic	14	78059942	78060278	337	2	ENSG00000258421	ENST00000555153	-32096	FXNP1	frataxin pseudogene 1 [Source:HGNC Symbol;Acc:HGNC:20012]
14	79732281	79732526	246	WXC-C3_peak_684	3.54209	4.66588	0.637955	148	Intron (ENST00000634499/ENSG00000021645, intron 18 of 19)	14	79661666	79791263	129598	2	ENSG00000258637	ENST00000553322	58737	AC008056.1	novel transcript, antisense to NRXN3
14	80521339	80521602	264	WXC-C3_peak_685	3.5791	4.72463	0.637955	141	Intron (ENST00000554502/ENSG00000100629, intron 13 of 14)	14	80526684	80530960	4277	2	ENSG00000100629	ENST00000557377	9358	CEP128	centrosomal protein 128 [Source:HGNC Symbol;Acc:HGNC:20359]
14	81458966	81459277	312	WXC-C3_peak_686	3.55576	4.68759	0.637955	124	Distal Intergenic	14	81441987	81450157	8171	2	ENSG00000258675	ENST00000555001	-8809	LINC02308	long intergenic non-protein coding RNA 2308 [Source:HGNC Symbol;Acc:HGNC:53227]
14	83117217	83117552	336	WXC-C3_peak_687	3.94721	5.53531	1.23772	208	Distal Intergenic	14	83048579	83048640	62	1	ENSG00000252369	ENST00000516560	68638	RNU7-51P	RNA, U7 small nuclear 51 pseudogene [Source:HGNC Symbol;Acc:HGNC:34147]
14	84889275	84889561	287	WXC-C3_peak_688	3.3859	4.41683	0.50543	203	Distal Intergenic	14	84951274	84951373	100	1	ENSG00000258506	ENST00000556574	-61713	AL163642.1	ribosomal protein L13a (RPL13A) pseudogene
14	84907068	84907442	375	WXC-C3_peak_689	3.51506	4.62292	0.631927	125	Distal Intergenic	14	84951274	84951373	100	1	ENSG00000258506	ENST00000556574	-43832	AL163642.1	ribosomal protein L13a (RPL13A) pseudogene
14	85076853	85077118	266	WXC-C3_peak_690	3.301	4.28062	0.417757	110	Distal Intergenic	14	84998278	84999296	1019	2	ENSG00000271712	ENST00000604722	-77557	AL163642.2	family with sequence similarity 71, member B (FAM71B) pseudogene
14	87340679	87340949	271	WXC-C3_peak_691	3.51506	4.62292	0.631927	94	Distal Intergenic	14	87323753	87332390	8638	1	ENSG00000258958	ENST00000555990	16926	AL157688.1	novel transcript
14	87623493	87623809	317	WXC-C3_peak_692	3.94721	5.53531	1.23772	194	Distal Intergenic	14	87634379	87655294	20916	2	ENSG00000258770	ENST00000557784	31485	LINC02330	long intergenic non-protein coding RNA 2330 [Source:HGNC Symbol;Acc:HGNC:53250]
14	87944198	87944442	245	WXC-C3_peak_693	2.93931	3.52891	0.120475	194	Intron (ENST00000555000/ENSG00000054983, intron 9 of 13)	14	87934772	87949899	15128	2	ENSG00000054983	ENST00000555179	5457	GALC	galactosylceramidase [Source:HGNC Symbol;Acc:HGNC:4115]
14	88013731	88014101	371	WXC-C3_peak_694	3.14048	4.59052	0.623804	213	Promoter (1-2kb)	14	88010787	88015611	4825	2	ENSG00000258407	ENST00000554433	1510	AL157955.1	novel transcript, antisense to GPR65
14	88554667	88555325	659	WXC-C3_peak_695	2.98022	3.93307	0.215466	523	Promoter (<=1kb)	14	88465778	88555007	89230	2	ENSG00000070778	ENST00000556564	0	AL162171.1	protein tyrosine phosphatase, non-receptor type 21 [Source:NCBI gene;Acc:11099]
14	90396648	90397137	490	WXC-C3_peak_696	4.32226	6.66472	2.21791	304	Promoter (<=1kb)	14	90397029	90405072	8044	1	ENSG00000198668	ENST00000447653	0	CALM1	calmodulin 1 [Source:HGNC Symbol;Acc:HGNC:1442]
14	90521051	90521335	285	WXC-C3_peak_697	3.22953	3.98336	0.215466	214	Distal Intergenic	14	90489012	90491637	2626	2	ENSG00000259789	ENST00000567837	-29414	AL096869.3	novel transcript
14	90834124	90834379	256	WXC-C3_peak_698	3.04972	3.87353	0.215466	120	Distal Intergenic	14	90822365	90828128	5764	2	ENSG00000258884	ENST00000555975	-5996	LINC02321	long intergenic non-protein coding RNA 2321 [Source:HGNC Symbol;Acc:HGNC:53240]
14	91060393	91060748	356	WXC-C3_peak_699	4.15726	6.38623	1.96743	220	Promoter (<=1kb)	14	90847861	91060641	212781	2	ENSG00000100784	ENST00000614987	0	RPS6KA5	ribosomal protein S6 kinase A5 [Source:HGNC Symbol;Acc:HGNC:10434]
14	91510365	91510825	461	WXC-C3_peak_700	12.5038	35.8225	30.4099	204	Promoter (<=1kb)	14	91458139	91510478	52340	2	ENSG00000100796	ENST00000555462	0	PPP4R3A	protein phosphatase 4 regulatory subunit 3A [Source:HGNC Symbol;Acc:HGNC:20219]
14	91986983	91987320	338	WXC-C3_peak_701	3.22507	3.97641	0.215466	169	Intron (ENST00000267622/ENSG00000100815, intron 16 of 20)	14	91975172	91999379	24208	2	ENSG00000100815	ENST00000557017	12059	TRIP11	thyroid hormone receptor interactor 11 [Source:HGNC Symbol;Acc:HGNC:12305]
14	94136483	94136728	246	WXC-C3_peak_702	3.43246	4.90638	0.772654	61	Distal Intergenic	14	94127789	94130253	2465	2	ENSG00000119632	ENST00000556727	-6230	IFI27L2	interferon alpha inducible protein 27 like 2 [Source:HGNC Symbol;Acc:HGNC:19753]
14	95024586	95024868	283	WXC-C3_peak_703	3.94721	5.53531	1.23772	187	Distal Intergenic	14	95048220	95050953	2734	1	ENSG00000258866	ENST00000554033	-23352	AL390254.1	novel transcript
14	96363038	96363314	277	WXC-C3_peak_704	3.14004	4.39572	0.497883	19	Promoter (<=1kb)	14	96279195	96363341	84147	2	ENSG00000066739	ENST00000359933	27	ATG2B	autophagy related 2B [Source:HGNC Symbol;Acc:HGNC:20187]
14	99481073	99481435	363	WXC-C3_peak_705	3.54242	5.09521	0.924993	47	Promoter (<=1kb)	14	99481169	99502376	21208	1	ENSG00000090061	ENST00000557165	0	CCNK	cyclin K [Source:HGNC Symbol;Acc:HGNC:1596]
14	99576177	99576510	334	WXC-C3_peak_706	3.04731	3.69871	0.215466	88	Promoter (<=1kb)	14	99515300	99576592	61293	2	ENSG00000205476	ENST00000554877	82	CCDC85C	coiled-coil domain containing 85C [Source:HGNC Symbol;Acc:HGNC:35459]
14	99683622	99684169	548	WXC-C3_peak_707	7.19268	20.1385	15.0893	273	Promoter (<=1kb)	14	99684304	99713437	29134	1	ENSG00000036530	ENST00000554611	-135	CYP46A1	cytochrome P450 family 46 subfamily A member 1 [Source:HGNC Symbol;Acc:HGNC:2641]
14	100019480	100019806	327	WXC-C3_peak_708	3.00007	3.79233	0.215466	195	Promoter (<=1kb)	14	100019576	100102347	82772	1	ENSG00000196405	ENST00000554460	0	EVL	Enah/Vasp-like [Source:HGNC Symbol;Acc:HGNC:20234]
14	100342463	100342731	269	WXC-C3_peak_709	2.8707	3.27125	0	15	Promoter (<=1kb)	14	100336841	100342534	5694	2	ENSG00000140105	ENST00000557614	0	WARS	tryptophanyl-tRNA synthetase [Source:HGNC Symbol;Acc:HGNC:12729]
14	102316972	102317222	251	WXC-C3_peak_710	4.35358	8.45617	3.87067	147	Promoter (<=1kb)	14	102317377	102342364	24988	1	ENSG00000022976	ENST00000558850	-155	ZNF839	zinc finger protein 839 [Source:HGNC Symbol;Acc:HGNC:20345]
14	102591905	102592352	448	WXC-C3_peak_711	5.06713	9.1897	4.55418	224	Promoter (<=1kb)	14	102592649	102730561	137913	1	ENSG00000089902	ENST00000262241	-297	RCOR1	REST corepressor 1 [Source:HGNC Symbol;Acc:HGNC:17441]
14	102638542	102638787	246	WXC-C3_peak_712	2.98022	3.93307	0.215466	150	Intron (ENST00000262241/ENSG00000089902, intron 2 of 11)	14	102662240	102662708	469	2	ENSG00000230988	ENST00000475260	23921	RPL23AP11	ribosomal protein L23a pseudogene 11 [Source:HGNC Symbol;Acc:HGNC:19808]
14	102735164	102735418	255	WXC-C3_peak_713	3.58837	4.73934	0.637955	118	Distal Intergenic	14	102721022	102726585	5564	1	ENSG00000089902	ENST00000560472	14142	RCOR1	REST corepressor 1 [Source:HGNC Symbol;Acc:HGNC:17441]
14	102904716	102904982	267	WXC-C3_peak_714	3.05855	3.71633	0.215466	71	Intron (ENST00000560371/ENSG00000131323, intron 10 of 10)	14	102922656	102931192	8537	1	ENSG00000166126	ENST00000299155	-17674	AMN	amnion associated transmembrane protein [Source:HGNC Symbol;Acc:HGNC:14604]
14	103138285	103138663	379	WXC-C3_peak_715	3.39839	4.43681	0.520036	23	Promoter (1-2kb)	14	103139675	103140069	395	1	ENSG00000259374	ENST00000560510	-1012	NDUFB4P11	NADH:ubiquinone oxidoreductase subunit B4 pseudogene 11 [Source:HGNC Symbol;Acc:HGNC:45259]
14	103401087	103401373	287	WXC-C3_peak_716	3.08404	3.92952	0.215466	219	Intron (ENST00000440884/ENSG00000075413, intron 1 of 15)	14	103405134	103503066	97933	1	ENSG00000075413	ENST00000561071	-3761	MARK3	microtubule affinity regulating kinase 3 [Source:HGNC Symbol;Acc:HGNC:6897]
14	103528904	103529430	527	WXC-C3_peak_717	11.9828	30.9023	25.5846	297	Promoter (<=1kb)	14	103529196	103537073	7878	1	ENSG00000166166	ENST00000389749	0	TRMT61A	tRNA methyltransferase 61A [Source:HGNC Symbol;Acc:HGNC:23790]
14	103562379	103562934	556	WXC-C3_peak_718	6.0068	12.3981	7.61488	353	Promoter (<=1kb)	14	103556544	103562814	6271	2	ENSG00000166170	ENST00000299204	0	BAG5	BCL2 associated athanogene 5 [Source:HGNC Symbol;Acc:HGNC:941]
14	103628742	103629263	522	WXC-C3_peak_719	6.01339	11.6205	6.87271	397	Promoter (<=1kb)	14	103629177	103714249	85073	1	ENSG00000126214	ENST00000348520	0	KLC1	kinesin light chain 1 [Source:HGNC Symbol;Acc:HGNC:6387]
14	103973873	103974151	279	WXC-C3_peak_720	3.22119	3.97037	0.215466	42	Intron (ENST00000409874/ENSG00000156414, intron 6 of 35)	14	103970607	104052212	81606	1	ENSG00000156414	ENST00000339063	3266	TDRD9	tudor domain containing 9 [Source:HGNC Symbol;Acc:HGNC:20122]
14	104150717	104150970	254	WXC-C3_peak_721	4.30604	6.36801	1.95166	119	Intron (ENST00000423312/ENSG00000066735, intron 2 of 14)	14	104139040	104180894	41855	1	ENSG00000066735	ENST00000315264	11677	KIF26A	kinesin family member 26A [Source:HGNC Symbol;Acc:HGNC:20226]
14	104724199	104724457	259	WXC-C3_peak_722	3.78493	5.50616	1.23772	79	Promoter (<=1kb)	14	104724186	104747310	23125	1	ENSG00000185100	ENST00000330877	13	ADSSL1	adenylosuccinate synthase like 1 [Source:HGNC Symbol;Acc:HGNC:20093]
14	104753069	104753406	338	WXC-C3_peak_723	2.73473	4.14854	0.329877	94	Promoter (<=1kb)	14	104753147	104757479	4333	1	ENSG00000184990	ENST00000535554	0	SIVA1	SIVA1 apoptosis inducing factor [Source:HGNC Symbol;Acc:HGNC:17712]
14	104815239	104815784	546	WXC-C3_peak_724	3.4665	5.40587	1.16222	508	Promoter (<=1kb)	14	104815449	104815753	305	2	ENSG00000279140	ENST00000625139	0	AL590326.1	novel transcript
14	105397870	105398195	326	WXC-C3_peak_725	3.22953	3.98336	0.215466	281	Promoter (<=1kb)	14	105398538	105413859	15322	1	ENSG00000226174	ENST00000451127	-343	TEX22	testis expressed 22 [Source:HGNC Symbol;Acc:HGNC:40026]
14	105526409	105526680	272	WXC-C3_peak_726	3.22953	3.98336	0.215466	185	Promoter (<=1kb)	14	105526583	105530198	3616	1	ENSG00000184986	ENST00000392519	0	TMEM121	transmembrane protein 121 [Source:HGNC Symbol;Acc:HGNC:20511]
15	20292802	20293124	323	WXC-C3_peak_727	3.22953	3.98336	0.215466	95	Distal Intergenic	15	20283496	20291558	8063	1	ENSG00000259156	ENST00000554701	9306	CHEK2P2	checkpoint kinase 2 pseudogene 2 [Source:HGNC Symbol;Acc:HGNC:43578]
15	22786241	22786820	580	WXC-C3_peak_728	3.4665	5.40587	1.16222	327	Promoter (<=1kb)	15	22786644	22829789	43146	1	ENSG00000170113	ENST00000337435	0	NIPA1	NIPA magnesium transporter 1 [Source:HGNC Symbol;Acc:HGNC:17043]
15	22824270	22824513	244	WXC-C3_peak_729	2.87837	3.75756	0.215466	12	3' UTR	15	22838641	22868384	29744	1	ENSG00000140157	ENST00000398014	-14128	NIPA2	NIPA magnesium transporter 2 [Source:HGNC Symbol;Acc:HGNC:17044]
15	22827474	22827813	340	WXC-C3_peak_730	2.70888	3.16341	0	98	3' UTR	15	22838641	22868384	29744	1	ENSG00000140157	ENST00000398014	-10828	NIPA2	NIPA magnesium transporter 2 [Source:HGNC Symbol;Acc:HGNC:17044]
15	23904175	23904421	247	WXC-C3_peak_731	3.11601	3.80627	0.215466	80	Distal Intergenic	15	23912411	24090821	178411	1	ENSG00000260232	ENST00000652183	-7990	PWRN4	Prader-Willi region non-protein coding RNA 4 [Source:HGNC Symbol;Acc:HGNC:49130]
15	23965122	23965429	308	WXC-C3_peak_732	3.06987	3.73407	0.215466	91	Intron (ENST00000652183/ENSG00000260232, intron 4 of 10)	15	23975172	24003435	28264	1	ENSG00000260232	ENST00000563016	-9743	PWRN4	Prader-Willi region non-protein coding RNA 4 [Source:HGNC Symbol;Acc:HGNC:49130]
15	24960622	24960945	324	WXC-C3_peak_733	3.56953	4.70945	0.637955	192	Intron (ENST00000400098/ENSG00000128739, intron 3 of 4)	15	24955034	25000276	45243	1	ENSG00000214265	ENST00000557230	5588	AC124312.1	novel transcript
15	25438523	25438940	418	WXC-C3_peak_734	3.58837	4.73934	0.637955	82	Promoter (<=1kb)	15	25333728	25438925	105198	2	ENSG00000114062	ENST00000638011	0	UBE3A	ubiquitin protein ligase E3A [Source:HGNC Symbol;Acc:HGNC:12496]
15	26867052	26867419	368	WXC-C3_peak_735	3.01973	3.82452	0.215466	32	Promoter (<=1kb)	15	26867062	26949208	82147	1	ENSG00000186297	ENST00000335625	0	GABRA5	gamma-aminobutyric acid type A receptor alpha5 subunit [Source:HGNC Symbol;Acc:HGNC:4079]
15	27565211	27565467	257	WXC-C3_peak_736	2.79076	3.14951	0	228	Distal Intergenic	15	27536900	27541991	5092	2	ENSG00000259168	ENST00000557170	-23220	AC104002.3	novel transcript, antisense to GABRG3
15	29269562	29269864	303	WXC-C3_peak_737	3.82233	7.59593	3.06818	198	Promoter (<=1kb)	15	29264992	29269829	4838	2	ENSG00000185115	ENST00000332303	0	NSMCE3	NSE3 homolog, SMC5-SMC6 complex component [Source:HGNC Symbol;Acc:HGNC:7677]
15	29711471	29711754	284	WXC-C3_peak_738	2.79955	3.46143	0.0854112	25	Promoter (2-3kb)	15	29701245	29708822	7578	2	ENSG00000104067	ENST00000400007	-2649	TJP1	tight junction protein 1 [Source:HGNC Symbol;Acc:HGNC:11827]
15	29821933	29822494	562	WXC-C3_peak_739	3.47157	5.64065	1.33062	70	Promoter (<=1kb)	15	29700155	29822028	121874	2	ENSG00000104067	ENST00000356107	0	TJP1	tight junction protein 1 [Source:HGNC Symbol;Acc:HGNC:11827]
15	30903656	30903935	280	WXC-C3_peak_740	2.66374	4.31189	0.441914	191	Promoter (<=1kb)	15	30903852	30911788	7937	1	ENSG00000198690	ENST00000561594	0	FAN1	FANCD2 and FANCI associated nuclease 1 [Source:HGNC Symbol;Acc:HGNC:29170]
15	31025298	31025595	298	WXC-C3_peak_741	3.94333	6.27586	1.88346	201	Promoter (<=1kb)	15	31026206	31035970	9765	1	ENSG00000259720	ENST00000558755	-611	AC009562.1	novel transcript, antisense to TRPM1
15	31150317	31150601	285	WXC-C3_peak_742	3.41114	4.65986	0.637955	103	Intron (ENST00000542188/ENSG00000134160, intron 1 of 26)	15	31002464	31160954	158491	2	ENSG00000134160	ENST00000558445	10353	TRPM1	transient receptor potential cation channel subfamily M member 1 [Source:HGNC Symbol;Acc:HGNC:7146]
15	32051878	32052199	322	WXC-C3_peak_743	3.08404	3.92952	0.215466	308	Intron (ENST00000635978/ENSG00000175344, intron 1 of 6)	15	32031001	32168884	137884	1	ENSG00000175344	ENST00000636271	20877	CHRNA7	cholinergic receptor nicotinic alpha 7 subunit [Source:HGNC Symbol;Acc:HGNC:1960]
15	33205696	33205957	262	WXC-C3_peak_744	3.31086	4.49283	0.565314	111	Distal Intergenic	15	32765545	33194733	429189	2	ENSG00000248905	ENST00000616417	-10963	FMN1	formin 1 [Source:HGNC Symbol;Acc:HGNC:3768]
15	33700084	33700329	246	WXC-C3_peak_745	3.27873	4.43906	0.521407	59	Intron (ENST00000634891/ENSG00000198838, intron 41 of 103)	15	33722492	33722596	105	1	ENSG00000200008	ENST00000363138	-22163	RF00019
15	34101787	34102073	287	WXC-C3_peak_746	5.95897	18.817	13.8084	171	Promoter (<=1kb)	15	34084017	34101862	17846	2	ENSG00000134153	ENST00000256545	0	EMC7	ER membrane protein complex subunit 7 [Source:HGNC Symbol;Acc:HGNC:24301]
15	34224893	34225248	356	WXC-C3_peak_747	3.76058	8.48335	3.89626	120	Promoter (<=1kb)	15	34225013	34230147	5135	1	ENSG00000128463	ENST00000249209	0	EMC4	ER membrane protein complex subunit 4 [Source:HGNC Symbol;Acc:HGNC:28032]
15	34741173	34741449	277	WXC-C3_peak_748	3.22953	3.98336	0.215466	34	Distal Intergenic	15	34751032	34754998	3967	2	ENSG00000159248	ENST00000290374	13549	GJD2	gap junction protein delta 2 [Source:HGNC Symbol;Acc:HGNC:19154]
15	35029958	35030302	345	WXC-C3_peak_749	2.77971	4.07657	0.274919	215	Distal Intergenic	15	35008469	35011191	2723	1	ENSG00000259587	ENST00000560683	21489	AC114546.2	novel transcript
15	35120552	35120853	302	WXC-C3_peak_750	3.42364	4.47718	0.55176	31	Promoter (1-2kb)	15	35121573	35122084	512	2	ENSG00000259592	ENST00000561466	1231	PRELID1P4	PRELI domain containing 1 pseudogene 4 [Source:HGNC Symbol;Acc:HGNC:43889]
15	38252026	38252299	274	WXC-C3_peak_751	3.94721	5.53531	1.23772	241	Promoter (<=1kb)	15	38252836	38357249	104414	1	ENSG00000166068	ENST00000299084	-537	SPRED1	sprouty related EVH1 domain containing 1 [Source:HGNC Symbol;Acc:HGNC:20249]
15	40569293	40569658	366	WXC-C3_peak_752	2.77971	4.07657	0.274919	32	Promoter (<=1kb)	15	40569299	40574949	5651	1	ENSG00000166133	ENST00000315616	0	RPUSD2	RNA pseudouridine synthase domain containing 2 [Source:HGNC Symbol;Acc:HGNC:24180]
15	40755107	40755424	318	WXC-C3_peak_753	9.25212	22.8431	17.7239	144	Promoter (<=1kb)	15	40735887	40755254	19368	2	ENSG00000137824	ENST00000338376	0	RMDN3	regulator of microtubule dynamics 3 [Source:HGNC Symbol;Acc:HGNC:25550]
15	42548689	42549024	336	WXC-C3_peak_754	4.92109	7.96154	3.41044	168	Promoter (<=1kb)	15	42548828	42566636	17809	1	ENSG00000137814	ENST00000567640	0	HAUS2	HAUS augmin like complex subunit 2 [Source:HGNC Symbol;Acc:HGNC:25530]
15	44157034	44157277	244	WXC-C3_peak_755	2.8707	3.27125	0	15	Intron (ENST00000417257/ENSG00000171877, intron 1 of 13)	15	43873275	44194446	321172	2	ENSG00000171877	ENST00000484674	37169	FRMD5	FERM domain containing 5 [Source:HGNC Symbol;Acc:HGNC:28214]
15	44537003	44537499	497	WXC-C3_peak_756	4.29492	6.34986	1.94831	325	Promoter (<=1kb)	15	44537125	44561999	24875	1	ENSG00000104131	ENST00000424492	0	EIF3J	eukaryotic translation initiation factor 3 subunit J [Source:HGNC Symbol;Acc:HGNC:3270]
15	50424224	50424506	283	WXC-C3_peak_757	3.62489	6.4163	1.99597	127	Promoter (<=1kb)	15	50424380	50449440	25061	1	ENSG00000138592	ENST00000560297	0	USP8	ubiquitin specific peptidase 8 [Source:HGNC Symbol;Acc:HGNC:12631]
15	51094562	51094868	307	WXC-C3_peak_758	3.52172	5.28227	1.06789	71	Promoter (<=1kb)	15	51056604	51094705	38102	2	ENSG00000183578	ENST00000637513	0	TNFAIP8L3	TNF alpha induced protein 8 like 3 [Source:HGNC Symbol;Acc:HGNC:20620]
15	52468162	52468555	394	WXC-C3_peak_759	2.65733	3.3712	0.0244124	228	Intron (ENST00000399231/ENSG00000197535, intron 1 of 40)	15	52505191	52505862	672	1	ENSG00000231169	ENST00000567221	-36636	EEF1B2P1	eukaryotic translation elongation factor 1 beta 2 pseudogene 1 [Source:HGNC Symbol;Acc:HGNC:3207]
15	52528472	52528840	369	WXC-C3_peak_760	2.91983	3.82918	0.215466	116	Promoter (<=1kb)	15	52313304	52528841	215538	2	ENSG00000197535	ENST00000553916	1	MYO5A	myosin VA [Source:HGNC Symbol;Acc:HGNC:7602]
15	56918931	56919265	335	WXC-C3_peak_761	3.83796	6.59396	2.15608	151	Promoter (<=1kb)	15	56919148	57192239	273092	1	ENSG00000140262	ENST00000557947	0	TCF12	transcription factor 12 [Source:HGNC Symbol;Acc:HGNC:11623]
15	60443821	60444063	243	WXC-C3_peak_762	3.21027	4.71907	0.637955	121	Promoter (<=1kb)	15	60421476	60443071	21596	2	ENSG00000128915	ENST00000558121	-750	ICE2	interactor of little elongation complex ELL subunit 2 [Source:HGNC Symbol;Acc:HGNC:29885]
15	60602835	60603376	542	WXC-C3_peak_763	3.37704	4.6032	0.631927	460	Intron (ENST00000559824/ENSG00000245534, intron 5 of 5)	15	60511592	60593126	81535	2	ENSG00000069667	ENST00000559343	-9709	RORA	RAR related orphan receptor A [Source:HGNC Symbol;Acc:HGNC:10258]
15	62390314	62390647	334	WXC-C3_peak_764	6.75676	18.2214	13.2303	169	Promoter (<=1kb)	15	62390526	62476414	85889	1	ENSG00000171914	ENST00000561322	0	TLN2	talin 2 [Source:HGNC Symbol;Acc:HGNC:15447]
15	62759206	62759446	241	WXC-C3_peak_765	3.25115	4.5913	0.623804	67	Promoter (<=1kb)	15	62758590	62784838	26249	1	ENSG00000171914	ENST00000472902	616	TLN2	talin 2 [Source:HGNC Symbol;Acc:HGNC:15447]
15	63292386	63292711	326	WXC-C3_peak_766	2.91144	3.81471	0.215466	199	Promoter (<=1kb)	15	63291686	63305904	14219	1	ENSG00000138613	ENST00000560716	700	APH1B	aph-1 homolog B, gamma-secretase subunit [Source:HGNC Symbol;Acc:HGNC:24080]
15	63504425	63504900	476	WXC-C3_peak_767	3.12249	4.75244	0.648741	303	Promoter (<=1kb)	15	63504511	63594640	90130	1	ENSG00000140455	ENST00000540797	0	AC007950.1	ubiquitin specific peptidase 3 [Source:NCBI gene;Acc:9960]
15	64754440	64754681	242	WXC-C3_peak_768	3.08404	3.92952	0.215466	205	Intron (ENST00000300069/ENSG00000166831, intron 1 of 7)	15	64739892	64761217	21326	2	ENSG00000166831	ENST00000560606	6536	RBPMS2	RNA binding protein, mRNA processing factor 2 [Source:HGNC Symbol;Acc:HGNC:19098]
15	64901329	64901683	355	WXC-C3_peak_769	2.93322	3.68255	0.215466	171	Intron (ENST00000502574/ENSG00000249240, intron 5 of 5)	15	64911902	64931967	20066	1	ENSG00000166839	ENST00000496480	-10219	ANKDD1A	ankyrin repeat and death domain containing 1A [Source:HGNC Symbol;Acc:HGNC:28002]
15	65133218	65133536	319	WXC-C3_peak_770	3.62363	5.93364	1.58254	82	Promoter (<=1kb)	15	65117379	65133808	16430	2	ENSG00000090470	ENST00000204549	272	PDCD7	programmed cell death 7 [Source:HGNC Symbol;Acc:HGNC:8767]
15	65422239	65422496	258	WXC-C3_peak_771	3.05984	3.89006	0.215466	227	Promoter (<=1kb)	15	65381484	65422947	41464	2	ENSG00000103742	ENST00000352385	451	IGDCC4	immunoglobulin superfamily DCC subclass member 4 [Source:HGNC Symbol;Acc:HGNC:13770]
15	65497853	65498161	309	WXC-C3_peak_772	2.81666	3.48987	0.104106	122	Exon (ENST00000341861/ENSG00000074603, exon 5 of 20)	15	65502741	65502836	96	1	ENSG00000252217	ENST00000516408	-4580	RF00019
15	66062726	66063010	285	WXC-C3_peak_773	3.08404	3.92952	0.215466	233	Intron (ENST00000409699/ENSG00000157890, intron 5 of 22)	15	66040233	66040332	100	1	ENSG00000263512	ENST00000580794	22493	MIR4311	microRNA 4311 [Source:HGNC Symbol;Acc:HGNC:38207]
15	66497634	66497966	333	WXC-C3_peak_774	4.16956	8.64816	4.04482	186	Promoter (<=1kb)	15	66490135	66497750	7616	2	ENSG00000174446	ENST00000563480	0	SNAPC5	small nuclear RNA activating complex polypeptide 5 [Source:HGNC Symbol;Acc:HGNC:15484]
15	67402316	67402605	290	WXC-C3_peak_775	3.23685	4.36878	0.484586	88	Intron (ENST00000335894/ENSG00000103599, intron 14 of 20)	15	67408077	67413538	5462	2	ENSG00000259673	ENST00000558025	10933	IQCH-AS1	IQCH antisense RNA 1 [Source:HGNC Symbol;Acc:HGNC:44104]
15	67795101	67795428	328	WXC-C3_peak_776	2.9031	3.80032	0.215466	68	Intron (ENST00000178640/ENSG00000137764, intron 21 of 21)	15	67819704	67833836	14133	1	ENSG00000188779	ENST00000341418	-24276	SKOR1	SKI family transcriptional corepressor 1 [Source:HGNC Symbol;Acc:HGNC:21326]
15	68559541	68560004	464	WXC-C3_peak_777	5.31313	8.94368	4.32512	291	Distal Intergenic	15	68578969	68727803	148835	1	ENSG00000103647	ENST00000566799	-18965	CORO2B	coronin 2B [Source:HGNC Symbol;Acc:HGNC:2256]
15	68709303	68709582	280	WXC-C3_peak_778	3.35469	4.56598	0.615295	144	Intron (ENST00000566799/ENSG00000103647, intron 3 of 11)	15	68749501	68750691	1191	1	ENSG00000271232	ENST00000603171	-39919	CARSP1	cysteinyl-tRNA synthetase pseudogene 1 [Source:HGNC Symbol;Acc:HGNC:50477]
15	69452864	69453234	371	WXC-C3_peak_779	4.18672	7.26017	2.75649	87	Promoter (<=1kb)	15	69452884	69455546	2663	1	ENSG00000137818	ENST00000560274	0	RPLP1	ribosomal protein lateral stalk subunit P1 [Source:HGNC Symbol;Acc:HGNC:10372]
15	70853732	70854113	382	WXC-C3_peak_780	3.34949	5.18624	1.00185	115	Promoter (<=1kb)	15	70851489	70854008	2520	2	ENSG00000166173	ENST00000559140	0	LARP6	La ribonucleoprotein domain family member 6 [Source:HGNC Symbol;Acc:HGNC:24012]
15	71115364	71115861	498	WXC-C3_peak_781	4.11913	8.81928	4.20813	117	Promoter (<=1kb)	15	71115665	71215238	99574	1	ENSG00000187720	ENST00000620694	0	THSD4	thrombospondin type 1 domain containing 4 [Source:HGNC Symbol;Acc:HGNC:25835]
15	71626003	71626308	306	WXC-C3_peak_782	3.05169	4.05532	0.25916	187	Intron (ENST00000355327/ENSG00000187720, intron 7 of 17)	15	71660455	71767651	107197	1	ENSG00000187720	ENST00000567838	-34147	THSD4	thrombospondin type 1 domain containing 4 [Source:HGNC Symbol;Acc:HGNC:25835]
15	72033908	72034276	369	WXC-C3_peak_783	3.58495	5.39467	1.15693	55	Intron (ENST00000568391/ENSG00000261632, intron 3 of 4)	15	72041194	72041653	460	2	ENSG00000260576	ENST00000564027	7377	EIF5A2P1	eukaryotic translation initiation factor 5A2 pseudogene 1 [Source:HGNC Symbol;Acc:HGNC:51467]
15	72092843	72093094	252	WXC-C3_peak_784	3.04972	3.87353	0.215466	224	Intron (ENST00000356056/ENSG00000066933, intron 1 of 41)	15	72114258	72140962	26705	1	ENSG00000166192	ENST00000542035	-21164	SENP8	SUMO peptidase family member, NEDD8 specific [Source:HGNC Symbol;Acc:HGNC:22992]
15	72452449	72452769	321	WXC-C3_peak_785	2.70929	3.31088	0	300	Promoter (1-2kb)	15	72450657	72451474	818	1	ENSG00000271072	ENST00000603694	1792	PHBP20	prohibitin pseudogene 20 [Source:HGNC Symbol;Acc:HGNC:51553]
15	72527972	72528295	324	WXC-C3_peak_786	3.73007	5.65032	1.33973	89	Intron (ENST00000379887/ENSG00000166233, intron 2 of 13)	15	72561452	72582118	20667	1	ENSG00000166233	ENST00000561987	-33157	ARIH1	ariadne RBR E3 ubiquitin protein ligase 1 [Source:HGNC Symbol;Acc:HGNC:689]
15	72783504	72783987	484	WXC-C3_peak_787	20.5183	95.4955	89.5094	280	Promoter (<=1kb)	15	72751369	72783731	32363	2	ENSG00000159322	ENST00000567941	0	ADPGK	ADP dependent glucokinase [Source:HGNC Symbol;Acc:HGNC:25250]
15	73633183	73633482	300	WXC-C3_peak_788	2.85405	3.71543	0.215466	269	Promoter (<=1kb)	15	73560014	73633413	73400	2	ENSG00000156642	ENST00000345330	0	NPTN	neuroplastin [Source:HGNC Symbol;Acc:HGNC:17867]
15	74461148	74461403	256	WXC-C3_peak_789	3.58837	4.73934	0.637955	77	Promoter (<=1kb)	15	74445977	74461151	15175	2	ENSG00000138629	ENST00000565335	0	UBL7	ubiquitin like 7 [Source:HGNC Symbol;Acc:HGNC:28221]
15	74937638	74938003	366	WXC-C3_peak_790	3.6062	7.59077	3.06336	293	Promoter (<=1kb)	15	74920312	74937776	17465	2	ENSG00000178741	ENST00000568517	0	COX5A	cytochrome c oxidase subunit 5A [Source:HGNC Symbol;Acc:HGNC:2267]
15	74957246	74957681	436	WXC-C3_peak_791	3.40171	5.06721	0.905382	71	Promoter (<=1kb)	15	74954416	74957464	3049	2	ENSG00000178718	ENST00000322177	0	RPP25	ribonuclease P and MRP subunit p25 [Source:HGNC Symbol;Acc:HGNC:30361]
15	75201713	75202078	366	WXC-C3_peak_792	3.13466	4.57977	0.623804	59	Promoter (<=1kb)	15	75201882	75212169	10288	1	ENSG00000167173	ENST00000394987	0	C15orf39	chromosome 15 open reading frame 39 [Source:HGNC Symbol;Acc:HGNC:24497]
15	75596120	75596443	324	WXC-C3_peak_793	3.39245	4.62881	0.631927	215	Intron (ENST00000566032/ENSG00000260269, intron 2 of 2)	15	75527179	75601184	74006	2	ENSG00000260269	ENST00000565138	4741	AC105036.3	novel transcript
15	75904161	75904578	418	WXC-C3_peak_794	4.42129	8.29278	3.71459	195	Promoter (<=1kb)	15	75904125	75930049	25925	1	ENSG00000167196	ENST00000569054	36	FBXO22	F-box protein 22 [Source:HGNC Symbol;Acc:HGNC:13593]
15	75929702	75930146	445	WXC-C3_peak_795	2.98022	3.93307	0.215466	21	Promoter (2-3kb)	15	75932800	75933826	1027	1	ENSG00000167196	ENST00000564220	-2654	FBXO22	F-box protein 22 [Source:HGNC Symbol;Acc:HGNC:13593]
15	76735389	76735687	299	WXC-C3_peak_796	3.16607	4.2495	0.392725	232	Promoter (<=1kb)	15	76736641	76736980	340	1	ENSG00000201510	ENST00000364640	-954	RN7SKP217	RNA, 7SK small nuclear pseudogene 217 [Source:HGNC Symbol;Acc:HGNC:45941]
15	77472332	77472592	261	WXC-C3_peak_797	2.6167	3.15532	0	250	Intron (ENST00000381714/ENSG00000140382, intron 7 of 10)	15	77478123	77483419	5297	1	ENSG00000140382	ENST00000559728	-5531	HMG20A	high mobility group 20A [Source:HGNC Symbol;Acc:HGNC:5001]
15	77579285	77579539	255	WXC-C3_peak_798	3.22953	3.98336	0.215466	60	Intron (ENST00000561123/ENSG00000259420, intron 3 of 3)	15	77568970	77608888	39919	1	ENSG00000259420	ENST00000561123	10315	AC046168.2	novel transcript
15	77632678	77632978	301	WXC-C3_peak_799	3.15411	4.04341	0.25201	15	Promoter (<=1kb)	15	77613027	77632490	19464	2	ENSG00000169783	ENST00000355300	-188	LINGO1	leucine rich repeat and Ig domain containing 1 [Source:HGNC Symbol;Acc:HGNC:21205]
15	77722255	77722526	272	WXC-C3_peak_800	3.39245	4.62881	0.631927	127	Promoter (1-2kb)	15	77615782	77720751	104970	2	ENSG00000169783	ENST00000564472	-1504	LINGO1	leucine rich repeat and Ig domain containing 1 [Source:HGNC Symbol;Acc:HGNC:21205]
15	78131094	78131432	339	WXC-C3_peak_801	2.85405	3.71543	0.215466	133	Promoter (<=1kb)	15	78105284	78131271	25988	2	ENSG00000136425	ENST00000557917	0	CIB2	calcium and integrin binding family member 2 [Source:HGNC Symbol;Acc:HGNC:24579]
15	78299367	78299702	336	WXC-C3_peak_802	5.56164	16.1394	11.2208	186	Promoter (<=1kb)	15	78283235	78299605	16371	2	ENSG00000140395	ENST00000558311	0	WDR61	WD repeat domain 61 [Source:HGNC Symbol;Acc:HGNC:30300]
15	78438088	78438459	372	WXC-C3_peak_803	2.83348	4.01398	0.236419	66	Promoter (<=1kb)	15	78438176	78466436	28261	1	ENSG00000136381	ENST00000559215	0	IREB2	iron responsive element binding protein 2 [Source:HGNC Symbol;Acc:HGNC:6115]
15	78828748	78829104	357	WXC-C3_peak_804	3.82282	5.33445	1.10976	170	Intron (ENST00000379535/ENSG00000185787, intron 1 of 12)	15	78759206	78811464	52259	2	ENSG00000136378	ENST00000388820	-17284	ADAMTS7	ADAM metallopeptidase with thrombospondin type 1 motif 7 [Source:HGNC Symbol;Acc:HGNC:223]
15	78858334	78858692	359	WXC-C3_peak_805	3.24722	4.3862	0.492105	115	Intron (ENST00000379535/ENSG00000185787, intron 2 of 12)	15	78863247	78863729	483	2	ENSG00000243711	ENST00000482506	5037	RPL21P116	ribosomal protein L21 pseudogene 116 [Source:HGNC Symbol;Acc:HGNC:36101]
15	78860593	78861010	418	WXC-C3_peak_806	3.20613	4.31709	0.444902	55	Promoter (2-3kb)	15	78863247	78863729	483	2	ENSG00000243711	ENST00000482506	2719	RPL21P116	ribosomal protein L21 pseudogene 116 [Source:HGNC Symbol;Acc:HGNC:36101]
15	78872609	78872967	359	WXC-C3_peak_807	12.1193	37.7239	32.2779	227	Promoter (<=1kb)	15	78872776	78897733	24958	1	ENSG00000185787	ENST00000426013	0	MORF4L1	mortality factor 4 like 1 [Source:HGNC Symbol;Acc:HGNC:16989]
15	79915726	79915969	244	WXC-C3_peak_808	3.53111	5.07586	0.911707	152	Promoter (<=1kb)	15	79898847	79915256	16410	2	ENSG00000180953	ENST00000478497	-470	ST20	suppressor of tumorigenicity 20 [Source:HGNC Symbol;Acc:HGNC:33520]
15	80179088	80179342	255	WXC-C3_peak_809	3.90524	5.70748	1.39366	161	Promoter (1-2kb)	15	80177407	80186351	8945	1	ENSG00000103876	ENST00000559217	1681	FAH	fumarylacetoacetate hydrolase [Source:HGNC Symbol;Acc:HGNC:3579]
15	80910280	80910548	269	WXC-C3_peak_810	3.06987	3.73407	0.215466	145	Promoter (<=1kb)	15	80896191	80909777	13587	2	ENSG00000259649	ENST00000560560	-503	AC027808.2	novel transcript, antisense to CEMIP
15	81186788	81187130	343	WXC-C3_peak_811	4.00925	6.13385	1.75279	143	Intron (ENST00000560241/ENSG00000172349, intron 1 of 12)	15	81182860	81309098	126239	1	ENSG00000172349	ENST00000360547	3928	IL16	interleukin 16 [Source:HGNC Symbol;Acc:HGNC:5980]
15	82647540	82648008	469	WXC-C3_peak_812	3.79301	6.00567	1.64149	231	Promoter (<=1kb)	15	82544273	82647977	103705	2	ENSG00000214575	ENST00000615198	0	CPEB1	cytoplasmic polyadenylation element binding protein 1 [Source:HGNC Symbol;Acc:HGNC:21744]
15	82952526	82952814	289	WXC-C3_peak_813	3.77202	5.48446	1.23129	201	Promoter (<=1kb)	15	82848983	82952720	103738	2	ENSG00000103942	ENST00000450735	0	HOMER2	homer scaffold protein 2 [Source:HGNC Symbol;Acc:HGNC:17513]
15	83332649	83333135	487	WXC-C3_peak_814	3.25115	4.5913	0.623804	278	Intron (ENST00000565495/ENSG00000259986, intron 1 of 1)	15	83255903	83284714	28812	2	ENSG00000169594	ENST00000345382	-47935	BNC1	basonuclin 1 [Source:HGNC Symbol;Acc:HGNC:1081]
15	83353624	83353923	300	WXC-C3_peak_815	3.43641	4.49757	0.567751	184	Intron (ENST00000565495/ENSG00000259986, intron 1 of 1)	15	83255903	83284714	28812	2	ENSG00000169594	ENST00000345382	-68910	BNC1	basonuclin 1 [Source:HGNC Symbol;Acc:HGNC:1081]
15	83675339	83675622	284	WXC-C3_peak_816	3.09063	3.94025	0.215466	59	Intron (ENST00000567476/ENSG00000156218, intron 2 of 29)	15	83694294	83819979	125686	1	ENSG00000156218	ENST00000565653	-18672	ADAMTSL3	ADAMTS like 3 [Source:HGNC Symbol;Acc:HGNC:14633]
15	83858338	83859100	763	WXC-C3_peak_817	3.08404	3.92952	0.215466	40	Exon (ENST00000567476/ENSG00000156218, exon 8 of 30)	15	83870912	83891065	20154	1	ENSG00000156218	ENST00000567663	-11812	ADAMTSL3	ADAMTS like 3 [Source:HGNC Symbol;Acc:HGNC:14633]
15	84981399	84981727	329	WXC-C3_peak_818	4.10678	7.38565	2.87041	227	Promoter (<=1kb)	15	84981856	85139142	157287	1	ENSG00000073417	ENST00000394553	-129	PDE8A	phosphodiesterase 8A [Source:HGNC Symbol;Acc:HGNC:8793]
15	85061103	85061412	310	WXC-C3_peak_819	3.34949	5.18624	1.00185	103	Promoter (1-2kb)	15	85062497	85138607	76111	1	ENSG00000073417	ENST00000560789	-1085	PDE8A	phosphodiesterase 8A [Source:HGNC Symbol;Acc:HGNC:8793]
15	85350169	85350601	433	WXC-C3_peak_820	3.23181	4.5574	0.615286	50	Distal Intergenic	15	85315587	85330334	14748	2	ENSG00000218052	ENST00000560651	-19835	ADAMTS7P4	ADAMTS7 pseudogene 4 [Source:HGNC Symbol;Acc:HGNC:49410]
15	88836847	88837114	268	WXC-C3_peak_821	3.72449	5.17479	0.990777	62	Promoter (<=1kb)	15	88836207	88874481	38275	1	ENSG00000157766	ENST00000561243	640	ACAN	aggrecan [Source:HGNC Symbol;Acc:HGNC:319]
15	88943868	88944118	251	WXC-C3_peak_822	3.58837	4.73934	0.637955	103	Distal Intergenic	15	88952683	88953460	778	1	ENSG00000259350	ENST00000559344	-8565	AC067805.1	high mobility group nucleosome binding domain 1 (HMGN1) pseudogene
15	89399193	89399518	326	WXC-C3_peak_823	3.42266	4.67897	0.637955	45	Distal Intergenic	15	89386596	89396240	9645	1	ENSG00000255571	ENST00000546186	12597	MIR9-3HG	MIR9-3 host gene [Source:HGNC Symbol;Acc:HGNC:27388]
15	89426321	89426561	241	WXC-C3_peak_824	3.03966	3.8571	0.215466	197	Distal Intergenic	15	89386596	89396240	9645	1	ENSG00000255571	ENST00000546186	39725	MIR9-3HG	MIR9-3 host gene [Source:HGNC Symbol;Acc:HGNC:27388]
15	90529718	90530152	435	WXC-C3_peak_825	3.17612	4.45944	0.537298	376	Promoter (<=1kb)	15	90529923	90645345	115423	1	ENSG00000140577	ENST00000268184	0	CRTC3	CREB regulated transcription coactivator 3 [Source:HGNC Symbol;Acc:HGNC:26148]
15	90994500	90994921	422	WXC-C3_peak_826	3.92904	7.29941	2.79121	334	Promoter (<=1kb)	15	90966040	90994535	28496	2	ENSG00000198901	ENST00000394249	0	PRC1	protein regulator of cytokinesis 1 [Source:HGNC Symbol;Acc:HGNC:9341]
15	91522904	91523181	278	WXC-C3_peak_827	3.56362	5.35683	1.12879	125	Intron (ENST00000555947/ENSG00000258551, intron 2 of 2)	15	91532891	91535095	2205	1	ENSG00000258954	ENST00000553410	-9710	AC107958.3	novel transcript
15	91931873	91932121	249	WXC-C3_peak_828	3.22953	3.98336	0.215466	26	Intron (ENST00000318445/ENSG00000176463, intron 2 of 9)	15	91941318	92104537	163220	1	ENSG00000176463	ENST00000556649	-9197	SLCO3A1	solute carrier organic anion transporter family member 3A1 [Source:HGNC Symbol;Acc:HGNC:10952]
15	93560797	93561149	353	WXC-C3_peak_829	3.58837	4.73934	0.637955	262	Intron (ENST00000553478/ENSG00000257060, intron 3 of 3)	15	93589867	93760799	170933	1	ENSG00000258631	ENST00000554318	-28718	AC110023.1	novel transcript
15	95942172	95942600	429	WXC-C3_peak_830	3.04972	3.87353	0.215466	315	Distal Intergenic	15	95990582	96300990	310409	1	ENSG00000275443	ENST00000619812	-47982	AC012409.2	novel transcript
15	96925665	96925933	269	WXC-C3_peak_831	3.47529	4.55959	0.615286	202	Distal Intergenic	15	96842069	96842384	316	1	ENSG00000223120	ENST00000411188	83596	RN7SKP181	RNA, 7SK small nuclear pseudogene 181 [Source:HGNC Symbol;Acc:HGNC:45905]
15	96979642	96980018	377	WXC-C3_peak_832	2.74913	3.08599	0	200	Distal Intergenic	15	96842069	96842384	316	1	ENSG00000223120	ENST00000411188	137573	RN7SKP181	RNA, 7SK small nuclear pseudogene 181 [Source:HGNC Symbol;Acc:HGNC:45905]
15	99015168	99015436	269	WXC-C3_peak_833	2.77564	3.26978	0	151	Promoter (<=1kb)	15	99014696	99031054	16359	1	ENSG00000278090	ENST00000651497	472	LUNAR1	leukemia-associated non-coding IGF1R activator RNA 1 [Source:HGNC Symbol;Acc:HGNC:51199]
15	99104960	99105794	835	WXC-C3_peak_834	5.65567	11.7271	6.97496	408	Promoter (<=1kb)	15	99105035	99135589	30555	1	ENSG00000182253	ENST00000336292	0	SYNM	synemin [Source:HGNC Symbol;Acc:HGNC:24466]
15	100050213	100050463	251	WXC-C3_peak_835	3.22953	3.98336	0.215466	137	Intron (ENST00000268070/ENSG00000140470, intron 17 of 21)	15	100074081	100074190	110	2	ENSG00000252957	ENST00000517148	23727	RNA5SP402	RNA, 5S ribosomal pseudogene 402 [Source:HGNC Symbol;Acc:HGNC:43302]
15	101251665	101251909	245	WXC-C3_peak_836	3.14642	4.21626	0.375347	48	Promoter (<=1kb)	15	101175727	101252048	76322	2	ENSG00000131873	ENST00000254190	139	CHSY1	chondroitin sulfate synthase 1 [Source:HGNC Symbol;Acc:HGNC:17198]
15	101277103	101277587	485	WXC-C3_peak_837	4.6189	8.3661	3.78272	371	Promoter (<=1kb)	15	101270817	101277450	6634	2	ENSG00000131871	ENST00000398226	0	SELENOS	selenoprotein S [Source:HGNC Symbol;Acc:HGNC:30396]
15	101489177	101489433	257	WXC-C3_peak_838	2.90548	3.63683	0.192517	235	Promoter (<=1kb)	15	101384322	101489435	105114	2	ENSG00000140479	ENST00000559417	2	PCSK6	proprotein convertase subtilisin/kexin type 6 [Source:HGNC Symbol;Acc:HGNC:8569]
16	80020	80359	340	WXC-C3_peak_839	3.91133	5.4775	1.22496	314	Promoter (1-2kb)	16	78257	85842	7586	1	ENSG00000103152	ENST00000219431	1763	MPG	N-methylpurine DNA glycosylase [Source:HGNC Symbol;Acc:HGNC:7211]
16	425375	425985	611	WXC-C3_peak_840	3.05169	4.05532	0.25916	9	Promoter (<=1kb)	16	425649	523011	97363	1	ENSG00000090565	ENST00000262305	0	RAB11FIP3	RAB11 family interacting protein 3 [Source:HGNC Symbol;Acc:HGNC:17224]
16	527383	527786	404	WXC-C3_peak_841	3.86429	5.63915	1.3292	299	Promoter (<=1kb)	16	527712	554636	26925	1	ENSG00000103326	ENST00000219611	0	CAPN15	calpain 15 [Source:HGNC Symbol;Acc:HGNC:11182]
16	636694	637274	581	WXC-C3_peak_842	3.70812	7.08628	2.60932	140	Promoter (<=1kb)	16	636817	638620	1804	1	ENSG00000172366	ENST00000619377	0	MCRIP2	MAPK regulated corepressor interacting protein 2 [Source:HGNC Symbol;Acc:HGNC:14142]
16	690137	690412	276	WXC-C3_peak_843	2.81205	3.18196	0	217	Promoter (<=1kb)	16	684622	690398	5777	2	ENSG00000127580	ENST00000293883	0	WDR24	WD repeat domain 24 [Source:HGNC Symbol;Acc:HGNC:20852]
16	807965	808272	308	WXC-C3_peak_844	3.22953	3.98336	0.215466	281	Distal Intergenic	16	798041	800734	2694	2	ENSG00000127588	ENST00000248150	-7231	GNG13	G protein subunit gamma 13 [Source:HGNC Symbol;Acc:HGNC:14131]
16	1161897	1162167	271	WXC-C3_peak_845	2.86328	3.25997	0	17	Promoter (1-2kb)	16	1159548	1160176	629	2	ENSG00000259910	ENST00000563593	-1721	AC120498.1	novel transcript, antisense to CACNA1H
16	1308746	1310100	1355	WXC-C3_peak_846	6.16256	11.4916	6.74543	512	Promoter (<=1kb)	16	1308880	1327018	18139	1	ENSG00000103275	ENST00000355803	0	UBE2I	ubiquitin conjugating enzyme E2 I [Source:HGNC Symbol;Acc:HGNC:12485]
16	1414200	1414535	336	WXC-C3_peak_847	3.55469	4.89699	0.76754	98	Promoter (<=1kb)	16	1403208	1414078	10871	2	ENSG00000059145	ENST00000566707	-122	UNKL	unk like zinc finger [Source:HGNC Symbol;Acc:HGNC:14184]
16	1420489	1421049	561	WXC-C3_peak_848	16.3602	52.8036	47.1531	298	Promoter (<=1kb)	16	1419752	1420747	996	2	ENSG00000174109	ENST00000442039	0	C16orf91	chromosome 16 open reading frame 91 [Source:HGNC Symbol;Acc:HGNC:27558]
16	1826184	1826664	481	WXC-C3_peak_849	3.32171	4.51096	0.579549	248	Promoter (<=1kb)	16	1819835	1826560	6726	2	ENSG00000063854	ENST00000567190	0	HAGH	hydroxyacylglutathione hydrolase [Source:HGNC Symbol;Acc:HGNC:4805]
16	1964346	1965109	764	WXC-C3_peak_850	2.86509	4.77391	0.663609	641	Promoter (<=1kb)	16	1962058	1964826	2769	2	ENSG00000140988	ENST00000343262	0	RPS2	ribosomal protein S2 [Source:HGNC Symbol;Acc:HGNC:10404]
16	1971735	1972378	644	WXC-C3_peak_851	70.684	541.393	534.553	294	Promoter (<=1kb)	16	1972037	1982933	10897	1	ENSG00000183751	ENST00000568546	0	TBL3	transducin beta like 3 [Source:HGNC Symbol;Acc:HGNC:11587]
16	1983914	1984361	448	WXC-C3_peak_852	3.35469	4.56598	0.615295	208	Promoter (<=1kb)	16	1984193	1987749	3557	1	ENSG00000127554	ENST00000248114	0	GFER	growth factor, augmenter of liver regeneration [Source:HGNC Symbol;Acc:HGNC:4236]
16	2155581	2155880	300	WXC-C3_peak_853	4.47705	7.20956	2.72251	205	Promoter (<=1kb)	16	2155698	2168515	12818	1	ENSG00000131653	ENST00000565383	0	TRAF7	TNF receptor associated factor 7 [Source:HGNC Symbol;Acc:HGNC:20456]
16	2251054	2251678	625	WXC-C3_peak_854	4.34145	6.97578	2.50448	486	Promoter (<=1kb)	16	2239402	2251587	12186	2	ENSG00000167969	ENST00000301729	0	ECI1	enoyl-CoA delta isomerase 1 [Source:HGNC Symbol;Acc:HGNC:2703]
16	2267840	2268609	770	WXC-C3_peak_855	10.68	37.1223	31.6861	290	Promoter (<=1kb)	16	2253116	2267848	14733	2	ENSG00000205937	ENST00000397086	0	RNPS1	RNA binding protein with serine rich domain 1 [Source:HGNC Symbol;Acc:HGNC:10080]
16	2429129	2429523	395	WXC-C3_peak_856	3.35469	4.56598	0.615295	382	Promoter (<=1kb)	16	2429394	2458851	29458	1	ENSG00000162063	ENST00000293968	0	CCNF	cyclin F [Source:HGNC Symbol;Acc:HGNC:1591]
16	2513431	2513967	537	WXC-C3_peak_857	3.5884	5.1737	0.990777	350	Promoter (<=1kb)	16	2513952	2520218	6267	1	ENSG00000185883	ENST00000330398	0	ATP6V0C	ATPase H+ transporting V0 subunit c [Source:HGNC Symbol;Acc:HGNC:855]
16	2752659	2752924	266	WXC-C3_peak_858	3.07017	4.08682	0.282454	123	Promoter (<=1kb)	16	2752662	2757873	5212	1	ENSG00000167978	ENST00000575701	0	SRRM2	serine/arginine repetitive matrix 2 [Source:HGNC Symbol;Acc:HGNC:16639]
16	3059169	3059510	342	WXC-C3_peak_859	4.30604	6.36801	1.95166	215	Promoter (<=1kb)	16	3051991	3059363	7373	2	ENSG00000261971	ENST00000576250	0	MMP25-AS1	MMP25 antisense RNA 1 [Source:HGNC Symbol;Acc:HGNC:51372]
16	3103715	3103993	279	WXC-C3_peak_860	3.50171	4.60166	0.63157	125	Promoter (2-3kb)	16	3106764	3109576	2813	1	ENSG00000263011	ENST00000570700	-2771	AC108134.4	novel transcript, sense overlapping ZNF205
16	3152805	3153061	257	WXC-C3_peak_861	4.45658	7.46551	2.94637	89	Distal Intergenic	16	3156736	3157483	748	2	ENSG00000261889	ENST00000570843	4422	AC108134.2	novel transcript
16	3157350	3157654	305	WXC-C3_peak_862	3.2694	5.24368	1.0448	81	Promoter (<=1kb)	16	3156736	3157483	748	2	ENSG00000261889	ENST00000570843	0	AC108134.2	novel transcript
16	3182529	3182965	437	WXC-C3_peak_863	3.83762	5.83782	1.50609	220	Promoter (1-2kb)	16	3181233	3184018	2786	2	ENSG00000262521	ENST00000576762	1053	AJ003147.1	novel transcript
16	3234847	3235226	380	WXC-C3_peak_864	3.2659	4.22412	0.375347	71	Promoter (<=1kb)	16	3222345	3235167	12823	2	ENSG00000010539	ENST00000431561	0	ZNF200	zinc finger protein 200 [Source:HGNC Symbol;Acc:HGNC:12993]
16	3282872	3283769	898	WXC-C3_peak_865	5.77454	11.5712	6.82406	621	Promoter (<=1kb)	16	3283485	3286060	2576	1	ENSG00000006194	ENST00000572748	0	ZNF263	zinc finger protein 263 [Source:HGNC Symbol;Acc:HGNC:13056]
16	3717331	3717884	554	WXC-C3_peak_866	11.0773	29.2221	23.9483	314	Promoter (<=1kb)	16	3658037	3717524	59488	2	ENSG00000126602	ENST00000246957	0	TRAP1	TNF receptor associated protein 1 [Source:HGNC Symbol;Acc:HGNC:16264]
16	3820531	3821228	698	WXC-C3_peak_867	2.70929	3.31088	0	606	Intron (ENST00000262367/ENSG00000005339, intron 2 of 30)	16	3810720	3812977	2258	2	ENSG00000005339	ENST00000635899	-7554	CREBBP	CREB binding protein [Source:HGNC Symbol;Acc:HGNC:2348]
16	4066496	4066740	245	WXC-C3_peak_868	2.86328	3.25997	0	3	Intron (ENST00000294016/ENSG00000162104, intron 2 of 10)	16	3989089	4054190	65102	2	ENSG00000162104	ENST00000571889	-12306	ADCY9	adenylate cyclase 9 [Source:HGNC Symbol;Acc:HGNC:240]
16	4326713	4326956	244	WXC-C3_peak_869	3.22953	3.98336	0.215466	43	Promoter (1-2kb)	16	4324667	4328340	3674	2	ENSG00000262686	ENST00000576080	1384	GLIS2-AS1	GLIS2 antisense RNA 1 [Source:HGNC Symbol;Acc:HGNC:51381]
16	4391409	4391812	404	WXC-C3_peak_870	2.93931	3.52891	0.120475	334	Intron (ENST00000572467/ENSG00000103426, intron 7 of 30)	16	4387765	4395340	7576	2	ENSG00000262246	ENST00000573245	3528	CORO7	coronin 7 [Source:HGNC Symbol;Acc:HGNC:26161]
16	4430990	4431241	252	WXC-C3_peak_871	3.3997	4.64086	0.637955	128	Promoter (<=1kb)	16	4430522	4431103	582	1	ENSG00000277440	ENST00000616838	468	AC012676.4	novel transcript, sense intronic with DNAJA3
16	4614798	4615055	258	WXC-C3_peak_872	3.3859	4.41683	0.50543	154	Promoter (<=1kb)	16	4608883	4614874	5992	2	ENSG00000153443	ENST00000590965	0	UBALD1	UBA like domain containing 1 [Source:HGNC Symbol;Acc:HGNC:29576]
16	4957325	4957674	350	WXC-C3_peak_873	3.08404	3.92952	0.215466	91	Promoter (<=1kb)	16	4958330	5019157	60828	1	ENSG00000103184	ENST00000251170	-656	SEC14L5	SEC14 like lipid binding 5 [Source:HGNC Symbol;Acc:HGNC:29032]
16	7399105	7399354	250	WXC-C3_peak_874	2.8707	3.27125	0	182	Intron (ENST00000641259/ENSG00000078328, intron 7 of 19)	16	7422778	7579785	157008	1	ENSG00000078328	ENST00000569889	-23424	RBFOX1	RNA binding fox-1 homolog 1 [Source:HGNC Symbol;Acc:HGNC:18222]
16	8512021	8512305	285	WXC-C3_peak_875	3.58837	4.73934	0.637955	146	Distal Intergenic	16	8508069	8508585	517	1	ENSG00000260379	ENST00000567734	3952	AC074052.1	ribosomal protein S14 (RPS14) pseudogene
16	11399949	11400200	252	WXC-C3_peak_876	3.39839	4.43681	0.520036	159	Promoter (2-3kb)	16	11396404	11402264	5861	2	ENSG00000188897	ENST00000612858	2064	AC099489.1	vitellogenin [Source:NCBI gene;Acc:400499]
16	11627759	11628056	298	WXC-C3_peak_877	2.93931	3.52891	0.120475	295	Promoter (1-2kb)	16	11549613	11629210	79598	2	ENSG00000189067	ENST00000576036	1154	LITAF	lipopolysaccharide induced TNF factor [Source:HGNC Symbol;Acc:HGNC:16841]
16	12176728	12176975	248	WXC-C3_peak_878	3.22953	3.98336	0.215466	24	Intron (ENST00000566228/ENSG00000048471, intron 13 of 20)	16	12129697	12527397	397701	1	ENSG00000048471	ENST00000564791	47031	SNX29	sorting nexin 29 [Source:HGNC Symbol;Acc:HGNC:30542]
16	13058437	13058679	243	WXC-C3_peak_879	3.58837	4.73934	0.637955	89	Intron (ENST00000558583/ENSG00000237515, intron 2 of 4)	16	13082380	13235293	152914	1	ENSG00000237515	ENST00000566106	-23701	SHISA9	shisa family member 9 [Source:HGNC Symbol;Acc:HGNC:37231]
16	13175589	13175832	244	WXC-C3_peak_880	3.22953	3.98336	0.215466	176	Intron (ENST00000558583/ENSG00000237515, intron 2 of 4)	16	13197606	13204907	7302	2	ENSG00000262116	ENST00000571939	29075	AC009134.1	novel transcript, antisense to SHISA9
16	13932726	13932999	274	WXC-C3_peak_881	3.19789	4.11434	0.302021	96	Promoter (<=1kb)	16	13932026	13948425	16400	1	ENSG00000175595	ENST00000389138	700	ERCC4	ERCC excision repair 4, endonuclease catalytic subunit [Source:HGNC Symbol;Acc:HGNC:3436]
16	13976829	13977111	283	WXC-C3_peak_882	4.08635	6.26564	1.87367	173	Distal Intergenic	16	13953155	13954825	1671	1	ENSG00000263234	ENST00000576600	23674	AC010401.2	novel transcript
16	14285849	14286209	361	WXC-C3_peak_883	2.70929	3.31088	0	47	Distal Intergenic	16	14275508	14275600	93	1	ENSG00000201075	ENST00000364205	10341	RF00019
16	14448177	14448436	260	WXC-C3_peak_884	3.56526	5.13424	0.958241	80	Intron (ENST00000651865/ENSG00000140694, intron 21 of 22)	16	14408039	14418872	10834	2	ENSG00000263257	ENST00000572479	-29305	AC040173.1	novel transcript
16	16874380	16874625	246	WXC-C3_peak_885	3.58837	4.73934	0.637955	164	Distal Intergenic	16	16952502	16953468	967	2	ENSG00000261748	ENST00000564217	78843	AC098965.1	chromosome 12 open reading frame 12 (C12orf12) pseudogene
16	16882733	16883054	322	WXC-C3_peak_886	3.12776	3.82464	0.215466	68	Distal Intergenic	16	16952502	16953468	967	2	ENSG00000261748	ENST00000564217	70414	AC098965.1	chromosome 12 open reading frame 12 (C12orf12) pseudogene
16	17919193	17919435	243	WXC-C3_peak_887	3.58837	4.73934	0.637955	75	Distal Intergenic	16	17932720	17933275	556	1	ENSG00000228071	ENST00000497299	-13285	RPL7P47	ribosomal protein L7 pseudogene 47 [Source:HGNC Symbol;Acc:HGNC:35913]
16	17945888	17946382	495	WXC-C3_peak_888	3.58837	4.73934	0.637955	371	Intron (ENST00000569048/ENSG00000259929, intron 3 of 3)	16	17932720	17933275	556	1	ENSG00000228071	ENST00000497299	13168	RPL7P47	ribosomal protein L7 pseudogene 47 [Source:HGNC Symbol;Acc:HGNC:35913]
16	18864507	18864748	242	WXC-C3_peak_889	2.8707	3.27125	0	9	Intron (ENST00000446231/ENSG00000157106, intron 23 of 62)	16	18856338	18861487	5150	2	ENSG00000157106	ENST00000569764	-3020	SMG1	SMG1, nonsense mediated mRNA decay associated PI3K related kinase [Source:HGNC Symbol;Acc:HGNC:30045]
16	19067525	19068026	502	WXC-C3_peak_890	6.75072	19.566	14.5368	260	Promoter (<=1kb)	16	19067614	19080095	12482	1	ENSG00000167186	ENST00000321998	0	COQ7	coenzyme Q7, hydroxylase [Source:HGNC Symbol;Acc:HGNC:2244]
16	19884601	19884909	309	WXC-C3_peak_891	4.09316	6.01899	1.65389	138	Promoter (<=1kb)	16	19856691	19884848	28158	2	ENSG00000167191	ENST00000300571	0	GPRC5B	G protein-coupled receptor class C group 5 member B [Source:HGNC Symbol;Acc:HGNC:13308]
16	20741440	20741986	547	WXC-C3_peak_892	12.1918	37.8742	32.4262	360	Promoter (<=1kb)	16	20702816	20741815	39000	2	ENSG00000066654	ENST00000636554	0	THUMPD1	THUMP domain containing 1 [Source:HGNC Symbol;Acc:HGNC:23807]
16	22239975	22240384	410	WXC-C3_peak_893	4.20205	6.19797	1.81216	18	Intron (ENST00000263026/ENSG00000103319, intron 2 of 17)	16	22257644	22263322	5679	1	ENSG00000103319	ENST00000563555	-17260	EEF2K	eukaryotic elongation factor 2 kinase [Source:HGNC Symbol;Acc:HGNC:24615]
16	22374254	22374549	296	WXC-C3_peak_894	2.92391	3.66722	0.212739	91	Promoter (<=1kb)	16	22347634	22374437	26804	2	ENSG00000140743	ENST00000561630	0	AC092338.1	cerebellar degeneration related protein 2 [Source:NCBI gene;Acc:1039]
16	22391725	22392012	288	WXC-C3_peak_895	2.83348	4.01398	0.236419	225	Intron (ENST00000420133/ENSG00000230872, intron 2 of 4)	16	22382436	22407428	24993	1	ENSG00000230872	ENST00000420133	9289	MFSD13B	major facilitator superfamily domain containing 13B (pseudogene) [Source:HGNC Symbol;Acc:HGNC:52163]
16	23648545	23648839	295	WXC-C3_peak_896	3.94721	5.53531	1.23772	90	Intron (ENST00000300087/ENSG00000166847, intron 2 of 5)	16	23642587	23665701	23115	1	ENSG00000166847	ENST00000566298	5958	DCTN5	dynactin subunit 5 [Source:HGNC Symbol;Acc:HGNC:24594]
16	24097003	24097440	438	WXC-C3_peak_897	3.58837	4.73934	0.637955	414	Promoter (<=1kb)	16	24098239	24099971	1733	1	ENSG00000279202	ENST00000624179	-799	AC130448.1	novel transcript
16	24729803	24730238	436	WXC-C3_peak_898	3.70085	5.36449	1.12879	387	Promoter (<=1kb)	16	24729713	24777027	47315	1	ENSG00000090905	ENST00000562829	90	TNRC6A	trinucleotide repeat containing 6A [Source:HGNC Symbol;Acc:HGNC:11969]
16	27203089	27203439	351	WXC-C3_peak_899	3.04972	3.87353	0.215466	315	Promoter (<=1kb)	16	27203495	27221768	18274	1	ENSG00000155666	ENST00000286096	-56	KDM8	lysine demethylase 8 [Source:HGNC Symbol;Acc:HGNC:25840]
16	28822572	28823021	450	WXC-C3_peak_900	3.70532	6.58162	2.14499	46	Promoter (<=1kb)	16	28823035	28837237	14203	1	ENSG00000168488	ENST00000563314	-14	ATXN2L	ataxin 2 like [Source:HGNC Symbol;Acc:HGNC:31326]
16	29807567	29807903	337	WXC-C3_peak_901	4.24567	6.5358	2.10838	130	Promoter (<=1kb)	16	29807775	29811163	3389	1	ENSG00000103495	ENST00000568411	0	MAZ	MYC associated zinc finger protein [Source:HGNC Symbol;Acc:HGNC:6914]
16	29881882	29882130	249	WXC-C3_peak_902	3.50171	4.60166	0.63157	96	Intron (ENST00000346932/ENSG00000174938, intron 6 of 15)	16	29876854	29886019	9166	2	ENSG00000174938	ENST00000568407	3889	SEZ6L2	seizure related 6 homolog like 2 [Source:HGNC Symbol;Acc:HGNC:30844]
16	29961764	29962145	382	WXC-C3_peak_903	3.05169	4.05532	0.25916	235	Promoter (<=1kb)	16	29962079	29973048	10970	1	ENSG00000149932	ENST00000279396	0	TMEM219	transmembrane protein 219 [Source:HGNC Symbol;Acc:HGNC:25201]
16	30354818	30355228	411	WXC-C3_peak_904	3.46223	4.53878	0.602026	99	Promoter (<=1kb)	16	30352847	30354934	2088	2	ENSG00000169217	ENST00000569466	0	CD2BP2	CD2 cytoplasmic tail binding protein 2 [Source:HGNC Symbol;Acc:HGNC:1656]
16	30395546	30395827	282	WXC-C3_peak_905	3.00007	3.79233	0.215466	18	Promoter (<=1kb)	16	30395419	30400108	4690	1	ENSG00000180035	ENST00000320159	127	ZNF48	zinc finger protein 48 [Source:HGNC Symbol;Acc:HGNC:13114]
16	30718861	30719142	282	WXC-C3_peak_906	3.16356	3.88054	0.215466	155	Intron (ENST00000262518/ENSG00000080603, intron 18 of 33)	16	30710537	30710665	129	1	ENSG00000206755	ENST00000384028	8324	SNORA30	small nucleolar RNA, H/ACA box 30 [Source:HGNC Symbol;Acc:HGNC:32620]
16	30875034	30875281	248	WXC-C3_peak_907	2.95202	3.71346	0.215466	215	Promoter (<=1kb)	16	30875222	30895079	19858	1	ENSG00000260083	ENST00000570025	0	MIR762HG	MIR762 host gene [Source:HGNC Symbol;Acc:HGNC:51386]
16	30922362	30922807	446	WXC-C3_peak_908	3.83762	5.83782	1.50609	124	Promoter (<=1kb)	16	30923055	30925931	2877	1	ENSG00000099364	ENST00000562798	-248	FBXL19	F-box and leucine rich repeat protein 19 [Source:HGNC Symbol;Acc:HGNC:25300]
16	31180121	31180364	244	WXC-C3_peak_909	4.57226	7.37246	2.85959	173	Promoter (<=1kb)	16	31180138	31191602	11465	1	ENSG00000089280	ENST00000566605	0	FUS	FUS RNA binding protein [Source:HGNC Symbol;Acc:HGNC:4010]
16	31442832	31443126	295	WXC-C3_peak_910	4.06308	5.96935	1.611	79	Promoter (<=1kb)	16	31432593	31443025	10433	2	ENSG00000176723	ENST00000564218	0	ZNF843	zinc finger protein 843 [Source:HGNC Symbol;Acc:HGNC:28710]
16	33491443	33491793	351	WXC-C3_peak_911	4.19326	9.28081	4.64147	63	Distal Intergenic	16	33495943	33496093	151	2	ENSG00000262090	ENST00000573021	4300	AC136944.5	protein phosphatase 2, regulatory subunit B'', beta (PPP2R3B) pseudogene
16	34195304	34195549	246	WXC-C3_peak_912	4.30604	6.36801	1.95166	109	Distal Intergenic	16	34162959	34163110	152	1	ENSG00000200434	ENST00000363564	32345	RNA5-8SP2	RNA, 5.8S ribosomal pseudogene 2 [Source:HGNC Symbol;Acc:HGNC:41956]
16	34575911	34576268	358	WXC-C3_peak_913	3.39931	6.61906	2.17771	106	Distal Intergenic	16	34353616	34371659	18044	2	ENSG00000284209	ENST00000638228	-204252	FP325313.1	cyclin Y (CCNY) pseudogene
16	36125382	36125656	275	WXC-C3_peak_914	2.74913	3.08599	0	53	Distal Intergenic	16	35912120	35912516	397	1	ENSG00000261084	ENST00000561752	213262	PPP1R1AP2	protein phosphatase 1 regulatory inhibitor subunit 1A pseudogene 2 [Source:HGNC Symbol;Acc:HGNC:16317]
16	46390575	46390853	279	WXC-C3_peak_915	2.19777	98.1676	92.1764	141	Distal Intergenic	16	46474122	46478439	4318	2	ENSG00000261239	ENST00000571606	87586	ANKRD26P1	ankyrin repeat domain 26 pseudogene 1 [Source:HGNC Symbol;Acc:HGNC:32955]
16	46779472	46779743	272	WXC-C3_peak_916	2.86328	3.25997	0	25	Intron (ENST00000569810/ENSG00000140795, intron 1 of 2)	16	46789898	46792040	2143	1	ENSG00000260782	ENST00000566331	-10155	AC007225.1	nuclear factor (erythroid-derived 2)-like 3 (NFE2L3) pseudogene
16	46973442	46973684	243	WXC-C3_peak_917	3.33263	4.52919	0.59471	39	Promoter (<=1kb)	16	46955362	46973674	18313	2	ENSG00000069345	ENST00000317089	0	DNAJA2	DnaJ heat shock protein family (Hsp40) member A2 [Source:HGNC Symbol;Acc:HGNC:14884]
16	47037868	47038398	531	WXC-C3_peak_918	3.2659	4.22412	0.375347	105	Distal Intergenic	16	47013957	47014365	409	1	ENSG00000259983	ENST00000568326	23911	AC018845.2	chromosome 8 open reading frame 33 (C8orf33) pseudogene
16	48087853	48088095	243	WXC-C3_peak_919	3.3859	4.41683	0.50543	105	Promoter (1-2kb)	16	48084055	48086640	2586	2	ENSG00000140798	ENST00000532355	-1213	ABCC12	ATP binding cassette subfamily C member 12 [Source:HGNC Symbol;Acc:HGNC:14640]
16	48609821	48610506	686	WXC-C3_peak_920	3.64631	7.19573	2.70904	452	Promoter (<=1kb)	16	48538726	48610180	71455	2	ENSG00000102921	ENST00000262384	0	AC026470.1	NEDD4 binding protein 1 [Source:NCBI gene;Acc:9683]
16	50096728	50096981	254	WXC-C3_peak_921	3.01409	3.64656	0.198881	62	Promoter (1-2kb)	16	50098264	50098358	95	1	ENSG00000202124	ENST00000365254	-1283	RNY4P3	RNY4 pseudogene 3 [Source:HGNC Symbol;Acc:HGNC:10247]
16	50310823	50311096	274	WXC-C3_peak_922	3.46223	4.53878	0.602026	127	Promoter (2-3kb)	16	50313104	50315738	2635	1	ENSG00000121281	ENST00000568930	-2008	ADCY7	adenylate cyclase 7 [Source:HGNC Symbol;Acc:HGNC:238]
16	51213866	51214165	300	WXC-C3_peak_923	3.15154	3.86177	0.215466	70	Intron (ENST00000642450/ENSG00000285367, intron 2 of 3)	16	51244054	51244123	70	1	ENSG00000261047	ENST00000570155	-29889	AC137527.1	uracil-DNA glycosylase (UNG) pseudogene
16	53180204	53180476	273	WXC-C3_peak_924	3.65966	5.29479	1.07447	127	Intron (ENST00000447540/ENSG00000177200, intron 2 of 38)	16	53168522	53169450	929	1	ENSG00000261291	ENST00000568648	11682	AC007906.1	novel transcript
16	54818880	54819122	243	WXC-C3_peak_925	3.22119	3.97037	0.215466	227	Distal Intergenic	16	54847247	54848233	987	2	ENSG00000245694	ENST00000561591	29111	CRNDE	colorectal neoplasia differentially expressed [Source:HGNC Symbol;Acc:HGNC:37078]
16	56386370	56386630	261	WXC-C3_peak_926	2.80035	3.30906	0	74	Promoter (<=1kb)	16	56367291	56385972	18682	2	ENSG00000159461	ENST00000566334	-398	AMFR	autocrine motility factor receptor [Source:HGNC Symbol;Acc:HGNC:463]
16	56546555	56546802	248	WXC-C3_peak_927	3.1396	3.84314	0.215466	185	Distal Intergenic	16	56565049	56568957	3909	1	ENSG00000102891	ENST00000219162	-18247	MT4	metallothionein 4 [Source:HGNC Symbol;Acc:HGNC:18705]
16	57092386	57092721	336	WXC-C3_peak_928	3.41114	4.65986	0.637955	110	Promoter (<=1kb)	16	57092583	57148369	55787	1	ENSG00000140848	ENST00000290776	0	CPNE2	copine 2 [Source:HGNC Symbol;Acc:HGNC:2315]
16	57880753	57881018	266	WXC-C3_peak_929	2.92893	3.51254	0.119655	40	Downstream (1-2kb)	16	57794997	57863053	68057	2	ENSG00000140859	ENST00000563028	-17700	KIFC3	kinesin family member C3 [Source:HGNC Symbol;Acc:HGNC:6326]
16	58000306	58000661	356	WXC-C3_peak_930	3.94721	5.53531	1.23772	176	Promoter (<=1kb)	16	57998059	58000453	2395	2	ENSG00000166188	ENST00000562909	0	ZNF319	zinc finger protein 319 [Source:HGNC Symbol;Acc:HGNC:13644]
16	58249798	58250067	270	WXC-C3_peak_931	3.09936	5.2968	1.07522	106	Promoter (<=1kb)	16	58249936	58283836	33901	1	ENSG00000103021	ENST00000219299	0	CCDC113	coiled-coil domain containing 113 [Source:HGNC Symbol;Acc:HGNC:25002]
16	58419113	58419416	304	WXC-C3_peak_932	2.72878	3.0549	0	32	Promoter (1-2kb)	16	58421326	58436169	14844	1	ENSG00000260186	ENST00000562322	-1910	LINC02137	long intergenic non-protein coding RNA 2137 [Source:HGNC Symbol;Acc:HGNC:52997]
16	58437634	58437966	333	WXC-C3_peak_933	3.47529	4.55959	0.615286	259	Intron (ENST00000561906/ENSG00000260186, intron 2 of 3)	16	58421361	58450695	29335	1	ENSG00000260186	ENST00000567448	16273	LINC02137	long intergenic non-protein coding RNA 2137 [Source:HGNC Symbol;Acc:HGNC:52997]
16	60719419	60719731	313	WXC-C3_peak_934	3.08404	3.92952	0.215466	309	Distal Intergenic	16	60654235	60656649	2415	2	ENSG00000259844	ENST00000567548	-62770	GNPATP	glyceronephosphate O-acyltransferase pseudogene [Source:HGNC Symbol;Acc:HGNC:34031]
16	61735978	61736280	303	WXC-C3_peak_935	3.58837	4.73934	0.637955	68	Intron (ENST00000577730/ENSG00000150394, intron 7 of 11)	16	61743154	61743476	323	2	ENSG00000201289	ENST00000364419	7196	RN7SKP76	RNA, 7SK small nuclear pseudogene 76 [Source:HGNC Symbol;Acc:HGNC:45800]
16	62777277	62777582	306	WXC-C3_peak_936	3.82282	5.33445	1.10976	211	Distal Intergenic	16	62808222	62808706	485	2	ENSG00000260332	ENST00000569391	31124	AC010546.1	developmental pluripotency associated 3 (DPPA3) pseudogene
16	64726602	64726864	263	WXC-C3_peak_937	3.22953	3.98336	0.215466	163	Distal Intergenic	16	64735925	64736804	880	1	ENSG00000260187	ENST00000564293	-9061	PPIAP48	peptidylprolyl isomerase A pseudogene 48 [Source:HGNC Symbol;Acc:HGNC:53672]
16	66300755	66301180	426	WXC-C3_peak_938	3.08404	3.92952	0.215466	412	Promoter (<=1kb)	16	66301809	66301940	132	1	ENSG00000201999	ENST00000365129	-629	RNA5SP428	RNA, 5S ribosomal pseudogene 428 [Source:HGNC Symbol;Acc:HGNC:43328]
16	66549376	66549837	462	WXC-C3_peak_939	2.95202	3.71346	0.215466	169	Promoter (<=1kb)	16	66510744	66549798	39055	2	ENSG00000166548	ENST00000527800	0	TK2	thymidine kinase 2, mitochondrial [Source:HGNC Symbol;Acc:HGNC:11831]
16	66604804	66605199	396	WXC-C3_peak_940	4.46157	7.18298	2.6991	206	Promoter (<=1kb)	16	66604895	66611061	6167	1	ENSG00000140931	ENST00000565003	0	CMTM3	CKLF like MARVEL transmembrane domain containing 3 [Source:HGNC Symbol;Acc:HGNC:19174]
16	66761052	66761350	299	WXC-C3_peak_941	3.39839	4.43681	0.520036	85	Promoter (1-2kb)	16	66758304	66759208	905	2	ENSG00000249961	ENST00000559403	-1844	TERB1	telomere repeat binding bouquet formation protein 1 [Source:HGNC Symbol;Acc:HGNC:26675]
16	67155103	67155608	506	WXC-C3_peak_942	4.70568	7.59915	3.071	286	Promoter (<=1kb)	16	67154833	67155418	586	2	ENSG00000102871	ENST00000566247	0	TRADD	TNFRSF1A associated via death domain [Source:HGNC Symbol;Acc:HGNC:12030]
16	67170189	67170440	252	WXC-C3_peak_943	2.38261	3.00535	0	211	Promoter (<=1kb)	16	67170154	67174848	4695	1	ENSG00000140939	ENST00000565560	35	AC074143.1	nucleolar protein 3 [Source:NCBI gene;Acc:8996]
16	67226935	67227330	396	WXC-C3_peak_944	12.6579	40.1929	34.7054	176	Promoter (<=1kb)	16	67207139	67227010	19872	2	ENSG00000125122	ENST00000409509	0	LRRC29	leucine rich repeat containing 29 [Source:HGNC Symbol;Acc:HGNC:13605]
16	67562218	67562487	270	WXC-C3_peak_945	7.38004	16.7372	11.7959	104	Promoter (<=1kb)	16	67562467	67639176	76710	1	ENSG00000102974	ENST00000646076	0	CTCF	CCCTC-binding factor [Source:HGNC Symbol;Acc:HGNC:13723]
16	67660581	67660970	390	WXC-C3_peak_946	3.60654	5.4329	1.18541	281	Promoter (<=1kb)	16	67657512	67660743	3232	2	ENSG00000102977	ENST00000393919	0	ACD	ACD, shelterin complex subunit and telomerase recruitment factor [Source:HGNC Symbol;Acc:HGNC:25070]
16	67893059	67893431	373	WXC-C3_peak_947	5.38256	9.06039	4.43312	156	Promoter (<=1kb)	16	67893254	67929676	36423	1	ENSG00000159792	ENST00000291041	0	PSKH1	protein serine kinase H1 [Source:HGNC Symbol;Acc:HGNC:9529]
16	67993105	67993495	391	WXC-C3_peak_948	2.70929	3.31088	0	59	Promoter (<=1kb)	16	67987506	67993863	6358	2	ENSG00000167261	ENST00000572888	368	DPEP2	dipeptidase 2 [Source:HGNC Symbol;Acc:HGNC:23028]
16	68022843	68023453	611	WXC-C3_peak_949	10.8694	30.6783	25.3654	384	Promoter (<=1kb)	16	68023253	68079320	56068	1	ENSG00000167264	ENST00000358896	0	DUS2	dihydrouridine synthase 2 [Source:HGNC Symbol;Acc:HGNC:26014]
16	68529968	68530240	273	WXC-C3_peak_950	3.54242	5.09521	0.924993	89	Promoter (<=1kb)	16	68530090	68558105	28016	1	ENSG00000184939	ENST00000576305	0	ZFP90	ZFP90 zinc finger protein [Source:HGNC Symbol;Acc:HGNC:23329]
16	69153847	69154240	394	WXC-C3_peak_951	3.39839	4.43681	0.520036	20	Promoter (<=1kb)	16	69154422	69169038	14617	1	ENSG00000141076	ENST00000567500	-182	UTP4	UTP4, small subunit processome component [Source:HGNC Symbol;Acc:HGNC:1983]
16	70251453	70251863	411	WXC-C3_peak_952	3.48845	4.58055	0.623804	89	Promoter (<=1kb)	16	70246778	70251940	5163	2	ENSG00000223496	ENST00000435634	77	EXOSC6	exosome component 6 [Source:HGNC Symbol;Acc:HGNC:19055]
16	70263464	70263716	253	WXC-C3_peak_953	2.8707	3.27125	0	214	Promoter (1-2kb)	16	70254390	70262361	7972	2	ENSG00000090861	ENST00000565361	-1103	AARS	alanyl-tRNA synthetase [Source:HGNC Symbol;Acc:HGNC:20]
16	70271072	70271416	345	WXC-C3_peak_954	4.07807	5.99409	1.63383	167	Intron (ENST00000261772/ENSG00000090861, intron 5 of 20)	16	70259036	70267796	8761	2	ENSG00000090861	ENST00000569790	-3276	AARS	alanyl-tRNA synthetase [Source:HGNC Symbol;Acc:HGNC:20]
16	70346686	70346955	270	WXC-C3_peak_955	4.93456	10.2877	5.59861	133	Promoter (<=1kb)	16	70346861	70361496	14636	1	ENSG00000168872	ENST00000562509	0	DDX19A	DEAD-box helicase 19A [Source:HGNC Symbol;Acc:HGNC:25628]
16	70454322	70454745	424	WXC-C3_peak_956	5.67266	10.2618	5.57347	265	Promoter (<=1kb)	16	70454595	70466206	11612	1	ENSG00000157353	ENST00000572784	0	FUK	fucokinase [Source:HGNC Symbol;Acc:HGNC:29500]
16	70685990	70686270	281	WXC-C3_peak_957	3.23181	4.5574	0.615286	66	Promoter (<=1kb)	16	70661204	70686053	24850	2	ENSG00000132613	ENST00000338779	0	MTSS1L	MTSS1L, I-BAR domain containing [Source:HGNC Symbol;Acc:HGNC:25094]
16	70751037	70751305	269	WXC-C3_peak_958	3.2659	4.22412	0.375347	38	Intron (ENST00000568886/ENSG00000103043, intron 6 of 12)	16	70755098	70773251	18154	1	ENSG00000214353	ENST00000562507	-3793	VAC14-AS1	VAC14 antisense RNA 1 [Source:HGNC Symbol;Acc:HGNC:48605]
16	71462001	71462306	306	WXC-C3_peak_959	4.24567	6.5358	2.10838	240	Promoter (<=1kb)	16	71447597	71462214	14618	2	ENSG00000167377	ENST00000393539	0	ZNF23	zinc finger protein 23 [Source:HGNC Symbol;Acc:HGNC:13023]
16	71808675	71809153	479	WXC-C3_peak_960	10.1773	26.3089	21.1022	340	Promoter (<=1kb)	16	71731883	71809103	77221	2	ENSG00000166747	ENST00000569748	0	AP1G1	adaptor related protein complex 1 subunit gamma 1 [Source:HGNC Symbol;Acc:HGNC:555]
16	71845700	71846225	526	WXC-C3_peak_961	20.0488	76.8588	70.9817	275	Promoter (<=1kb)	16	71845996	71917094	71099	1	ENSG00000182149	ENST00000568581	0	IST1	IST1, ESCRT-III associated factor [Source:HGNC Symbol;Acc:HGNC:28977]
16	72434050	72434293	244	WXC-C3_peak_962	3.22119	3.97037	0.215466	215	Intron (ENST00000624327/ENSG00000260664, intron 1 of 1)	16	72429353	72533892	104540	1	ENSG00000260664	ENST00000624327	4697	AC004158.1	novel transcript
16	73177120	73177366	247	WXC-C3_peak_963	3.39245	4.62881	0.631927	56	Intron (ENST00000641206/ENSG00000140836, intron 5 of 17)	16	73126637	73144447	17811	2	ENSG00000140836	ENST00000358463	-32673	ZFHX3	zinc finger homeobox 3 [Source:HGNC Symbol;Acc:HGNC:777]
16	73699275	73699523	249	WXC-C3_peak_964	3.51506	4.62292	0.631927	36	Intron (ENST00000641206/ENSG00000140836, intron 1 of 17)	16	73794079	73809733	15655	1	ENSG00000283457	ENST00000637695	-94556	AC087565.2	novel transcript
16	74454297	74454623	327	WXC-C3_peak_965	3.22953	3.98336	0.215466	230	Promoter (1-2kb)	16	74456541	74456611	71	1	ENSG00000251794	ENST00000515985	-1918	RNU6-237P	RNA, U6 small nuclear 237, pseudogene [Source:HGNC Symbol;Acc:HGNC:47200]
16	75368013	75368260	248	WXC-C3_peak_966	2.9615	3.72905	0.215466	168	Intron (ENST00000283882/ENSG00000153774, intron 5 of 6)	16	75293906	75363035	69130	2	ENSG00000153774	ENST00000564793	-4978	CFDP1	craniofacial development protein 1 [Source:HGNC Symbol;Acc:HGNC:1873]
16	75391830	75392102	273	WXC-C3_peak_967	3.3612	4.37726	0.489895	255	Intron (ENST00000283882/ENSG00000153774, intron 5 of 6)	16	75372204	75395119	22916	2	ENSG00000153774	ENST00000612761	3017	CFDP1	craniofacial development protein 1 [Source:HGNC Symbol;Acc:HGNC:1873]
16	75440133	75440383	251	WXC-C3_peak_968	2.93931	3.52891	0.120475	116	Intron (ENST00000567194/ENSG00000261717, intron 2 of 3)	16	75433836	75436392	2557	1	ENSG00000274220	ENST00000621929	6297	AC009163.6	novel transcript
16	75566512	75566760	249	WXC-C3_peak_969	3.54242	5.09521	0.924993	69	Promoter (<=1kb)	16	75566598	75577530	10933	1	ENSG00000034713	ENST00000568455	0	GABARAPL2	GABA type A receptor associated protein like 2 [Source:HGNC Symbol;Acc:HGNC:13291]
16	77294453	77295040	588	WXC-C3_peak_970	3.58837	4.73934	0.637955	473	Exon (ENST00000282849/ENSG00000140873, exon 19 of 23)	16	77247813	77289359	41547	2	ENSG00000140873	ENST00000562332	-5094	ADAMTS18	ADAM metallopeptidase with thrombospondin type 1 motif 18 [Source:HGNC Symbol;Acc:HGNC:17110]
16	78079482	78079771	290	WXC-C3_peak_971	3.58837	4.73934	0.637955	168	Distal Intergenic	16	78099430	78278696	179267	1	ENSG00000186153	ENST00000627394	-19659	WWOX	WW domain containing oxidoreductase [Source:HGNC Symbol;Acc:HGNC:12799]
16	78608172	78608562	391	WXC-C3_peak_972	2.8707	3.27125	0	284	Intron (ENST00000569332/ENSG00000186153, intron 7 of 7)	16	78550739	78553296	2558	2	ENSG00000279129	ENST00000624947	-54876	AC046158.3	TEC
16	80146815	80147111	297	WXC-C3_peak_973	3.58837	4.73934	0.637955	211	Intron (ENST00000567851/ENSG00000260706, intron 2 of 3)	16	80179129	80180682	1554	1	ENSG00000261376	ENST00000566030	-32018	AC022166.2	novel transcript
16	80932411	80932729	319	WXC-C3_peak_974	3.22953	3.98336	0.215466	200	Intron (ENST00000651611/ENSG00000286221, intron 1 of 1)	16	80828735	80892682	63948	2	ENSG00000260896	ENST00000562231	-39729	ARLNC1	androgen receptor regulated long noncoding RNA 1 [Source:HGNC Symbol;Acc:HGNC:53032]
16	81314735	81315194	460	WXC-C3_peak_975	9.77773	24.3941	19.2335	151	Promoter (<=1kb)	16	81314947	81390884	75938	1	ENSG00000261609	ENST00000568107	0	GAN	gigaxonin [Source:HGNC Symbol;Acc:HGNC:4137]
16	82526836	82527158	323	WXC-C3_peak_976	3.58341	4.73147	0.637955	249	Intron (ENST00000650164/ENSG00000261285, intron 2 of 5)	16	82510108	82510919	812	2	ENSG00000261285	ENST00000563825	-15917	AC009117.2	novel transcript
16	86554997	86555362	366	WXC-C3_peak_977	11.5741	38.5317	33.0695	223	Promoter (<=1kb)	16	86530176	86555210	25035	2	ENSG00000103248	ENST00000360900	0	MTHFSD	methenyltetrahydrofolate synthetase domain containing [Source:HGNC Symbol;Acc:HGNC:25778]
16	86794445	86794721	277	WXC-C3_peak_978	3.22953	3.98336	0.215466	266	Distal Intergenic	16	86734799	86738459	3661	1	ENSG00000261175	ENST00000647896	59646	LINC02188	long intergenic non-protein coding RNA 2188 [Source:HGNC Symbol;Acc:HGNC:53050]
16	87492804	87493070	267	WXC-C3_peak_979	6.23138	13.6418	8.81146	116	Promoter (<=1kb)	16	87493274	87497166	3893	1	ENSG00000260750	ENST00000565824	-204	AC092720.1	novel transcript
16	87765805	87766159	355	WXC-C3_peak_980	5.36583	12.2602	7.48744	146	Promoter (<=1kb)	16	87698149	87765972	67824	2	ENSG00000104731	ENST00000567298	0	KLHDC4	kelch domain containing 4 [Source:HGNC Symbol;Acc:HGNC:25272]
16	87839147	87839389	243	WXC-C3_peak_981	3.14642	4.21626	0.375347	127	Promoter (2-3kb)	16	87832732	87836805	4074	2	ENSG00000103257	ENST00000563489	-2342	SLC7A5	solute carrier family 7 member 5 [Source:HGNC Symbol;Acc:HGNC:11063]
16	88570257	88570546	290	WXC-C3_peak_982	3.70532	6.58162	2.14499	140	Promoter (<=1kb)	16	88570381	88631966	61586	1	ENSG00000158545	ENST00000301011	0	ZC3H18	zinc finger CCCH-type containing 18 [Source:HGNC Symbol;Acc:HGNC:25091]
16	88706028	88706773	746	WXC-C3_peak_983	31.8879	159.816	153.661	447	Promoter (<=1kb)	16	88696495	88706421	9927	2	ENSG00000158717	ENST00000312838	0	RNF166	ring finger protein 166 [Source:HGNC Symbol;Acc:HGNC:28856]
16	89093615	89094223	609	WXC-C3_peak_984	4.06308	5.96935	1.611	487	Promoter (<=1kb)	16	89093809	89155763	61955	1	ENSG00000176715	ENST00000317447	0	ACSF3	acyl-CoA synthetase family member 3 [Source:HGNC Symbol;Acc:HGNC:27288]
16	89216078	89216322	245	WXC-C3_peak_985	3.20903	4.13235	0.316777	134	Promoter (1-2kb)	16	89215211	89217653	2443	2	ENSG00000259877	ENST00000570267	1331	AC009113.1	novel transcript, antisense to ZNF778
16	89217452	89217758	307	WXC-C3_peak_986	5.06368	10.5523	5.85049	216	Promoter (<=1kb)	16	89217703	89229557	11855	1	ENSG00000170100	ENST00000433976	0	ZNF778	zinc finger protein 778 [Source:HGNC Symbol;Acc:HGNC:26479]
16	89464707	89464982	276	WXC-C3_peak_987	3.43641	4.49757	0.567751	172	Intron (ENST00000378330/ENSG00000167522, intron 1 of 13)	16	89458870	89459437	568	1	ENSG00000270832	ENST00000605168	5837	AC092120.2	cytidine monophosphate (UMP-CMP) kinase 1, cytosolic (CMPK1) pseudogene
16	89575233	89575513	281	WXC-C3_peak_988	3.22953	3.98336	0.215466	106	Promoter (<=1kb)	16	89575758	89597246	21489	1	ENSG00000178773	ENST00000319518	-245	CPNE7	copine 7 [Source:HGNC Symbol;Acc:HGNC:2320]
16	89720612	89721105	494	WXC-C3_peak_989	3.04731	3.69871	0.215466	322	Promoter (<=1kb)	16	89707134	89720898	13765	2	ENSG00000075399	ENST00000389386	0	VPS9D1	VPS9 domain containing 1 [Source:HGNC Symbol;Acc:HGNC:13526]
16	89815074	89815340	267	WXC-C3_peak_990	3.17585	4.07865	0.275346	26	Promoter (<=1kb)	16	89798991	89815978	16988	2	ENSG00000187741	ENST00000565582	638	FANCA	FA complementation group A [Source:HGNC Symbol;Acc:HGNC:3582]
16	89972676	89973071	396	WXC-C3_peak_991	6.15507	16.8236	11.8806	151	Promoter (<=1kb)	16	89969773	89972832	3060	2	ENSG00000177946	ENST00000314994	0	CENPBD1	CENPB DNA-binding domain containing 1 [Source:HGNC Symbol;Acc:HGNC:28272]
17	491267	491573	307	WXC-C3_peak_992	4.30604	6.36801	1.95166	110	Distal Intergenic	17	503171	511347	8177	1	ENSG00000263015	ENST00000571282	-11598	AC015853.2	novel transcript, antisense to VPS53
17	782100	782633	534	WXC-C3_peak_993	14.0971	60.6313	54.8777	246	Promoter (<=1kb)	17	759097	782341	23245	2	ENSG00000167699	ENST00000301329	0	GLOD4	glyoxalase domain containing 4 [Source:HGNC Symbol;Acc:HGNC:14111]
17	1109186	1109509	324	WXC-C3_peak_994	3.55241	5.5655	1.26657	154	Promoter (<=1kb)	17	1005908	1109100	103193	2	ENSG00000159842	ENST00000291107	-86	ABR	ABR, RhoGEF and GTPase activating protein [Source:HGNC Symbol;Acc:HGNC:81]
17	1229271	1229613	343	WXC-C3_peak_995	3.14004	4.39572	0.497883	296	Promoter (<=1kb)	17	1091669	1229738	138070	2	ENSG00000159842	ENST00000574139	125	ABR	ABR, RhoGEF and GTPase activating protein [Source:HGNC Symbol;Acc:HGNC:81]
17	1399288	1399880	593	WXC-C3_peak_996	3.70532	6.58162	2.14499	418	Promoter (<=1kb)	17	1398878	1399589	712	2	ENSG00000108953	ENST00000572108	0	YWHAE	tyrosine 3-monooxygenase/tryptophan 5-monooxygenase activation protein epsilon [Source:HGNC Symbol;Acc:HGNC:12851]
17	1562071	1562519	449	WXC-C3_peak_997	2.74963	3.69214	0.215466	64	Promoter (<=1kb)	17	1541587	1562630	21044	2	ENSG00000174238	ENST00000573231	111	PITPNA	phosphatidylinositol transfer protein alpha [Source:HGNC Symbol;Acc:HGNC:9001]
17	1629148	1629520	373	WXC-C3_peak_998	2.91705	4.71007	0.637955	264	Promoter (<=1kb)	17	1585239	1628886	43648	2	ENSG00000167703	ENST00000574743	-262	SLC43A2	solute carrier family 43 member 2 [Source:HGNC Symbol;Acc:HGNC:23087]
17	1684595	1684944	350	WXC-C3_peak_999	4.97173	9.68556	5.02761	102	Promoter (<=1kb)	17	1650629	1684867	34239	2	ENSG00000174231	ENST00000304992	0	PRPF8	pre-mRNA processing factor 8 [Source:HGNC Symbol;Acc:HGNC:17340]
17	1691540	1691802	263	WXC-C3_peak_1000	3.43641	4.49757	0.567751	34	Distal Intergenic	17	1650629	1684867	34239	2	ENSG00000174231	ENST00000304992	-6673	PRPF8	pre-mRNA processing factor 8 [Source:HGNC Symbol;Acc:HGNC:17340]
17	1715568	1715860	293	WXC-C3_peak_1001	3.07779	4.66577	0.637955	103	Promoter (<=1kb)	17	1712092	1716197	4106	2	ENSG00000186594	ENST00000570416	337	MIR22HG	MIR22 host gene [Source:HGNC Symbol;Acc:HGNC:28219]
17	1724769	1725028	260	WXC-C3_peak_1002	3.69555	5.58979	1.28656	63	Promoter (<=1kb)	17	1724960	1738592	13633	1	ENSG00000167716	ENST00000409644	0	WDR81	WD repeat domain 81 [Source:HGNC Symbol;Acc:HGNC:26600]
17	2025135	2025493	359	WXC-C3_peak_1003	4.44839	8.04474	3.48695	184	Promoter (<=1kb)	17	1934677	2025334	90658	2	ENSG00000185924	ENST00000331238	0	RTN4RL1	reticulon 4 receptor like 1 [Source:HGNC Symbol;Acc:HGNC:21329]
17	2425223	2425637	415	WXC-C3_peak_1004	3.70085	5.36449	1.12879	251	Promoter (<=1kb)	17	2424179	2424412	234	2	ENSG00000279872	ENST00000625037	-811	AC006435.4	novel transcript
17	2512131	2512382	252	WXC-C3_peak_1005	3.43704	5.57347	1.27227	86	Promoter (<=1kb)	17	2416058	2511891	95834	2	ENSG00000127804	ENST00000571669	-240	METTL16	methyltransferase like 16 [Source:HGNC Symbol;Acc:HGNC:28484]
17	2659178	2659457	280	WXC-C3_peak_1006	3.26273	4.81511	0.699353	179	Intron (ENST00000576586/ENSG00000007168, intron 2 of 4)	17	2665381	2670374	4994	1	ENSG00000007168	ENST00000609078	-5924	PAFAH1B1	platelet activating factor acetylhydrolase 1b regulatory subunit 1 [Source:HGNC Symbol;Acc:HGNC:8574]
17	4035987	4036309	323	WXC-C3_peak_1007	5.01226	8.75922	4.15289	150	Promoter (2-3kb)	17	4024919	4033359	8441	2	ENSG00000074755	ENST00000573606	-2628	ZZEF1	zinc finger ZZ-type and EF-hand domain containing 1 [Source:HGNC Symbol;Acc:HGNC:29027]
17	4143425	4143856	432	WXC-C3_peak_1008	3.70776	7.84038	3.29791	265	Promoter (<=1kb)	17	4143702	4187310	43609	1	ENSG00000167740	ENST00000573984	0	CYB5D2	cytochrome b5 domain containing 2 [Source:HGNC Symbol;Acc:HGNC:28471]
17	4703894	4704349	456	WXC-C3_peak_1009	10.4621	35.9863	30.5707	263	Promoter (<=1kb)	17	4669774	4704325	34552	2	ENSG00000141456	ENST00000572293	0	PELP1	proline, glutamate and leucine rich protein 1 [Source:HGNC Symbol;Acc:HGNC:30134]
17	4730095	4730437	343	WXC-C3_peak_1010	3.127	4.18337	0.356048	43	Promoter (<=1kb)	17	4731428	4733312	1885	1	ENSG00000161920	ENST00000575284	-991	MED11	mediator complex subunit 11 [Source:HGNC Symbol;Acc:HGNC:32687]
17	4790044	4790450	407	WXC-C3_peak_1011	4.28404	7.44222	2.92414	175	Promoter (1-2kb)	17	4788964	4790589	1626	1	ENSG00000182327	ENST00000331264	1080	GLTPD2	glycolipid transfer protein domain containing 2 [Source:HGNC Symbol;Acc:HGNC:33756]
17	5192232	5192695	464	WXC-C3_peak_1012	3.49248	5.91023	1.56572	159	Promoter (<=1kb)	17	5192104	5235643	43540	1	ENSG00000261879	ENST00000571689	128	AC087500.1	novel transcript, antisense to C17orf87
17	6386882	6387155	274	WXC-C3_peak_1013	3.39245	4.62881	0.631927	117	Distal Intergenic	17	6373833	6375080	1248	2	ENSG00000285593	ENST00000649660	-11802	AC055872.2	novel transcript
17	7242362	7242778	417	WXC-C3_peak_1014	3.42114	5.10219	0.931037	81	Promoter (<=1kb)	17	7240008	7242449	2442	2	ENSG00000170296	ENST00000302386	0	GABARAP	GABA type A receptor-associated protein [Source:HGNC Symbol;Acc:HGNC:4067]
17	7252402	7252751	350	WXC-C3_peak_1015	4.01094	8.56662	3.97089	150	Promoter (<=1kb)	17	7252525	7259940	7416	1	ENSG00000170291	ENST00000570322	0	ELP5	elongator acetyltransferase complex subunit 5 [Source:HGNC Symbol;Acc:HGNC:30617]
17	7263055	7263373	319	WXC-C3_peak_1016	3.2897	5.073	0.909825	270	Promoter (<=1kb)	17	7260137	7263213	3077	2	ENSG00000181885	ENST00000397317	0	CLDN7	claudin 7 [Source:HGNC Symbol;Acc:HGNC:2049]
17	7361329	7361572	244	WXC-C3_peak_1017	4.2001	6.72971	2.27939	121	Distal Intergenic	17	7355178	7357219	2042	1	ENSG00000182896	ENST00000330767	6151	TMEM95	transmembrane protein 95 [Source:HGNC Symbol;Acc:HGNC:27898]
17	7394724	7395001	278	WXC-C3_peak_1018	3.52208	5.28293	1.06789	52	Promoter (<=1kb)	17	7389727	7394842	5116	2	ENSG00000187838	ENST00000573070	0	PLSCR3	phospholipid scramblase 3 [Source:HGNC Symbol;Acc:HGNC:16495]
17	7561795	7562291	497	WXC-C3_peak_1019	7.7761	24.4623	19.3	193	Promoter (<=1kb)	17	7561919	7571969	10051	1	ENSG00000161956	ENST00000321337	0	SENP3	SUMO specific peptidase 3 [Source:HGNC Symbol;Acc:HGNC:17862]
17	7573508	7573966	459	WXC-C3_peak_1020	3.43094	5.1198	0.946103	121	Promoter (<=1kb)	17	7573722	7577151	3430	1	ENSG00000161960	ENST00000581384	0	EIF4A1	eukaryotic translation initiation factor 4A1 [Source:HGNC Symbol;Acc:HGNC:3282]
17	7678173	7678449	277	WXC-C3_peak_1021	2.98022	3.93307	0.215466	184	Promoter (<=1kb)	17	7675116	7677434	2319	2	ENSG00000141510	ENST00000508793	-739	TP53	tumor protein p53 [Source:HGNC Symbol;Acc:HGNC:11998]
17	7841897	7842237	341	WXC-C3_peak_1022	2.83764	4.02192	0.24357	53	Promoter (1-2kb)	17	7839991	7840681	691	1	ENSG00000132510	ENST00000572030	1906	KDM6B	lysine demethylase 6B [Source:HGNC Symbol;Acc:HGNC:29012]
17	8079529	8079848	320	WXC-C3_peak_1023	2.61936	3.45128	0.076387	49	Promoter (<=1kb)	17	8079482	8081565	2084	1	ENSG00000214999	ENST00000399413	47	AC129492.2	novel transcript, antisense to ALOX12B
17	8116370	8116627	258	WXC-C3_peak_1024	3.0609	4.07103	0.271917	227	Promoter (1-2kb)	17	8095900	8118489	22590	2	ENSG00000179148	ENST00000380149	1862	ALOXE3	arachidonate lipoxygenase 3 [Source:HGNC Symbol;Acc:HGNC:13743]
17	8119011	8119271	261	WXC-C3_peak_1025	4.11658	7.12797	2.64885	166	Promoter (<=1kb)	17	8096375	8119047	22673	2	ENSG00000179148	ENST00000318227	0	ALOXE3	arachidonate lipoxygenase 3 [Source:HGNC Symbol;Acc:HGNC:13743]
17	8120458	8120918	461	WXC-C3_peak_1026	2.3701	3.1071	0	458	Promoter (1-2kb)	17	8096375	8119047	22673	2	ENSG00000179148	ENST00000318227	-1411	ALOXE3	arachidonate lipoxygenase 3 [Source:HGNC Symbol;Acc:HGNC:13743]
17	8139365	8139713	349	WXC-C3_peak_1027	5.16953	11.1207	6.3926	189	Promoter (2-3kb)	17	8141216	8142191	976	2	ENSG00000179094	ENST00000583677	2478	AC129492.1	period circadian regulator 1 [Source:NCBI gene;Acc:5187]
17	8186277	8187230	954	WXC-C3_peak_1028	4.55757	8.86989	4.25662	582	Promoter (<=1kb)	17	8186945	8187004	60	1	ENSG00000283160	ENST00000635897	0	MIR4521	microRNA 4521 [Source:HGNC Symbol;Acc:HGNC:41813]
17	8226664	8227053	390	WXC-C3_peak_1029	3.20216	5.9368	1.58491	333	Promoter (2-3kb)	17	8227982	8229405	1424	2	ENSG00000178971	ENST00000581729	2352	CTC1	CST telomere replication complex component 1 [Source:HGNC Symbol;Acc:HGNC:26169]
17	8249048	8249515	468	WXC-C3_peak_1030	11.0103	44.9213	39.3719	223	Promoter (<=1kb)	17	8249286	8255524	6239	1	ENSG00000178921	ENST00000584044	0	PFAS	phosphoribosylformylglycinamidine synthase [Source:HGNC Symbol;Acc:HGNC:8863]
17	8634366	8634683	318	WXC-C3_peak_1031	3.39245	4.62881	0.631927	281	Distal Intergenic	17	8474212	8630761	156550	2	ENSG00000133026	ENST00000269243	-3605	MYH10	myosin heavy chain 10 [Source:HGNC Symbol;Acc:HGNC:7568]
17	10192647	10192894	248	WXC-C3_peak_1032	3.55576	4.68759	0.637955	223	Intron (ENST00000432992/ENSG00000007237, intron 1 of 13)	17	9913850	10198551	284702	2	ENSG00000007237	ENST00000432992	5657	GAS7	growth arrest specific 7 [Source:HGNC Symbol;Acc:HGNC:4169]
17	11675324	11675631	308	WXC-C3_peak_1033	3.41097	4.45693	0.535275	186	Intron (ENST00000262442/ENSG00000007174, intron 17 of 68)	17	11704200	11705493	1294	1	ENSG00000007174	ENST00000583192	-28569	DNAH9	dynein axonemal heavy chain 9 [Source:HGNC Symbol;Acc:HGNC:2953]
17	11699461	11699923	463	WXC-C3_peak_1034	3.44927	4.5181	0.585177	321	Exon (ENST00000262442/ENSG00000007174, exon 23 of 69)	17	11704200	11705493	1294	1	ENSG00000007174	ENST00000583192	-4277	DNAH9	dynein axonemal heavy chain 9 [Source:HGNC Symbol;Acc:HGNC:2953]
17	13804102	13804518	417	WXC-C3_peak_1035	2.93931	3.52891	0.120475	4	Intron (ENST00000582752/ENSG00000236088, intron 2 of 2)	17	13776632	13792550	15919	2	ENSG00000236088	ENST00000423323	-11552	COX10-AS1	COX10 antisense RNA 1 [Source:HGNC Symbol;Acc:HGNC:38873]
17	14057578	14057840	263	WXC-C3_peak_1036	4.00453	6.38489	1.96684	193	Intron (ENST00000602743/ENSG00000236088, intron 1 of 4)	17	14029292	14069458	40167	2	ENSG00000236088	ENST00000449363	11618	COX10-AS1	COX10 antisense RNA 1 [Source:HGNC Symbol;Acc:HGNC:38873]
17	16353246	16353710	465	WXC-C3_peak_1037	4.91867	10.5936	5.88846	246	Promoter (<=1kb)	17	16342534	16353456	10923	2	ENSG00000166582	ENST00000476243	0	CENPV	centromere protein V [Source:HGNC Symbol;Acc:HGNC:29920]
17	16593228	16593468	241	WXC-C3_peak_1038	2.93675	3.85834	0.215466	31	Distal Intergenic	17	16567362	16569204	1843	2	ENSG00000141040	ENST00000578303	-24024	ZNF287	zinc finger protein 287 [Source:HGNC Symbol;Acc:HGNC:13502]
17	17133465	17133705	241	WXC-C3_peak_1039	3.02966	3.84076	0.215466	137	Promoter (1-2kb)	17	17131666	17185554	53889	1	ENSG00000133030	ENST00000584067	1799	MPRIP	myosin phosphatase Rho interacting protein [Source:HGNC Symbol;Acc:HGNC:30321]
17	17476752	17477356	605	WXC-C3_peak_1040	13.5014	56.913	51.2062	217	Promoter (<=1kb)	17	17476994	17485592	8599	1	ENSG00000141026	ENST00000580462	0	MED9	mediator complex subunit 9 [Source:HGNC Symbol;Acc:HGNC:25487]
17	17591677	17592032	356	WXC-C3_peak_1041	2.91769	4.35177	0.471968	34	Promoter (<=1kb)	17	17505563	17591679	86117	2	ENSG00000133027	ENST00000435340	0	PEMT	phosphatidylethanolamine N-methyltransferase [Source:HGNC Symbol;Acc:HGNC:8830]
17	18225603	18225850	248	WXC-C3_peak_1042	4.42802	7.41476	2.89772	166	Promoter (<=1kb)	17	18225635	18244875	19241	1	ENSG00000131899	ENST00000316843	0	LLGL1	LLGL scribble cell polarity complex component 1 [Source:HGNC Symbol;Acc:HGNC:6628]
17	19862608	19862883	276	WXC-C3_peak_1043	2.87837	3.75756	0.215466	13	Promoter (1-2kb)	17	19841540	19864836	23297	2	ENSG00000083290	ENST00000580118	1953	ULK2	unc-51 like autophagy activating kinase 2 [Source:HGNC Symbol;Acc:HGNC:13480]
17	20782106	20782384	279	WXC-C3_peak_1044	3.39245	4.62881	0.631927	30	Promoter (2-3kb)	17	20784645	20785725	1081	1	ENSG00000226549	ENST00000455244	-2261	SCDP1	stearoyl-CoA desaturase pseudogene 1 [Source:HGNC Symbol;Acc:HGNC:10572]
17	20883739	20884018	280	WXC-C3_peak_1045	2.76979	3.11752	0	246	Intron (ENST00000577537/ENSG00000233098, intron 1 of 3)	17	20894532	20894638	107	2	ENSG00000252483	ENST00000516674	10620	RNU6-1178P	RNA, U6 small nuclear 1178, pseudogene [Source:HGNC Symbol;Acc:HGNC:48141]
17	21057493	21057770	278	WXC-C3_peak_1046	2.8707	3.27125	0	169	Distal Intergenic	17	21002972	21043760	40789	2	ENSG00000124422	ENST00000579645	-13733	USP22	ubiquitin specific peptidase 22 [Source:HGNC Symbol;Acc:HGNC:12621]
17	21764920	21765165	246	WXC-C3_peak_1047	2.77564	3.26978	0	12	Distal Intergenic	17	21773754	21783465	9712	2	ENSG00000283566	ENST00000637164	18300	AC243725.1	dual specificity mitogen-activated protein kinase kinase 3
17	26885373	26885768	396	WXC-C3_peak_1048	1.4836	3.50322	0.114099	390	Distal Intergenic	17	26981694	26982090	397	1	ENSG00000263433	ENST00000580677	-95926	AC069061.1	potassium inwardly-rectifying channel, subfamily J, member 12 (KCNJ12) pseudogene
17	28947357	28947695	339	WXC-C3_peak_1049	2.77198	3.89621	0.215466	44	Promoter (2-3kb)	17	28924078	28949857	25780	2	ENSG00000109118	ENST00000582853	2162	PHF12	PHD finger protein 12 [Source:HGNC Symbol;Acc:HGNC:20816]
17	29292657	29293100	444	WXC-C3_peak_1050	3.38465	5.2525	1.04914	222	Promoter (1-2kb)	17	29264399	29294115	29717	2	ENSG00000108256	ENST00000579665	1015	NUFIP2	nuclear FMR1 interacting protein 2 [Source:HGNC Symbol;Acc:HGNC:17634]
17	29785702	29786274	573	WXC-C3_peak_1051	3.07884	4.28715	0.423182	288	Intron (ENST00000577846/ENSG00000263657, intron 2 of 2)	17	29777619	29777744	126	1	ENSG00000252657	ENST00000516848	8083	RF00156
17	30778884	30779138	255	WXC-C3_peak_1052	3.39208	5.04984	0.892992	123	Intron (ENST00000582329/ENSG00000264538, intron 3 of 4)	17	30781493	30782221	729	2	ENSG00000265791	ENST00000585212	3083	AC127024.4	novel transcript, sense intronic CRLF3
17	31549484	31550214	731	WXC-C3_peak_1053	4.79512	10.3292	5.6367	586	Distal Intergenic	17	31559996	31560083	88	1	ENSG00000207614	ENST00000384882	-9782	MIR193A	microRNA 193a [Source:HGNC Symbol;Acc:HGNC:31563]
17	31787394	31787639	246	WXC-C3_peak_1054	2.77564	3.26978	0	7	Distal Intergenic	17	31762440	31769048	6609	1	ENSG00000263567	ENST00000577970	24954	AC007923.1	novel transcript
17	32487043	32487485	443	WXC-C3_peak_1055	3.14004	4.39572	0.497883	330	Promoter (<=1kb)	17	32486993	32491253	4261	1	ENSG00000176749	ENST00000313401	50	CDK5R1	cyclin dependent kinase 5 regulatory subunit 1 [Source:HGNC Symbol;Acc:HGNC:1775]
17	32876646	32877444	799	WXC-C3_peak_1056	4.57661	7.98034	3.42768	527	Promoter (<=1kb)	17	32492522	32877124	384603	2	ENSG00000176658	ENST00000318217	0	MYO1D	myosin ID [Source:HGNC Symbol;Acc:HGNC:7598]
17	34315129	34315393	265	WXC-C3_peak_1057	3.25436	4.20553	0.372154	221	Distal Intergenic	17	34319435	34321402	1968	1	ENSG00000108700	ENST00000394620	-4042	CCL8	C-C motif chemokine ligand 8 [Source:HGNC Symbol;Acc:HGNC:10635]
17	34961340	34961758	419	WXC-C3_peak_1058	3.60389	7.82927	3.28862	182	Promoter (<=1kb)	17	34927859	34961402	33544	2	ENSG00000132141	ENST00000421975	0	CCT6B	chaperonin containing TCP1 subunit 6B [Source:HGNC Symbol;Acc:HGNC:1621]
17	35051106	35051348	243	WXC-C3_peak_1059	3.25115	4.5913	0.623804	78	Intron (ENST00000315249/ENSG00000092871, intron 1 of 6)	17	35011679	35042351	30673	2	ENSG00000092871	ENST00000415395	-8755	RFFL	ring finger and FYVE like domain containing E3 ubiquitin protein ligase [Source:HGNC Symbol;Acc:HGNC:24821]
17	35143747	35144419	673	WXC-C3_peak_1060	3.5087	5.03748	0.882142	469	Promoter (1-2kb)	17	35136367	35142304	5938	2	ENSG00000073536	ENST00000589367	-1443	NLE1	notchless homolog 1 [Source:HGNC Symbol;Acc:HGNC:19889]
17	35393441	35393707	267	WXC-C3_peak_1061	2.74475	3.22061	0	249	Distal Intergenic	17	35400878	35403006	2129	2	ENSG00000267711	ENST00000589099	9299	AC060766.6	novel transcript
17	35587019	35587404	386	WXC-C3_peak_1062	6.34171	20.2926	15.2411	220	Promoter (<=1kb)	17	35587274	35726409	139136	1	ENSG00000006125	ENST00000621914	0	AP2B1	adaptor related protein complex 2 subunit beta 1 [Source:HGNC Symbol;Acc:HGNC:563]
17	35778021	35778270	250	WXC-C3_peak_1063	4.28378	6.8757	2.41348	84	Promoter (1-2kb)	17	35768315	35779311	10997	2	ENSG00000271447	ENST00000612292	1041	MMP28	matrix metallopeptidase 28 [Source:HGNC Symbol;Acc:HGNC:14366]
17	36118605	36119112	508	WXC-C3_peak_1064	3.15154	3.86177	0.215466	159	Promoter (2-3kb)	17	36116177	36177507	61331	1	ENSG00000276241	ENST00000617914	2428	AC243829.2	novel transcript, antisense TBC1D3B
17	37609444	37609740	297	WXC-C3_peak_1065	3.24829	4.99413	0.844421	202	Promoter (<=1kb)	17	37585342	37609472	24131	2	ENSG00000275066	ENST00000620424	0	SYNRG	synergin gamma [Source:HGNC Symbol;Acc:HGNC:557]
17	37738838	37739111	274	WXC-C3_peak_1066	2.65733	3.3712	0.0244124	268	Intron (ENST00000617811/ENSG00000275410, intron 2 of 8)	17	37728611	37733817	5207	2	ENSG00000275410	ENST00000618894	-5021	HNF1B	HNF1 homeobox B [Source:HGNC Symbol;Acc:HGNC:11630]
17	38428761	38429179	419	WXC-C3_peak_1067	3.09833	4.13471	0.318526	17	Promoter (<=1kb)	17	38428486	38510136	81651	1	ENSG00000275832	ENST00000620417	275	ARHGAP23	Rho GTPase activating protein 23 [Source:HGNC Symbol;Acc:HGNC:29293]
17	38658265	38658552	288	WXC-C3_peak_1068	3.12776	3.82464	0.215466	32	Distal Intergenic	17	38671703	38675421	3719	2	ENSG00000273604	ENST00000621654	16869	EPOP	elongin BC and polycomb repressive complex 2 associated protein [Source:HGNC Symbol;Acc:HGNC:34493]
17	38729914	38730596	683	WXC-C3_peak_1069	3.21889	4.73489	0.637955	505	Promoter (<=1kb)	17	38730235	38735021	4787	1	ENSG00000277972	ENST00000613478	0	CISD3	CDGSH iron sulfur domain 3 [Source:HGNC Symbol;Acc:HGNC:27578]
17	38824985	38825704	720	WXC-C3_peak_1070	87.1201	882.494	873.005	387	Promoter (<=1kb)	17	38800441	38825321	24881	2	ENSG00000273559	ENST00000614790	0	CWC25	CWC25 spliceosome associated protein homolog [Source:HGNC Symbol;Acc:HGNC:25989]
17	38853705	38853993	289	WXC-C3_peak_1071	5.80422	15.9722	11.0565	153	Promoter (<=1kb)	17	38847860	38853721	5862	2	ENSG00000125691	ENST00000479035	0	RPL23	ribosomal protein L23 [Source:HGNC Symbol;Acc:HGNC:10316]
17	38992404	38992649	246	WXC-C3_peak_1072	3.47561	4.98069	0.831334	47	Distal Intergenic	17	38996323	38996624	302	2	ENSG00000265428	ENST00000580084	3975	AC006441.2	ribosomal protein L36 (RPL36) pseudogene
17	39700302	39700600	299	WXC-C3_peak_1073	3.17612	4.45944	0.537298	235	Promoter (<=1kb)	17	39700227	39712330	12104	1	ENSG00000141736	ENST00000584908	75	ERBB2	erb-b2 receptor tyrosine kinase 2 [Source:HGNC Symbol;Acc:HGNC:3430]
17	39927370	39928087	718	WXC-C3_peak_1074	10.2806	43.5297	38.0008	265	Promoter (<=1kb)	17	39921041	39927601	6561	2	ENSG00000172057	ENST00000579695	0	ORMDL3	ORMDL sphingolipid biosynthesis regulator 3 [Source:HGNC Symbol;Acc:HGNC:16038]
17	41391469	41391740	272	WXC-C3_peak_1075	2.97105	3.74474	0.215466	215	Downstream (1-2kb)	17	41393721	41397608	3888	2	ENSG00000094796	ENST00000251645	5868	KRT31	keratin 31 [Source:HGNC Symbol;Acc:HGNC:6448]
17	42121411	42121749	339	WXC-C3_peak_1076	3.04253	4.03969	0.25201	47	Promoter (<=1kb)	17	42121431	42123352	1922	1	ENSG00000260325	ENST00000565659	0	HSPB9	heat shock protein family B (small) member 9 [Source:HGNC Symbol;Acc:HGNC:30589]
17	42275792	42276047	256	WXC-C3_peak_1077	2.73473	4.14854	0.329877	39	Promoter (<=1kb)	17	42272069	42275571	3503	2	ENSG00000278829	ENST00000617211	-221	AC099811.5	novel transcript, sense intronic to STAT5B
17	42422828	42423197	370	WXC-C3_peak_1078	3.44797	5.37126	1.13529	253	Promoter (<=1kb)	17	42402449	42423256	20808	2	ENSG00000177469	ENST00000357037	59	CAVIN1	caveolae associated protein 1 [Source:HGNC Symbol;Acc:HGNC:9688]
17	42554559	42554827	269	WXC-C3_peak_1079	3.81667	6.2991	1.90307	160	Promoter (<=1kb)	17	42552436	42554748	2313	2	ENSG00000266962	ENST00000590513	0	AC067852.2	novel transcript, antisense to HSD17B1
17	42832946	42833423	478	WXC-C3_peak_1080	7.81408	21.5221	16.4399	195	Promoter (<=1kb)	17	42820794	42833350	12557	2	ENSG00000126581	ENST00000589636	0	BECN1	beclin 1 [Source:HGNC Symbol;Acc:HGNC:1034]
17	43125195	43125643	449	WXC-C3_peak_1081	4.34835	8.1487	3.57603	363	Promoter (<=1kb)	17	43044295	43125370	81076	2	ENSG00000012048	ENST00000352993	0	BRCA1	BRCA1, DNA repair associated [Source:HGNC Symbol;Acc:HGNC:1100]
17	43309992	43310302	311	WXC-C3_peak_1082	2.3701	3.1071	0	53	Distal Intergenic	17	43224353	43305397	81045	2	ENSG00000236383	ENST00000615433	-4595	CCDC200	coiled-coil domain containing 200 [Source:HGNC Symbol;Acc:HGNC:43658]
17	43654853	43655145	293	WXC-C3_peak_1083	3.6573	5.06519	0.905382	195	Intron (ENST00000318579/ENSG00000005102, intron 1 of 2)	17	43640402	43661563	21162	2	ENSG00000005102	ENST00000329168	6418	MEOX1	mesenchyme homeobox 1 [Source:HGNC Symbol;Acc:HGNC:7013]
17	43806249	43806633	385	WXC-C3_peak_1084	4.28404	7.44222	2.92414	152	Intron (ENST00000398393/ENSG00000161647, intron 17 of 17)	17	43809000	43811571	2572	2	ENSG00000161647	ENST00000486600	4938	MPP3	membrane palmitoylated protein 3 [Source:HGNC Symbol;Acc:HGNC:7221]
17	44801272	44801601	330	WXC-C3_peak_1085	2.91144	3.81471	0.215466	155	3' UTR	17	44803949	44804966	1018	2	ENSG00000182963	ENST00000586347	3365	GJC1	gap junction protein gamma 1 [Source:HGNC Symbol;Acc:HGNC:4280]
17	44899243	44899730	488	WXC-C3_peak_1086	13.0933	48.0858	42.4925	240	Promoter (<=1kb)	17	44849948	44899445	49498	2	ENSG00000108883	ENST00000426333	0	EFTUD2	elongation factor Tu GTP binding domain containing 2 [Source:HGNC Symbol;Acc:HGNC:30858]
17	45002579	45002925	347	WXC-C3_peak_1087	2.77426	3.41936	0.0566307	147	Distal Intergenic	17	44982514	44982772	259	1	ENSG00000267788	ENST00000593177	20065	AC015936.2	novel transcript
17	45149880	45150280	401	WXC-C3_peak_1088	2.83348	4.01398	0.236419	380	Promoter (1-2kb)	17	45148502	45152101	3600	1	ENSG00000186834	ENST00000332499	1378	HEXIM1	HEXIM P-TEFb complex subunit 1 [Source:HGNC Symbol;Acc:HGNC:24953]
17	45221595	45222060	466	WXC-C3_peak_1089	3.62363	5.93364	1.58254	255	Promoter (<=1kb)	17	45221885	45247318	25434	1	ENSG00000184922	ENST00000331495	0	FMNL1	formin like 1 [Source:HGNC Symbol;Acc:HGNC:1212]
17	45395198	45395444	247	WXC-C3_peak_1090	3.77045	5.9648	1.6097	79	Promoter (<=1kb)	17	45395427	45395908	482	2	ENSG00000159314	ENST00000590026	464	ARHGAP27	Rho GTPase activating protein 27 [Source:HGNC Symbol;Acc:HGNC:31813]
17	45425141	45425390	250	WXC-C3_peak_1091	2.69318	3.28389	0	66	Promoter (<=1kb)	17	45402714	45425616	22903	2	ENSG00000159314	ENST00000524404	226	ARHGAP27	Rho GTPase activating protein 27 [Source:HGNC Symbol;Acc:HGNC:31813]
17	46029816	46030067	252	WXC-C3_peak_1092	3.4707	5.19113	1.00647	177	Promoter (2-3kb)	17	46031074	46032566	1493	2	ENSG00000120071	ENST00000574963	2499	KANSL1	KAT8 regulatory NSL complex subunit 1 [Source:HGNC Symbol;Acc:HGNC:24565]
17	46193034	46193336	303	WXC-C3_peak_1093	2.58295	4.27296	0.412617	106	Promoter (<=1kb)	17	46029916	46193198	163283	2	ENSG00000120071	ENST00000432791	0	KANSL1	KAT8 regulatory NSL complex subunit 1 [Source:HGNC Symbol;Acc:HGNC:24565]
17	46771442	46771688	247	WXC-C3_peak_1094	3.84995	5.85922	1.52607	115	Intron (ENST00000225512/ENSG00000108379, intron 2 of 4)	17	46726556	46755837	29282	1	ENSG00000073969	ENST00000465370	44886	NSF	N-ethylmaleimide sensitive factor, vesicle fusing ATPase [Source:HGNC Symbol;Acc:HGNC:8016]
17	46991688	46991935	248	WXC-C3_peak_1095	2.79076	3.14951	0	140	Intron (ENST00000571841/ENSG00000262633, intron 7 of 9)	17	46978156	46979253	1098	2	ENSG00000179673	ENST00000322329	-12435	RPRML	reprimo like [Source:HGNC Symbol;Acc:HGNC:32422]
17	47516264	47516632	369	WXC-C3_peak_1096	2.77564	3.26978	0	271	Distal Intergenic	17	47522942	47582844	59903	1	ENSG00000141279	ENST00000525007	-6310	NPEPPS	aminopeptidase puromycin sensitive [Source:HGNC Symbol;Acc:HGNC:7900]
17	47733617	47733861	245	WXC-C3_peak_1097	3.58837	4.73934	0.637955	135	Promoter (<=1kb)	17	47733425	47742806	9382	1	ENSG00000073861	ENST00000581328	192	TBX21	T-box 21 [Source:HGNC Symbol;Acc:HGNC:11599]
17	48944676	48945059	384	WXC-C3_peak_1098	6.36592	18.6203	13.6158	192	Promoter (<=1kb)	17	48930371	48944733	14363	2	ENSG00000159210	ENST00000509995	0	SNF8	SNF8, ESCRT-II complex subunit [Source:HGNC Symbol;Acc:HGNC:17028]
17	48996048	48996415	368	WXC-C3_peak_1099	3.54297	6.4822	2.05853	122	Promoter (<=1kb)	17	48997385	49056145	58761	1	ENSG00000159217	ENST00000290341	-970	IGF2BP1	insulin like growth factor 2 mRNA binding protein 1 [Source:HGNC Symbol;Acc:HGNC:28866]
17	49361706	49361965	260	WXC-C3_peak_1100	3.37579	5.23583	1.04387	132	Promoter (<=1kb)	17	49289208	49361993	72786	2	ENSG00000198740	ENST00000508237	28	ZNF652	zinc finger protein 652 [Source:HGNC Symbol;Acc:HGNC:29147]
17	49518177	49518448	272	WXC-C3_peak_1101	3.42364	4.47718	0.55176	207	Intron (ENST00000514506/ENSG00000249906, intron 1 of 2)	17	49510817	49510900	84	1	ENSG00000277478	ENST00000614803	7360	MIR6165	microRNA 6165 [Source:HGNC Symbol;Acc:HGNC:50197]
17	49707823	49708385	563	WXC-C3_peak_1102	10.8372	31.8544	26.5175	304	Promoter (<=1kb)	17	49700934	49707951	7018	2	ENSG00000121073	ENST00000649906	0	SLC35B1	solute carrier family 35 member B1 [Source:HGNC Symbol;Acc:HGNC:20798]
17	49858798	49859259	462	WXC-C3_peak_1103	3.52208	5.28293	1.06789	173	Distal Intergenic	17	49844060	49848017	3958	2	ENSG00000176358	ENST00000503603	-10781	TAC4	tachykinin 4 [Source:HGNC Symbol;Acc:HGNC:16641]
17	50397550	50397891	342	WXC-C3_peak_1104	3.20613	4.31709	0.444902	55	Promoter (<=1kb)	17	50381238	50397523	16286	2	ENSG00000108829	ENST00000225972	-27	LRRC59	leucine rich repeat containing 59 [Source:HGNC Symbol;Acc:HGNC:28817]
17	50719560	50720009	450	WXC-C3_peak_1105	3.62641	5.93895	1.58699	365	Promoter (<=1kb)	17	50719565	50737360	17796	1	ENSG00000108848	ENST00000625349	0	LUC7L3	LUC7 like 3 pre-mRNA splicing factor [Source:HGNC Symbol;Acc:HGNC:24309]
17	51120666	51121159	494	WXC-C3_peak_1106	3.37536	5.89353	1.55556	330	Promoter (<=1kb)	17	50962174	51120865	158692	2	ENSG00000008294	ENST00000618113	0	SPAG9	sperm associated antigen 9 [Source:HGNC Symbol;Acc:HGNC:14524]
17	51260700	51260974	275	WXC-C3_peak_1107	2.83348	4.01398	0.236419	62	Promoter (<=1kb)	17	51260546	51297933	37388	1	ENSG00000011260	ENST00000225298	154	UTP18	UTP18, small subunit processome component [Source:HGNC Symbol;Acc:HGNC:24274]
17	51825004	51825322	319	WXC-C3_peak_1108	3.46952	4.75657	0.648741	88	Intron (ENST00000570565/ENSG00000154975, intron 3 of 8)	17	51761260	51763397	2138	2	ENSG00000279743	ENST00000625000	-61607	AC002090.1	TEC
17	53587237	53587602	366	WXC-C3_peak_1109	2.54444	3.03314	0	365	Intron (ENST00000650577/ENSG00000285939, intron 4 of 6)	17	53681630	53682111	482	2	ENSG00000262384	ENST00000571784	94509	AC034268.1	proteasome (prosome, macropain) 26S subunit, ATPase, 6 (PSMC6) pseudogene
17	53611887	53612130	244	WXC-C3_peak_1110	3.92566	5.99014	1.63078	71	Intron (ENST00000650577/ENSG00000285939, intron 4 of 6)	17	53681630	53682111	482	2	ENSG00000262384	ENST00000571784	69981	AC034268.1	proteasome (prosome, macropain) 26S subunit, ATPase, 6 (PSMC6) pseudogene
17	54763118	54763431	314	WXC-C3_peak_1111	3.38205	5.24762	1.0448	207	Distal Intergenic	17	54770949	54771277	329	1	ENSG00000251809	ENST00000516000	-7518	RN7SKP14	RNA, 7SK small nuclear pseudogene 14 [Source:HGNC Symbol;Acc:HGNC:45738]
17	56834017	56834683	667	WXC-C3_peak_1112	3.38205	5.24762	1.0448	508	Promoter (<=1kb)	17	56834107	56836466	2360	1	ENSG00000153933	ENST00000572810	0	DGKE	diacylglycerol kinase epsilon [Source:HGNC Symbol;Acc:HGNC:2852]
17	57458642	57459038	397	WXC-C3_peak_1113	2.98022	3.93307	0.215466	12	Intron (ENST00000416426/ENSG00000153944, intron 6 of 13)	17	57448218	57450291	2074	1	ENSG00000279281	ENST00000623054	10424	AC015883.1	TEC
17	58083485	58083981	497	WXC-C3_peak_1114	3.17622	4.65647	0.637955	36	Promoter (<=1kb)	17	58083419	58095542	12124	1	ENSG00000264364	ENST00000579991	66	DYNLL2	dynein light chain LC8-type 2 [Source:HGNC Symbol;Acc:HGNC:24596]
17	58249532	58249774	243	WXC-C3_peak_1115	3.43246	4.90638	0.772654	53	Promoter (<=1kb)	17	58249098	58268438	19341	1	ENSG00000167419	ENST00000580890	434	LPO	lactoperoxidase [Source:HGNC Symbol;Acc:HGNC:6678]
17	59565454	59565856	403	WXC-C3_peak_1116	6.74139	22.2726	17.1664	169	Promoter (<=1kb)	17	59565558	59574259	8702	1	ENSG00000108406	ENST00000580218	0	DHX40	DEAH-box helicase 40 [Source:HGNC Symbol;Acc:HGNC:18018]
17	59843825	59844375	551	WXC-C3_peak_1117	3.17681	5.26202	1.05511	439	Promoter (2-3kb)	17	59841266	59841337	72	1	ENSG00000284190	ENST00000362134	2559	MIR21	microRNA 21 [Source:HGNC Symbol;Acc:HGNC:31586]
17	59892185	59892652	468	WXC-C3_peak_1118	3.21027	4.71907	0.637955	38	Promoter (<=1kb)	17	59859490	59892715	33226	2	ENSG00000108423	ENST00000346141	63	TUBD1	tubulin delta 1 [Source:HGNC Symbol;Acc:HGNC:16811]
17	63477021	63477481	461	WXC-C3_peak_1119	3.47529	4.55959	0.615286	66	Promoter (<=1kb)	17	63477061	63478898	1838	1	ENSG00000159640	ENST00000583336	0	ACE	angiotensin I converting enzyme [Source:HGNC Symbol;Acc:HGNC:2707]
17	64024319	64024627	309	WXC-C3_peak_1120	3.6356	5.25397	1.04914	97	Distal Intergenic	17	64002596	64020634	18039	2	ENSG00000108622	ENST00000418105	-3685	ICAM2	intercellular adhesion molecule 2 [Source:HGNC Symbol;Acc:HGNC:5345]
17	64352617	64352940	324	WXC-C3_peak_1121	3.10103	3.95719	0.215466	233	Intron (ENST00000563924/ENSG00000261371, intron 10 of 15)	17	64363286	64370245	6960	2	ENSG00000261371	ENST00000568702	17305	PECAM1	platelet and endothelial cell adhesion molecule 1 [Source:HGNC Symbol;Acc:HGNC:8823]
17	64652986	64653242	257	WXC-C3_peak_1122	2.85405	3.71543	0.215466	40	Intron (ENST00000262435/ENSG00000108854, intron 1 of 18)	17	64560840	64660862	100023	2	ENSG00000108854	ENST00000578200	7620	SMURF2	SMAD specific E3 ubiquitin protein ligase 2 [Source:HGNC Symbol;Acc:HGNC:16809]
17	64776712	64777047	336	WXC-C3_peak_1123	3.1396	3.84314	0.215466	229	Promoter (1-2kb)	17	64778842	64778937	96	2	ENSG00000265982	ENST00000583567	1890	AC103810.3	Rho GTPase-activating protein 27-like protein pseudogene
17	64921397	64921777	381	WXC-C3_peak_1124	3.48736	5.8999	1.55791	199	Promoter (1-2kb)	17	64860852	64919480	58629	2	ENSG00000176809	ENST00000581368	-1917	LRRC37A3	leucine rich repeat containing 37 member A3 [Source:HGNC Symbol;Acc:HGNC:32427]
17	65056710	65057002	293	WXC-C3_peak_1125	2.97876	4.28914	0.424066	204	Promoter (<=1kb)	17	65009289	65056740	47452	2	ENSG00000120063	ENST00000439174	0	GNA13	G protein subunit alpha 13 [Source:HGNC Symbol;Acc:HGNC:4381]
17	66940693	66940945	253	WXC-C3_peak_1126	2.68533	3.27073	0	66	Distal Intergenic	17	66964707	67033398	68692	1	ENSG00000075461	ENST00000262138	-23762	CACNG4	calcium voltage-gated channel auxiliary subunit gamma 4 [Source:HGNC Symbol;Acc:HGNC:1408]
17	67919368	67919803	436	WXC-C3_peak_1127	3.03966	3.8571	0.215466	33	Promoter (<=1kb)	17	67920100	67940545	20446	1	ENSG00000171634	ENST00000582467	-297	BPTF	bromodomain PHD finger transcription factor [Source:HGNC Symbol;Acc:HGNC:3581]
17	70333264	70333708	445	WXC-C3_peak_1128	3.01973	3.82452	0.215466	420	Exon (ENST00000592809/ENSG00000267109, exon 2 of 3)	17	70312831	70368916	56086	2	ENSG00000267109	ENST00000592809	35208	AC011990.1	novel transcript
17	72059249	72059497	249	WXC-C3_peak_1129	2.54444	3.03314	0	37	Promoter (1-2kb)	17	72040647	72057734	17088	2	ENSG00000234899	ENST00000424417	-1515	SOX9-AS1	SOX9 antisense RNA 1 [Source:HGNC Symbol;Acc:HGNC:49321]
17	72580742	72581028	287	WXC-C3_peak_1130	3.30778	4.89719	0.76754	51	Promoter (2-3kb)	17	72428267	72583759	155493	2	ENSG00000227036	ENST00000648559	2731	LINC00511	long intergenic non-protein coding RNA 511 [Source:HGNC Symbol;Acc:HGNC:43564]
17	72778395	72778670	276	WXC-C3_peak_1131	3.41097	4.45693	0.535275	162	Intron (ENST00000255559/ENSG00000133195, intron 6 of 9)	17	72818836	72818972	137	2	ENSG00000252274	ENST00000516465	40302	RF00422
17	73310846	73311088	243	WXC-C3_peak_1132	3.7957	6.25975	1.86836	52	Promoter (<=1kb)	17	73286119	73311408	25290	2	ENSG00000179604	ENST00000580315	320	CDC42EP4	CDC42 effector protein 4 [Source:HGNC Symbol;Acc:HGNC:17147]
17	73399178	73399429	252	WXC-C3_peak_1133	3.43641	4.49757	0.567751	101	Exon (ENST00000392650/ENSG00000069188, exon 22 of 45)	17	73337939	73414655	76717	2	ENSG00000069188	ENST00000424778	15226	SDK2	sidekick cell adhesion molecule 2 [Source:HGNC Symbol;Acc:HGNC:19308]
17	73657147	73657402	256	WXC-C3_peak_1134	2.79889	3.61951	0.180197	240	Distal Intergenic	17	73662568	73663848	1281	2	ENSG00000265935	ENST00000584916	6446	AC032019.2	novel transcript
17	74671457	74671700	244	WXC-C3_peak_1135	2.90548	3.63683	0.192517	100	Promoter (<=1kb)	17	74671180	74747335	76156	1	ENSG00000172794	ENST00000392617	277	RAB37	RAB37, member RAS oncogene family [Source:HGNC Symbol;Acc:HGNC:30268]
17	74873132	74873532	401	WXC-C3_peak_1136	6.88255	22.1919	17.0864	216	Promoter (<=1kb)	17	74862542	74873031	10490	2	ENSG00000161513	ENST00000442102	-101	FDXR	ferredoxin reductase [Source:HGNC Symbol;Acc:HGNC:3642]
17	74914324	74914673	350	WXC-C3_peak_1137	3.00007	3.79233	0.215466	283	Downstream (1-2kb)	17	74916083	74923255	7173	2	ENSG00000182040	ENST00000614341	8582	USH1G	USH1 protein network component sans [Source:HGNC Symbol;Acc:HGNC:16356]
17	75220449	75220757	309	WXC-C3_peak_1138	3.25115	4.5913	0.623804	29	Promoter (2-3kb)	17	75218293	75225949	7657	1	ENSG00000125450	ENST00000577561	2156	NUP85	nucleoporin 85 [Source:HGNC Symbol;Acc:HGNC:8734]
17	75270958	75271476	519	WXC-C3_peak_1139	9.33188	32.6454	27.2969	317	Promoter (<=1kb)	17	75266228	75271218	4991	2	ENSG00000125457	ENST00000325102	0	MIF4GD	MIF4G domain containing [Source:HGNC Symbol;Acc:HGNC:24030]
17	75626160	75626434	275	WXC-C3_peak_1140	2.77564	3.26978	0	31	Promoter (1-2kb)	17	75624826	75626501	1676	1	ENSG00000266714	ENST00000580262	1334	MYO15B	myosin XVB [Source:HGNC Symbol;Acc:HGNC:14083]
17	75666993	75667424	432	WXC-C3_peak_1141	3.57391	6.54906	2.1181	246	Promoter (<=1kb)	17	75626854	75667142	40289	2	ENSG00000108469	ENST00000423245	0	RECQL5	RecQ like helicase 5 [Source:HGNC Symbol;Acc:HGNC:9950]
17	75765037	75765341	305	WXC-C3_peak_1142	3.43704	5.57347	1.27227	144	Promoter (<=1kb)	17	75751594	75765236	13643	2	ENSG00000108479	ENST00000225614	0	GALK1	galactokinase 1 [Source:HGNC Symbol;Acc:HGNC:4118]
17	75784610	75785300	691	WXC-C3_peak_1143	8.09646	28.3673	23.1087	519	Promoter (<=1kb)	17	75784806	75825799	40994	1	ENSG00000132478	ENST00000589666	0	UNK	unk zinc finger [Source:HGNC Symbol;Acc:HGNC:29369]
17	75896465	75896872	408	WXC-C3_peak_1144	3.37579	5.23583	1.04387	188	Promoter (<=1kb)	17	75891023	75896558	5536	2	ENSG00000141569	ENST00000543309	0	TRIM65	tripartite motif containing 65 [Source:HGNC Symbol;Acc:HGNC:27316]
17	76266170	76266450	281	WXC-C3_peak_1145	3.05592	4.6232	0.631927	251	Promoter (<=1kb)	17	76265703	76270586	4884	1	ENSG00000185262	ENST00000589240	467	UBALD2	UBA like domain containing 2 [Source:HGNC Symbol;Acc:HGNC:28438]
17	76726515	76726771	257	WXC-C3_peak_1146	3.12263	5.14832	0.971508	110	Promoter (<=1kb)	17	76712832	76726679	13848	2	ENSG00000070495	ENST00000445478	0	JMJD6	jumonji domain containing 6, arginine demethylase and lysine hydroxylase [Source:HGNC Symbol;Acc:HGNC:19355]
17	76817218	76817516	299	WXC-C3_peak_1147	3.65966	5.29479	1.07447	198	Distal Intergenic	17	76799044	76807102	8059	1	ENSG00000267065	ENST00000585863	18174	LINC02080	long intergenic non-protein coding RNA 2080 [Source:HGNC Symbol;Acc:HGNC:52928]
17	76868433	76868719	287	WXC-C3_peak_1148	3.67381	5.78883	1.46317	164	Promoter (<=1kb)	17	76868456	76950377	81922	1	ENSG00000167889	ENST00000301618	0	MGAT5B	alpha-1,6-mannosylglycoprotein 6-beta-N-acetylglucosaminyltransferase B [Source:HGNC Symbol;Acc:HGNC:24140]
17	77066927	77067413	487	WXC-C3_peak_1149	3.38205	5.24762	1.0448	87	Distal Intergenic	17	77086716	77093762	7047	1	ENSG00000234912	ENST00000568363	-19303	SNHG20	small nucleolar RNA host gene 20 [Source:HGNC Symbol;Acc:HGNC:33099]
17	77262638	77262890	253	WXC-C3_peak_1150	2.70006	3.14932	0	9	Promoter (1-2kb)	17	77264180	77264776	597	2	ENSG00000265121	ENST00000584075	1886	AC068594.2	novel transcript
17	77281468	77281708	241	WXC-C3_peak_1151	3.01627	4.35948	0.476878	150	Promoter (<=1kb)	17	77281499	77500593	219095	1	ENSG00000184640	ENST00000427177	0	SEPT9	septin 9 [Source:HGNC Symbol;Acc:HGNC:7323]
17	77372740	77373146	407	WXC-C3_peak_1152	3.46223	4.53878	0.602026	341	Promoter (<=1kb)	17	77373190	77500594	127405	1	ENSG00000184640	ENST00000423034	-44	SEPT9	septin 9 [Source:HGNC Symbol;Acc:HGNC:7323]
17	78289856	78290146	291	WXC-C3_peak_1153	3.54209	4.66588	0.637955	122	Distal Intergenic	17	78261349	78278492	17144	2	ENSG00000204277	ENST00000374945	-11364	LINC01993	long intergenic non-protein coding RNA 1993 [Source:HGNC Symbol;Acc:HGNC:52826]
17	78330957	78331345	389	WXC-C3_peak_1154	3.26273	4.81511	0.699353	103	Intron (ENST00000586321/ENSG00000267737, intron 1 of 2)	17	78342737	78344357	1621	1	ENSG00000267737	ENST00000586583	-11392	AC087645.2	novel transcript
17	78378428	78378689	262	WXC-C3_peak_1155	3.13115	4.37999	0.492105	155	Promoter (<=1kb)	17	78378649	78396385	17737	1	ENSG00000087157	ENST00000586325	0	PGS1	phosphatidylglycerophosphate synthase 1 [Source:HGNC Symbol;Acc:HGNC:30029]
17	78840613	78841309	697	WXC-C3_peak_1156	4.48661	8.1172	3.55475	179	Promoter (<=1kb)	17	78787467	78840780	53314	2	ENSG00000055483	ENST00000589225	0	USP36	ubiquitin specific peptidase 36 [Source:HGNC Symbol;Acc:HGNC:20062]
17	79680549	79681116	568	WXC-C3_peak_1157	3.08404	3.92952	0.215466	62	Distal Intergenic	17	79707176	79707249	74	2	ENSG00000266665	ENST00000577633	26133	MIR4739	microRNA 4739 [Source:HGNC Symbol;Acc:HGNC:41801]
17	80250769	80251203	435	WXC-C3_peak_1158	3.2694	5.24368	1.0448	371	Promoter (2-3kb)	17	80248214	80252899	4686	1	ENSG00000181045	ENST00000575019	2555	SLC26A11	solute carrier family 26 member 11 [Source:HGNC Symbol;Acc:HGNC:14471]
17	80378936	80379412	477	WXC-C3_peak_1159	2.63152	3.03959	0	156	Promoter (<=1kb)	17	80379456	80380891	1436	1	ENSG00000173821	ENST00000572622	-44	AC124319.1	ring finger protein 213 [Source:NCBI gene;Acc:57674]
17	80415099	80415504	406	WXC-C3_peak_1160	4.58	8.60287	4.00572	143	Promoter (<=1kb)	17	80415165	80416253	1089	1	ENSG00000173818	ENST00000520537	0	ENDOV	endonuclease V [Source:HGNC Symbol;Acc:HGNC:26640]
17	80534140	80534403	264	WXC-C3_peak_1161	2.65733	3.3712	0.0244124	172	Distal Intergenic	17	80542203	80542605	403	1	ENSG00000213128	ENST00000471666	-7800	RPL32P31	ribosomal protein L32 pseudogene 31 [Source:HGNC Symbol;Acc:HGNC:37035]
17	80800587	80800848	262	WXC-C3_peak_1162	2.99034	3.77637	0.215466	230	Intron (ENST00000574767/ENSG00000141564, intron 6 of 11)	17	80801640	80805632	3993	2	ENSG00000262833	ENST00000570335	4784	AC016245.1	novel transcript, antisense to RPTOR
17	80891751	80891994	244	WXC-C3_peak_1163	3.54242	5.09521	0.924993	68	Exon (ENST00000577161/ENSG00000141564, exon 18 of 22)	17	80922724	80924172	1449	1	ENSG00000141564	ENST00000576366	-30730	RPTOR	regulatory associated protein of MTOR complex 1 [Source:HGNC Symbol;Acc:HGNC:30287]
17	81316547	81316870	324	WXC-C3_peak_1164	2.8989	3.96431	0.215466	59	Intron (ENST00000650606/ENSG00000185332, intron 1 of 2)	17	81303771	81309248	5478	2	ENSG00000185168	ENST00000332012	-7299	LINC00482	long intergenic non-protein coding RNA 482 [Source:HGNC Symbol;Acc:HGNC:26816]
17	81329252	81329554	303	WXC-C3_peak_1165	3.56222	5.58364	1.28098	100	Promoter (<=1kb)	17	81327760	81329517	1758	2	ENSG00000185332	ENST00000577027	0	TMEM105	TMEM105 long non-coding RNA [Source:HGNC Symbol;Acc:HGNC:26794]
17	81492749	81493182	434	WXC-C3_peak_1166	3.32911	4.72738	0.637955	95	Distal Intergenic	17	81480523	81481570	1048	2	ENSG00000278200	ENST00000617888	-11179	LINC01971	long intergenic non-protein coding RNA 1971 [Source:HGNC Symbol;Acc:HGNC:52797]
17	81494915	81495250	336	WXC-C3_peak_1167	4.41388	7.38959	2.87403	199	Distal Intergenic	17	81480523	81481570	1048	2	ENSG00000278200	ENST00000617888	-13345	LINC01971	long intergenic non-protein coding RNA 1971 [Source:HGNC Symbol;Acc:HGNC:52797]
17	81552061	81552413	353	WXC-C3_peak_1168	3.17681	5.26202	1.05511	151	Promoter (<=1kb)	17	81539885	81552376	12492	2	ENSG00000185504	ENST00000443656	0	FAAP100	FA core complex associated protein 100 [Source:HGNC Symbol;Acc:HGNC:26171]
17	81683548	81683800	253	WXC-C3_peak_1169	3.5538	5.11467	0.941296	152	Promoter (<=1kb)	17	81681187	81683763	2577	2	ENSG00000214087	ENST00000622299	0	ARL16	ADP ribosylation factor like GTPase 16 [Source:HGNC Symbol;Acc:HGNC:27902]
17	81711680	81711994	315	WXC-C3_peak_1170	2.35036	3.31742	0.00243399	252	Promoter (<=1kb)	17	81712236	81721016	8781	1	ENSG00000183048	ENST00000545862	-242	SLC25A10	solute carrier family 25 member 10 [Source:HGNC Symbol;Acc:HGNC:10980]
17	81871873	81872159	287	WXC-C3_peak_1171	3.13007	4.76709	0.65764	141	Promoter (<=1kb)	17	81869302	81871378	2077	2	ENSG00000141522	ENST00000584397	-495	ARHGDIA	Rho GDP dissociation inhibitor alpha [Source:HGNC Symbol;Acc:HGNC:678]
17	82051422	82051690	269	WXC-C3_peak_1172	3.91908	5.73055	1.41229	135	Promoter (<=1kb)	17	82051477	82054741	3265	1	ENSG00000169727	ENST00000580716	0	GPS1	G protein pathway suppressor 1 [Source:HGNC Symbol;Acc:HGNC:4549]
17	82098293	82098555	263	WXC-C3_peak_1173	4.35358	8.45617	3.87067	115	Promoter (<=1kb)	17	82093601	82098294	4694	2	ENSG00000169710	ENST00000635197	0	FASN	fatty acid synthase [Source:HGNC Symbol;Acc:HGNC:3594]
17	82119631	82119875	245	WXC-C3_peak_1174	3.51768	4.83607	0.716873	65	Intron (ENST00000389641/ENSG00000176155, intron 17 of 17)	17	82101752	82127818	26067	2	ENSG00000176155	ENST00000583593	7943	CCDC57	coiled-coil domain containing 57 [Source:HGNC Symbol;Acc:HGNC:27564]
17	82272827	82273068	242	WXC-C3_peak_1175	2.52802	3.7062	0.215466	41	Promoter (<=1kb)	17	82249489	82273124	23636	2	ENSG00000141551	ENST00000582844	56	CSNK1D	casein kinase 1 delta [Source:HGNC Symbol;Acc:HGNC:2452]
17	82316382	82316698	317	WXC-C3_peak_1176	2.70872	3.02425	0	92	Promoter (<=1kb)	17	82316220	82317550	1331	2	ENSG00000173762	ENST00000581434	852	CD7	CD7 molecule [Source:HGNC Symbol;Acc:HGNC:1695]
17	82320410	82320693	284	WXC-C3_peak_1177	2.65733	3.3712	0.0244124	277	Promoter (2-3kb)	17	82314873	82317608	2736	2	ENSG00000173762	ENST00000312648	-2802	CD7	CD7 molecule [Source:HGNC Symbol;Acc:HGNC:1695]
17	82519284	82519527	244	WXC-C3_peak_1178	3.5702	5.83123	1.50255	78	Promoter (<=1kb)	17	82519713	82602392	82680	1	ENSG00000141568	ENST00000473637	-186	FOXK2	forkhead box K2 [Source:HGNC Symbol;Acc:HGNC:6036]
17	82543385	82543742	358	WXC-C3_peak_1179	2.65733	3.3712	0.0244124	82	Intron (ENST00000473637/ENSG00000141568, intron 1 of 9)	17	82559340	82582914	23575	1	ENSG00000141568	ENST00000531030	-15598	FOXK2	forkhead box K2 [Source:HGNC Symbol;Acc:HGNC:6036]
17	82679989	82680233	245	WXC-C3_peak_1180	3.56222	5.58364	1.28098	94	Intron (ENST00000571995/ENSG00000141542, intron 1 of 5)	17	82668233	82668307	75	2	ENSG00000266107	ENST00000580000	-11682	MIR4525	microRNA 4525 [Source:HGNC Symbol;Acc:HGNC:41903]
17	82864450	82864700	251	WXC-C3_peak_1181	2.8707	3.27125	0	198	Promoter (<=1kb)	17	82864291	82911789	47499	1	ENSG00000141556	ENST00000574801	159	TBCD	tubulin folding cofactor D [Source:HGNC Symbol;Acc:HGNC:11581]
18	158359	158895	537	WXC-C3_peak_1182	12.2005	30.653	25.342	204	Promoter (<=1kb)	18	158383	211391	53009	1	ENSG00000101557	ENST00000582707	0	USP14	ubiquitin specific peptidase 14 [Source:HGNC Symbol;Acc:HGNC:12612]
18	267791	268198	408	WXC-C3_peak_1183	7.89442	16.2462	11.3222	272	Promoter (<=1kb)	18	214520	268019	53500	2	ENSG00000079134	ENST00000579232	0	THOC1	THO complex 1 [Source:HGNC Symbol;Acc:HGNC:19070]
18	2571208	2571613	406	WXC-C3_peak_1184	11.8507	30.6605	25.3488	252	Promoter (<=1kb)	18	2571557	2616635	45079	1	ENSG00000080986	ENST00000261597	0	NDC80	NDC80, kinetochore complex component [Source:HGNC Symbol;Acc:HGNC:16909]
18	2654977	2655246	270	WXC-C3_peak_1185	3.22953	3.98336	0.215466	47	Promoter (<=1kb)	18	2652170	2655395	3226	2	ENSG00000266405	ENST00000579647	149	AP005061.1	Chromobox protein homolog 3 (CBX3) pseudogene
18	2906788	2907056	269	WXC-C3_peak_1186	2.70929	3.31088	0	197	Promoter (<=1kb)	18	2906569	2913162	6594	1	ENSG00000132205	ENST00000583776	219	EMILIN2	elastin microfibril interfacer 2 [Source:HGNC Symbol;Acc:HGNC:19881]
18	2922473	2922714	242	WXC-C3_peak_1187	3.93701	5.51889	1.23772	53	Promoter (1-2kb)	18	2920966	2921685	720	1	ENSG00000272625	ENST00000608032	1507	AP000919.4	novel transcript, antisense to LPIN2
18	5237827	5238089	263	WXC-C3_peak_1188	3.5791	4.72463	0.637955	56	Promoter (<=1kb)	18	5238084	5243936	5853	1	ENSG00000263753	ENST00000582363	0	LINC00667	long intergenic non-protein coding RNA 667 [Source:HGNC Symbol;Acc:HGNC:27906]
18	5415122	5415494	373	WXC-C3_peak_1189	2.86328	3.25997	0	211	Promoter (<=1kb)	18	5400997	5416151	15155	2	ENSG00000082397	ENST00000582729	657	EPB41L3	erythrocyte membrane protein band 4.1 like 3 [Source:HGNC Symbol;Acc:HGNC:3380]
18	9116786	9117034	249	WXC-C3_peak_1190	2.8707	3.27125	0	43	Promoter (<=1kb)	18	9117387	9119525	2139	1	ENSG00000178127	ENST00000474350	-353	NDUFV2	NADH:ubiquinone oxidoreductase core subunit V2 [Source:HGNC Symbol;Acc:HGNC:7717]
18	11688973	11689276	304	WXC-C3_peak_1191	3.93701	5.51889	1.23772	187	Promoter (<=1kb)	18	11689264	11885685	196422	1	ENSG00000141404	ENST00000334049	0	GNAL	G protein subunit alpha L [Source:HGNC Symbol;Acc:HGNC:4388]
18	11851215	11851612	398	WXC-C3_peak_1192	11.4531	28.0527	22.8068	166	Promoter (<=1kb)	18	11851396	11854449	3054	1	ENSG00000255112	ENST00000526991	0	CHMP1B	charged multivesicular body protein 1B [Source:HGNC Symbol;Acc:HGNC:24287]
18	12408123	12408522	400	WXC-C3_peak_1193	3.22953	3.98336	0.215466	108	Promoter (<=1kb)	18	12407948	12431424	23477	1	ENSG00000141391	ENST00000589565	175	PRELID3A	PRELI domain containing 3A [Source:HGNC Symbol;Acc:HGNC:24639]
18	22073038	22073305	268	WXC-C3_peak_1194	2.93931	3.52891	0.120475	21	Distal Intergenic	18	22088060	22098780	10721	1	ENSG00000263588	ENST00000579830	-14755	AC091043.1	novel transcript
18	32092439	32092796	358	WXC-C3_peak_1195	3.22953	3.98336	0.215466	8	Promoter (<=1kb)	18	32092610	32113794	21185	1	ENSG00000134758	ENST00000578107	0	RNF138	ring finger protein 138 [Source:HGNC Symbol;Acc:HGNC:17765]
18	32436854	32437116	263	WXC-C3_peak_1196	3.58837	4.73934	0.637955	173	Intron (ENST00000399218/ENSG00000141441, intron 1 of 5)	18	32412214	32413176	963	2	ENSG00000215492	ENST00000521273	-23678	HNRNPA1P7	heterogeneous nuclear ribonucleoprotein A1 pseudogene 7 [Source:HGNC Symbol;Acc:HGNC:31015]
18	55216894	55217216	323	WXC-C3_peak_1197	3.22953	3.98336	0.215466	131	Distal Intergenic	18	55227849	55228955	1107	2	ENSG00000196628	ENST00000626631	11739	TCF4	transcription factor 4 [Source:HGNC Symbol;Acc:HGNC:11634]
18	57586488	57586756	269	WXC-C3_peak_1198	3.22953	3.98336	0.215466	170	Promoter (<=1kb)	18	57544389	57586702	42314	2	ENSG00000066926	ENST00000262093	0	FECH	ferrochelatase [Source:HGNC Symbol;Acc:HGNC:3647]
18	58412510	58412848	339	WXC-C3_peak_1199	3.58837	4.73934	0.637955	53	Distal Intergenic	18	58416765	58417628	864	1	ENSG00000267675	ENST00000585470	-3917	AC105105.2	novel transcript
18	58512170	58512568	399	WXC-C3_peak_1200	3.04731	3.69871	0.215466	126	Promoter (<=1kb)	18	58511598	58512310	713	2	ENSG00000274354	ENST00000610389	0	AC105105.3	novel transcript, sense intronic to ALPK2
18	58863958	58864218	261	WXC-C3_peak_1201	3.22119	3.97037	0.215466	122	Promoter (<=1kb)	18	58864091	58984656	120566	1	ENSG00000074657	ENST00000591230	0	ZNF532	zinc finger protein 532 [Source:HGNC Symbol;Acc:HGNC:30940]
18	60804365	60804605	241	WXC-C3_peak_1202	3.22953	3.98336	0.215466	165	Exon (ENST00000591869/ENSG00000267098, exon 3 of 8)	18	60794613	60794916	304	2	ENSG00000267513	ENST00000590085	-9449	HMGN1P31	high mobility group nucleosome binding domain 1 pseudogene 31 [Source:HGNC Symbol;Acc:HGNC:39375]
18	62841494	62841741	248	WXC-C3_peak_1203	2.8707	3.27125	0	117	Intron (ENST00000262719/ENSG00000081913, intron 3 of 16)	18	62837678	62839875	2198	1	ENSG00000081913	ENST00000588953	3816	PHLPP1	PH domain and leucine rich repeat protein phosphatase 1 [Source:HGNC Symbol;Acc:HGNC:20610]
18	68217538	68217791	254	WXC-C3_peak_1204	3.22953	3.98336	0.215466	51	Distal Intergenic	18	68258339	68264827	6489	2	ENSG00000264699	ENST00000581844	47036	LINC01912	long intergenic non-protein coding RNA 1912 [Source:HGNC Symbol;Acc:HGNC:52731]
18	72333771	72334244	474	WXC-C3_peak_1205	3.04731	3.69871	0.215466	19	Distal Intergenic	18	72536684	72540298	3615	2	ENSG00000141668	ENST00000581425	206054	CBLN2	cerebellin 2 precursor [Source:HGNC Symbol;Acc:HGNC:1544]
18	79068981	79069532	552	WXC-C3_peak_1206	6.44238	11.9738	7.21243	289	Promoter (<=1kb)	18	79069285	79096481	27197	1	ENSG00000166377	ENST00000588600	0	ATP9B	ATPase phospholipid transporting 9B (putative) [Source:HGNC Symbol;Acc:HGNC:13541]
18	79679388	79679985	598	WXC-C3_peak_1207	13.6358	35.8955	30.4819	371	Promoter (<=1kb)	18	79679801	79756623	76823	1	ENSG00000060069	ENST00000613122	0	CTDP1	CTD phosphatase subunit 1 [Source:HGNC Symbol;Acc:HGNC:2498]
19	267109	267536	428	WXC-C3_peak_1208	4.81098	7.77681	3.23892	130	Distal Intergenic	19	248551	251571	3021	2	ENSG00000282393	ENST00000632484	-15538	AC016588.2	novel transcript
19	344641	344957	317	WXC-C3_peak_1209	3.78493	5.50616	1.23772	264	Promoter (<=1kb)	19	301444	344782	43339	2	ENSG00000105556	ENST00000264819	0	MIER2	MIER family member 2 [Source:HGNC Symbol;Acc:HGNC:29210]
19	460308	460611	304	WXC-C3_peak_1210	3.22953	3.98336	0.215466	263	Promoter (<=1kb)	19	430741	460571	29831	2	ENSG00000129946	ENST00000590222	0	SHC2	SHC adaptor protein 2 [Source:HGNC Symbol;Acc:HGNC:29869]
19	531468	531797	330	WXC-C3_peak_1211	3.41097	4.45693	0.535275	212	Promoter (<=1kb)	19	531760	542087	10328	1	ENSG00000099804	ENST00000215574	0	CDC34	cell division cycle 34 [Source:HGNC Symbol;Acc:HGNC:1734]
19	753010	753292	283	WXC-C3_peak_1212	2.86038	3.56233	0.139705	237	Promoter (1-2kb)	19	751112	764318	13207	1	ENSG00000099812	ENST00000215582	1898	MISP	mitotic spindle positioning [Source:HGNC Symbol;Acc:HGNC:27000]
19	782204	782454	251	WXC-C3_peak_1213	2.98022	3.93307	0.215466	65	Promoter (<=1kb)	19	782755	784948	2194	1	ENSG00000267530	ENST00000606242	-301	LINC01836	long intergenic non-protein coding RNA 1836 [Source:HGNC Symbol;Acc:HGNC:52652]
19	860212	860655	444	WXC-C3_peak_1214	3.51506	4.62292	0.631927	123	Promoter (<=1kb)	19	859664	863238	3575	1	ENSG00000197766	ENST00000592860	548	CFD	complement factor D [Source:HGNC Symbol;Acc:HGNC:2771]
19	941073	941681	609	WXC-C3_peak_1215	3.82282	5.33445	1.10976	155	Intron (ENST00000263620/ENSG00000116017, intron 3 of 8)	19	932565	964366	31802	1	ENSG00000116017	ENST00000457152	8508	ARID3A	AT-rich interaction domain 3A [Source:HGNC Symbol;Acc:HGNC:3031]
19	984197	984842	646	WXC-C3_peak_1216	4.65283	7.21476	2.72512	88	Promoter (<=1kb)	19	984271	994570	10300	1	ENSG00000065268	ENST00000585809	0	WDR18	WD repeat domain 18 [Source:HGNC Symbol;Acc:HGNC:17956]
19	996534	996777	244	WXC-C3_peak_1217	2.70929	3.31088	0	81	Promoter (2-3kb)	19	994014	994554	541	1	ENSG00000065268	ENST00000591155	2520	WDR18	WD repeat domain 18 [Source:HGNC Symbol;Acc:HGNC:17956]
19	1032206	1032516	311	WXC-C3_peak_1218	3.46952	4.75657	0.648741	232	Promoter (1-2kb)	19	1030943	1037733	6791	1	ENSG00000064666	ENST00000566695	1263	CNN2	calponin 2 [Source:HGNC Symbol;Acc:HGNC:2156]
19	1104037	1104521	485	WXC-C3_peak_1219	2.65733	3.3712	0.0244124	9	Promoter (<=1kb)	19	1104052	1106779	2728	1	ENSG00000167468	ENST00000611653	0	GPX4	glutathione peroxidase 4 [Source:HGNC Symbol;Acc:HGNC:4556]
19	1250393	1250779	387	WXC-C3_peak_1220	4.84713	7.83758	3.2961	206	Promoter (<=1kb)	19	1251261	1254237	2977	1	ENSG00000167470	ENST00000591302	-482	MIDN	midnolin [Source:HGNC Symbol;Acc:HGNC:16298]
19	1257049	1257427	379	WXC-C3_peak_1221	3.00987	3.80838	0.215466	63	Promoter (1-2kb)	19	1259384	1273172	13789	1	ENSG00000099622	ENST00000588030	-1957	CIRBP	cold inducible RNA binding protein [Source:HGNC Symbol;Acc:HGNC:1982]
19	1383312	1383757	446	WXC-C3_peak_1222	9.14451	21.5479	16.4643	222	Promoter (<=1kb)	19	1383527	1393545	10019	1	ENSG00000115286	ENST00000546283	0	NDUFS7	NADH:ubiquinone oxidoreductase core subunit S7 [Source:HGNC Symbol;Acc:HGNC:7714]
19	1407518	1407818	301	WXC-C3_peak_1223	3.39245	4.62881	0.631927	68	Promoter (<=1kb)	19	1407569	1435684	28116	1	ENSG00000071626	ENST00000336761	0	DAZAP1	DAZ associated protein 1 [Source:HGNC Symbol;Acc:HGNC:2683]
19	1490159	1490421	263	WXC-C3_peak_1224	2.65733	3.3712	0.0244124	81	Promoter (<=1kb)	19	1481428	1490335	8908	2	ENSG00000115257	ENST00000591201	0	PCSK4	proprotein convertase subtilisin/kexin type 4 [Source:HGNC Symbol;Acc:HGNC:8746]
19	1652475	1652918	444	WXC-C3_peak_1225	2.58116	3.52578	0.120475	441	Promoter (<=1kb)	19	1609284	1652615	43332	2	ENSG00000071564	ENST00000262965	0	TCF3	transcription factor 3 [Source:HGNC Symbol;Acc:HGNC:11633]
19	1940954	1941198	245	WXC-C3_peak_1226	4.16956	8.64816	4.04482	101	Promoter (<=1kb)	19	1941172	1981338	40167	1	ENSG00000133275	ENST00000255641	0	CSNK1G2	casein kinase 1 gamma 2 [Source:HGNC Symbol;Acc:HGNC:2455]
19	2163397	2163941	545	WXC-C3_peak_1227	3.39245	4.62881	0.631927	153	Promoter (<=1kb)	19	2163933	2232578	68646	1	ENSG00000104885	ENST00000398665	0	DOT1L	DOT1 like histone lysine methyltransferase [Source:HGNC Symbol;Acc:HGNC:24948]
19	2427444	2428028	585	WXC-C3_peak_1228	5.89356	14.5742	9.7057	132	Promoter (<=1kb)	19	2425625	2427586	1962	2	ENSG00000099800	ENST00000215570	0	TIMM13	translocase of inner mitochondrial membrane 13 [Source:HGNC Symbol;Acc:HGNC:11816]
19	2783059	2783424	366	WXC-C3_peak_1229	4.33487	7.53667	3.01165	309	Promoter (<=1kb)	19	2754715	2783273	28559	2	ENSG00000104969	ENST00000221566	0	SGTA	small glutamine rich tetratricopeptide repeat containing alpha [Source:HGNC Symbol;Acc:HGNC:10819]
19	2821166	2821441	276	WXC-C3_peak_1230	2.74475	3.22061	0	251	Promoter (1-2kb)	19	2819950	2834154	14205	1	ENSG00000172006	ENST00000591265	1216	ZNF554	zinc finger protein 554 [Source:HGNC Symbol;Acc:HGNC:26629]
19	3185808	3186107	300	WXC-C3_peak_1231	2.74475	3.22061	0	22	Promoter (<=1kb)	19	3185930	3209575	23646	1	ENSG00000125912	ENST00000246117	0	NCLN	nicalin [Source:HGNC Symbol;Acc:HGNC:26923]
19	3284578	3284856	279	WXC-C3_peak_1232	3.08404	3.92952	0.215466	228	Promoter (<=1kb)	19	3284762	3293401	8640	1	ENSG00000161082	ENST00000591483	0	CELF5	CUGBP Elav-like family member 5 [Source:HGNC Symbol;Acc:HGNC:14058]
19	3360378	3360818	441	WXC-C3_peak_1233	3.68388	5.1086	0.936194	142	Promoter (<=1kb)	19	3359683	3456600	96918	1	ENSG00000141905	ENST00000586919	695	NFIC	nuclear factor I C [Source:HGNC Symbol;Acc:HGNC:7786]
19	3626649	3627148	500	WXC-C3_peak_1234	6.82332	18.8273	13.8179	181	Promoter (<=1kb)	19	3610645	3626790	16146	2	ENSG00000105298	ENST00000429344	0	CACTIN	cactin, spliceosome C complex subunit [Source:HGNC Symbol;Acc:HGNC:29938]
19	3727867	3728108	242	WXC-C3_peak_1235	3.10435	3.78803	0.215466	177	Promoter (<=1kb)	19	3728376	3750813	22438	1	ENSG00000105289	ENST00000587686	-268	TJP3	tight junction protein 3 [Source:HGNC Symbol;Acc:HGNC:11829]
19	3985030	3985422	393	WXC-C3_peak_1236	4.45693	8.36282	3.7795	189	Promoter (<=1kb)	19	3983254	3985112	1859	2	ENSG00000167658	ENST00000600720	0	EEF2	eukaryotic translation elongation factor 2 [Source:HGNC Symbol;Acc:HGNC:3214]
19	3991784	3992152	369	WXC-C3_peak_1237	3.08404	3.92952	0.215466	196	Distal Intergenic	19	3983857	3985463	1607	2	ENSG00000167658	ENST00000594885	-6321	EEF2	eukaryotic translation elongation factor 2 [Source:HGNC Symbol;Acc:HGNC:3214]
19	4812071	4812322	252	WXC-C3_peak_1238	3.25765	4.40372	0.502885	124	Distal Intergenic	19	4816235	4817970	1736	2	ENSG00000127666	ENST00000621756	5648	TICAM1	toll like receptor adaptor molecule 1 [Source:NCBI gene;Acc:148022]
19	4822397	4822654	258	WXC-C3_peak_1239	2.8707	3.27125	0	237	Intron (ENST00000248244/ENSG00000127666, intron 1 of 1)	19	4816235	4817970	1736	2	ENSG00000127666	ENST00000621756	-4427	TICAM1	toll like receptor adaptor molecule 1 [Source:NCBI gene;Acc:148022]
19	4851661	4852059	399	WXC-C3_peak_1240	3.15154	3.86177	0.215466	22	Exon (ENST00000221957/ENSG00000105355, exon 5 of 8)	19	4838371	4859636	21266	2	ENSG00000105355	ENST00000589163	7577	PLIN3	perilipin 3 [Source:HGNC Symbol;Acc:HGNC:16893]
19	5719944	5720261	318	WXC-C3_peak_1241	4.58	8.60287	4.00572	236	Promoter (<=1kb)	19	5691835	5720146	28312	2	ENSG00000196365	ENST00000585374	0	LONP1	lon peptidase 1, mitochondrial [Source:HGNC Symbol;Acc:HGNC:9479]
19	5720745	5721081	337	WXC-C3_peak_1242	3.65966	5.29479	1.07447	168	Promoter (<=1kb)	19	5720637	5778734	58098	1	ENSG00000174898	ENST00000381624	108	CATSPERD	cation channel sperm associated auxiliary subunit delta [Source:HGNC Symbol;Acc:HGNC:28598]
19	5827943	5828211	269	WXC-C3_peak_1243	4.31766	6.93454	2.46595	96	3' UTR	19	5823802	5828324	4523	1	ENSG00000171119	ENST00000303212	4141	NRTN	neurturin [Source:HGNC Symbol;Acc:HGNC:8007]
19	6279341	6279631	291	WXC-C3_peak_1244	2.70929	3.31088	0	27	Promoter (<=1kb)	19	6210381	6279975	69595	2	ENSG00000130382	ENST00000252674	344	MLLT1	MLLT1, super elongation complex subunit [Source:HGNC Symbol;Acc:HGNC:7134]
19	6431883	6432211	329	WXC-C3_peak_1245	3.94721	5.53531	1.23772	217	Promoter (1-2kb)	19	6426039	6433762	7724	2	ENSG00000181240	ENST00000321510	1551	SLC25A41	solute carrier family 25 member 41 [Source:HGNC Symbol;Acc:HGNC:28533]
19	7139941	7140315	375	WXC-C3_peak_1246	3.50171	4.60166	0.63157	193	Promoter (2-3kb)	19	7141510	7143040	1531	2	ENSG00000171105	ENST00000597211	2725	INSR	insulin receptor [Source:HGNC Symbol;Acc:HGNC:6091]
19	7340302	7340616	315	WXC-C3_peak_1247	3.91908	5.73055	1.41229	93	Distal Intergenic	19	7348943	7383385	34443	1	ENSG00000263264	ENST00000576789	-8327	AC119396.1	novel protein
19	7373284	7373694	411	WXC-C3_peak_1248	3.58837	4.73934	0.637955	170	Intron (ENST00000576789/ENSG00000263264, intron 3 of 9)	19	7382834	7472477	89644	1	ENSG00000268861	ENST00000617428	-9140	AC008878.3	Rho/Rac guanine nucleotide exchange factor 18 [Source:NCBI gene;Acc:23370]
19	7394411	7394660	250	WXC-C3_peak_1249	3.85084	5.61664	1.31042	190	Promoter (<=1kb)	19	7390522	7395039	4518	2	ENSG00000267852	ENST00000596946	379	AC119396.2	novel transcript, antisense to ARHGEF18
19	7556034	7556300	267	WXC-C3_peak_1250	3.5791	4.72463	0.637955	148	Promoter (<=1kb)	19	7556514	7557519	1006	1	ENSG00000032444	ENST00000595352	-214	PNPLA6	patatin like phospholipase domain containing 6 [Source:HGNC Symbol;Acc:HGNC:16268]
19	7629407	7629877	471	WXC-C3_peak_1251	3.60389	7.82927	3.28862	224	Promoter (<=1kb)	19	7619525	7629545	10021	2	ENSG00000076924	ENST00000358368	0	XAB2	XPA binding protein 2 [Source:HGNC Symbol;Acc:HGNC:14089]
19	8209387	8209635	249	WXC-C3_peak_1252	3.58837	4.73934	0.637955	195	Promoter (<=1kb)	19	8209431	8257161	47731	1	ENSG00000090661	ENST00000558501	0	CERS4	ceramide synthase 4 [Source:HGNC Symbol;Acc:HGNC:23747]
19	8321103	8321415	313	WXC-C3_peak_1253	3.60654	5.4329	1.18541	199	Promoter (<=1kb)	19	8308283	8321379	13097	2	ENSG00000167774	ENST00000598884	0	AC010323.1	novel transcript
19	8445274	8445531	258	WXC-C3_peak_1254	3.43246	4.90638	0.772654	188	Promoter (<=1kb)	19	8444570	8445597	1028	2	ENSG00000279827	ENST00000623944	66	AC136469.2	novel transcript
19	8490198	8490461	264	WXC-C3_peak_1255	3.48845	4.58055	0.623804	93	Promoter (<=1kb)	19	8490056	8490875	820	2	ENSG00000133246	ENST00000599698	414	PRAM1	PML-RARA regulated adaptor molecule 1 [Source:HGNC Symbol;Acc:HGNC:30091]
19	8513789	8514090	302	WXC-C3_peak_1256	4.26458	8.56548	3.97065	145	Promoter (<=1kb)	19	8511335	8514148	2814	2	ENSG00000133250	ENST00000255616	58	ZNF414	zinc finger protein 414 [Source:HGNC Symbol;Acc:HGNC:20630]
19	9384274	9384523	250	WXC-C3_peak_1257	2.8707	3.27125	0	2	Intron (ENST00000634951/ENSG00000283108, intron 2 of 2)	19	9378269	9382617	4349	1	ENSG00000188629	ENST00000590616	6005	ZNF177	zinc finger protein 177 [Source:HGNC Symbol;Acc:HGNC:12966]
19	9435366	9435677	312	WXC-C3_peak_1258	4.06308	5.96935	1.611	159	Promoter (<=1kb)	19	9412461	9435570	23110	2	ENSG00000174652	ENST00000592904	0	ZNF266	zinc finger protein 266 [Source:HGNC Symbol;Acc:HGNC:13059]
19	10106197	10106619	423	WXC-C3_peak_1259	7.31509	17.5543	12.5823	261	Promoter (<=1kb)	19	10106362	10112012	5651	1	ENSG00000130810	ENST00000253107	0	PPAN	peter pan homolog [Source:HGNC Symbol;Acc:HGNC:9227]
19	10251923	10252505	583	WXC-C3_peak_1260	9.60648	39.202	33.7311	265	Promoter (<=1kb)	19	10251944	10258667	6724	1	ENSG00000105364	ENST00000591054	0	MRPL4	mitochondrial ribosomal protein L4 [Source:HGNC Symbol;Acc:HGNC:14276]
19	10291435	10291683	249	WXC-C3_peak_1261	3.08404	3.92952	0.215466	215	Promoter (<=1kb)	19	10291473	10296776	5304	1	ENSG00000105376	ENST00000586480	0	ICAM5	intercellular adhesion molecule 5 [Source:HGNC Symbol;Acc:HGNC:5348]
19	10577102	10577348	247	WXC-C3_peak_1262	3.06987	3.73407	0.215466	30	Promoter (<=1kb)	19	10572671	10577314	4644	2	ENSG00000129354	ENST00000587069	0	AP1M2	adaptor related protein complex 1 subunit mu 2 [Source:HGNC Symbol;Acc:HGNC:558]
19	10586145	10586451	307	WXC-C3_peak_1263	3.08404	3.92952	0.215466	297	Promoter (<=1kb)	19	10577272	10587219	9948	2	ENSG00000129354	ENST00000591240	768	AP1M2	adaptor related protein complex 1 subunit mu 2 [Source:HGNC Symbol;Acc:HGNC:558]
19	10871110	10871450	341	WXC-C3_peak_1264	3.15411	4.04341	0.25201	265	Promoter (<=1kb)	19	10871513	10923070	51558	1	ENSG00000142453	ENST00000327064	-63	CARM1	coactivator associated arginine methyltransferase 1 [Source:HGNC Symbol;Acc:HGNC:23393]
19	10871848	10872300	453	WXC-C3_peak_1265	3.76601	5.2423	1.0448	59	Promoter (<=1kb)	19	10871853	10912252	40400	1	ENSG00000142453	ENST00000590039	0	CARM1	coactivator associated arginine methyltransferase 1 [Source:HGNC Symbol;Acc:HGNC:23393]
19	10960552	10961007	456	WXC-C3_peak_1266	3.14048	4.59052	0.623804	387	Promoter (<=1kb)	19	10960825	11062282	101458	1	ENSG00000127616	ENST00000344626	0	SMARCA4	SWI/SNF related, matrix associated, actin dependent regulator of chromatin, subfamily a, member 4 [Source:HGNC Symbol;Acc:HGNC:11100]
19	11161117	11161460	344	WXC-C3_peak_1267	3.09277	3.76992	0.215466	258	Downstream (2-3kb)	19	11145494	11155808	10315	2	ENSG00000161888	ENST00000592540	-5309	SPC24	SPC24, NDC80 kinetochore complex component [Source:HGNC Symbol;Acc:HGNC:26913]
19	11239756	11240040	285	WXC-C3_peak_1268	3.20018	3.93764	0.215466	71	Promoter (<=1kb)	19	11239897	11241943	2047	1	ENSG00000130173	ENST00000587543	0	ANGPTL8	angiopoietin like 8 [Source:HGNC Symbol;Acc:HGNC:24933]
19	11505650	11505975	326	WXC-C3_peak_1269	5.54852	11.1454	6.41445	221	Promoter (<=1kb)	19	11483429	11505839	22411	2	ENSG00000161914	ENST00000293771	0	ZNF653	zinc finger protein 653 [Source:HGNC Symbol;Acc:HGNC:25196]
19	11645126	11645413	288	WXC-C3_peak_1270	2.74475	3.22061	0	66	Promoter (2-3kb)	19	11648364	11652877	4514	1	ENSG00000267500	ENST00000431363	-2951	ZNF887P	zinc finger protein 887, pseudogene [Source:HGNC Symbol;Acc:HGNC:38700]
19	12551009	12551319	311	WXC-C3_peak_1271	3.43425	4.69819	0.637955	49	Promoter (<=1kb)	19	12550242	12551432	1191	2	ENSG00000249709	ENST00000465410	113	ZNF564	zinc finger protein 564 [Source:HGNC Symbol;Acc:HGNC:31106]
19	12652090	12652376	287	WXC-C3_peak_1272	3.08404	3.92952	0.215466	139	3' UTR	19	12643831	12648397	4567	2	ENSG00000269242	ENST00000597692	-3693	AC010422.3	novel transcript
19	12696532	12696852	321	WXC-C3_peak_1273	5.54594	12.2664	7.49273	130	Promoter (<=1kb)	19	12688053	12696619	8567	2	ENSG00000132004	ENST00000587296	0	FBXW9	F-box and WD repeat domain containing 9 [Source:HGNC Symbol;Acc:HGNC:28136]
19	12995089	12995339	251	WXC-C3_peak_1274	3.22119	3.97037	0.215466	174	Promoter (<=1kb)	19	12995608	13096201	100594	1	ENSG00000008441	ENST00000397661	-269	NFIX	nuclear factor I X [Source:HGNC Symbol;Acc:HGNC:7788]
19	13164481	13164726	246	WXC-C3_peak_1275	2.69318	3.28389	0	11	Distal Intergenic	19	13157959	13158788	830	2	ENSG00000213253	ENST00000481802	-5693	RPL12P42	ribosomal protein L12 pseudogene 42 [Source:HGNC Symbol;Acc:HGNC:36165]
19	15449734	15450191	458	WXC-C3_peak_1276	10.574	34.3909	29.0069	263	Promoter (<=1kb)	19	15419980	15449951	29972	2	ENSG00000011451	ENST00000263381	0	WIZ	WIZ zinc finger [Source:HGNC Symbol;Acc:HGNC:30917]
19	15808688	15808960	273	WXC-C3_peak_1277	3.22119	3.97037	0.215466	211	Promoter (<=1kb)	19	15807003	15808126	1124	2	ENSG00000186723	ENST00000334920	-562	AC114267.1	olfactory receptor family 10 subfamily H member 1 [Source:NCBI gene;Acc:26539]
19	16325260	16325931	672	WXC-C3_peak_1278	3.08404	3.92952	0.215466	525	Promoter (<=1kb)	19	16324840	16327260	2421	1	ENSG00000127528	ENST00000592003	420	KLF2	Kruppel like factor 2 [Source:HGNC Symbol;Acc:HGNC:6347]
19	16572289	16572650	362	WXC-C3_peak_1279	9.8082	32.6325	27.2847	214	Promoter (<=1kb)	19	16549837	16572415	22579	2	ENSG00000127526	ENST00000595753	0	SLC35E1	solute carrier family 35 member E1 [Source:HGNC Symbol;Acc:HGNC:20803]
19	16585013	16585266	254	WXC-C3_peak_1280	2.70929	3.31088	0	104	Promoter (1-2kb)	19	16586905	16589409	2505	1	ENSG00000279748	ENST00000624284	-1639	AC008764.9	TEC
19	16981664	16981960	297	WXC-C3_peak_1281	3.22953	3.98336	0.215466	93	Intron (ENST00000443236/ENSG00000160111, intron 13 of 41)	19	16947082	16976068	28987	2	ENSG00000160111	ENST00000593420	-5596	CPAMD8	C3 and PZP like, alpha-2-macroglobulin domain containing 8 [Source:HGNC Symbol;Acc:HGNC:23228]
19	17288246	17288615	370	WXC-C3_peak_1282	3.39245	4.62881	0.631927	300	Distal Intergenic	19	17292609	17306655	14047	1	ENSG00000130312	ENST00000595444	-3994	MRPL34	mitochondrial ribosomal protein L34 [Source:HGNC Symbol;Acc:HGNC:14488]
19	17334366	17334796	431	WXC-C3_peak_1283	4.27598	6.58689	2.15002	292	Promoter (<=1kb)	19	17323223	17334737	11515	2	ENSG00000074855	ENST00000597643	0	ANO8	anoctamin 8 [Source:HGNC Symbol;Acc:HGNC:29329]
19	17345845	17346411	567	WXC-C3_peak_1284	3.46952	4.75657	0.648741	402	Distal Intergenic	19	17340946	17341664	719	1	ENSG00000130299	ENST00000595194	4899	GTPBP3	GTP binding protein 3, mitochondrial [Source:HGNC Symbol;Acc:HGNC:14880]
19	17554245	17554491	247	WXC-C3_peak_1285	3.92648	5.50193	1.23772	79	Promoter (1-2kb)	19	17555649	17583157	27509	1	ENSG00000130309	ENST00000252599	-1158	COLGALT1	collagen beta(1-O)galactosyltransferase 1 [Source:HGNC Symbol;Acc:HGNC:26182]
19	17821406	17821755	350	WXC-C3_peak_1286	3.94721	5.53531	1.23772	63	Promoter (<=1kb)	19	17816512	17821519	5008	2	ENSG00000248099	ENST00000317306	0	INSL3	insulin like 3 [Source:HGNC Symbol;Acc:HGNC:6086]
19	17932775	17933225	451	WXC-C3_peak_1287	8.7184	27.2361	22.0048	250	Promoter (<=1kb)	19	17933015	17943985	10971	1	ENSG00000007080	ENST00000445755	0	CCDC124	coiled-coil domain containing 124 [Source:HGNC Symbol;Acc:HGNC:25171]
19	18279392	18279657	266	WXC-C3_peak_1288	2.8989	3.96431	0.215466	107	Promoter (1-2kb)	19	18280019	18280929	911	2	ENSG00000130522	ENST00000600972	1272	JUND	JunD proto-oncogene, AP-1 transcription factor subunit [Source:HGNC Symbol;Acc:HGNC:6206]
19	18385983	18386230	248	WXC-C3_peak_1289	2.9625	3.90263	0.215466	73	Promoter (<=1kb)	19	18386158	18389176	3019	1	ENSG00000130513	ENST00000252809	0	GDF15	growth differentiation factor 15 [Source:HGNC Symbol;Acc:HGNC:30142]
19	18419088	18419643	556	WXC-C3_peak_1290	3.38833	4.62197	0.631927	6	Promoter (<=1kb)	19	18419336	18434562	15227	1	ENSG00000130511	ENST00000348495	0	SSBP4	single stranded DNA binding protein 4 [Source:HGNC Symbol;Acc:HGNC:15676]
19	18543079	18543342	264	WXC-C3_peak_1291	3.22953	3.98336	0.215466	124	Promoter (<=1kb)	19	18539419	18543245	3827	2	ENSG00000105701	ENST00000594844	0	FKBP8	FKBP prolyl isomerase 8 [Source:HGNC Symbol;Acc:HGNC:3724]
19	18919517	18920057	541	WXC-C3_peak_1292	7.58602	18.5731	13.5691	175	Promoter (<=1kb)	19	18919705	18929189	9485	1	ENSG00000105671	ENST00000629999	0	DDX49	DEAD-box helicase 49 [Source:HGNC Symbol;Acc:HGNC:18684]
19	19191959	19192587	629	WXC-C3_peak_1293	3.73823	5.19714	1.01028	231	Promoter (<=1kb)	19	19145567	19192131	46565	2	ENSG00000064489	ENST00000444486	0	BORCS8-MEF2B	BORCS8-MEF2B readthrough [Source:HGNC Symbol;Acc:HGNC:39979]
19	19224744	19225119	376	WXC-C3_peak_1294	3.15154	3.86177	0.215466	235	Promoter (1-2kb)	19	19226843	19238792	11950	1	ENSG00000130287	ENST00000590187	-1724	NCAN	neurocan [Source:HGNC Symbol;Acc:HGNC:2465]
19	19330289	19330550	262	WXC-C3_peak_1295	2.70929	3.31088	0	168	Intron (ENST00000262815/ENSG00000129933, intron 1 of 18)	19	19334173	19337213	3041	1	ENSG00000129933	ENST00000592069	-3623	MAU2	MAU2 sister chromatid cohesion factor [Source:HGNC Symbol;Acc:HGNC:29140]
19	21854689	21855026	338	WXC-C3_peak_1296	3.44593	4.71753	0.637955	153	Promoter (2-3kb)	19	21809681	21852125	42445	2	ENSG00000198521	ENST00000596899	-2564	ZNF43	zinc finger protein 43 [Source:HGNC Symbol;Acc:HGNC:13109]
19	22123891	22124201	311	WXC-C3_peak_1297	3.74172	5.67071	1.35892	116	Distal Intergenic	19	22128627	22130318	1692	2	ENSG00000269505	ENST00000600543	6117	ZNF92P2	zinc finger protein 92 pseudogene 2 [Source:HGNC Symbol;Acc:HGNC:39554]
19	22753526	22753854	329	WXC-C3_peak_1298	3.04731	3.69871	0.215466	128	3' UTR	19	22742924	22743410	487	2	ENSG00000268789	ENST00000596706	-10116	VN1R87P	vomeronasal 1 receptor 87 pseudogene [Source:HGNC Symbol;Acc:HGNC:37407]
19	22833581	22833851	271	WXC-C3_peak_1299	3.42183	4.88806	0.762415	75	Promoter (1-2kb)	19	22832321	22858667	26347	1	ENSG00000268696	ENST00000600766	1260	ZNF723	zinc finger protein 723 [Source:HGNC Symbol;Acc:HGNC:32286]
19	22866404	22866779	376	WXC-C3_peak_1300	3.11601	3.80627	0.215466	354	Distal Intergenic	19	22861303	22861594	292	1	ENSG00000268541	ENST00000596787	5101	VN1R88P	vomeronasal 1 receptor 88 pseudogene [Source:HGNC Symbol;Acc:HGNC:37408]
19	23112785	23113109	325	WXC-C3_peak_1301	3.38833	4.62197	0.631927	174	Intron (ENST00000593635/ENSG00000183850, intron 1 of 2)	19	23117025	23147221	30197	1	ENSG00000183850	ENST00000597761	-3916	ZNF730	zinc finger protein 730 [Source:HGNC Symbol;Acc:HGNC:32470]
19	23561553	23561935	383	WXC-C3_peak_1302	3.08404	3.92952	0.215466	41	Intron (ENST00000601935/ENSG00000197372, intron 3 of 4)	19	23596122	23598159	2038	1	ENSG00000268455	ENST00000600110	-34187	AC073544.1	zinc finger protein 430 (ZNF430) pseudogene
19	23859989	23860235	247	WXC-C3_peak_1303	3.22953	3.98336	0.215466	12	Intron (ENST00000599944/ENSG00000267924, intron 1 of 3)	19	23817599	23874701	57103	2	ENSG00000267924	ENST00000599944	14466	AC139769.2	novel transcript
19	24282635	24282914	280	WXC-C3_peak_1304	3.18788	3.91847	0.215466	16	Distal Intergenic	19	24162370	24163425	1056	2	ENSG00000268442	ENST00000598671	-119210	AC073534.1	hepatitis A virus cellular receptor 1 (HAVCR1) pseudogene
19	28045724	28046024	301	WXC-C3_peak_1305	3.14048	4.59052	0.623804	58	Distal Intergenic	19	28065267	28125394	60128	1	ENSG00000267509	ENST00000586671	-19243	AC010511.1	novel transcript
19	28946343	28946659	317	WXC-C3_peak_1306	2.65733	3.3712	0.0244124	106	Exon (ENST00000651179/ENSG00000267339, exon 4 of 11)	19	28949437	28950200	764	2	ENSG00000267027	ENST00000590167	3541	AC011524.1	novel transcript
19	29315337	29315706	370	WXC-C3_peak_1307	2.87837	3.75756	0.215466	205	Intron (ENST00000582581/ENSG00000264515, intron 9 of 9)	19	29233090	29233385	296	2	ENSG00000241604	ENST00000470792	-81952	RN7SL340P	RNA, 7SL, cytoplasmic 340, pseudogene [Source:HGNC Symbol;Acc:HGNC:46356]
19	29606072	29606639	568	WXC-C3_peak_1308	20.5229	169.685	163.504	210	Promoter (<=1kb)	19	29606283	29609242	2960	1	ENSG00000105171	ENST00000586173	0	POP4	POP4 homolog, ribonuclease P/MRP subunit [Source:HGNC Symbol;Acc:HGNC:30081]
19	29751437	29751702	266	WXC-C3_peak_1309	2.75327	3.53984	0.130176	220	Distal Intergenic	19	29698886	29715789	16904	2	ENSG00000131943	ENST00000614091	-35648	C19orf12	chromosome 19 open reading frame 12 [Source:HGNC Symbol;Acc:HGNC:25443]
19	29811691	29812318	628	WXC-C3_peak_1310	3.73235	7.90033	3.35514	406	Promoter (<=1kb)	19	29811991	29824312	12322	1	ENSG00000105173	ENST00000262643	0	CCNE1	cyclin E1 [Source:HGNC Symbol;Acc:HGNC:1589]
19	29903564	29903805	242	WXC-C3_peak_1311	2.50088	3.22944	0	37	Promoter (1-2kb)	19	29901696	29901869	174	2	ENSG00000267433	ENST00000586584	-1695	AC008798.1	microtubule associated serine/threonine kinase 2 (MAST2) pseudogene
19	29942532	29942808	277	WXC-C3_peak_1312	2.35036	3.31742	0.00243399	237	Promoter (<=1kb)	19	29942311	30005706	63396	1	ENSG00000105176	ENST00000574666	221	URI1	URI1, prefoldin like chaperone [Source:HGNC Symbol;Acc:HGNC:13236]
19	30329422	30329732	311	WXC-C3_peak_1313	2.61936	3.45128	0.076387	275	Intron (ENST00000585628/ENSG00000198597, intron 2 of 5)	19	30372384	30558059	185676	1	ENSG00000198597	ENST00000355537	-42652	ZNF536	zinc finger protein 536 [Source:HGNC Symbol;Acc:HGNC:29025]
19	30683202	30683501	300	WXC-C3_peak_1314	2.97826	4.65587	0.637955	243	Intron (ENST00000592773/ENSG00000198597, intron 1 of 1)	19	30665274	30668647	3374	2	ENSG00000267760	ENST00000593140	-14555	AC011478.1	novel transcript
19	31348924	31349427	504	WXC-C3_peak_1315	3.16782	4.64099	0.637955	415	Promoter (<=1kb)	19	31149979	31349242	199264	2	ENSG00000121297	ENST00000651361	0	TSHZ3	teashirt zinc finger homeobox 3 [Source:HGNC Symbol;Acc:HGNC:30700]
19	32674633	32675001	369	WXC-C3_peak_1316	3.29003	6.14175	1.76033	320	Promoter (<=1kb)	19	32644397	32675147	30751	2	ENSG00000105186	ENST00000586693	146	ANKRD27	ankyrin repeat domain 27 [Source:HGNC Symbol;Acc:HGNC:25310]
19	32691791	32692099	309	WXC-C3_peak_1317	2.35036	3.31742	0.00243399	72	Promoter (<=1kb)	19	32691961	32713796	21836	1	ENSG00000213965	ENST00000397061	0	NUDT19	nudix hydrolase 19 [Source:HGNC Symbol;Acc:HGNC:32036]
19	33064676	33064920	245	WXC-C3_peak_1318	2.33549	3.53336	0.123924	211	Promoter (<=1kb)	19	32978592	33064888	86297	2	ENSG00000131941	ENST00000254260	0	RHPN2	rhophilin Rho GTPase binding protein 2 [Source:HGNC Symbol;Acc:HGNC:19974]
19	33176930	33177188	259	WXC-C3_peak_1319	3.51365	7.83406	3.2931	120	Promoter (<=1kb)	19	33177603	33205291	27689	1	ENSG00000130881	ENST00000592484	-415	LRP3	LDL receptor related protein 3 [Source:HGNC Symbol;Acc:HGNC:6695]
19	33194538	33194861	324	WXC-C3_peak_1320	3.10503	4.91424	0.780286	261	Promoter (<=1kb)	19	33194330	33208864	14535	1	ENSG00000130881	ENST00000253193	208	LRP3	LDL receptor related protein 3 [Source:HGNC Symbol;Acc:HGNC:6695]
19	33202352	33202645	294	WXC-C3_peak_1321	2.89353	3.95459	0.215466	86	Promoter (1-2kb)	19	33203870	33207639	3770	1	ENSG00000130881	ENST00000590278	-1225	LRP3	LDL receptor related protein 3 [Source:HGNC Symbol;Acc:HGNC:6695]
19	33302146	33303230	1085	WXC-C3_peak_1322	3.92328	7.28748	2.77985	205	Promoter (<=1kb)	19	33299934	33302534	2601	2	ENSG00000245848	ENST00000498907	0	CEBPA	CCAAT enhancer binding protein alpha [Source:HGNC Symbol;Acc:HGNC:1833]
19	33371668	33371935	268	WXC-C3_peak_1323	2.33898	3.04457	0	205	Promoter (1-2kb)	19	33373685	33382670	8986	1	ENSG00000153879	ENST00000652630	-1750	CEBPG	CCAAT enhancer binding protein gamma [Source:HGNC Symbol;Acc:HGNC:1837]
19	33373739	33374214	476	WXC-C3_peak_1324	2.88941	4.82892	0.711732	305	Promoter (<=1kb)	19	33373709	33382686	8978	1	ENSG00000153879	ENST00000284000	30	CEBPG	CCAAT enhancer binding protein gamma [Source:HGNC Symbol;Acc:HGNC:1837]
19	33794913	33795705	793	WXC-C3_peak_1325	3.95601	8.16527	3.59215	599	Promoter (<=1kb)	19	33795933	33806958	11026	1	ENSG00000153885	ENST00000587658	-228	KCTD15	potassium channel tetramerization domain containing 15 [Source:HGNC Symbol;Acc:HGNC:23297]
19	33796690	33797204	515	WXC-C3_peak_1326	3.12926	5.16227	0.983028	181	Promoter (<=1kb)	19	33796846	33801285	4440	1	ENSG00000153885	ENST00000590771	0	KCTD15	potassium channel tetramerization domain containing 15 [Source:HGNC Symbol;Acc:HGNC:23297]
19	34023499	34023740	242	WXC-C3_peak_1327	2.6015	4.16667	0.342983	192	Promoter (<=1kb)	19	34022656	34023427	772	2	ENSG00000249987	ENST00000505751	-72	RPS4XP20	ribosomal protein S4X pseudogene 20 [Source:HGNC Symbol;Acc:HGNC:36437]
19	34481644	34481896	253	WXC-C3_peak_1328	3.23858	5.81084	1.4835	88	Promoter (<=1kb)	19	34481638	34512304	30667	1	ENSG00000142279	ENST00000590071	6	WTIP	WT1 interacting protein [Source:HGNC Symbol;Acc:HGNC:20964]
19	34577749	34578053	305	WXC-C3_peak_1329	3.05984	3.89006	0.215466	47	Promoter (<=1kb)	19	34576733	34577701	969	2	ENSG00000268751	ENST00000595013	-48	SCGB1B2P	secretoglobin family 1B member 2, pseudogene [Source:HGNC Symbol;Acc:HGNC:20741]
19	34734217	34734676	460	WXC-C3_peak_1330	4.80408	14.381	9.51973	223	Promoter (<=1kb)	19	34734243	34745378	11136	1	ENSG00000197841	ENST00000492450	0	ZNF181	zinc finger protein 181 [Source:HGNC Symbol;Acc:HGNC:12971]
19	34963930	34964211	282	WXC-C3_peak_1331	3.57747	7.03683	2.56423	178	Promoter (<=1kb)	19	34956354	34964229	7876	2	ENSG00000180884	ENST00000404801	18	ZNF792	zinc finger protein 792 [Source:HGNC Symbol;Acc:HGNC:24751]
19	35261411	35261654	244	WXC-C3_peak_1332	2.92746	4.55126	0.612309	86	Promoter (1-2kb)	19	35262846	35264804	1959	1	ENSG00000268947	ENST00000602262	-1192	AC002128.1	novel transcript
19	35268391	35268877	487	WXC-C3_peak_1333	3.82979	7.35222	2.84244	323	Promoter (<=1kb)	19	35268962	35279821	10860	1	ENSG00000105698	ENST00000222305	-85	USF2	upstream transcription factor 2, c-fos interacting [Source:HGNC Symbol;Acc:HGNC:12594]
19	35495509	35495907	399	WXC-C3_peak_1334	2.91705	4.71007	0.637955	54	Promoter (<=1kb)	19	35487324	35495558	8235	2	ENSG00000188508	ENST00000479340	0	KRTDAP	keratinocyte differentiation associated protein [Source:HGNC Symbol;Acc:HGNC:16313]
19	35545334	35545729	396	WXC-C3_peak_1335	6.6047	28.2016	22.9517	216	Promoter (<=1kb)	19	35545600	35547523	1924	1	ENSG00000105677	ENST00000593027	0	TMEM147	transmembrane protein 147 [Source:HGNC Symbol;Acc:HGNC:30414]
19	35612588	35613017	430	WXC-C3_peak_1336	9.95535	46.8203	41.2459	153	Promoter (<=1kb)	19	35612735	35625355	12621	1	ENSG00000249115	ENST00000203166	0	HAUS5	HAUS augmin like complex subunit 5 [Source:HGNC Symbol;Acc:HGNC:29130]
19	35628653	35629428	776	WXC-C3_peak_1337	37.6577	354.251	347.689	388	Promoter (<=1kb)	19	35629030	35637686	8657	1	ENSG00000126254	ENST00000588161	0	RBM42	RNA binding motif protein 42 [Source:HGNC Symbol;Acc:HGNC:28117]
19	35688234	35688550	317	WXC-C3_peak_1338	3.12609	4.95681	0.813077	168	Distal Intergenic	19	35683778	35684201	424	2	ENSG00000267190	ENST00000589501	-4033	TYMSP2	thymidylate synthetase pseudogene 2 [Source:HGNC Symbol;Acc:HGNC:52352]
19	35717492	35718267	776	WXC-C3_peak_1339	6.57285	21.3622	16.2821	369	Promoter (<=1kb)	19	35718019	35738878	20860	1	ENSG00000272333	ENST00000420124	0	KMT2B	lysine methyltransferase 2B [Source:HGNC Symbol;Acc:HGNC:15840]
19	35856607	35856909	303	WXC-C3_peak_1340	2.60701	3.42828	0.0649851	60	Promoter (<=1kb)	19	35856910	35866589	9680	1	ENSG00000126259	ENST00000347900	-1	KIRREL2	kirre like nephrin family adhesion molecule 2 [Source:HGNC Symbol;Acc:HGNC:18816]
19	36333181	36333727	547	WXC-C3_peak_1341	3.70532	6.58162	2.14499	72	Promoter (1-2kb)	19	36324907	36331723	6817	2	ENSG00000232677	ENST00000651681	-1458	LINC00665	long intergenic non-protein coding RNA 665 [Source:HGNC Symbol;Acc:HGNC:44323]
19	36912725	36912994	270	WXC-C3_peak_1342	3.26646	5.23784	1.0448	92	Exon (ENST00000432005/ENSG00000251247, exon 4 of 4)	19	36888124	36916021	27898	2	ENSG00000185869	ENST00000520965	3027	ZNF829	zinc finger protein 829 [Source:HGNC Symbol;Acc:HGNC:34032]
19	37317145	37317442	298	WXC-C3_peak_1343	2.82361	4.50718	0.57694	156	Promoter (<=1kb)	19	37317887	37364407	46521	1	ENSG00000181666	ENST00000652615	-445	HKR1	HKR1, GLI-Kruppel zinc finger family member [Source:HGNC Symbol;Acc:HGNC:4928]
19	37355185	37355429	245	WXC-C3_peak_1344	2.95666	5.35147	1.12497	138	Intron (ENST00000591471/ENSG00000181666, intron 6 of 8)	19	37361968	37363929	1962	1	ENSG00000181666	ENST00000588820	-6539	HKR1	HKR1, GLI-Kruppel zinc finger family member [Source:HGNC Symbol;Acc:HGNC:4928]
19	37583986	37584388	403	WXC-C3_peak_1345	3.24129	4.57401	0.622676	135	Promoter (<=1kb)	19	37566185	37584156	17972	2	ENSG00000180479	ENST00000590390	0	ZNF571	zinc finger protein 571 [Source:HGNC Symbol;Acc:HGNC:25000]
19	37703101	37703381	281	WXC-C3_peak_1346	3.11904	4.94257	0.803906	132	Intron (ENST00000585547/ENSG00000267552, intron 2 of 4)	19	37693280	37693564	285	2	ENSG00000267319	ENST00000589357	-9537	SELENOKP1	selenoprotein K pseudogene 1 [Source:HGNC Symbol;Acc:HGNC:53724]
19	38353962	38354218	257	WXC-C3_peak_1347	2.35949	3.21134	0	75	Promoter (1-2kb)	19	38352415	38360580	8166	1	ENSG00000099338	ENST00000489693	1547	CATSPERG	cation channel sperm associated auxiliary subunit gamma [Source:HGNC Symbol;Acc:HGNC:25243]
19	38734185	38734752	568	WXC-C3_peak_1348	2.52802	3.7062	0.215466	546	Promoter (<=1kb)	19	38730274	38735405	5132	2	ENSG00000182472	ENST00000597987	653	CAPN12	calpain 12 [Source:HGNC Symbol;Acc:HGNC:13249]
19	38793520	38793824	305	WXC-C3_peak_1349	2.77971	4.07657	0.274919	241	Promoter (2-3kb)	19	38790528	38791748	1221	1	ENSG00000178934	ENST00000600304	2992	LGALS7B	galectin 7B [Source:HGNC Symbol;Acc:HGNC:34447]
19	38869996	38870253	258	WXC-C3_peak_1350	3.83071	7.87616	3.33142	149	Promoter (<=1kb)	19	38867834	38870043	2210	2	ENSG00000187994	ENST00000593424	0	RINL	Ras and Rab interactor like [Source:HGNC Symbol;Acc:HGNC:24795]
19	39272973	39273446	474	WXC-C3_peak_1351	2.56906	3.64799	0.200074	434	Distal Intergenic	19	39268514	39270092	1579	1	ENSG00000183709	ENST00000331982	4459	IFNL2	interferon lambda 2 [Source:HGNC Symbol;Acc:HGNC:18364]
19	39833284	39833558	275	WXC-C3_peak_1352	2.66262	4.78295	0.67082	139	Promoter (<=1kb)	19	39825350	39833634	8285	2	ENSG00000105204	ENST00000593685	76	DYRK1B	dual specificity tyrosine phosphorylation regulated kinase 1B [Source:HGNC Symbol;Acc:HGNC:3092]
19	39928852	39929174	323	WXC-C3_peak_1353	2.52802	3.7062	0.215466	283	Intron (ENST00000641975/ENSG00000275395, intron 1 of 5)	19	39913690	39934626	20937	2	ENSG00000275395	ENST00000641975	5452	FCGBP	Fc fragment of IgG binding protein [Source:HGNC Symbol;Acc:HGNC:13572]
19	40191237	40191692	456	WXC-C3_peak_1354	3.6406	7.92293	3.37622	189	Promoter (<=1kb)	19	40191426	40215575	24150	1	ENSG00000130758	ENST00000253055	0	MAP3K10	mitogen-activated protein kinase kinase kinase 10 [Source:HGNC Symbol;Acc:HGNC:6849]
19	40443500	40443812	313	WXC-C3_peak_1355	2.75453	4.68816	0.637955	212	Promoter (<=1kb)	19	40443436	40444087	652	1	ENSG00000268366	ENST00000599050	64	AC010271.1	novel transcript, antisense to SERTAD3
19	40484737	40485033	297	WXC-C3_peak_1356	2.77467	4.23275	0.381932	134	Intron (ENST00000595535/ENSG00000160460, intron 2 of 26)	19	40497429	40502492	5064	1	ENSG00000160460	ENST00000598775	-12396	SPTBN4	spectrin beta, non-erythrocytic 4 [Source:HGNC Symbol;Acc:HGNC:14896]
19	40619812	40620096	285	WXC-C3_peak_1357	3.04523	4.98461	0.834968	144	Promoter (2-3kb)	19	40622388	40623946	1559	1	ENSG00000090006	ENST00000594116	-2292	LTBP4	latent transforming growth factor beta binding protein 4 [Source:HGNC Symbol;Acc:HGNC:6717]
19	40798942	40799856	915	WXC-C3_peak_1358	3.17656	5.67087	1.35892	492	Promoter (<=1kb)	19	40798996	40800875	1880	1	ENSG00000269858	ENST00000598654	0	EGLN2	egl-9 family hypoxia inducible factor 2 [Source:HGNC Symbol;Acc:HGNC:14660]
19	40856674	40856990	317	WXC-C3_peak_1359	2.77971	4.07657	0.274919	252	Intron (ENST00000601627/ENSG00000268797, intron 1 of 3)	19	40846029	40850447	4419	2	ENSG00000255974	ENST00000600495	-6227	CYP2A6	cytochrome P450 family 2 subfamily A member 6 [Source:HGNC Symbol;Acc:HGNC:2610]
19	41353696	41353991	296	WXC-C3_peak_1360	2.34244	3.42486	0.0617073	286	Promoter (<=1kb)	19	41330323	41353911	23589	2	ENSG00000105329	ENST00000221930	0	AC011462.1	transforming growth factor beta 1 [Source:NCBI gene;Acc:7040]
19	41860236	41860487	252	WXC-C3_peak_1361	2.82748	5.90804	1.56413	47	Promoter (<=1kb)	19	41860255	41861606	1352	1	ENSG00000105372	ENST00000598466	0	RPS19	ribosomal protein S19 [Source:HGNC Symbol;Acc:HGNC:10402]
19	41939823	41940124	302	WXC-C3_peak_1362	2.38261	3.00535	0	251	Distal Intergenic	19	41928820	41930150	1331	1	ENSG00000076928	ENST00000595770	11003	ARHGEF1	Rho guanine nucleotide exchange factor 1 [Source:HGNC Symbol;Acc:HGNC:681]
19	41941075	41941405	331	WXC-C3_peak_1363	2.67563	3.8661	0.215466	39	Distal Intergenic	19	41928820	41930150	1331	1	ENSG00000076928	ENST00000595770	12255	ARHGEF1	Rho guanine nucleotide exchange factor 1 [Source:HGNC Symbol;Acc:HGNC:681]
19	41993663	41993978	316	WXC-C3_peak_1364	3.13832	5.38228	1.1447	259	Promoter (<=1kb)	19	41988476	41993864	5389	2	ENSG00000105409	ENST00000636197	0	ATP1A3	ATPase Na+/K+ transporting subunit alpha 3 [Source:HGNC Symbol;Acc:HGNC:801]
19	42177166	42177555	390	WXC-C3_peak_1365	2.78164	4.92238	0.785964	329	Promoter (<=1kb)	19	42116924	42177325	60402	2	ENSG00000028277	ENST00000636631	0	POU2F2	POU class 2 homeobox 2 [Source:HGNC Symbol;Acc:HGNC:9213]
19	42242475	42242768	294	WXC-C3_peak_1366	2.82972	4.86722	0.744771	122	Promoter (<=1kb)	19	42230190	42242602	12413	2	ENSG00000105723	ENST00000222330	0	GSK3A	glycogen synthase kinase 3 alpha [Source:HGNC Symbol;Acc:HGNC:4616]
19	42284068	42284458	391	WXC-C3_peak_1367	3.04405	5.56202	1.26313	264	Promoter (<=1kb)	19	42284020	42295796	11777	1	ENSG00000079432	ENST00000160740	48	CIC	capicua transcriptional repressor [Source:HGNC Symbol;Acc:HGNC:14214]
19	42313299	42313644	346	WXC-C3_peak_1368	3.28168	5.90744	1.56353	117	Promoter (<=1kb)	19	42313309	42325064	11756	1	ENSG00000167619	ENST00000301204	0	TMEM145	transmembrane protein 145 [Source:HGNC Symbol;Acc:HGNC:26912]
19	42325652	42325912	261	WXC-C3_peak_1369	2.37951	3.25351	0	17	Promoter (<=1kb)	19	42325635	42378765	53131	1	ENSG00000105429	ENST00000251268	17	MEGF8	multiple EGF like domains 8 [Source:HGNC Symbol;Acc:HGNC:3233]
19	42423326	42423778	453	WXC-C3_peak_1370	2.86509	4.77391	0.663609	74	Promoter (<=1kb)	19	42423755	42652019	228265	1	ENSG00000213904	ENST00000594688	0	LIPE-AS1	LIPE antisense RNA 1 [Source:HGNC Symbol;Acc:HGNC:48589]
19	42735558	42735808	251	WXC-C3_peak_1371	2.79142	4.1001	0.291248	164	Intron (ENST00000594378/ENSG00000221826, intron 2 of 7)	19	42721638	42739372	17735	2	ENSG00000221826	ENST00000594378	3564	PSG3	pregnancy specific beta-1-glycoprotein 3 [Source:HGNC Symbol;Acc:HGNC:9520]
19	43596179	43596590	412	WXC-C3_peak_1372	7.58845	25.9926	20.7974	215	Promoter (<=1kb)	19	43596392	43600004	3613	1	ENSG00000124444	ENST00000391965	0	ZNF576	zinc finger protein 576 [Source:HGNC Symbol;Acc:HGNC:28357]
19	44003256	44003506	251	WXC-C3_peak_1373	2.72368	3.48798	0.103049	24	Promoter (<=1kb)	19	44002978	44009322	6345	1	ENSG00000159882	ENST00000585632	278	ZNF230	zinc finger protein 230 [Source:HGNC Symbol;Acc:HGNC:13024]
19	44407642	44408015	374	WXC-C3_peak_1374	2.98022	3.93307	0.215466	208	Intron (ENST00000588655/ENSG00000267188, intron 4 of 5)	19	44387662	44401608	13947	2	ENSG00000267508	ENST00000585868	-6034	ZNF285	zinc finger protein 285 [Source:HGNC Symbol;Acc:HGNC:13079]
19	44500326	44500932	607	WXC-C3_peak_1375	4.37653	9.10499	4.47632	461	Promoter (<=1kb)	19	44474428	44500522	26095	2	ENSG00000167384	ENST00000221327	0	ZNF180	zinc finger protein 180 [Source:HGNC Symbol;Acc:HGNC:12970]
19	44644064	44644312	249	WXC-C3_peak_1376	2.73791	4.48345	0.557975	95	Promoter (<=1kb)	19	44644097	44659094	14998	1	ENSG00000073008	ENST00000406449	0	PVR	poliovirus receptor [Source:HGNC Symbol;Acc:HGNC:9705]
19	44685074	44685347	274	WXC-C3_peak_1377	2.83093	4.00912	0.235647	76	Intron (ENST00000590796/ENSG00000266903, intron 3 of 3)	19	44677585	44684359	6775	1	ENSG00000186567	ENST00000459648	7489	CEACAM19	carcinoembryonic antigen related cell adhesion molecule 19 [Source:HGNC Symbol;Acc:HGNC:31951]
19	44955446	44955862	417	WXC-C3_peak_1378	2.32934	3.64265	0.198206	341	Promoter (<=1kb)	19	44955558	44974490	18933	1	ENSG00000104853	ENST00000585961	0	CLPTM1	CLPTM1, transmembrane protein [Source:HGNC Symbol;Acc:HGNC:2087]
19	45226948	45227190	243	WXC-C3_peak_1379	3.33263	4.52919	0.59471	224	Intron (ENST00000587566/ENSG00000007047, intron 1 of 6)	19	45213069	45231852	18784	2	ENSG00000283632	ENST00000252482	4662	EXOC3L2	exocyst complex component 3 like 2 [Source:HGNC Symbol;Acc:HGNC:30162]
19	45440736	45441047	312	WXC-C3_peak_1380	3.04151	4.5951	0.627424	134	Intron (ENST00000423698/ENSG00000012061, intron 1 of 8)	19	45436654	45436704	51	1	ENSG00000275726	ENST00000611232	4082	MIR6088	microRNA 6088 [Source:HGNC Symbol;Acc:HGNC:50164]
19	45652744	45653064	321	WXC-C3_peak_1381	2.60192	3.13039	0	252	Promoter (1-2kb)	19	45651510	45651805	296	1	ENSG00000241226	ENST00000476140	1234	RN7SL836P	RNA, 7SL, cytoplasmic 836, pseudogene [Source:HGNC Symbol;Acc:HGNC:46852]
19	46005405	46005698	294	WXC-C3_peak_1382	2.61552	3.44413	0.0736189	129	Promoter (2-3kb)	19	46003006	46018392	15387	1	ENSG00000104983	ENST00000594087	2399	CCDC61	coiled-coil domain containing 61 [Source:HGNC Symbol;Acc:HGNC:33629]
19	46077464	46077767	304	WXC-C3_peak_1383	4.58836	11.1567	6.42512	205	Promoter (<=1kb)	19	46057674	46077118	19445	2	ENSG00000204869	ENST00000596694	-346	IGFL4	IGF like family member 4 [Source:HGNC Symbol;Acc:HGNC:32931]
19	46248957	46249282	326	WXC-C3_peak_1384	3.61209	5.67561	1.36359	153	Promoter (<=1kb)	19	46249394	46250163	770	2	ENSG00000277748	ENST00000613498	881	AC006262.4	IGF-like family member 4 (IGFL4) pseudogene
19	46600929	46601190	262	WXC-C3_peak_1385	3.2352	7.28784	2.78012	93	Promoter (<=1kb)	19	46601074	46609305	8232	1	ENSG00000160014	ENST00000391918	0	CALM3	calmodulin 3 [Source:HGNC Symbol;Acc:HGNC:1449]
19	46651240	46651636	397	WXC-C3_peak_1386	2.58116	3.52578	0.120475	381	3' UTR	19	46647612	46654657	7046	2	ENSG00000197380	ENST00000300875	3021	DACT3	dishevelled binding antagonist of beta catenin 3 [Source:HGNC Symbol;Acc:HGNC:30745]
19	47040832	47041177	346	WXC-C3_peak_1387	2.99754	3.96276	0.215466	303	3' UTR	19	47035889	47040733	4845	1	ENSG00000130751	ENST00000600352	4943	NPAS1	neuronal PAS domain protein 1 [Source:HGNC Symbol;Acc:HGNC:7894]
19	47339773	47340019	247	WXC-C3_peak_1388	2.87837	3.75756	0.215466	151	Promoter (2-3kb)	19	47337114	47342015	4902	1	ENSG00000134830	ENST00000600626	2659	C5AR2	complement component 5a receptor 2 [Source:HGNC Symbol;Acc:HGNC:4527]
19	47483858	47484430	573	WXC-C3_peak_1389	14.3474	81.441	75.5283	375	Promoter (<=1kb)	19	47475150	47484219	9070	2	ENSG00000118162	ENST00000338134	0	KPTN	kaptin, actin binding protein [Source:HGNC Symbol;Acc:HGNC:6404]
19	47960679	47960947	269	WXC-C3_peak_1390	2.38261	3.00535	0	5	Distal Intergenic	19	47968046	47992170	24125	2	ENSG00000188334	ENST00000344839	31223	BSPH1	binder of sperm protein homolog 1 [Source:HGNC Symbol;Acc:HGNC:33906]
19	48445839	48446231	393	WXC-C3_peak_1391	5.23104	11.9677	7.20808	153	Promoter (<=1kb)	19	48445841	48451202	5362	1	ENSG00000105447	ENST00000598711	0	GRWD1	glutamate rich WD repeat containing 1 [Source:HGNC Symbol;Acc:HGNC:21270]
19	48618996	48619522	527	WXC-C3_peak_1392	10.9905	57.7154	51.9963	243	Promoter (<=1kb)	19	48619291	48630405	11115	1	ENSG00000063176	ENST00000245222	0	SPHK2	sphingosine kinase 2 [Source:HGNC Symbol;Acc:HGNC:18859]
19	48738935	48739211	277	WXC-C3_peak_1393	4.12444	7.6998	3.16717	190	Promoter (<=1kb)	19	48724830	48739018	14189	2	ENSG00000105538	ENST00000599291	0	RASIP1	Ras interacting protein 1 [Source:HGNC Symbol;Acc:HGNC:24716]
19	49114467	49114735	269	WXC-C3_peak_1394	3.1902	5.29	1.07386	228	Promoter (<=1kb)	19	49114466	49118460	3995	1	ENSG00000104863	ENST00000469137	1	LIN7B	lin-7 homolog B, crumbs cell polarity complex component [Source:HGNC Symbol;Acc:HGNC:17788]
19	49157489	49158228	740	WXC-C3_peak_1395	3.77045	5.9648	1.6097	600	Promoter (<=1kb)	19	49157741	49171373	13633	1	ENSG00000130529	ENST00000598691	0	TRPM4	transient receptor potential cation channel subfamily M member 4 [Source:HGNC Symbol;Acc:HGNC:17993]
19	49234489	49234853	365	WXC-C3_peak_1396	2.75327	3.53984	0.130176	46	Distal Intergenic	19	49255472	49256102	631	2	ENSG00000269009	ENST00000599458	21249	SLC6A21P	solute carrier family 6 member 21, pseudogene [Source:HGNC Symbol;Acc:HGNC:31400]
19	49481077	49481445	369	WXC-C3_peak_1397	3.25387	4.79892	0.684773	176	Promoter (2-3kb)	19	49478917	49481581	2665	1	ENSG00000090554	ENST00000597914	2160	FLT3LG	fms related tyrosine kinase 3 ligand [Source:HGNC Symbol;Acc:HGNC:3766]
19	49533911	49534445	535	WXC-C3_peak_1398	3.2897	5.073	0.909825	230	Exon (ENST00000270645/ENSG00000142552, exon 3 of 7)	19	49528626	49546962	18337	1	ENSG00000142552	ENST00000598833	5285	RCN3	reticulocalbin 3 [Source:HGNC Symbol;Acc:HGNC:21145]
19	49590644	49590976	333	WXC-C3_peak_1399	2.92746	4.55126	0.612309	179	Promoter (<=1kb)	19	49591182	49626439	35258	1	ENSG00000126464	ENST00000418929	-206	PRR12	proline rich 12 [Source:HGNC Symbol;Acc:HGNC:29217]
19	49675632	49676001	370	WXC-C3_peak_1400	2.53177	3.42866	0.0653302	196	Promoter (<=1kb)	19	49675786	49684816	9031	1	ENSG00000126457	ENST00000529284	0	PRMT1	protein arginine methyltransferase 1 [Source:HGNC Symbol;Acc:HGNC:5187]
19	49851010	49851359	350	WXC-C3_peak_1401	6.83915	18.8636	13.851	102	Promoter (<=1kb)	19	49851020	49860725	9706	1	ENSG00000104960	ENST00000598325	0	PTOV1	PTOV1, extended AT-hook containing adaptor protein [Source:HGNC Symbol;Acc:HGNC:9632]
19	50802445	50802732	288	WXC-C3_peak_1402	2.88549	4.11297	0.302021	53	Promoter (<=1kb)	19	50798516	50802650	4135	2	ENSG00000167747	ENST00000595794	0	C19orf48	chromosome 19 open reading frame 48 [Source:HGNC Symbol;Acc:HGNC:29667]
19	50816002	50816674	673	WXC-C3_peak_1403	3.4539	4.94334	0.80392	609	Promoter (<=1kb)	19	50817384	50818441	1058	1	ENSG00000180279	ENST00000651210	-710	LINC01869	long intergenic non-protein coding RNA 1869 [Source:HGNC Symbol;Acc:HGNC:25050]
19	52028256	52028580	325	WXC-C3_peak_1404	5.75797	15.063	10.1789	215	Promoter (<=1kb)	19	52012765	52028349	15585	2	ENSG00000142556	ENST00000356322	0	ZNF614	zinc finger protein 614 [Source:HGNC Symbol;Acc:HGNC:24722]
19	52190004	52190272	269	WXC-C3_peak_1405	3.83812	7.11018	2.63116	136	Promoter (<=1kb)	19	52190048	52211483	21436	1	ENSG00000105568	ENST00000490868	0	PPP2R1A	protein phosphatase 2 scaffold subunit Aalpha [Source:HGNC Symbol;Acc:HGNC:9302]
19	52503054	52503399	346	WXC-C3_peak_1406	3.52208	5.28293	1.06789	256	Intron (ENST00000421239/ENSG00000258405, intron 4 of 5)	19	52511282	52512342	1061	2	ENSG00000269349	ENST00000599143	8943	AC022150.3	novel transcript, antisense to ZNF578
19	52594606	52594959	354	WXC-C3_peak_1407	4.21808	6.22424	1.83541	147	Promoter (2-3kb)	19	52592038	52597345	5308	1	ENSG00000123870	ENST00000456718	2568	ZNF137P	zinc finger protein 137, pseudogene [Source:HGNC Symbol;Acc:HGNC:12921]
19	52673348	52673629	282	WXC-C3_peak_1408	3.48845	4.58055	0.623804	175	Intron (ENST00000601257/ENSG00000167766, intron 2 of 6)	19	52594060	52660844	66785	2	ENSG00000167766	ENST00000600714	-12504	ZNF83	zinc finger protein 83 [Source:HGNC Symbol;Acc:HGNC:13158]
19	53047971	53048263	293	WXC-C3_peak_1409	3.05472	4.43133	0.517044	61	Intron (ENST00000601417/ENSG00000268964, intron 1 of 1)	19	53044738	53051679	6942	1	ENSG00000268964	ENST00000601417	3233	ERVV-2	endogenous retrovirus group V member 2, envelope [Source:HGNC Symbol;Acc:HGNC:39051]
19	53167021	53167264	244	WXC-C3_peak_1410	2.65681	3.08014	0	1	Intron (ENST00000396424/ENSG00000197497, intron 3 of 3)	19	53159213	53163899	4687	2	ENSG00000197497	ENST00000596564	-3122	ZNF665	zinc finger protein 665 [Source:HGNC Symbol;Acc:HGNC:25885]
19	53477478	53477733	256	WXC-C3_peak_1411	3.22953	3.98336	0.215466	112	Promoter (1-2kb)	19	53479350	53480091	742	1	ENSG00000250731	ENST00000391998	-1617	TPM3P6	tropomyosin 3 pseudogene 6 [Source:HGNC Symbol;Acc:HGNC:39169]
19	53599303	53599606	304	WXC-C3_peak_1412	3.45768	4.73699	0.637955	86	Downstream (<1kb)	19	53599628	53603497	3870	2	ENSG00000268864	ENST00000600193	3891	AC011487.2	solute carrier family 7 (cationic amino acid transporter, y+ system), member 2 (SLC7A2) pseudogene
19	53982538	53982960	423	WXC-C3_peak_1413	3.32941	5.36243	1.12879	232	Promoter (<=1kb)	19	53982307	53982397	91	1	ENSG00000284583	ENST00000401179	231	MIR935	microRNA 935 [Source:HGNC Symbol;Acc:HGNC:33678]
19	54115370	54115978	609	WXC-C3_peak_1414	12.737	68.2098	62.3926	381	Promoter (<=1kb)	19	54115410	54131719	16310	1	ENSG00000105618	ENST00000419967	0	PRPF31	pre-mRNA processing factor 31 [Source:HGNC Symbol;Acc:HGNC:15446]
19	54137909	54138187	279	WXC-C3_peak_1415	3.17622	4.65647	0.637955	138	Promoter (<=1kb)	19	54137782	54155681	17900	1	ENSG00000088038	ENST00000617930	127	CNOT3	CCR4-NOT transcription complex subunit 3 [Source:HGNC Symbol;Acc:HGNC:7879]
19	55383928	55384264	337	WXC-C3_peak_1416	2.53713	3.43923	0.072076	81	Promoter (<=1kb)	19	55379245	55384598	5354	2	ENSG00000233493	ENST00000444469	334	TMEM238	transmembrane protein 238 [Source:HGNC Symbol;Acc:HGNC:40042]
19	55461571	55461865	295	WXC-C3_peak_1417	2.35036	3.31742	0.00243399	8	Promoter (<=1kb)	19	55452985	55461642	8658	2	ENSG00000063241	ENST00000425675	0	ISOC2	isochorismatase domain containing 2 [Source:HGNC Symbol;Acc:HGNC:26278]
19	55476162	55476654	493	WXC-C3_peak_1418	3.62363	5.93364	1.58254	371	Promoter (<=1kb)	19	55476617	55484487	7871	1	ENSG00000197483	ENST00000598519	0	ZNF628	zinc finger protein 628 [Source:HGNC Symbol;Acc:HGNC:28054]
19	55641185	55641502	318	WXC-C3_peak_1419	2.86509	4.77391	0.663609	236	Promoter (<=1kb)	19	55641062	55651487	10426	1	ENSG00000173581	ENST00000592996	123	CCDC106	coiled-coil domain containing 106 [Source:HGNC Symbol;Acc:HGNC:30181]
19	55642560	55643192	633	WXC-C3_peak_1420	3.70532	6.58162	2.14499	406	Promoter (<=1kb)	19	55643649	55645623	1975	1	ENSG00000171425	ENST00000270451	-457	ZNF581	zinc finger protein 581 [Source:HGNC Symbol;Acc:HGNC:25017]
19	55830223	55830465	243	WXC-C3_peak_1421	2.77564	3.26978	0	1	Promoter (1-2kb)	19	55785404	55831987	46584	2	ENSG00000179873	ENST00000592953	1522	NLRP11	NLR family pyrin domain containing 11 [Source:HGNC Symbol;Acc:HGNC:22945]
19	56752229	56752590	362	WXC-C3_peak_1422	3.52993	4.85625	0.734103	278	Intron (ENST00000650950/ENSG00000269793, intron 5 of 5)	19	56760933	56761215	283	1	ENSG00000268067	ENST00000595968	-8343	OR5AH1P	olfactory receptor family 5 subfamily AH member 1 pseudogene [Source:HGNC Symbol;Acc:HGNC:14714]
19	57110877	57111137	261	WXC-C3_peak_1423	3.75345	5.69121	1.37827	82	Promoter (<=1kb)	19	57111120	57112027	908	2	ENSG00000274219	ENST00000615802	890	AC025588.4	novel zinc finger protein pseudogene
19	57139061	57139311	251	WXC-C3_peak_1424	4.05866	6.21839	1.83187	40	Intron (ENST00000269834/ENSG00000141946, intron 2 of 4)	19	57134096	57145202	11107	2	ENSG00000141946	ENST00000269834	5891	ZIM3	zinc finger imprinted 3 [Source:HGNC Symbol;Acc:HGNC:16366]
19	57240450	57240875	426	WXC-C3_peak_1425	7.1103	22.7872	17.6727	193	Promoter (<=1kb)	19	57240632	57262728	22097	1	ENSG00000204524	ENST00000414468	0	ZNF805	zinc finger protein 805 [Source:HGNC Symbol;Acc:HGNC:23272]
19	57280420	57280914	495	WXC-C3_peak_1426	5.78707	13.1513	8.34237	237	Promoter (<=1kb)	19	57280485	57294069	13585	1	ENSG00000197714	ENST00000360338	0	ZNF460	zinc finger protein 460 [Source:HGNC Symbol;Acc:HGNC:21628]
19	57681359	57682027	669	WXC-C3_peak_1427	4.24702	7.37315	2.86026	216	Promoter (<=1kb)	19	57681969	57688028	6060	1	ENSG00000204519	ENST00000601064	0	ZNF551	zinc finger protein 551 [Source:HGNC Symbol;Acc:HGNC:25108]
19	58451698	58451964	267	WXC-C3_peak_1428	3.3825	5.03256	0.877921	71	Promoter (<=1kb)	19	58451647	58454606	2960	1	ENSG00000249471	ENST00000594214	51	ZNF324B	zinc finger protein 324B [Source:HGNC Symbol;Acc:HGNC:33107]
19	58514063	58514407	345	WXC-C3_peak_1429	3.28961	4.86413	0.741742	36	Promoter (1-2kb)	19	58507382	58512413	5032	2	ENSG00000083807	ENST00000593745	-1650	SLC27A5	solute carrier family 27 member 5 [Source:HGNC Symbol;Acc:HGNC:10999]
19	58544149	58544993	845	WXC-C3_peak_1430	4.10678	7.38565	2.87041	200	Promoter (<=1kb)	19	58544457	58547888	3432	1	ENSG00000130726	ENST00000594806	0	TRIM28	tripartite motif containing 28 [Source:HGNC Symbol;Acc:HGNC:16384]
19	58575272	58575519	248	WXC-C3_peak_1431	3.60389	7.82927	3.28862	133	Promoter (<=1kb)	19	58575438	58605223	29786	1	ENSG00000213753	ENST00000651608	0	CENPBD1P1	CENPB DNA-binding domains containing 1 pseudogene 1 [Source:HGNC Symbol;Acc:HGNC:28421]
2	678447	678949	503	WXC-C3_peak_1432	3.58837	4.73934	0.637955	320	Promoter (1-2kb)	2	667973	677406	9434	2	ENSG00000151353	ENST00000432667	-1041	TMEM18	transmembrane protein 18 [Source:HGNC Symbol;Acc:HGNC:25257]
2	3558081	3558578	498	WXC-C3_peak_1433	7.9821	18.3549	13.3612	238	Promoter (<=1kb)	2	3541430	3558333	16904	2	ENSG00000171865	ENST00000315212	0	RNASEH1	ribonuclease H1 [Source:HGNC Symbol;Acc:HGNC:18466]
2	3892582	3892863	282	WXC-C3_peak_1434	3.22953	3.98336	0.215466	195	Distal Intergenic	2	3844184	3847411	3228	1	ENSG00000214866	ENST00000451101	48398	DCDC2C	doublecortin domain containing 2C [Source:HGNC Symbol;Acc:HGNC:32696]
2	8398021	8398267	247	WXC-C3_peak_1435	3.52208	5.28293	1.06789	191	Distal Intergenic	2	8312809	8383621	70813	2	ENSG00000236790	ENST00000444688	-14400	LINC00299	long intergenic non-protein coding RNA 299 [Source:HGNC Symbol;Acc:HGNC:27940]
2	8398515	8398816	302	WXC-C3_peak_1436	3.5791	4.72463	0.637955	172	Distal Intergenic	2	8312809	8383621	70813	2	ENSG00000236790	ENST00000444688	-14894	LINC00299	long intergenic non-protein coding RNA 299 [Source:HGNC Symbol;Acc:HGNC:27940]
2	8741383	8741729	347	WXC-C3_peak_1437	2.76979	3.11752	0	67	Intron (ENST00000569008/ENSG00000134313, intron 24 of 29)	2	8733609	8737289	3681	2	ENSG00000134313	ENST00000471685	-4094	KIDINS220	kinase D interacting substrate 220 [Source:HGNC Symbol;Acc:HGNC:29508]
2	9206442	9206735	294	WXC-C3_peak_1438	4.14288	6.36183	1.95166	214	Promoter (<=1kb)	2	9206765	9405683	198919	1	ENSG00000151693	ENST00000315273	-30	ASAP2	ArfGAP with SH3 domain, ankyrin repeat and PH domain 2 [Source:HGNC Symbol;Acc:HGNC:2721]
2	10079546	10080190	645	WXC-C3_peak_1439	4.32689	6.95055	2.48053	187	Promoter (<=1kb)	2	10056780	10080411	23632	2	ENSG00000205795	ENST00000381813	221	CYS1	cystin 1 [Source:HGNC Symbol;Acc:HGNC:18525]
2	10448143	10448559	417	WXC-C3_peak_1440	6.21916	12.7958	8.00223	254	Promoter (<=1kb)	2	10439968	10448327	8360	2	ENSG00000115758	ENST00000234111	0	ODC1	ornithine decarboxylase 1 [Source:HGNC Symbol;Acc:HGNC:8109]
2	10660690	10661043	354	WXC-C3_peak_1441	3.3859	4.41683	0.50543	184	Intron (ENST00000381685/ENSG00000115761, intron 9 of 20)	2	10622023	10671690	49668	2	ENSG00000115761	ENST00000431319	10647	NOL10	nucleolar protein 10 [Source:HGNC Symbol;Acc:HGNC:25862]
2	10682327	10682588	262	WXC-C3_peak_1442	3.03616	3.68121	0.215466	77	Intron (ENST00000381685/ENSG00000115761, intron 2 of 20)	2	10570766	10689972	119207	2	ENSG00000115761	ENST00000345985	7384	NOL10	nucleolar protein 10 [Source:HGNC Symbol;Acc:HGNC:25862]
2	10689625	10690092	468	WXC-C3_peak_1443	5.28715	13.9233	9.0845	330	Promoter (<=1kb)	2	10570754	10689975	119222	2	ENSG00000115761	ENST00000381685	0	NOL10	nucleolar protein 10 [Source:HGNC Symbol;Acc:HGNC:25862]
2	11344535	11344985	451	WXC-C3_peak_1444	2.97129	4.09485	0.288206	362	Promoter (<=1kb)	2	11179759	11344636	164878	2	ENSG00000134318	ENST00000315872	0	ROCK2	Rho associated coiled-coil containing protein kinase 2 [Source:HGNC Symbol;Acc:HGNC:10252]
2	11482999	11483254	256	WXC-C3_peak_1445	4.06308	5.96935	1.611	165	Promoter (<=1kb)	2	11482341	11562544	80204	1	ENSG00000196208	ENST00000628795	658	GREB1	growth regulating estrogen receptor binding 1 [Source:HGNC Symbol;Acc:HGNC:24885]
2	11746397	11746649	253	WXC-C3_peak_1446	4.11442	6.31345	1.91682	154	Promoter (<=1kb)	2	11746588	11827409	80822	1	ENSG00000134324	ENST00000256720	0	LPIN1	lipin 1 [Source:HGNC Symbol;Acc:HGNC:13345]
2	19838579	19838852	274	WXC-C3_peak_1447	2.8707	3.27125	0	228	Distal Intergenic	2	19826249	19826575	327	1	ENSG00000213403	ENST00000393907	12330	CISD1P1	CDGSH iron sulfur domain 1 pseudogene 1 [Source:HGNC Symbol;Acc:HGNC:29611]
2	20411528	20411882	355	WXC-C3_peak_1448	3.32171	4.51096	0.579549	217	Distal Intergenic	2	20401627	20401724	98	2	ENSG00000212171	ENST00000390869	-9804	RNA5SP86	RNA, 5S ribosomal pseudogene 86 [Source:HGNC Symbol;Acc:HGNC:42884]
2	20822876	20823294	419	WXC-C3_peak_1449	8.14222	21.7121	16.6255	247	Promoter (<=1kb)	2	20684014	20823130	139117	2	ENSG00000118961	ENST00000435420	0	LDAH	lipid droplet associated hydrolase [Source:HGNC Symbol;Acc:HGNC:26145]
2	23940442	23940755	314	WXC-C3_peak_1450	4.42802	7.41476	2.89772	176	Promoter (<=1kb)	2	23940463	24004909	64447	1	ENSG00000173960	ENST00000309033	0	UBXN2A	UBX domain protein 2A [Source:HGNC Symbol;Acc:HGNC:27265]
2	25341856	25342111	256	WXC-C3_peak_1451	3.16356	3.88054	0.215466	141	Promoter (<=1kb)	2	25232976	25341885	108910	2	ENSG00000119772	ENST00000321117	0	DNMT3A	DNA methyltransferase 3 alpha [Source:HGNC Symbol;Acc:HGNC:2978]
2	25889180	25889533	354	WXC-C3_peak_1452	3.54209	4.66588	0.637955	46	Promoter (1-2kb)	2	25886964	25887206	243	2	ENSG00000217718	ENST00000404822	-1974	NDUFB4P4	NADH:ubiquinone oxidoreductase subunit B4 pseudogene 4 [Source:HGNC Symbol;Acc:HGNC:45252]
2	25961802	25962137	336	WXC-C3_peak_1453	5.02372	8.1328	3.56263	178	Intron (ENST00000264712/ENSG00000084731, intron 1 of 7)	2	25951370	25956439	5070	2	ENSG00000084731	ENST00000488341	-5363	KIF3C	kinesin family member 3C [Source:HGNC Symbol;Acc:HGNC:6321]
2	27086075	27086778	704	WXC-C3_peak_1454	3.48845	4.58055	0.623804	620	Promoter (<=1kb)	2	27086747	27100751	14005	1	ENSG00000138030	ENST00000260599	0	KHK	ketohexokinase [Source:HGNC Symbol;Acc:HGNC:6315]
2	27356757	27357059	303	WXC-C3_peak_1455	4.71625	8.54748	3.95372	87	Promoter (<=1kb)	2	27325849	27357034	31186	2	ENSG00000115207	ENST00000264720	0	GTF3C2	general transcription factor IIIC subunit 2 [Source:HGNC Symbol;Acc:HGNC:4665]
2	27428517	27429041	525	WXC-C3_peak_1456	5.49507	11.4141	6.67317	142	Promoter (<=1kb)	2	27428631	27442259	13629	1	ENSG00000115216	ENST00000379852	0	NRBP1	nuclear receptor binding protein 1 [Source:HGNC Symbol;Acc:HGNC:7993]
2	28413031	28413280	250	WXC-C3_peak_1457	3.17567	3.89944	0.215466	183	3' UTR	2	28425945	28426719	775	1	ENSG00000270210	ENST00000605056	-12665	AC104695.3	novel transcript
2	28715826	28716078	253	WXC-C3_peak_1458	2.82901	3.35454	0.0244124	89	Intron (ENST00000452212/ENSG00000226833, intron 1 of 1)	2	28722440	28736109	13670	2	ENSG00000226833	ENST00000444501	20031	AC092164.1	novel transcript
2	28751445	28751695	251	WXC-C3_peak_1459	2.98022	3.93307	0.215466	136	Promoter (<=1kb)	2	28751640	28783978	32339	1	ENSG00000213639	ENST00000455580	0	PPP1CB	protein phosphatase 1 catalytic subunit beta [Source:HGNC Symbol;Acc:HGNC:9282]
2	28869922	28870541	620	WXC-C3_peak_1460	36.6809	323.214	316.713	386	Promoter (<=1kb)	2	28849821	28870309	20489	2	ENSG00000171103	ENST00000306108	0	TRMT61B	tRNA methyltransferase 61B [Source:HGNC Symbol;Acc:HGNC:26070]
2	29820779	29821026	248	WXC-C3_peak_1461	3.22119	3.97037	0.215466	82	Intron (ENST00000389048/ENSG00000171094, intron 1 of 28)	2	29890371	29892354	1984	1	ENSG00000230737	ENST00000421411	-69345	AC106870.2	novel transcript
2	30058439	30058706	268	WXC-C3_peak_1462	3.39245	4.62881	0.631927	179	Intron (ENST00000453606/ENSG00000233862, intron 2 of 2)	2	30077093	30078272	1180	1	ENSG00000225943	ENST00000419483	-18387	AC016907.1	ubiquitin-conjugating enzyme E2I (UBC9 homolog, yeast) (UBE2I) pseudogene
2	30147174	30147458	285	WXC-C3_peak_1463	2.65733	3.3712	0.0244124	77	Promoter (<=1kb)	2	30147516	30159551	12036	1	ENSG00000119801	ENST00000402708	-58	YPEL5	yippee like 5 [Source:HGNC Symbol;Acc:HGNC:18329]
2	30669727	30670375	649	WXC-C3_peak_1464	3.14642	4.21626	0.375347	21	Distal Intergenic	2	30677762	30679895	2134	1	ENSG00000278908	ENST00000623248	-7387	AC132154.1	TEC
2	31349995	31350257	263	WXC-C3_peak_1465	3.5791	4.72463	0.637955	73	Exon (ENST00000379416/ENSG00000158125, exon 25 of 36)	2	31383082	31384395	1314	2	ENSG00000158125	ENST00000476043	34138	XDH	xanthine dehydrogenase [Source:HGNC Symbol;Acc:HGNC:12805]
2	32947729	32947998	270	WXC-C3_peak_1466	3.22507	3.97641	0.215466	21	Promoter (<=1kb)	2	32946953	33399509	452557	1	ENSG00000049323	ENST00000404816	776	LTBP1	latent transforming growth factor beta binding protein 1 [Source:HGNC Symbol;Acc:HGNC:6714]
2	33208848	33209145	298	WXC-C3_peak_1467	3.15154	3.86177	0.215466	14	Intron (ENST00000404816/ENSG00000049323, intron 7 of 33)	2	33243662	33273711	30050	1	ENSG00000049323	ENST00000413303	-34517	LTBP1	latent transforming growth factor beta binding protein 1 [Source:HGNC Symbol;Acc:HGNC:6714]
2	35428504	35428810	307	WXC-C3_peak_1468	3.73823	5.19714	1.01028	125	Distal Intergenic	2	35471405	35471486	82	1	ENSG00000265301	ENST00000584780	-42595	MIR548AD	microRNA 548ad [Source:HGNC Symbol;Acc:HGNC:41683]
2	36355495	36355796	302	WXC-C3_peak_1469	2.9031	3.80032	0.215466	268	Promoter (<=1kb)	2	36355778	36551135	195358	1	ENSG00000150938	ENST00000280527	0	CRIM1	cysteine rich transmembrane BMP regulator 1 [Source:HGNC Symbol;Acc:HGNC:2359]
2	36966285	36966612	328	WXC-C3_peak_1470	3.70085	5.36449	1.12879	63	Promoter (<=1kb)	2	36837698	36966536	128839	2	ENSG00000115808	ENST00000263918	0	STRN	striatin [Source:HGNC Symbol;Acc:HGNC:11424]
2	37324409	37324713	305	WXC-C3_peak_1471	3.56526	5.13424	0.958241	215	Promoter (<=1kb)	2	37316814	37324370	7557	2	ENSG00000115825	ENST00000477132	-39	PRKD3	protein kinase D3 [Source:HGNC Symbol;Acc:HGNC:9408]
2	38603155	38603471	317	WXC-C3_peak_1472	2.70929	3.31088	0	13	Promoter (<=1kb)	2	38591576	38603586	12011	2	ENSG00000143889	ENST00000498516	115	HNRNPLL	heterogeneous nuclear ribonucleoprotein L like [Source:HGNC Symbol;Acc:HGNC:25127]
2	38719847	38720110	264	WXC-C3_peak_1473	2.85562	3.24832	0	243	Intron (ENST00000272252/ENSG00000143891, intron 4 of 6)	2	38744895	38747044	2150	2	ENSG00000115875	ENST00000477635	26934	SRSF7	serine and arginine rich splicing factor 7 [Source:HGNC Symbol;Acc:HGNC:10789]
2	40910373	40910643	271	WXC-C3_peak_1474	2.85562	3.24832	0	11	Distal Intergenic	2	40746487	40767452	20966	1	ENSG00000233128	ENST00000420187	163886	LINC01794	long intergenic non-protein coding RNA 1794 [Source:HGNC Symbol;Acc:HGNC:52584]
2	41965759	41966129	371	WXC-C3_peak_1475	3.15411	4.04341	0.25201	27	Distal Intergenic	2	41938089	41956806	18718	2	ENSG00000205086	ENST00000649862	-8953	C2orf91	chromosome 2 open reading frame 91 [Source:HGNC Symbol;Acc:HGNC:42966]
2	42493530	42493980	451	WXC-C3_peak_1476	4.09316	6.01899	1.65389	352	Promoter (<=1kb)	2	42442032	42493977	51946	2	ENSG00000171126	ENST00000394973	0	KCNG3	potassium voltage-gated channel modifier subfamily G member 3 [Source:HGNC Symbol;Acc:HGNC:18306]
2	42520680	42521046	367	WXC-C3_peak_1477	3.94175	5.52653	1.23772	232	Intron (ENST00000405592/ENSG00000057935, intron 2 of 17)	2	42511570	42511851	282	1	ENSG00000273913	ENST00000611671	9110	RF00017
2	42809828	42810640	813	WXC-C3_peak_1478	4.90239	7.93024	3.38136	648	Distal Intergenic	2	42797225	42798712	1488	2	ENSG00000226491	ENST00000419363	-11116	FTOP1	FTO pseudogene 1 [Source:HGNC Symbol;Acc:HGNC:43759]
2	43224478	43224862	385	WXC-C3_peak_1479	3.33917	4.74486	0.643133	336	Promoter (1-2kb)	2	43222402	43226606	4205	2	ENSG00000152518	ENST00000282388	1744	ZFP36L2	ZFP36 ring finger protein like 2 [Source:HGNC Symbol;Acc:HGNC:1108]
2	44676536	44676882	347	WXC-C3_peak_1480	3.39245	4.62881	0.631927	80	Promoter (<=1kb)	2	44676594	44743657	67064	1	ENSG00000143919	ENST00000477830	0	CAMKMT	calmodulin-lysine N-methyltransferase [Source:HGNC Symbol;Acc:HGNC:26276]
2	46628187	46628433	247	WXC-C3_peak_1481	2.70929	3.31088	0	236	Distal Intergenic	2	46617151	46625742	8592	1	ENSG00000119878	ENST00000238892	11036	CRIPT	CXXC repeat containing interactor of PDZ3 domain [Source:HGNC Symbol;Acc:HGNC:14312]
2	46812020	46812335	316	WXC-C3_peak_1482	2.77564	3.26978	0	94	Intron (ENST00000650611/ENSG00000222005, intron 5 of 7)	2	46816668	46819458	2791	1	ENSG00000222005	ENST00000479311	-4333	LINC01118	long intergenic non-protein coding RNA 1118 [Source:HGNC Symbol;Acc:HGNC:49261]
2	47428635	47428918	284	WXC-C3_peak_1483	3.39839	4.43681	0.520036	28	Intron (ENST00000233146/ENSG00000095002, intron 6 of 15)	2	47403130	47513234	110105	1	ENSG00000095002	ENST00000406134	25505	MSH2	mutS homolog 2 [Source:HGNC Symbol;Acc:HGNC:7325]
2	49779353	49779630	278	WXC-C3_peak_1484	3.58837	4.73934	0.637955	101	Distal Intergenic	2	49878623	49879363	741	1	ENSG00000234253	ENST00000415103	-98993	RPL7P13	ribosomal protein L7 pseudogene 13 [Source:HGNC Symbol;Acc:HGNC:36861]
2	52542267	52542535	269	WXC-C3_peak_1485	2.82282	3.19837	0	138	Distal Intergenic	2	52570648	52572522	1875	1	ENSG00000204993	ENST00000378256	-28113	AC139712.1	CREB regulated transcription coactivator 1 (CRTC1) pseudogene
2	52677346	52677673	328	WXC-C3_peak_1486	3.04731	3.69871	0.215466	325	Distal Intergenic	2	52702522	52702615	94	2	ENSG00000264975	ENST00000579990	24942	MIR4431	microRNA 4431 [Source:HGNC Symbol;Acc:HGNC:41738]
2	53440379	53440653	275	WXC-C3_peak_1487	3.39245	4.62881	0.631927	35	Distal Intergenic	2	53470447	53470629	183	2	ENSG00000251942	ENST00000516133	29976	RF00424
2	54072640	54073017	378	WXC-C3_peak_1488	2.71871	3.03952	0	84	Intron (ENST00000458030/ENSG00000170634, intron 4 of 4)	2	54079974	54080280	307	2	ENSG00000241114	ENST00000455473	7263	AC008280.2	ribosomal protein S26 (RPS26) pseudogene
2	55468280	55468545	266	WXC-C3_peak_1489	3.35469	4.56598	0.615295	80	Distal Intergenic	2	55456106	55456204	99	2	ENSG00000238493	ENST00000459541	-12076	RNU6-221P	RNA, U6 small nuclear 221, pseudogene [Source:HGNC Symbol;Acc:HGNC:47184]
2	56268286	56268564	279	WXC-C3_peak_1490	3.50171	4.60166	0.63157	43	Intron (ENST00000607540/ENSG00000271894, intron 2 of 3)	2	56235217	56235330	114	2	ENSG00000199395	ENST00000362525	-32956	RNA5SP93	RNA, 5S ribosomal pseudogene 93 [Source:HGNC Symbol;Acc:HGNC:42891]
2	56292317	56292606	290	WXC-C3_peak_1491	3.22119	3.97037	0.215466	17	Intron (ENST00000607540/ENSG00000271894, intron 2 of 3)	2	56235217	56235330	114	2	ENSG00000199395	ENST00000362525	-56987	RNA5SP93	RNA, 5S ribosomal pseudogene 93 [Source:HGNC Symbol;Acc:HGNC:42891]
2	58046682	58047034	353	WXC-C3_peak_1492	2.95202	3.71346	0.215466	116	Promoter (<=1kb)	2	58046691	58159871	113181	1	ENSG00000028116	ENST00000340157	0	VRK2	VRK serine/threonine kinase 2 [Source:HGNC Symbol;Acc:HGNC:12719]
2	58322277	58322664	388	WXC-C3_peak_1493	3.04731	3.69871	0.215466	117	Distal Intergenic	2	58275877	58296548	20672	1	ENSG00000225226	ENST00000454367	46400	LINC01795	long intergenic non-protein coding RNA 1795 [Source:HGNC Symbol;Acc:HGNC:52585]
2	61065797	61066352	556	WXC-C3_peak_1494	5.72076	11.4705	6.72461	97	Promoter (<=1kb)	2	61065871	61089670	23800	1	ENSG00000162929	ENST00000482513	0	KIAA1841	KIAA1841 [Source:HGNC Symbol;Acc:HGNC:29387]
2	61538215	61538480	266	WXC-C3_peak_1495	5.7978	13.1736	8.36215	64	Promoter (<=1kb)	2	61477849	61538283	60435	2	ENSG00000082898	ENST00000401558	0	XPO1	exportin 1 [Source:HGNC Symbol;Acc:HGNC:12825]
2	61888412	61888919	508	WXC-C3_peak_1496	7.7304	20.8408	15.7711	281	Promoter (<=1kb)	2	61868085	61888656	20572	2	ENSG00000115484	ENST00000394440	0	CCT4	chaperonin containing TCP1 subunit 4 [Source:HGNC Symbol;Acc:HGNC:1617]
2	62100344	62100593	250	WXC-C3_peak_1497	3.22953	3.98336	0.215466	168	Intron (ENST00000472729/ENSG00000173163, intron 2 of 2)	2	62135845	62146926	11082	1	ENSG00000173163	ENST00000444166	-35252	COMMD1	copper metabolism domain containing 1 [Source:HGNC Symbol;Acc:HGNC:23024]
2	62381273	62381548	276	WXC-C3_peak_1498	2.80136	3.16567	0	201	Distal Intergenic	2	62348948	62350739	1792	2	ENSG00000270335	ENST00000603429	-30534	AC093159.2	eukaryotic translation initiation factor 3, subunit J (EIF3J) pseudogene
2	62456968	62457212	245	WXC-C3_peak_1499	4.57458	7.67406	3.14289	131	Distal Intergenic	2	62463127	62464070	944	1	ENSG00000228541	ENST00000416845	-5915	AC093159.1	novel transcript
2	66974537	66974909	373	WXC-C3_peak_1500	3.93701	5.51889	1.23772	294	Distal Intergenic	2	66921510	66922457	948	2	ENSG00000232688	ENST00000444266	-52080	LINC01628	long intergenic non-protein coding RNA 1628 [Source:HGNC Symbol;Acc:HGNC:52259]
2	67915787	67916049	263	WXC-C3_peak_1501	3.22953	3.98336	0.215466	199	Distal Intergenic	2	67796054	67825562	29509	2	ENSG00000237013	ENST00000457448	-90225	LINC01812	long intergenic non-protein coding RNA 1812 [Source:HGNC Symbol;Acc:HGNC:52616]
2	68062750	68063219	470	WXC-C3_peak_1502	19.5954	63.9441	58.1602	265	Promoter (<=1kb)	2	68041130	68062983	21854	2	ENSG00000197223	ENST00000355848	0	C1D	C1D nuclear receptor corepressor [Source:HGNC Symbol;Acc:HGNC:29911]
2	68251579	68251828	250	WXC-C3_peak_1503	3.5768	5.15391	0.974796	142	Promoter (<=1kb)	2	68180947	68251148	70202	2	ENSG00000221823	ENST00000409377	-431	PPP3R1	protein phosphatase 3 regulatory subunit B, alpha [Source:HGNC Symbol;Acc:HGNC:9317]
2	69642926	69643172	247	WXC-C3_peak_1504	3.43246	4.90638	0.772654	68	Promoter (<=1kb)	2	69461400	69643654	182255	2	ENSG00000115977	ENST00000409068	482	AAK1	AP2 associated kinase 1 [Source:HGNC Symbol;Acc:HGNC:19679]
2	69741774	69742150	377	WXC-C3_peak_1505	3.43094	5.1198	0.946103	260	Promoter (<=1kb)	2	69741974	69825781	83808	1	ENSG00000196975	ENST00000409920	0	ANXA4	annexin A4 [Source:HGNC Symbol;Acc:HGNC:542]
2	69966194	69966473	280	WXC-C3_peak_1506	4.29492	6.34986	1.94831	139	Promoter (1-2kb)	2	69963254	69964774	1521	2	ENSG00000179818	ENST00000596259	-1420	PCBP1-AS1	PCBP1 antisense RNA 1 [Source:HGNC Symbol;Acc:HGNC:42948]
2	70090575	70090911	337	WXC-C3_peak_1507	2.98022	3.93307	0.215466	198	Promoter (<=1kb)	2	70089721	70096100	6380	1	ENSG00000233060	ENST00000455541	854	AC016700.3	novel transcript
2	70142431	70142712	282	WXC-C3_peak_1508	3.14004	4.39572	0.497883	238	Distal Intergenic	2	70124036	70125317	1282	2	ENSG00000231327	ENST00000414141	-17114	LINC01816	long intergenic non-protein coding RNA 1816 [Source:HGNC Symbol;Acc:HGNC:52621]
2	70553762	70554217	456	WXC-C3_peak_1509	3.24722	4.3862	0.492105	81	Promoter (<=1kb)	2	70447284	70553826	106543	2	ENSG00000163235	ENST00000295400	0	TGFA	transforming growth factor alpha [Source:HGNC Symbol;Acc:HGNC:11765]
2	70768238	70768478	241	WXC-C3_peak_1510	3.22953	3.98336	0.215466	12	Promoter (<=1kb)	2	70713070	70768225	55156	2	ENSG00000075340	ENST00000496178	-13	ADD2	adducin 2 [Source:HGNC Symbol;Acc:HGNC:244]
2	70994645	70994945	301	WXC-C3_peak_1511	3.59249	4.95907	0.813077	137	Promoter (<=1kb)	2	70985942	70994873	8932	2	ENSG00000144043	ENST00000272438	0	TEX261	testis expressed 261 [Source:HGNC Symbol;Acc:HGNC:30712]
2	71871185	71871520	336	WXC-C3_peak_1512	3.73823	5.19714	1.01028	80	Distal Intergenic	2	71984182	71984434	253	2	ENSG00000233971	ENST00000451209	112914	RPS20P10	ribosomal protein S20 pseudogene 10 [Source:HGNC Symbol;Acc:HGNC:36800]
2	73035723	73036050	328	WXC-C3_peak_1513	3.04731	3.69871	0.215466	296	Intron (ENST00000474528/ENSG00000144040, intron 3 of 13)	2	72988292	73044615	56324	2	ENSG00000144040	ENST00000464825	8565	SFXN5	sideroflexin 5 [Source:HGNC Symbol;Acc:HGNC:16073]
2	73112567	73113094	528	WXC-C3_peak_1514	4.68858	7.57019	3.04423	402	Promoter (<=1kb)	2	73073382	73112783	39402	2	ENSG00000135631	ENST00000486777	0	RAB11FIP5	RAB11 family interacting protein 5 [Source:HGNC Symbol;Acc:HGNC:24845]
2	73774014	73774254	241	WXC-C3_peak_1515	3.03616	3.68121	0.215466	170	Intron (ENST00000272444/ENSG00000144048, intron 3 of 8)	2	73766868	73779582	12715	2	ENSG00000144048	ENST00000477458	5328	DUSP11	dual specificity phosphatase 11 [Source:HGNC Symbol;Acc:HGNC:3066]
2	73965744	73965987	244	WXC-C3_peak_1516	2.81205	3.18196	0	74	Promoter (2-3kb)	2	73968123	73968206	84	2	ENSG00000201876	ENST00000365006	2219	RNA5SP97	RNA, 5S ribosomal pseudogene 97 [Source:HGNC Symbol;Acc:HGNC:42895]
2	74844034	74844400	367	WXC-C3_peak_1517	3.08404	3.92952	0.215466	59	Intron (ENST00000290573/ENSG00000159399, intron 1 of 17)	2	74835170	74893359	58190	1	ENSG00000159399	ENST00000409174	8864	HK2	hexokinase 2 [Source:HGNC Symbol;Acc:HGNC:4923]
2	76274813	76275124	312	WXC-C3_peak_1518	3.58837	4.73934	0.637955	22	Distal Intergenic	2	76260755	76261661	907	2	ENSG00000271356	ENST00000603205	-13152	AC073091.2	ubiquitin specific peptidase 21 (USP21) pseudogene
2	78059133	78059401	269	WXC-C3_peak_1519	3.58837	4.73934	0.637955	86	Distal Intergenic	2	78088730	78127806	39077	1	ENSG00000229494	ENST00000439259	-29329	AC012494.1	novel transcript
2	78376146	78376387	242	WXC-C3_peak_1520	3.58837	4.73934	0.637955	100	Distal Intergenic	2	78412793	78413094	302	2	ENSG00000214429	ENST00000434498	36707	CYCSP6	cytochrome c, somatic pseudogene 6 [Source:HGNC Symbol;Acc:HGNC:24421]
2	85596596	85596850	255	WXC-C3_peak_1521	3.3859	4.41683	0.50543	248	Promoter (<=1kb)	2	85595817	85597613	1797	1	ENSG00000168894	ENST00000456023	779	RNF181	ring finger protein 181 [Source:HGNC Symbol;Acc:HGNC:28037]
2	85602812	85603094	283	WXC-C3_peak_1522	3.94721	5.53531	1.23772	122	Promoter (<=1kb)	2	85602856	85623782	20927	1	ENSG00000168883	ENST00000491659	0	USP39	ubiquitin specific peptidase 39 [Source:HGNC Symbol;Acc:HGNC:20071]
2	86623612	86623942	331	WXC-C3_peak_1523	4.01782	6.14854	1.76579	205	Promoter (<=1kb)	2	86603398	86623865	20468	2	ENSG00000239305	ENST00000237455	0	RNF103	ring finger protein 103 [Source:HGNC Symbol;Acc:HGNC:12859]
2	91477907	91478359	453	WXC-C3_peak_1524	2.8989	3.96431	0.215466	3	Distal Intergenic	2	91578478	91578573	96	1	ENSG00000230964	ENST00000454518	-100119	AC233266.1	pseudogene similar to part of transmembrane protein 128 (TMEM128)
2	94272781	94273595	815	WXC-C3_peak_1525	5.02372	8.1328	3.56263	556	Distal Intergenic	2	94195806	94208379	12574	2	ENSG00000286156	ENST00000651585	-64402	AC026273.1	BMS1, ribosome biogenesis factor (BMS1) pseudogene
2	95345609	95346169	561	WXC-C3_peak_1526	3.86657	5.40524	1.16222	317	Promoter (<=1kb)	2	95346728	95384049	37322	1	ENSG00000115041	ENST00000468529	-559	KCNIP3	potassium voltage-gated channel interacting protein 3 [Source:HGNC Symbol;Acc:HGNC:15523]
2	95402630	95402917	288	WXC-C3_peak_1527	5.07308	10.5714	5.86658	85	Promoter (<=1kb)	2	95402708	95416616	13909	1	ENSG00000115042	ENST00000233379	0	FAHD2A	fumarylacetoacetate hydrolase domain containing 2A [Source:HGNC Symbol;Acc:HGNC:24252]
2	96266028	96266589	562	WXC-C3_peak_1528	5.96316	11.1439	6.41333	439	Promoter (<=1kb)	2	96266132	96271645	5514	1	ENSG00000144021	ENST00000488633	0	CIAO1	cytosolic iron-sulfur assembly component 1 [Source:HGNC Symbol;Acc:HGNC:14280]
2	96640268	96640574	307	WXC-C3_peak_1529	3.22953	3.98336	0.215466	262	Promoter (1-2kb)	2	96636739	96638378	1640	2	ENSG00000114982	ENST00000478492	-1890	KANSL3	KAT8 regulatory NSL complex subunit 3 [Source:HGNC Symbol;Acc:HGNC:25473]
2	97925387	97925659	273	WXC-C3_peak_1530	2.8707	3.27125	0	141	Intron (ENST00000186436/ENSG00000075568, intron 2 of 40)	2	97913054	97913117	64	2	ENSG00000238719	ENST00000459535	-12270	RNU7-96P	RNA, U7 small nuclear 96 pseudogene [Source:HGNC Symbol;Acc:HGNC:45630]
2	98632607	98632935	329	WXC-C3_peak_1531	2.8387	3.36989	0.0244124	302	Intron (ENST00000264968/ENSG00000071073, intron 13 of 14)	2	98616397	98618512	2116	1	ENSG00000115446	ENST00000466492	16210	UNC50	unc-50 inner nuclear membrane RNA binding protein [Source:HGNC Symbol;Acc:HGNC:16046]
2	99337614	99337864	251	WXC-C3_peak_1532	2.70006	3.14932	0	104	Promoter (<=1kb)	2	99337389	99401326	63938	1	ENSG00000158417	ENST00000289371	225	EIF5B	eukaryotic translation initiation factor 5B [Source:HGNC Symbol;Acc:HGNC:30793]
2	99490147	99490436	290	WXC-C3_peak_1533	4.03344	5.92036	1.5745	133	Promoter (<=1kb)	2	99400950	99490035	89086	2	ENSG00000135945	ENST00000413697	-112	REV1	REV1, DNA directed polymerase [Source:HGNC Symbol;Acc:HGNC:14060]
2	99883696	99883988	293	WXC-C3_peak_1534	3.18788	3.91847	0.215466	264	Intron (ENST00000409236/ENSG00000144218, intron 5 of 22)	2	99630578	100006845	376268	2	ENSG00000144218	ENST00000430789	122857	AFF3	AF4/FMR2 family member 3 [Source:HGNC Symbol;Acc:HGNC:6473]
2	100322285	100322582	298	WXC-C3_peak_1535	3.22953	3.98336	0.215466	158	Promoter (<=1kb)	2	100273291	100322733	49443	2	ENSG00000170500	ENST00000393437	151	LONRF2	LON peptidase N-terminal domain and ring finger 2 [Source:HGNC Symbol;Acc:HGNC:24788]
2	101219641	101219931	291	WXC-C3_peak_1536	3.17567	3.89944	0.215466	214	Intron (ENST00000463469/ENSG00000204634, intron 1 of 4)	2	101187824	101252855	65032	2	ENSG00000204634	ENST00000462819	32924	TBC1D8	TBC1 domain family member 8 [Source:HGNC Symbol;Acc:HGNC:17791]
2	101552893	101553163	271	WXC-C3_peak_1537	2.75942	3.1017	0	179	Intron (ENST00000651956/ENSG00000286101, intron 3 of 3)	2	101551592	101567901	16310	2	ENSG00000286101	ENST00000651956	14738	AC093894.2	novel transcript
2	104362488	104362731	244	WXC-C3_peak_1538	4.30604	6.36801	1.95166	102	Distal Intergenic	2	104395002	104396280	1279	2	ENSG00000233955	ENST00000420053	33549	AHCYP3	adenosylhomocysteinase pseudogene 3 [Source:HGNC Symbol;Acc:HGNC:44995]
2	105329741	105330187	447	WXC-C3_peak_1539	4.51788	6.99138	2.51954	200	Promoter (<=1kb)	2	105264414	105329735	65322	2	ENSG00000135966	ENST00000393359	-6	TGFBRAP1	transforming growth factor beta receptor associated protein 1 [Source:HGNC Symbol;Acc:HGNC:16836]
2	105337220	105337549	330	WXC-C3_peak_1540	5.2334	10.5394	5.83895	230	Promoter (<=1kb)	2	105337532	105345596	8065	1	ENSG00000135974	ENST00000410049	0	C2orf49	chromosome 2 open reading frame 49 [Source:HGNC Symbol;Acc:HGNC:28772]
2	105715156	105715407	252	WXC-C3_peak_1541	3.21258	3.95696	0.215466	118	Distal Intergenic	2	105744912	105894272	149361	1	ENSG00000071051	ENST00000233154	-29505	NCK2	NCK adaptor protein 2 [Source:HGNC Symbol;Acc:HGNC:7665]
2	105827141	105827590	450	WXC-C3_peak_1542	2.8387	3.36989	0.0244124	163	Intron (ENST00000233154/ENSG00000071051, intron 2 of 4)	2	105816558	105893176	76619	1	ENSG00000071051	ENST00000522586	10583	NCK2	NCK adaptor protein 2 [Source:HGNC Symbol;Acc:HGNC:7665]
2	108399992	108400402	411	WXC-C3_peak_1543	3.39839	4.43681	0.520036	112	Distal Intergenic	2	108378185	108387640	9456	1	ENSG00000198075	ENST00000409309	21807	SULT1C4	sulfotransferase family 1C member 4 [Source:HGNC Symbol;Acc:HGNC:11457]
2	108719218	108719738	521	WXC-C3_peak_1544	8.12788	20.6556	15.5927	170	Promoter (<=1kb)	2	108719482	108785809	66328	1	ENSG00000153201	ENST00000283195	0	RANBP2	RAN binding protein 2 [Source:HGNC Symbol;Acc:HGNC:9848]
2	109441896	109442241	346	WXC-C3_peak_1545	3.08128	3.75193	0.215466	65	Intron (ENST00000309415/ENSG00000172985, intron 7 of 9)	2	109552536	109552846	311	1	ENSG00000237916	ENST00000417974	-110295	AC011753.4	ribosomal protein L37 (RPL37) pseudogene
2	110204875	110205254	380	WXC-C3_peak_1546	10.3443	25.4437	20.2613	166	Promoter (<=1kb)	2	110122311	110205042	82732	2	ENSG00000144061	ENST00000316534	0	NPHP1	nephrocystin 1 [Source:HGNC Symbol;Acc:HGNC:7905]
2	112645914	112646315	402	WXC-C3_peak_1547	4.10651	6.56536	2.13267	60	Promoter (<=1kb)	2	112645939	112663825	17887	1	ENSG00000144136	ENST00000272542	0	SLC20A1	solute carrier family 20 member 1 [Source:HGNC Symbol;Acc:HGNC:10946]
2	113756550	113757038	489	WXC-C3_peak_1548	20.9316	70.8005	64.9637	215	Promoter (<=1kb)	2	113706709	113756642	49934	2	ENSG00000115084	ENST00000245680	0	SLC35F5	solute carrier family 35 member F5 [Source:HGNC Symbol;Acc:HGNC:23617]
2	113828756	113829165	410	WXC-C3_peak_1549	3.15411	4.04341	0.25201	281	Promoter (1-2kb)	2	113829390	113831119	1730	2	ENSG00000244063	ENST00000435407	1954	AC104653.2	novel transcript
2	113840935	113841213	279	WXC-C3_peak_1550	3.94721	5.53531	1.23772	197	Promoter (2-3kb)	2	113831188	113843356	12169	2	ENSG00000228857	ENST00000446401	2143	AC104653.1	novel transcript
2	118180440	118180703	264	WXC-C3_peak_1551	3.16356	3.88054	0.215466	206	Intron (ENST00000414886/ENSG00000226856, intron 2 of 3)	2	118150290	118186256	35967	2	ENSG00000226856	ENST00000648779	5553	THORLNC	testis associated oncogenic lncRNA [Source:HGNC Symbol;Acc:HGNC:53788]
2	118855519	118855761	243	WXC-C3_peak_1552	3.43246	4.90638	0.772654	32	Distal Intergenic	2	118842171	118847678	5508	2	ENSG00000163064	ENST00000295206	-7841	EN1	engrailed homeobox 1 [Source:HGNC Symbol;Acc:HGNC:3342]
2	118857829	118858072	244	WXC-C3_peak_1553	3.08404	3.92952	0.215466	77	Distal Intergenic	2	118842171	118847678	5508	2	ENSG00000163064	ENST00000295206	-10151	EN1	engrailed homeobox 1 [Source:HGNC Symbol;Acc:HGNC:3342]
2	118951111	118951397	287	WXC-C3_peak_1554	2.70929	3.31088	0	148	Promoter (1-2kb)	2	118949306	118952983	3678	2	ENSG00000259094	ENST00000556770	1586	AC013457.1	novel transcript, antisense to MARCO
2	119206305	119206657	353	WXC-C3_peak_1555	3.58837	4.73934	0.637955	294	Distal Intergenic	2	119223831	119265652	41822	1	ENSG00000115107	ENST00000393106	-17174	STEAP3	STEAP3 metalloreductase [Source:HGNC Symbol;Acc:HGNC:24592]
2	119760573	119760956	384	WXC-C3_peak_1556	3.04972	3.87353	0.215466	271	Promoter (<=1kb)	2	119760275	119882579	122305	1	ENSG00000088179	ENST00000485247	298	PTPN4	protein tyrosine phosphatase, non-receptor type 4 [Source:HGNC Symbol;Acc:HGNC:9656]
2	121214535	121214781	247	WXC-C3_peak_1557	3.22953	3.98336	0.215466	90	Downstream (1-2kb)	2	121224164	121234274	10111	2	ENSG00000115112	ENST00000464621	19493	TFCP2L1	transcription factor CP2 like 1 [Source:HGNC Symbol;Acc:HGNC:17925]
2	121755344	121755859	516	WXC-C3_peak_1558	22.311	85.1385	79.2011	286	Promoter (<=1kb)	2	121755545	121767853	12309	1	ENSG00000211460	ENST00000536142	0	TSN	translin [Source:HGNC Symbol;Acc:HGNC:12379]
2	124713698	124713947	250	WXC-C3_peak_1559	3.22119	3.97037	0.215466	131	Intron (ENST00000431078/ENSG00000155052, intron 13 of 23)	2	124680722	124680916	195	2	ENSG00000238046	ENST00000458380	-32782	MTND5P22	MT-ND5 pseudogene 22 [Source:HGNC Symbol;Acc:HGNC:42284]
2	125405718	125406062	345	WXC-C3_peak_1560	3.10435	3.78803	0.215466	325	Distal Intergenic	2	125665331	125717150	51820	1	ENSG00000286206	ENST00000651223	-259269	AC097499.2	novel transcript
2	127386976	127387231	256	WXC-C3_peak_1561	2.73569	3.20618	0	243	Promoter (<=1kb)	2	127337759	127387932	50174	2	ENSG00000169967	ENST00000409179	701	MAP3K2	mitogen-activated protein kinase kinase kinase 2 [Source:HGNC Symbol;Acc:HGNC:6854]
2	127701630	127702075	446	WXC-C3_peak_1562	3.14048	4.59052	0.623804	294	Promoter (<=1kb)	2	127701508	127705242	3735	1	ENSG00000173349	ENST00000310981	122	SFT2D3	SFT2 domain containing 3 [Source:HGNC Symbol;Acc:HGNC:28767]
2	128043744	128044012	269	WXC-C3_peak_1563	2.77564	3.26978	0	39	Distal Intergenic	2	127941224	128028120	86897	2	ENSG00000136715	ENST00000643581	-15624	SAP130	Sin3A associated protein 130 [Source:HGNC Symbol;Acc:HGNC:29813]
2	128336930	128337174	245	WXC-C3_peak_1564	3.58837	4.73934	0.637955	135	Distal Intergenic	2	128350829	128350927	99	2	ENSG00000252742	ENST00000516933	13753	RF00019
2	130372195	130372523	329	WXC-C3_peak_1565	3.05144	4.61447	0.631927	192	Promoter (<=1kb)	2	130372608	130374533	1926	1	ENSG00000072135	ENST00000462321	-85	PTPN18	protein tyrosine phosphatase, non-receptor type 18 [Source:HGNC Symbol;Acc:HGNC:9649]
2	131093200	131093485	286	WXC-C3_peak_1566	3.50113	5.24555	1.0448	168	Promoter (<=1kb)	2	131047876	131093428	45553	2	ENSG00000152102	ENST00000409185	0	FAM168B	family with sequence similarity 168 member B [Source:HGNC Symbol;Acc:HGNC:27016]
2	131195152	131195408	257	WXC-C3_peak_1567	3.08404	3.92952	0.215466	136	Promoter (2-3kb)	2	131189834	131198007	8174	2	ENSG00000236956	ENST00000415351	2599	NF1P8	neurofibromin 1 pseudogene 8 [Source:HGNC Symbol;Acc:HGNC:7767]
2	131492833	131493180	348	WXC-C3_peak_1568	7.7101	17.3572	12.3915	221	Promoter (<=1kb)	2	131492813	131521573	28761	1	ENSG00000152117	ENST00000438378	20	AC073869.1	novel pseudogene
2	132917979	132918282	304	WXC-C3_peak_1569	2.80136	3.16567	0	47	Promoter (2-3kb)	2	132915557	132931494	15938	1	ENSG00000233729	ENST00000424510	2422	NCKAP5-AS1	NCKAP5 antisense RNA 1 [Source:HGNC Symbol;Acc:HGNC:41246]
2	133316924	133317250	327	WXC-C3_peak_1570	2.74475	3.22061	0	187	Intron (ENST00000409261/ENSG00000176771, intron 3 of 19)	2	133333829	133333930	102	1	ENSG00000252688	ENST00000516879	-16579	RNU6-579P	RNA, U6 small nuclear 579, pseudogene [Source:HGNC Symbol;Acc:HGNC:47542]
2	134196391	134196770	380	WXC-C3_peak_1571	3.94721	5.53531	1.23772	240	Intron (ENST00000481801/ENSG00000152127, intron 1 of 1)	2	134231195	134231312	118	1	ENSG00000222921	ENST00000410989	-34425	RNA5SP104	RNA, 5S ribosomal pseudogene 104 [Source:HGNC Symbol;Acc:HGNC:42902]
2	134522369	134522610	242	WXC-C3_peak_1572	2.8707	3.27125	0	138	Intron (ENST00000281924/ENSG00000152128, intron 4 of 7)	2	134455764	134470036	14273	2	ENSG00000152128	ENST00000476823	-52333	TMEM163	transmembrane protein 163 [Source:HGNC Symbol;Acc:HGNC:25380]
2	135876144	135876523	380	WXC-C3_peak_1573	4.13282	6.61168	2.1716	267	Promoter (<=1kb)	2	135839626	135876443	36818	2	ENSG00000076003	ENST00000264156	0	MCM6	minichromosome maintenance complex component 6 [Source:HGNC Symbol;Acc:HGNC:6949]
2	140683526	140683832	307	WXC-C3_peak_1574	3.20018	3.93764	0.215466	224	Promoter (<=1kb)	2	140683360	140683888	529	2	ENSG00000236440	ENST00000427448	56	AC117947.1	chromosome 17 open reading frame 79 (C17orf79) pseudogene
2	141966589	141966934	346	WXC-C3_peak_1575	4.30604	6.36801	1.95166	92	Intron (ENST00000389484/ENSG00000168702, intron 1 of 90)	2	141805364	141810401	5038	2	ENSG00000168702	ENST00000486364	-156188	LRP1B	LDL receptor related protein 1B [Source:HGNC Symbol;Acc:HGNC:6693]
2	142780357	142780676	320	WXC-C3_peak_1576	3.37704	4.6032	0.631927	47	Distal Intergenic	2	142854095	142855998	1904	1	ENSG00000229781	ENST00000428909	-73419	AC013444.1	RRN3 RNA polymerase I transcription factor homolog (S. cerevisiae) (RRN3) pseudogene
2	142987552	142987885	334	WXC-C3_peak_1577	4.05488	6.47417	2.05061	268	Intron (ENST00000375773/ENSG00000115919, intron 10 of 11)	2	142947300	142948086	787	2	ENSG00000270390	ENST00000603317	-39466	AC013444.2	sideroflexin 4 (SFXN4) pseudogene
2	144881022	144881275	254	WXC-C3_peak_1578	2.8707	3.27125	0	97	Promoter (<=1kb)	2	144877734	144882033	4300	2	ENSG00000268580	ENST00000595809	758	LINC01966	long intergenic non-protein coding RNA 1966 [Source:HGNC Symbol;Acc:HGNC:52792]
2	145001623	145001883	261	WXC-C3_peak_1579	3.21631	4.33422	0.458863	161	Intron (ENST00000597655/ENSG00000226674, intron 5 of 5)	2	145007336	145182374	175039	1	ENSG00000226674	ENST00000630451	-5453	TEX41	testis expressed 41 [Source:HGNC Symbol;Acc:HGNC:48667]
2	146516473	146516737	265	WXC-C3_peak_1580	2.77227	3.26443	0	196	Distal Intergenic	2	146477427	146478113	687	1	ENSG00000227134	ENST00000424233	39046	AC093084.1	orthodenticle homeobox 2 (OTX2) pseudogene
2	147843881	147844137	257	WXC-C3_peak_1581	3.31086	4.49283	0.565314	123	Promoter (<=1kb)	2	147844517	147896447	51931	1	ENSG00000121989	ENST00000487959	-380	ACVR2A	activin A receptor type 2A [Source:HGNC Symbol;Acc:HGNC:173]
2	148577620	148577888	269	WXC-C3_peak_1582	4.30604	6.36801	1.95166	106	Distal Intergenic	2	148595158	148595328	171	1	ENSG00000232238	ENST00000445109	-17270	RPS29P8	ribosomal protein S29 pseudogene 8 [Source:HGNC Symbol;Acc:HGNC:36915]
2	150502373	150502701	329	WXC-C3_peak_1583	4.30604	6.36801	1.95166	222	Intron (ENST00000439275/ENSG00000115963, intron 1 of 4)	2	150474875	150487729	12855	2	ENSG00000115963	ENST00000454202	-14644	RND3	Rho family GTPase 3 [Source:HGNC Symbol;Acc:HGNC:671]
2	151289439	151289702	264	WXC-C3_peak_1584	3.52208	5.28293	1.06789	160	Promoter (<=1kb)	2	151277255	151289863	12609	2	ENSG00000123609	ENST00000491771	161	NMI	N-myc and STAT interactor [Source:HGNC Symbol;Acc:HGNC:7854]
2	151613532	151613775	244	WXC-C3_peak_1585	3.51506	4.62292	0.631927	108	Intron (ENST00000409198/ENSG00000183091, intron 74 of 149)	2	151615879	151617485	1607	2	ENSG00000183091	ENST00000486320	3710	NEB	nebulin [Source:HGNC Symbol;Acc:HGNC:7720]
2	151720779	151721078	300	WXC-C3_peak_1586	3.58837	4.73934	0.637955	126	Intron (ENST00000409198/ENSG00000183091, intron 9 of 149)	2	151485760	151733156	247397	2	ENSG00000183091	ENST00000603639	12078	NEB	nebulin [Source:HGNC Symbol;Acc:HGNC:7720]
2	152598100	152598437	338	WXC-C3_peak_1587	3.04731	3.69871	0.215466	63	Intron (ENST00000288670/ENSG00000157827, intron 9 of 25)	2	152578621	152607653	29033	1	ENSG00000157827	ENST00000492942	19479	FMNL2	formin like 2 [Source:HGNC Symbol;Acc:HGNC:18267]
2	154302282	154302726	445	WXC-C3_peak_1588	3.94721	5.53531	1.23772	340	Promoter (<=1kb)	2	154301579	154450730	149152	1	ENSG00000144278	ENST00000450838	703	GALNT13	polypeptide N-acetylgalactosaminyltransferase 13 [Source:HGNC Symbol;Acc:HGNC:23242]
2	156031265	156031513	249	WXC-C3_peak_1589	3.58837	4.73934	0.637955	114	Promoter (2-3kb)	2	156033247	156034080	834	2	ENSG00000235548	ENST00000450741	2567	AC073551.1	heme binding protein 2 (HEBP2) pseudogene
2	159373882	159374289	408	WXC-C3_peak_1590	2.93931	3.52891	0.120475	146	Intron (ENST00000392783/ENSG00000123636, intron 26 of 36)	2	159386367	159404632	18266	1	ENSG00000223642	ENST00000420020	-12078	AC008277.1	novel transcript, antisense to BAZ2B
2	159402269	159402536	268	WXC-C3_peak_1591	3.0803	3.92342	0.215466	45	Promoter (1-2kb)	2	159386374	159400650	14277	2	ENSG00000123636	ENST00000294905	-1619	BAZ2B	bromodomain adjacent to zinc finger domain 2B [Source:HGNC Symbol;Acc:HGNC:963]
2	160255018	160255335	318	WXC-C3_peak_1592	3.15622	4.23283	0.381932	120	Promoter (1-2kb)	2	160200773	160253849	53077	2	ENSG00000285155	ENST00000498478	-1169	AC092153.1	novel transcript
2	160705060	160705342	283	WXC-C3_peak_1593	3.07004	3.90669	0.215466	207	Distal Intergenic	2	160849313	160850676	1364	2	ENSG00000279844	ENST00000623826	145334	AC096656.1	TEC
2	161009107	161009455	349	WXC-C3_peak_1594	2.75942	3.1017	0	60	Distal Intergenic	2	161048606	161050546	1941	2	ENSG00000232337	ENST00000417893	41091	AC009313.2	DEAD (Asp-Glu-Ala-Asp) box polypeptide 18 (DDX18) pseudogene
2	163736692	163736963	272	WXC-C3_peak_1595	4.28378	6.8757	2.41348	149	Promoter (<=1kb)	2	163593396	163736012	142617	2	ENSG00000182263	ENST00000409634	-680	FIGN	fidgetin, microtubule severing factor [Source:HGNC Symbol;Acc:HGNC:13285]
2	165953843	165954291	449	WXC-C3_peak_1596	4.24567	6.5358	2.10838	104	Promoter (<=1kb)	2	165867381	165953816	86436	2	ENSG00000123607	ENST00000652557	-27	TTC21B	tetratricopeptide repeat domain 21B [Source:HGNC Symbol;Acc:HGNC:25660]
2	166539146	166539452	307	WXC-C3_peak_1597	3.08404	3.92952	0.215466	243	Intron (ENST00000650747/ENSG00000136546, intron 4 of 4)	2	166440583	166494326	53744	2	ENSG00000136546	ENST00000419992	-44820	SCN7A	sodium voltage-gated channel alpha subunit 7 [Source:HGNC Symbol;Acc:HGNC:10594]
2	167199649	167199915	267	WXC-C3_peak_1598	3.09277	3.76992	0.215466	172	Intron (ENST00000409043/ENSG00000163092, intron 3 of 9)	2	167187283	167259749	72467	1	ENSG00000163092	ENST00000409605	12366	XIRP2	xin actin binding repeat containing 2 [Source:HGNC Symbol;Acc:HGNC:14303]
2	169584234	169584773	540	WXC-C3_peak_1599	3.77246	7.22739	2.73348	129	Promoter (<=1kb)	2	169584344	169636741	52398	1	ENSG00000138398	ENST00000433207	0	PPIG	peptidylprolyl isomerase G [Source:HGNC Symbol;Acc:HGNC:14650]
2	169829385	169829719	335	WXC-C3_peak_1600	3.09277	3.76992	0.215466	110	Promoter (1-2kb)	2	169827508	170084127	256620	1	ENSG00000144357	ENST00000418381	1877	UBR3	ubiquitin protein ligase E3 component n-recognin 3 [Source:HGNC Symbol;Acc:HGNC:30467]
2	170765673	170766059	387	WXC-C3_peak_1601	2.74913	3.08599	0	188	Intron (ENST00000442456/ENSG00000234350, intron 1 of 6)	2	170723086	170770766	47681	2	ENSG00000234350	ENST00000442456	4707	AC007405.1	novel transcript (FLJ13453)
2	171357073	171357389	317	WXC-C3_peak_1602	3.22953	3.98336	0.215466	54	Intron (ENST00000612742/ENSG00000123600, intron 3 of 9)	2	171325891	171360506	34616	2	ENSG00000123600	ENST00000640734	3117	METTL8	methyltransferase like 8 [Source:HGNC Symbol;Acc:HGNC:25856]
2	171384064	171384320	257	WXC-C3_peak_1603	2.98022	3.93307	0.215466	93	Intron (ENST00000612742/ENSG00000123600, intron 2 of 9)	2	171325891	171392185	66295	2	ENSG00000123600	ENST00000638989	7865	METTL8	methyltransferase like 8 [Source:HGNC Symbol;Acc:HGNC:25856]
2	173355401	173355715	315	WXC-C3_peak_1604	2.95202	3.71346	0.215466	276	Promoter (<=1kb)	2	173338340	173356208	17869	2	ENSG00000236391	ENST00000437243	493	AC092573.2	novel pseudogene
2	173659094	173659371	278	WXC-C3_peak_1605	3.60527	4.98002	0.831257	100	Distal Intergenic	2	173705948	173706148	201	2	ENSG00000237617	ENST00000422627	46777	AC013410.2	dynein, axonemal, heavy chain 11 (DNAH11) pseudogene
2	173761598	173762017	420	WXC-C3_peak_1606	3.04731	3.69871	0.215466	61	Distal Intergenic	2	173811076	173811392	317	1	ENSG00000270460	ENST00000604994	-49059	AC106900.1	novel transcript
2	174313665	174313921	257	WXC-C3_peak_1607	2.78023	3.13345	0	2	Promoter (2-3kb)	2	174310015	174310974	960	2	ENSG00000237804	ENST00000440547	-2691	HNRNPA1P39	heterogeneous nuclear ribonucleoprotein A1 pseudogene 39 [Source:HGNC Symbol;Acc:HGNC:48768]
2	176269323	176269700	378	WXC-C3_peak_1608	7.09329	15.2771	10.3821	133	Promoter (<=1kb)	2	176269395	176338025	68631	1	ENSG00000128654	ENST00000420864	0	MTX2	metaxin 2 [Source:HGNC Symbol;Acc:HGNC:7506]
2	177212745	177213320	576	WXC-C3_peak_1609	4.35368	6.71743	2.26735	397	Promoter (<=1kb)	2	177212749	177223958	11210	1	ENSG00000170144	ENST00000411529	0	HNRNPA3	heterogeneous nuclear ribonucleoprotein A3 [Source:HGNC Symbol;Acc:HGNC:24941]
2	177263544	177263877	334	WXC-C3_peak_1610	3.96758	6.31914	1.92221	44	Promoter (<=1kb)	2	177230305	177263800	33496	2	ENSG00000116044	ENST00000397063	0	NFE2L2	nuclear factor, erythroid 2 like 2 [Source:HGNC Symbol;Acc:HGNC:7782]
2	178185197	178185451	255	WXC-C3_peak_1611	3.94721	5.53531	1.23772	149	Distal Intergenic	2	178194481	178395772	201292	1	ENSG00000079156	ENST00000392505	-9030	OSBPL6	oxysterol binding protein like 6 [Source:HGNC Symbol;Acc:HGNC:16388]
2	179558284	179558635	352	WXC-C3_peak_1612	3.45768	4.73699	0.637955	35	Intron (ENST00000466398/ENSG00000144331, intron 3 of 12)	2	179441993	179562588	120596	2	ENSG00000144331	ENST00000336917	3953	ZNF385B	zinc finger protein 385B [Source:HGNC Symbol;Acc:HGNC:26332]
2	180917864	180918122	259	WXC-C3_peak_1613	3.34899	4.35768	0.47522	164	Distal Intergenic	2	180938830	180939298	469	2	ENSG00000236667	ENST00000448912	21176	AC104076.2	ribosomal protein L27a (RPL27A) pseudogene
2	182454741	182455064	324	WXC-C3_peak_1614	3.86657	5.40524	1.16222	116	Intron (ENST00000435564/ENSG00000115252, intron 1 of 14)	2	182167887	182427048	259162	2	ENSG00000115252	ENST00000351439	-27693	PDE1A	phosphodiesterase 1A [Source:HGNC Symbol;Acc:HGNC:8774]
2	183173623	183173986	364	WXC-C3_peak_1615	3.22953	3.98336	0.215466	298	Distal Intergenic	2	183182652	183215414	32763	1	ENSG00000272800	ENST00000608537	-8666	AC021851.1	novel transcript
2	185821860	185822289	430	WXC-C3_peak_1616	3.25115	4.5913	0.623804	336	Intron (ENST00000424728/ENSG00000188738, intron 19 of 22)	2	185806082	185833289	27208	1	ENSG00000188738	ENST00000611759	15778	FSIP2	fibrous sheath interacting protein 2 [Source:HGNC Symbol;Acc:HGNC:21675]
2	186486122	186486488	367	WXC-C3_peak_1617	4.25552	6.82649	2.36722	124	Promoter (<=1kb)	2	186486253	186506091	19839	1	ENSG00000065548	ENST00000421536	0	ZC3H15	zinc finger CCCH-type containing 15 [Source:HGNC Symbol;Acc:HGNC:29528]
2	187832913	187833198	286	WXC-C3_peak_1618	3.04731	3.69871	0.215466	255	Intron (ENST00000434418/ENSG00000231689, intron 3 of 3)	2	187825341	187826449	1109	1	ENSG00000235616	ENST00000438916	7572	ST13P2	ST13, Hsp70 interacting protein pseudogene 2 [Source:HGNC Symbol;Acc:HGNC:38716]
2	189440947	189441269	323	WXC-C3_peak_1619	7.00226	16.4681	11.5347	154	Promoter (<=1kb)	2	189441446	189475546	34101	1	ENSG00000115368	ENST00000436347	-177	WDR75	WD repeat domain 75 [Source:HGNC Symbol;Acc:HGNC:25725]
2	189580975	189581307	333	WXC-C3_peak_1620	3.39245	4.62881	0.631927	258	Promoter (<=1kb)	2	189560579	189580887	20309	2	ENSG00000138449	ENST00000261024	-88	SLC40A1	solute carrier family 40 member 1 [Source:HGNC Symbol;Acc:HGNC:10909]
2	189784414	189784752	339	WXC-C3_peak_1621	6.11184	15.4695	10.5679	102	Promoter (<=1kb)	2	189784450	189807054	22605	1	ENSG00000064933	ENST00000409985	0	PMS1	PMS1 homolog 1, mismatch repair system component [Source:HGNC Symbol;Acc:HGNC:9121]
2	190771067	190771315	249	WXC-C3_peak_1622	2.70929	3.31088	0	137	Distal Intergenic	2	190677035	190708716	31682	2	ENSG00000228509	ENST00000411949	-62351	AC006460.1	novel transcript
2	193653533	193653830	298	WXC-C3_peak_1623	2.8707	3.27125	0	151	Distal Intergenic	2	193730555	193730689	135	2	ENSG00000224219	ENST00000448883	76859	AC074290.1	EndoMitotic Oocytes (EMO-1) pseudogene
2	194627927	194628235	309	WXC-C3_peak_1624	3.3859	4.41683	0.50543	207	Distal Intergenic	2	194658376	194658675	300	2	ENSG00000276123	ENST00000621610	30440	RF00017
2	194998314	194998736	423	WXC-C3_peak_1625	3.58837	4.73934	0.637955	216	Distal Intergenic	2	195003711	195026370	22660	2	ENSG00000235056	ENST00000418387	27634	AC010983.1	novel transcript
2	195657354	195657612	259	WXC-C3_peak_1626	3.30008	4.4748	0.55176	67	Promoter (<=1kb)	2	195657449	195680433	22985	1	ENSG00000196950	ENST00000418005	0	SLC39A10	solute carrier family 39 member 10 [Source:HGNC Symbol;Acc:HGNC:20861]
2	196508615	196508970	356	WXC-C3_peak_1627	2.93931	3.52891	0.120475	220	Intron (ENST00000260983/ENSG00000138411, intron 1 of 28)	2	196199337	196586729	387393	2	ENSG00000138411	ENST00000644256	77759	HECW2	HECT, C2 and WW domain containing E3 ubiquitin protein ligase 2 [Source:HGNC Symbol;Acc:HGNC:29853]
2	196593381	196593728	348	WXC-C3_peak_1628	3.77045	5.9648	1.6097	170	Promoter (<=1kb)	2	196194072	196593554	399483	2	ENSG00000138411	ENST00000644978	0	HECW2	HECT, C2 and WW domain containing E3 ubiquitin protein ligase 2 [Source:HGNC Symbol;Acc:HGNC:29853]
2	196964568	196964977	410	WXC-C3_peak_1629	3.58837	4.73934	0.637955	344	Downstream (2-3kb)	2	196992678	196993638	961	2	ENSG00000065413	ENST00000486006	28661	ANKRD44	ankyrin repeat domain 44 [Source:HGNC Symbol;Acc:HGNC:25259]
2	197011617	197011910	294	WXC-C3_peak_1630	3.54209	4.66588	0.637955	240	Intron (ENST00000424317/ENSG00000065413, intron 12 of 21)	2	197014990	197016015	1026	1	ENSG00000225636	ENST00000424470	-3080	HNRNPA3P15	heterogeneous nuclear ribonucleoprotein A3 pseudogene 15 [Source:HGNC Symbol;Acc:HGNC:48761]
2	197499564	197499948	385	WXC-C3_peak_1631	3.61813	5.00111	0.849444	335	Promoter (<=1kb)	2	197486584	197499840	13257	2	ENSG00000144381	ENST00000388968	0	HSPD1	heat shock protein family D (Hsp60) member 1 [Source:HGNC Symbol;Acc:HGNC:5261]
2	200864235	200864797	563	WXC-C3_peak_1632	4.86345	8.49592	3.90751	348	Promoter (<=1kb)	2	200853009	200864658	11650	2	ENSG00000013441	ENST00000321356	0	CLK1	CDC like kinase 1 [Source:HGNC Symbol;Acc:HGNC:2068]
2	201049378	201049840	463	WXC-C3_peak_1633	3.44593	4.71753	0.637955	436	Intron (ENST00000418596/ENSG00000155744, intron 1 of 11)	2	201023616	201045557	21942	2	ENSG00000155744	ENST00000494881	-3821	FAM126B	family with sequence similarity 126 member B [Source:HGNC Symbol;Acc:HGNC:28593]
2	201175225	201175497	273	WXC-C3_peak_1634	3.10435	3.78803	0.215466	145	3' UTR	2	201182881	201221665	38785	1	ENSG00000003400	ENST00000286186	-7384	CASP10	caspase 10 [Source:HGNC Symbol;Acc:HGNC:1500]
2	201200481	201200726	246	WXC-C3_peak_1635	2.80136	3.16567	0	180	3' UTR	2	201212283	201213081	799	2	ENSG00000227348	ENST00000430499	12355	MTND5P25	MT-ND5 pseudogene 25 [Source:HGNC Symbol;Acc:HGNC:42287]
2	201642461	201642957	497	WXC-C3_peak_1636	13.8685	46.9567	41.3803	262	Promoter (<=1kb)	2	201620184	201642944	22761	2	ENSG00000155755	ENST00000409444	0	TMEM237	transmembrane protein 237 [Source:HGNC Symbol;Acc:HGNC:14432]
2	201780876	201781272	397	WXC-C3_peak_1637	3.23181	4.5574	0.615286	63	Promoter (<=1kb)	2	201700267	201780933	80667	2	ENSG00000003393	ENST00000264276	0	ALS2	ALS2, alsin Rho guanine nucleotide exchange factor [Source:HGNC Symbol;Acc:HGNC:443]
2	202576430	202576689	260	WXC-C3_peak_1638	2.77564	3.26978	0	112	Distal Intergenic	2	202614214	202614704	491	1	ENSG00000223619	ENST00000411522	-37525	MTCO1P17	MT-CO1 pseudogene 17 [Source:HGNC Symbol;Acc:HGNC:52019]
2	203662659	203662912	254	WXC-C3_peak_1639	3.04972	3.87353	0.215466	42	Distal Intergenic	2	203672175	203672423	249	2	ENSG00000233031	ENST00000448842	9511	AC125238.1	NADH dehydrogenase (ubiquinone) 1 alpha subcomplex, 4, 9kDa (NDUFA4) pseudogene
2	203999212	203999495	284	WXC-C3_peak_1640	3.58837	4.73934	0.637955	126	Distal Intergenic	2	203936780	203961577	24798	1	ENSG00000163600	ENST00000435193	62432	ICOS	inducible T cell costimulator [Source:HGNC Symbol;Acc:HGNC:5351]
2	204545558	204545962	405	WXC-C3_peak_1641	4.41575	7.10415	2.62589	355	Promoter (<=1kb)	2	204545793	205048595	502803	1	ENSG00000116117	ENST00000415947	0	PARD3B	par-3 family cell polarity regulator beta [Source:HGNC Symbol;Acc:HGNC:14446]
2	205055401	205055646	246	WXC-C3_peak_1642	2.98022	3.93307	0.215466	54	Intron (ENST00000406610/ENSG00000116117, intron 4 of 22)	2	205103692	205121688	17997	1	ENSG00000116117	ENST00000489565	-48046	PARD3B	par-3 family cell polarity regulator beta [Source:HGNC Symbol;Acc:HGNC:14446]
2	206085453	206085999	547	WXC-C3_peak_1643	5.53958	9.67277	5.01622	369	Promoter (<=1kb)	2	206085522	206086156	635	1	ENSG00000227946	ENST00000435627	0	AC007383.2	novel transcript
2	206443738	206444060	323	WXC-C3_peak_1644	3.58837	4.73934	0.637955	50	Promoter (<=1kb)	2	206443867	206617842	173976	1	ENSG00000114948	ENST00000374415	0	ADAM23	ADAM metallopeptidase domain 23 [Source:HGNC Symbol;Acc:HGNC:202]
2	206748143	206748470	328	WXC-C3_peak_1645	2.8707	3.27125	0	269	Intron (ENST00000374412/ENSG00000138400, intron 7 of 11)	2	206738257	206765286	27030	2	ENSG00000138400	ENST00000454776	16816	MDH1B	malate dehydrogenase 1B [Source:HGNC Symbol;Acc:HGNC:17836]
2	210132709	210132953	245	WXC-C3_peak_1646	3.33686	4.33822	0.460239	232	Intron (ENST00000281772/ENSG00000144445, intron 2 of 14)	2	210097849	210153603	55755	2	ENSG00000144445	ENST00000438563	20650	KANSL1L	KAT8 regulatory NSL complex subunit 1 like [Source:HGNC Symbol;Acc:HGNC:26310]
2	210393678	210393953	276	WXC-C3_peak_1647	3.3612	4.37726	0.489895	82	Intron (ENST00000433296/ENSG00000234281, intron 1 of 4)	2	210434521	210440745	6225	2	ENSG00000115365	ENST00000412863	46792	LANCL1	LanC like 1 [Source:HGNC Symbol;Acc:HGNC:6508]
2	213059338	213059631	294	WXC-C3_peak_1648	3.58837	4.73934	0.637955	244	Intron (ENST00000451136/ENSG00000030419, intron 4 of 7)	2	212581357	213021545	440189	2	ENSG00000273118	ENST00000415387	-37793	AC093865.1	novel transcript, sense overlapping IKZF2
2	213088487	213088778	292	WXC-C3_peak_1649	2.8707	3.27125	0	45	Intron (ENST00000451136/ENSG00000030419, intron 4 of 7)	2	213007353	213148629	141277	2	ENSG00000030419	ENST00000453575	59851	IKZF2	IKAROS family zinc finger 2 [Source:HGNC Symbol;Acc:HGNC:13177]
2	213906403	213906665	263	WXC-C3_peak_1650	3.22953	3.98336	0.215466	92	Intron (ENST00000406979/ENSG00000144451, intron 13 of 17)	2	213923863	214410233	486371	1	ENSG00000144451	ENST00000480494	-17198	SPAG16	sperm associated antigen 16 [Source:HGNC Symbol;Acc:HGNC:23225]
2	218227731	218227979	249	WXC-C3_peak_1651	3.24722	4.3862	0.492105	57	Promoter (<=1kb)	2	218228803	218238730	9928	1	ENSG00000163466	ENST00000484961	-824	ARPC2	actin related protein 2/3 complex subunit 2 [Source:HGNC Symbol;Acc:HGNC:705]
2	219245329	219245616	288	WXC-C3_peak_1652	5.71653	10.7084	5.99948	95	Promoter (<=1kb)	2	219245455	219250337	4883	1	ENSG00000115661	ENST00000409638	0	STK16	serine/threonine kinase 16 [Source:HGNC Symbol;Acc:HGNC:11394]
2	219279386	219279904	519	WXC-C3_peak_1653	3.73381	5.42012	1.17487	43	Promoter (<=1kb)	2	219279465	219284838	5374	1	ENSG00000135924	ENST00000392087	0	DNAJB2	DnaJ heat shock protein family (Hsp40) member B2 [Source:HGNC Symbol;Acc:HGNC:5228]
2	219570954	219571312	359	WXC-C3_peak_1654	4.30604	6.36801	1.95166	202	Promoter (<=1kb)	2	219550756	219571241	20486	2	ENSG00000124006	ENST00000373876	0	OBSL1	obscurin like 1 [Source:HGNC Symbol;Acc:HGNC:29092]
2	221582121	221582566	446	WXC-C3_peak_1655	3.5791	4.72463	0.637955	286	Distal Intergenic	2	221425901	221574202	148302	2	ENSG00000116106	ENST00000409938	-7919	EPHA4	EPH receptor A4 [Source:HGNC Symbol;Acc:HGNC:3388]
2	221733421	221733675	255	WXC-C3_peak_1656	2.95202	3.71346	0.215466	91	Distal Intergenic	2	221637543	221641813	4271	1	ENSG00000234446	ENST00000453706	95878	AC068489.1	novel transcript
2	222700991	222701284	294	WXC-C3_peak_1657	3.22953	3.98336	0.215466	165	Promoter (1-2kb)	2	222698623	222699484	862	2	ENSG00000203531	ENST00000444764	-1507	AC104772.1	C-type lectin domain family 1, member A (CLEC1A) pseudogene
2	223053345	223053703	359	WXC-C3_peak_1658	3.22953	3.98336	0.215466	25	Promoter (1-2kb)	2	223052200	223198399	146200	1	ENSG00000152049	ENST00000488477	1145	KCNE4	potassium voltage-gated channel subfamily E regulatory subunit 4 [Source:HGNC Symbol;Acc:HGNC:6244]
2	224584845	224585167	323	WXC-C3_peak_1659	2.8989	3.96431	0.215466	52	Promoter (<=1kb)	2	224470150	224585363	115214	2	ENSG00000036257	ENST00000264414	196	CUL3	cullin 3 [Source:HGNC Symbol;Acc:HGNC:2553]
2	224698941	224699242	302	WXC-C3_peak_1660	2.8707	3.27125	0	215	Distal Intergenic	2	224703764	224716365	12602	2	ENSG00000283428	ENST00000638102	17123	CCDC195	coiled-coil domain containing 195 [Source:HGNC Symbol;Acc:HGNC:53441]
2	226799540	226800021	482	WXC-C3_peak_1661	3.35469	4.56598	0.615295	331	Promoter (<=1kb)	2	226731317	226799759	68443	2	ENSG00000169047	ENST00000305123	0	IRS1	insulin receptor substrate 1 [Source:HGNC Symbol;Acc:HGNC:6125]
2	227234067	227234533	467	WXC-C3_peak_1662	3.22119	3.97037	0.215466	150	Intron (ENST00000396578/ENSG00000169031, intron 1 of 51)	2	227237777	227259198	21422	2	ENSG00000236432	ENST00000606119	24665	AC097662.1	novel transcript, antisense to COL4A3
2	229800315	229800564	250	WXC-C3_peak_1663	3.04731	3.69871	0.215466	242	Intron (ENST00000283943/ENSG00000153827, intron 20 of 40)	2	229794861	229796732	1872	2	ENSG00000153827	ENST00000461189	-3583	TRIP12	thyroid hormone receptor interactor 12 [Source:HGNC Symbol;Acc:HGNC:12306]
2	230864615	230865038	424	WXC-C3_peak_1664	4.26691	6.30412	1.9077	233	Promoter (<=1kb)	2	230864639	230876947	12309	1	ENSG00000135916	ENST00000457215	0	ITM2C	integral membrane protein 2C [Source:HGNC Symbol;Acc:HGNC:6175]
2	231707831	231708694	864	WXC-C3_peak_1665	4.00453	6.38489	1.96684	327	Promoter (<=1kb)	2	231708509	231713541	5033	1	ENSG00000187514	ENST00000409115	0	PTMA	prothymosin alpha [Source:HGNC Symbol;Acc:HGNC:9623]
2	231709860	231710259	400	WXC-C3_peak_1666	2.98022	3.93307	0.215466	272	Promoter (<=1kb)	2	231709781	231712856	3076	1	ENSG00000187514	ENST00000410064	79	PTMA	prothymosin alpha [Source:HGNC Symbol;Acc:HGNC:9623]
2	231738084	231738342	259	WXC-C3_peak_1667	2.85562	3.24832	0	13	Exon (ENST00000287600/ENSG00000156973, exon 3 of 5)	2	231713314	231713398	85	1	ENSG00000284378	ENST00000612829	24770	MIR1244-1	microRNA 1244-1 [Source:HGNC Symbol;Acc:HGNC:35310]
2	232118104	232118438	335	WXC-C3_peak_1668	3.08404	3.92952	0.215466	63	Intron (ENST00000273009/ENSG00000144535, intron 6 of 13)	2	232163604	232334454	170851	1	ENSG00000144535	ENST00000424049	-45166	DIS3L2	DIS3 like 3'-5' exoribonuclease 2 [Source:HGNC Symbol;Acc:HGNC:28648]
2	233251447	233251788	342	WXC-C3_peak_1669	3.4472	7.19321	2.70791	86	Promoter (<=1kb)	2	233251571	233295673	44103	1	ENSG00000085978	ENST00000347464	0	ATG16L1	autophagy related 16 like 1 [Source:HGNC Symbol;Acc:HGNC:21498]
2	234019030	234019276	247	WXC-C3_peak_1670	3.04731	3.69871	0.215466	78	3' UTR	2	234013225	234014687	1463	1	ENSG00000144481	ENST00000466594	5805	TRPM8	transient receptor potential cation channel subfamily M member 8 [Source:HGNC Symbol;Acc:HGNC:17961]
2	234497260	234497551	292	WXC-C3_peak_1671	3.25436	4.20553	0.372154	182	Promoter (<=1kb)	2	234493041	234497081	4041	2	ENSG00000188042	ENST00000339728	-179	ARL4C	ADP ribosylation factor like GTPase 4C [Source:HGNC Symbol;Acc:HGNC:698]
2	234695594	234695908	315	WXC-C3_peak_1672	3.20903	4.13235	0.316777	291	Exon (ENST00000629370/ENSG00000280744, exon 2 of 3)	2	234682668	234717764	35097	1	ENSG00000280744	ENST00000629370	12926	LINC01173	long intergenic non-protein coding RNA 1173 [Source:HGNC Symbol;Acc:HGNC:49545]
2	237085692	237086075	384	WXC-C3_peak_1673	16.8762	57.7698	52.0499	196	Promoter (<=1kb)	2	237085882	237098618	12737	1	ENSG00000198612	ENST00000392008	0	COPS8	COP9 signalosome subunit 8 [Source:HGNC Symbol;Acc:HGNC:24335]
2	237572151	237572400	250	WXC-C3_peak_1674	3.15411	4.04341	0.25201	69	Downstream (1-2kb)	2	237574690	237575884	1195	2	ENSG00000124839	ENST00000466244	3484	RAB17	RAB17, member RAS oncogene family [Source:HGNC Symbol;Acc:HGNC:16523]
2	238126101	238126393	293	WXC-C3_peak_1675	3.94721	5.53531	1.23772	222	Promoter (<=1kb)	2	238127390	238133287	5898	1	ENSG00000144488	ENST00000409506	-997	ESPNL	espin like [Source:HGNC Symbol;Acc:HGNC:27937]
2	238158918	238159245	328	WXC-C3_peak_1676	3.22953	3.98336	0.215466	102	Promoter (<=1kb)	2	238158970	238168890	9921	1	ENSG00000178752	ENST00000546354	0	ERFE	erythroferrone [Source:HGNC Symbol;Acc:HGNC:26727]
2	240024916	240025671	756	WXC-C3_peak_1677	12.4628	39.1077	33.6376	476	Promoter (<=1kb)	2	239957372	240025342	67971	2	ENSG00000130414	ENST00000252711	0	NDUFA10	NADH:ubiquinone oxidoreductase subunit A10 [Source:HGNC Symbol;Acc:HGNC:7684]
2	241636608	241637952	1345	WXC-C3_peak_1678	14.3854	57.65	51.9321	1050	Promoter (<=1kb)	2	241637213	241673854	36642	1	ENSG00000168397	ENST00000405546	0	ATG4B	autophagy related 4B cysteine peptidase [Source:HGNC Symbol;Acc:HGNC:20790]
20	325649	325942	294	WXC-C3_peak_1679	2.81762	3.98368	0.215676	95	Promoter (<=1kb)	20	325595	330224	4630	1	ENSG00000177732	ENST00000342665	54	SOX12	SRY-box 12 [Source:HGNC Symbol;Acc:HGNC:11198]
20	326261	326684	424	WXC-C3_peak_1680	2.72159	3.79914	0.215466	243	Promoter (<=1kb)	20	325595	330224	4630	1	ENSG00000177732	ENST00000342665	666	SOX12	SRY-box 12 [Source:HGNC Symbol;Acc:HGNC:11198]
20	728051	728327	277	WXC-C3_peak_1681	3.83762	5.83782	1.50609	101	Distal Intergenic	20	761024	765825	4802	2	ENSG00000101276	ENST00000473664	37498	SLC52A3	solute carrier family 52 member 3 [Source:HGNC Symbol;Acc:HGNC:16187]
20	800985	801241	257	WXC-C3_peak_1682	3.30778	4.89719	0.76754	70	Distal Intergenic	20	760080	776015	15936	2	ENSG00000101276	ENST00000217254	-24970	SLC52A3	solute carrier family 52 member 3 [Source:HGNC Symbol;Acc:HGNC:16187]
20	818771	819092	322	WXC-C3_peak_1683	2.55242	3.61368	0.176783	196	Distal Intergenic	20	833715	846277	12563	1	ENSG00000125898	ENST00000381941	-14623	FAM110A	family with sequence similarity 110 member A [Source:HGNC Symbol;Acc:HGNC:16188]
20	878423	878711	289	WXC-C3_peak_1684	2.98022	3.93307	0.215466	21	Intron (ENST00000381922/ENSG00000101280, intron 6 of 8)	20	845124	857463	12340	1	ENSG00000125898	ENST00000505691	33299	FAM110A	family with sequence similarity 110 member A [Source:HGNC Symbol;Acc:HGNC:16188]
20	2254758	2255039	282	WXC-C3_peak_1685	3.5087	5.03748	0.882142	191	Intron (ENST00000651531/ENSG00000286022, intron 1 of 13)	20	2296001	2341079	45079	1	ENSG00000125780	ENST00000381458	-40962	TGM3	transglutaminase 3 [Source:HGNC Symbol;Acc:HGNC:11779]
20	2664039	2664388	350	WXC-C3_peak_1686	6.78966	21.0299	15.9555	177	Promoter (<=1kb)	20	2658395	2664188	5794	2	ENSG00000101365	ENST00000488299	0	IDH3B	isocitrate dehydrogenase 3 (NAD(+)) beta [Source:HGNC Symbol;Acc:HGNC:5385]
20	2693302	2693575	274	WXC-C3_peak_1687	3.127	4.18337	0.356048	103	Promoter (<=1kb)	20	2693574	2759393	65820	1	ENSG00000088881	ENST00000609451	0	EBF4	EBF family member 4 [Source:HGNC Symbol;Acc:HGNC:29278]
20	2719215	2719470	256	WXC-C3_peak_1688	3.52172	5.28227	1.06789	35	Intron (ENST00000449079/ENSG00000088881, intron 7 of 17)	20	2706241	2760077	53837	1	ENSG00000088881	ENST00000463145	12974	EBF4	EBF family member 4 [Source:HGNC Symbol;Acc:HGNC:29278]
20	3046020	3046672	653	WXC-C3_peak_1689	4.93855	10.977	6.25567	223	Promoter (<=1kb)	20	3046052	3048250	2199	1	ENSG00000125901	ENST00000380325	0	MRPS26	mitochondrial ribosomal protein S26 [Source:HGNC Symbol;Acc:HGNC:14045]
20	3521120	3521525	406	WXC-C3_peak_1690	2.87837	3.75756	0.215466	15	Intron (ENST00000262919/ENSG00000088812, intron 1 of 28)	20	3489529	3491005	1477	2	ENSG00000230568	ENST00000446317	-30115	SF3A3P1	splicing factor 3a, subunit 3 pseudogene 1 [Source:HGNC Symbol;Acc:HGNC:16576]
20	3820453	3820936	484	WXC-C3_peak_1691	6.67548	22.0922	16.9923	352	Promoter (<=1kb)	20	3820524	3825307	4784	1	ENSG00000125843	ENST00000246041	0	AP5S1	adaptor related protein complex 5 subunit sigma 1 [Source:HGNC Symbol;Acc:HGNC:15875]
20	4172602	4172891	290	WXC-C3_peak_1692	3.28168	5.90744	1.56353	80	Promoter (<=1kb)	20	4171710	4187747	16038	1	ENSG00000088826	ENST00000379460	892	SMOX	spermine oxidase [Source:HGNC Symbol;Acc:HGNC:15862]
20	5112922	5113178	257	WXC-C3_peak_1693	5.16232	12.5327	7.74689	147	Promoter (<=1kb)	20	5068483	5113087	44605	2	ENSG00000089063	ENST00000612323	0	TMEM230	transmembrane protein 230 [Source:HGNC Symbol;Acc:HGNC:15876]
20	5229173	5229460	288	WXC-C3_peak_1694	3.4507	5.1553	0.976079	222	Distal Intergenic	20	5176102	5191354	15253	1	ENSG00000101290	ENST00000379070	53071	CDS2	CDP-diacylglycerol synthase 2 [Source:HGNC Symbol;Acc:HGNC:1801]
20	5275349	5275655	307	WXC-C3_peak_1695	3.78493	5.50616	1.23772	135	Distal Intergenic	20	5292388	5292831	444	2	ENSG00000225022	ENST00000436669	17176	UBE2D3P1	ubiquitin conjugating enzyme E2 D3 pseudogene 1 [Source:HGNC Symbol;Acc:HGNC:33349]
20	5610893	5611184	292	WXC-C3_peak_1696	4.57849	10.8125	6.10136	117	Promoter (<=1kb)	20	5544404	5611026	66623	2	ENSG00000125772	ENST00000379019	0	GPCPD1	glycerophosphocholine phosphodiesterase 1 [Source:HGNC Symbol;Acc:HGNC:26957]
20	5911416	5911833	418	WXC-C3_peak_1697	3.05866	5.20707	1.01949	350	Promoter (<=1kb)	20	5911510	5925353	13844	1	ENSG00000089199	ENST00000378961	0	CHGB	chromogranin B [Source:HGNC Symbol;Acc:HGNC:1930]
20	7246001	7246288	288	WXC-C3_peak_1698	2.84604	3.70153	0.215466	248	Intron (ENST00000449581/ENSG00000228888, intron 2 of 7)	20	7146467	7254202	107736	2	ENSG00000228888	ENST00000449581	7914	LINC01428	long intergenic non-protein coding RNA 1428 [Source:HGNC Symbol;Acc:HGNC:50738]
20	7928575	7928834	260	WXC-C3_peak_1699	2.38261	3.00535	0	16	Intron (ENST00000378789/ENSG00000101323, intron 2 of 7)	20	7882985	7940458	57474	2	ENSG00000101323	ENST00000378789	11624	HAO1	hydroxyacid oxidase 1 [Source:HGNC Symbol;Acc:HGNC:4809]
20	7941028	7941370	343	WXC-C3_peak_1700	3.05333	4.24173	0.387471	284	Promoter (<=1kb)	20	7882985	7940458	57474	2	ENSG00000101323	ENST00000378789	-570	HAO1	hydroxyacid oxidase 1 [Source:HGNC Symbol;Acc:HGNC:4809]
20	8019263	8019546	284	WXC-C3_peak_1701	2.70928	3.77535	0.215466	90	Promoter (<=1kb)	20	8019223	8027725	8503	1	ENSG00000229766	ENST00000607924	40	AL021396.1	novel transcript, antisense to TMX4
20	8159882	8160123	242	WXC-C3_peak_1702	3.04695	4.41684	0.50543	192	Intron (ENST00000637919/ENSG00000182621, intron 2 of 32)	20	8150325	8371422	221098	1	ENSG00000182621	ENST00000637204	9557	PLCB1	phospholipase C beta 1 [Source:HGNC Symbol;Acc:HGNC:15917]
20	12580631	12581056	426	WXC-C3_peak_1703	3.39839	4.43681	0.520036	174	Distal Intergenic	20	12380056	12381255	1200	1	ENSG00000235698	ENST00000414718	200575	PA2G4P2	proliferation-associated 2G4 pseudogene 2 [Source:HGNC Symbol;Acc:HGNC:16531]
20	13221807	13222096	290	WXC-C3_peak_1704	3.17681	5.26202	1.05511	233	Promoter (<=1kb)	20	13221274	13300651	79378	1	ENSG00000101230	ENST00000262487	533	ISM1	isthmin 1 [Source:HGNC Symbol;Acc:HGNC:16213]
20	13872970	13873214	245	WXC-C3_peak_1705	4.00453	6.38489	1.96684	101	Promoter (2-3kb)	20	13850011	13870214	20204	2	ENSG00000101251	ENST00000492548	-2756	SEL1L2	SEL1L2, ERAD E3 ligase adaptor subunit [Source:HGNC Symbol;Acc:HGNC:15897]
20	15116352	15116592	241	WXC-C3_peak_1706	2.78425	3.75562	0.215466	122	Intron (ENST00000217246/ENSG00000172264, intron 5 of 16)	20	15196858	16053197	856340	1	ENSG00000172264	ENST00000402914	-80266	MACROD2	MACRO domain containing 2 [Source:HGNC Symbol;Acc:HGNC:16126]
20	16593989	16594241	253	WXC-C3_peak_1707	2.74963	3.69214	0.215466	71	Distal Intergenic	20	16586333	16586693	361	2	ENSG00000226229	ENST00000457002	-7296	RPLP0P1	ribosomal protein lateral stalk subunit P0 pseudogene 1 [Source:HGNC Symbol;Acc:HGNC:16585]
20	17499725	17499983	259	WXC-C3_peak_1708	3.39208	5.04984	0.892992	190	Intron (ENST00000377873/ENSG00000125864, intron 5 of 7)	20	17506828	17514741	7914	2	ENSG00000125864	ENST00000492424	14758	BFSP1	beaded filament structural protein 1 [Source:HGNC Symbol;Acc:HGNC:1040]
20	17681081	17681374	294	WXC-C3_peak_1709	3.37264	5.66693	1.35573	100	Promoter (<=1kb)	20	17614128	17682060	67933	2	ENSG00000125844	ENST00000455029	686	RRBP1	ribosome binding protein 1 [Source:HGNC Symbol;Acc:HGNC:10448]
20	17790514	17790984	471	WXC-C3_peak_1710	3.24722	4.3862	0.492105	183	Distal Intergenic	20	17731179	17735798	4620	1	ENSG00000125888	ENST00000467330	59335	BANF2	barrier to autointegration factor 2 [Source:HGNC Symbol;Acc:HGNC:16172]
20	18137749	18138276	528	WXC-C3_peak_1711	4.90426	10.902	6.18431	98	Promoter (<=1kb)	20	18138118	18142829	4712	1	ENSG00000149474	ENST00000464792	0	KAT14	lysine acetyltransferase 14 [Source:HGNC Symbol;Acc:HGNC:15904]
20	18288109	18288468	360	WXC-C3_peak_1712	4.68487	13.3659	8.54504	90	Promoter (<=1kb)	20	18288283	18316994	28712	1	ENSG00000125846	ENST00000396026	0	ZNF133	zinc finger protein 133 [Source:HGNC Symbol;Acc:HGNC:12917]
20	18467099	18467610	512	WXC-C3_peak_1713	19.5587	92.2385	86.262	250	Promoter (<=1kb)	20	18383369	18467185	83817	2	ENSG00000089091	ENST00000262547	0	DZANK1	double zinc ribbon and ankyrin repeat domains 1 [Source:HGNC Symbol;Acc:HGNC:15858]
20	18568618	18568916	299	WXC-C3_peak_1714	2.59203	3.5471	0.13369	7	Promoter (1-2kb)	20	18567453	18744216	176764	1	ENSG00000284776	ENST00000618693	1165	AL121900.2	novel protein
20	19065066	19065388	323	WXC-C3_peak_1715	3.25765	4.40372	0.502885	207	Distal Intergenic	20	19000709	19056796	56088	2	ENSG00000274863	ENST00000617956	-8270	AL135936.1	novel transcript
20	19674716	19675004	289	WXC-C3_peak_1716	3.21631	4.33422	0.458863	180	Intron (ENST00000328041/ENSG00000185052, intron 9 of 16)	20	19693292	19694207	916	2	ENSG00000232675	ENST00000609610	19203	AL121830.1	novel transcript, antisense to SLC24A3
20	20353588	20353934	347	WXC-C3_peak_1717	3.04731	3.69871	0.215466	41	Intron (ENST00000245957/ENSG00000089101, intron 26 of 26)	20	20363691	20365657	1967	1	ENSG00000280229	ENST00000623641	-9757	AL161658.1	TEC
20	21475087	21475471	385	WXC-C3_peak_1718	3.38205	5.24762	1.0448	142	Distal Intergenic	20	21488244	21488625	382	2	ENSG00000226405	ENST00000421090	13154	AL133325.1	hydroxysteroid (17-beta) dehydrogenase 12 (HSD17B12) pseudogene
20	21873089	21873618	530	WXC-C3_peak_1719	3.75946	5.94487	1.59234	158	Distal Intergenic	20	21947647	21970783	23137	1	ENSG00000238034	ENST00000438222	-74029	AL109807.1	novel transcript
20	21928444	21928733	290	WXC-C3_peak_1720	3.60654	5.4329	1.18541	156	Distal Intergenic	20	21947647	21970783	23137	1	ENSG00000238034	ENST00000438222	-18914	AL109807.1	novel transcript
20	23357939	23358265	327	WXC-C3_peak_1721	4.71897	12.138	7.36749	183	Promoter (<=1kb)	20	23356594	23358005	1412	2	ENSG00000232645	ENST00000442440	0	LINC01431	long intergenic non-protein coding RNA 1431 [Source:HGNC Symbol;Acc:HGNC:50744]
20	23361662	23362194	533	WXC-C3_peak_1722	2.8549	4.40073	0.501291	133	Promoter (<=1kb)	20	23362182	23373062	10881	1	ENSG00000125812	ENST00000338121	0	GZF1	GDNF inducible zinc finger protein 1 [Source:HGNC Symbol;Acc:HGNC:15808]
20	24504559	24504824	266	WXC-C3_peak_1723	3.25115	4.5913	0.623804	158	Promoter (2-3kb)	20	24491472	24502345	10874	2	ENSG00000228539	ENST00000458461	-2214	AL157413.1	novel transcript, antisense to SYNDIG1
20	24532360	24532686	327	WXC-C3_peak_1724	3.52208	5.28293	1.06789	135	Intron (ENST00000376862/ENSG00000101463, intron 1 of 3)	20	24491472	24502345	10874	2	ENSG00000228539	ENST00000458461	-30015	AL157413.1	novel transcript, antisense to SYNDIG1
[truncated: 1,092 more rows]
