# Supplementary material for: Nuclear complement C3b promotes paclitaxel resistance by assembling the SIN3A/HDAC1/2 complex in non-small cell lung cancer
Source: Cell Death Dis. 2023 Jun 8;14(6):351. doi: 10.1038/s41419-023-05869-y (PMC10250389; doi:10.1038/s41419-023-05869-y)
Supplement: Supplementary file 7 — Dataset 4 [file 41419_2023_5869_MOESM7_ESM.xlsx]

## Sheet: Date Formatting
seqnames	start	end	width	name	foldchange	-log10pvalue	-log10qvalue	summit	annotation	geneChr	geneStart	geneEnd	geneLength	geneStrand	geneId	filtered	transcriptId	distanceToTSS	SYMBOL	GeneDescription
1	827306	827770	465	Chip-HDAC1_peak_1	2.20508	3.32695	1.31229	148	Promoter (<=1kb)	1	826206	827522	1317	2	ENSG00000225880	-	ENST00000473798	0	LINC00115	long intergenic non-protein coding RNA 115 [Source:HGNC Symbol;Acc:HGNC:26211]
1	923500	924999	1500	Chip-HDAC1_peak_2	3.26634	10.8338	7.47045	161	Promoter (<=1kb)	1	923928	939291	15364	1	ENSG00000187634	-	ENST00000420190	0	SAMD11	sterile alpha motif domain containing 11 [Source:HGNC Symbol;Acc:HGNC:28706]
1	940395	943030	2636	Chip-HDAC1_peak_3	2.44068	10.6679	7.32019	269	Promoter (<=1kb)	1	941076	942994	1919	1	ENSG00000187634	-	ENST00000474461	0	SAMD11	sterile alpha motif domain containing 11 [Source:HGNC Symbol;Acc:HGNC:28706]
1	958840	959323	484	Chip-HDAC1_peak_4	2.63955	6.44004	3.78102	350	Promoter (<=1kb)	1	944203	959256	15054	2	ENSG00000188976	-	ENST00000327044	0	NOC2L	NOC2 like nucleolar associated transcriptional repressor [Source:HGNC Symbol;Acc:HGNC:24517]
1	966551	966943	393	Chip-HDAC1_peak_5	2.76149	9.07417	5.96	133	Promoter (<=1kb)	1	966502	975008	8507	1	ENSG00000187583	-	ENST00000379409	49	PLEKHN1	pleckstrin homology domain containing N1 [Source:HGNC Symbol;Acc:HGNC:25284]
1	999150	1001301	2152	Chip-HDAC1_peak_6	3.64348	16.1499	12.2024	1271	Promoter (<=1kb)	1	1001138	1014540	13403	1	ENSG00000187608	-	ENST00000624697	0	ISG15	ISG15 ubiquitin like modifier [Source:HGNC Symbol;Acc:HGNC:4053]
1	1019910	1020327	418	Chip-HDAC1_peak_7	2.41893	5.33757	2.88824	13	Promoter (<=1kb)	1	1020120	1056116	35997	1	ENSG00000188157	-	ENST00000379370	0	AGRN	agrin [Source:HGNC Symbol;Acc:HGNC:329]
1	1020788	1021182	395	Chip-HDAC1_peak_8	3.5867	12.669	9.08909	138	Promoter (<=1kb)	1	1020123	1056118	35996	1	ENSG00000188157	-	ENST00000620552	665	AGRN	agrin [Source:HGNC Symbol;Acc:HGNC:329]
1	1059124	1059594	471	Chip-HDAC1_peak_9	2.35201	8.35975	5.36476	141	Promoter (<=1kb)	1	1059708	1066459	6752	1	ENSG00000217801	-	ENST00000394517	-114	AL390719.1	protein tyrosine phosphatase family pseudogene
1	1079606	1080088	483	Chip-HDAC1_peak_10	2.85739	7.23986	4.42515	323	Downstream (1-2kb)	1	1082146	1084072	1927	2	ENSG00000131591	-	ENST00000464905	3984	C1orf159	chromosome 1 open reading frame 159 [Source:HGNC Symbol;Acc:HGNC:26062]
1	1116485	1116826	342	Chip-HDAC1_peak_11	2.22006	5.61484	3.12068	87	Promoter (<=1kb)	1	1087190	1116361	29172	2	ENSG00000131591	-	ENST00000475119	-124	C1orf159	chromosome 1 open reading frame 159 [Source:HGNC Symbol;Acc:HGNC:26062]
1	1231507	1232663	1157	Chip-HDAC1_peak_12	3.18768	11.5363	8.0925	400	Promoter (<=1kb)	1	1216908	1232001	15094	2	ENSG00000078808	-	ENST00000360001	0	SDF4	stromal cell derived factor 4 [Source:HGNC Symbol;Acc:HGNC:24188]
1	1273634	1274201	568	Chip-HDAC1_peak_13	2.21847	5.1603	2.74465	434	Promoter (<=1kb)	1	1253909	1273853	19945	2	ENSG00000160087	-	ENST00000450390	0	UBE2J2	ubiquitin conjugating enzyme E2 J2 [Source:HGNC Symbol;Acc:HGNC:19268]
1	1307630	1308404	775	Chip-HDAC1_peak_14	4.56362	26.5408	21.7872	462	Promoter (<=1kb)	1	1292391	1307930	15540	2	ENSG00000131584	-	ENST00000354700	0	ACAP3	ArfGAP with coiled-coil, ankyrin repeat and PH domains 3 [Source:HGNC Symbol;Acc:HGNC:16754]
1	1349083	1349818	736	Chip-HDAC1_peak_15	2.89525	7.01353	4.2347	656	Promoter (<=1kb)	1	1335276	1349112	13837	2	ENSG00000107404	-	ENST00000378891	0	DVL1	dishevelled segment polarity protein 1 [Source:HGNC Symbol;Acc:HGNC:3084]
1	1407539	1407931	393	Chip-HDAC1_peak_16	3.30815	9.69417	6.48011	149	Promoter (<=1kb)	1	1401909	1407293	5385	2	ENSG00000242485	-	ENST00000344843	-246	MRPL20	mitochondrial ribosomal protein L20 [Source:HGNC Symbol;Acc:HGNC:14478]
1	1511469	1512034	566	Chip-HDAC1_peak_17	2.22074	5.84162	3.27262	319	Promoter (<=1kb)	1	1512162	1534685	22524	1	ENSG00000197785	-	ENST00000378756	-128	ATAD3A	ATPase family AAA domain containing 3A [Source:HGNC Symbol;Acc:HGNC:25567]
1	1574172	1575179	1008	Chip-HDAC1_peak_18	2.87096	9.61241	6.40546	534	Promoter (<=1kb)	1	1541673	1574863	33191	2	ENSG00000160075	-	ENST00000291386	0	SSU72	SSU72 homolog, RNA polymerase II CTD phosphatase [Source:HGNC Symbol;Acc:HGNC:25016]
1	1597912	1598980	1069	Chip-HDAC1_peak_19	3.21363	9.12709	6.00836	714	Promoter (1-2kb)	1	1598012	1600135	2124	2	ENSG00000228594	-	ENST00000422725	1155	FNDC10	fibronectin type III domain containing 10 [Source:HGNC Symbol;Acc:HGNC:42951]
1	1602082	1602742	661	Chip-HDAC1_peak_20	3.39313	7.73596	4.81853	514	Promoter (1-2kb)	1	1600314	1602703	2390	1	ENSG00000286989	-	ENST00000658591	1768	AL691432.4	novel transcript
1	1658674	1659168	495	Chip-HDAC1_peak_21	2.48869	5.3085	2.86328	260	Promoter (<=1kb)	1	1635227	1659012	23786	2	ENSG00000248333	-	ENST00000341832	0	CDK11B	cyclin dependent kinase 11B [Source:HGNC Symbol;Acc:HGNC:1729]
1	1890815	1891179	365	Chip-HDAC1_peak_22	3.20056	7.81802	4.89491	107	Promoter (<=1kb)	1	1785285	1891117	105833	2	ENSG00000078369	-	ENST00000610897	0	GNB1	G protein subunit beta 1 [Source:HGNC Symbol;Acc:HGNC:4396]
1	2050382	2050759	378	Chip-HDAC1_peak_23	2.52431	5.14013	2.72517	227	Promoter (<=1kb)	1	2050411	2185395	134985	1	ENSG00000067606	-	ENST00000378567	0	PRKCZ	protein kinase C zeta [Source:HGNC Symbol;Acc:HGNC:9412]
1	2133635	2134059	425	Chip-HDAC1_peak_24	2.51271	4.38655	2.14513	324	Promoter (<=1kb)	1	2133638	2148924	15287	1	ENSG00000067606	-	ENST00000471018	0	PRKCZ	protein kinase C zeta [Source:HGNC Symbol;Acc:HGNC:9412]
1	2194898	2195392	495	Chip-HDAC1_peak_25	2.07892	4.17411	1.95727	310	Promoter (<=1kb)	1	2184478	2194775	10298	2	ENSG00000162585	-	ENST00000414253	-123	FAAP20	FA core complex associated protein 20 [Source:HGNC Symbol;Acc:HGNC:26428]
1	2212759	2213094	336	Chip-HDAC1_peak_26	2.14705	4.75091	2.43665	74	Promoter (<=1kb)	1	2189548	2212720	23173	2	ENSG00000162585	-	ENST00000487186	-39	FAAP20	FA core complex associated protein 20 [Source:HGNC Symbol;Acc:HGNC:26428]
1	2228911	2230610	1700	Chip-HDAC1_peak_27	3.22324	11.4955	8.05779	637	Promoter (<=1kb)	1	2228319	2310213	81895	1	ENSG00000157933	-	ENST00000378536	592	SKI	SKI proto-oncogene [Source:HGNC Symbol;Acc:HGNC:10896]
1	2391126	2391535	410	Chip-HDAC1_peak_28	3.03879	9.44631	6.28527	186	Promoter (<=1kb)	1	2321253	2391554	70302	2	ENSG00000116151	-	ENST00000378531	19	MORN1	MORN repeat containing 1 [Source:HGNC Symbol;Acc:HGNC:25852]
1	2442632	2443392	761	Chip-HDAC1_peak_29	3.51986	9.27965	6.14097	349	Intron (ENST00000609981/ENSG00000149527, intron 2 of 3)	1	2425980	2479804	53825	1	ENSG00000149527	-	ENST00000609981	16652	PLCH2	phospholipase C eta 2 [Source:HGNC Symbol;Acc:HGNC:29037]
1	2444753	2445685	933	Chip-HDAC1_peak_30	2.4959	5.04978	2.64979	382	Intron (ENST00000609981/ENSG00000149527, intron 2 of 3)	1	2425980	2479804	53825	1	ENSG00000149527	-	ENST00000609981	18773	PLCH2	phospholipase C eta 2 [Source:HGNC Symbol;Acc:HGNC:29037]
1	2778097	2778470	374	Chip-HDAC1_peak_31	3.1712	4.64723	2.36054	55	Intron (ENST00000648684/ENSG00000285945, intron 2 of 2)	1	2773603	2776473	2871	1	ENSG00000283259	-	ENST00000638002	4494	AC242022.1	novel transcript, antisense to TTC34
1	2847183	2848200	1018	Chip-HDAC1_peak_32	5.15449	10.0362	6.77546	373	Distal Intergenic	1	2814432	2814998	567	2	ENSG00000231630	-	ENST00000429389	-32185	AL592464.1	novel transcript
1	3014790	3015140	351	Chip-HDAC1_peak_33	2.47675	4.0114	1.82528	171	Distal Intergenic	1	3021467	3022903	1437	1	ENSG00000169717	-	ENST00000378404	-6327	ACTRT2	actin related protein T2 [Source:HGNC Symbol;Acc:HGNC:24026]
1	3052591	3052953	363	Chip-HDAC1_peak_34	2.98418	3.93985	1.82528	2	Distal Intergenic	1	3059617	3061751	2135	2	ENSG00000177133	-	ENST00000413472	8798	PRDM16-DT	PRDM16 divergent transcript [Source:HGNC Symbol;Acc:HGNC:48664]
1	3131605	3131923	319	Chip-HDAC1_peak_35	3.61704	8.10856	5.15022	145	Promoter (1-2kb)	1	3132927	3133709	783	2	ENSG00000226286	-	ENST00000440516	1786	AL008733.1	novel transcript
1	3304134	3304620	487	Chip-HDAC1_peak_36	4.63742	7.18933	4.39544	203	Intron (ENST00000511072/ENSG00000142611, intron 3 of 15)	1	3306636	3310096	3461	2	ENSG00000272235	-	ENST00000607061	5476	AL590438.1	novel transcript
1	3442545	3443142	598	Chip-HDAC1_peak_37	2.35397	3.32539	1.31229	155	Distal Intergenic	1	3454665	3481113	26449	1	ENSG00000130762	-	ENST00000378378	-11523	ARHGEF16	Rho guanine nucleotide exchange factor 16 [Source:HGNC Symbol;Acc:HGNC:15515]
1	3454120	3454462	343	Chip-HDAC1_peak_38	2.94402	6.80658	4.04757	225	Promoter (<=1kb)	1	3454665	3481113	26449	1	ENSG00000130762	-	ENST00000378378	-203	ARHGEF16	Rho guanine nucleotide exchange factor 16 [Source:HGNC Symbol;Acc:HGNC:15515]
1	3530624	3531411	788	Chip-HDAC1_peak_39	2.27626	6.23047	3.6046	710	Promoter (<=1kb)	1	3489920	3531448	41529	2	ENSG00000162591	-	ENST00000294599	37	MEGF6	multiple EGF like domains 6 [Source:HGNC Symbol;Acc:HGNC:3232]
1	3611267	3611670	404	Chip-HDAC1_peak_40	3.22609	9.38558	6.23384	170	Promoter (<=1kb)	1	3487951	3611508	123558	2	ENSG00000162591	-	ENST00000356575	0	MEGF6	multiple EGF like domains 6 [Source:HGNC Symbol;Acc:HGNC:3232]
1	3624556	3625203	648	Chip-HDAC1_peak_41	2.24347	4.23236	2.00926	79	Promoter (<=1kb)	1	3625015	3630127	5113	1	ENSG00000158109	-	ENST00000378344	0	TPRG1L	tumor protein p63 regulated 1 like [Source:HGNC Symbol;Acc:HGNC:27007]
1	3651711	3652299	589	Chip-HDAC1_peak_42	3.92328	9.17046	6.0461	434	Promoter (<=1kb)	1	3652516	3736201	83686	1	ENSG00000078900	-	ENST00000378295	-217	TP73	tumor protein p73 [Source:HGNC Symbol;Acc:HGNC:12003]
1	3796076	3796517	442	Chip-HDAC1_peak_43	2.48869	5.3085	2.86328	380	Promoter (<=1kb)	1	3778559	3796498	17940	2	ENSG00000130764	-	ENST00000378251	0	LRRC47	leucine rich repeat containing 47 [Source:HGNC Symbol;Acc:HGNC:29207]
1	3942744	3943286	543	Chip-HDAC1_peak_44	2.10977	3.38564	1.36168	480	Promoter (2-3kb)	1	3940617	3955262	14646	1	ENSG00000233304	-	ENST00000412674	2127	LINC01346	long intergenic non-protein coding RNA 1346 [Source:HGNC Symbol;Acc:HGNC:50563]
1	4106715	4107049	335	Chip-HDAC1_peak_45	3.05578	4.62294	2.34049	197	Distal Intergenic	1	4175528	4175899	372	2	ENSG00000229280	-	ENST00000449232	68850	EEF1DP6	eukaryotic translation elongation factor 1 delta pseudogene 6 [Source:HGNC Symbol;Acc:HGNC:51456]
1	4118829	4119148	320	Chip-HDAC1_peak_46	2.61924	3.45106	1.41223	142	Distal Intergenic	1	4175528	4175899	372	2	ENSG00000229280	-	ENST00000449232	56751	EEF1DP6	eukaryotic translation elongation factor 1 delta pseudogene 6 [Source:HGNC Symbol;Acc:HGNC:51456]
1	4120631	4121412	782	Chip-HDAC1_peak_47	3.36435	4.38232	2.14092	129	Distal Intergenic	1	4175528	4175899	372	2	ENSG00000229280	-	ENST00000449232	54487	EEF1DP6	eukaryotic translation elongation factor 1 delta pseudogene 6 [Source:HGNC Symbol;Acc:HGNC:51456]
1	4149322	4149687	366	Chip-HDAC1_peak_48	4.37366	6.75089	4.00304	155	Distal Intergenic	1	4175528	4175899	372	2	ENSG00000229280	-	ENST00000449232	26212	EEF1DP6	eukaryotic translation elongation factor 1 delta pseudogene 6 [Source:HGNC Symbol;Acc:HGNC:51456]
1	4219758	4220116	359	Chip-HDAC1_peak_49	3.49232	5.90991	3.33081	247	Distal Intergenic	1	4175528	4175899	372	2	ENSG00000229280	-	ENST00000449232	-43859	EEF1DP6	eukaryotic translation elongation factor 1 delta pseudogene 6 [Source:HGNC Symbol;Acc:HGNC:51456]
1	4263706	4264030	325	Chip-HDAC1_peak_50	5.15449	10.0362	6.77546	109	Distal Intergenic	1	4175528	4175899	372	2	ENSG00000229280	-	ENST00000449232	-87807	EEF1DP6	eukaryotic translation elongation factor 1 delta pseudogene 6 [Source:HGNC Symbol;Acc:HGNC:51456]
1	4267809	4268137	329	Chip-HDAC1_peak_51	3.79804	6.01477	3.41005	146	Distal Intergenic	1	4175528	4175899	372	2	ENSG00000229280	-	ENST00000449232	-91910	EEF1DP6	eukaryotic translation elongation factor 1 delta pseudogene 6 [Source:HGNC Symbol;Acc:HGNC:51456]
1	4322860	4323339	480	Chip-HDAC1_peak_52	3.58328	4.73127	2.41837	107	Distal Intergenic	1	4412027	4424689	12663	1	ENSG00000235054	-	ENST00000635002	-88688	LINC01777	long intergenic non-protein coding RNA 1777 [Source:HGNC Symbol;Acc:HGNC:52567]
1	4342455	4342943	489	Chip-HDAC1_peak_53	2.96726	4.2675	2.04131	14	Distal Intergenic	1	4412027	4424689	12663	1	ENSG00000235054	-	ENST00000635002	-69084	LINC01777	long intergenic non-protein coding RNA 1777 [Source:HGNC Symbol;Acc:HGNC:52567]
1	4617335	4617789	455	Chip-HDAC1_peak_54	3.95943	6.30459	3.6701	274	Distal Intergenic	1	4654609	4792534	137926	1	ENSG00000196581	-	ENST00000378191	-36820	AJAP1	adherens junctions associated protein 1 [Source:HGNC Symbol;Acc:HGNC:30801]
1	4697992	4698373	382	Chip-HDAC1_peak_55	2.83751	4.02168	1.82617	233	Intron (ENST00000378191/ENSG00000196581, intron 1 of 5)	1	4711155	4712165	1011	1	ENSG00000196581	-	ENST00000466761	-12782	AJAP1	adherens junctions associated protein 1 [Source:HGNC Symbol;Acc:HGNC:30801]
1	4745750	4746240	491	Chip-HDAC1_peak_56	3.68765	5.34218	2.88963	412	Intron (ENST00000378191/ENSG00000196581, intron 2 of 5)	1	4730272	4734992	4721	2	ENSG00000287586	-	ENST00000661891	-10758	Z98886.1	novel transcript, antisense to AJAP1
1	4775572	4775916	345	Chip-HDAC1_peak_57	2.71289	3.3169	1.30764	291	Intron (ENST00000378191/ENSG00000196581, intron 5 of 5)	1	4730272	4734992	4721	2	ENSG00000287586	-	ENST00000661891	-40580	Z98886.1	novel transcript, antisense to AJAP1
1	4960508	4961078	571	Chip-HDAC1_peak_58	3.94161	5.5263	3.04251	62	Downstream (2-3kb)	1	4963954	4973298	9345	2	ENSG00000284739	-	ENST00000641254	12220	BX005132.1	novel transcript
1	4974534	4975576	1043	Chip-HDAC1_peak_59	4.6187	6.60433	3.87594	222	Promoter (1-2kb)	1	4973381	4981568	8188	1	ENSG00000284674	-	ENST00000641403	1153	LINC02781	long intergenic non-protein coding RNA 2781 [Source:HGNC Symbol;Acc:HGNC:54301]
1	5244981	5245664	684	Chip-HDAC1_peak_60	3.94161	5.5263	3.04251	184	Distal Intergenic	1	5301928	5307394	5467	2	ENSG00000284616	-	ENST00000641871	61730	AL139823.1	novel transcript
1	5402556	5402943	388	Chip-HDAC1_peak_61	5.45847	8.52447	5.47594	133	Distal Intergenic	1	5480787	5482028	1242	2	ENSG00000284666	-	ENST00000641583	79085	Z98259.2	novel transcript
1	5480063	5480414	352	Chip-HDAC1_peak_62	3.05578	4.62294	2.34049	50	Promoter (1-2kb)	1	5480787	5482028	1242	2	ENSG00000284666	-	ENST00000641583	1614	Z98259.2	novel transcript
1	5601654	5601978	325	Chip-HDAC1_peak_63	3.52676	5.29125	2.85157	117	Intron (ENST00000637702/ENSG00000236948, intron 1 of 2)	1	5564071	5564143	73	1	ENSG00000264341	-	ENST00000579887	37583	Z97988.1
1	5618526	5619037	512	Chip-HDAC1_peak_64	2.55622	3.62152	1.55819	98	Intron (ENST00000637702/ENSG00000236948, intron 1 of 2)	1	5561709	5668255	106547	2	ENSG00000236948	-	ENST00000637702	49218	AL365255.1	novel transcript
1	5690718	5691214	497	Chip-HDAC1_peak_65	5.27348	8.22644	5.24746	348	Distal Intergenic	1	5587368	5668295	80928	2	ENSG00000236948	-	ENST00000413887	-22423	AL365255.1	novel transcript
1	5810749	5811226	478	Chip-HDAC1_peak_66	3.14331	4.40151	2.15593	376	Distal Intergenic	1	5862672	5862741	70	2	ENSG00000264101	-	ENST00000582517	51515	MIR4689	microRNA 4689 [Source:HGNC Symbol;Acc:HGNC:41895]
1	5920270	5920675	406	Chip-HDAC1_peak_67	4.61191	8.35302	5.35849	209	Intron (ENST00000478423/ENSG00000131697, intron 9 of 25)	1	5886495	5905324	18830	2	ENSG00000131697	-	ENST00000466897	-14946	NPHP4	nephrocystin 4 [Source:HGNC Symbol;Acc:HGNC:19104]
1	5991994	5993103	1110	Chip-HDAC1_peak_68	3.08237	11.8186	8.32679	864	Promoter (<=1kb)	1	5992262	6101193	108932	1	ENSG00000069424	-	ENST00000378097	0	KCNAB2	potassium voltage-gated channel subfamily A regulatory beta subunit 2 [Source:HGNC Symbol;Acc:HGNC:6229]
1	6026240	6026663	424	Chip-HDAC1_peak_69	3.30234	7.2607	4.4419	298	Promoter (<=1kb)	1	6026272	6086366	60095	1	ENSG00000069424	-	ENST00000663169	0	KCNAB2	potassium voltage-gated channel subfamily A regulatory beta subunit 2 [Source:HGNC Symbol;Acc:HGNC:6229]
1	6178881	6180137	1257	Chip-HDAC1_peak_70	2.05699	3.70898	1.6356	365	Promoter (<=1kb)	1	6105091	6180023	74933	2	ENSG00000116254	-	ENST00000496404	0	CHD5	chromodomain helicase DNA binding protein 5 [Source:HGNC Symbol;Acc:HGNC:16816]
1	6181119	6181512	394	Chip-HDAC1_peak_71	1.89222	3.36879	1.34691	3	Promoter (<=1kb)	1	6101787	6180321	78535	2	ENSG00000116254	-	ENST00000262450	-798	CHD5	chromodomain helicase DNA binding protein 5 [Source:HGNC Symbol;Acc:HGNC:16816]
1	6199093	6199555	463	Chip-HDAC1_peak_72	4.16516	12.4092	8.85316	251	Promoter (<=1kb)	1	6186723	6199553	12831	2	ENSG00000116251	-	ENST00000465387	0	RPL22	ribosomal protein L22 [Source:HGNC Symbol;Acc:HGNC:10315]
1	6205599	6206180	582	Chip-HDAC1_peak_73	2.11558	5.32378	2.87603	179	Promoter (<=1kb)	1	6206119	6221299	15181	1	ENSG00000158286	-	ENST00000377939	0	RNF207	ring finger protein 207 [Source:HGNC Symbol;Acc:HGNC:32947]
1	6245298	6246115	818	Chip-HDAC1_peak_74	2.80984	7.41342	4.57767	55	Promoter (1-2kb)	1	6244179	6245578	1400	1	ENSG00000173673	-	ENST00000377898	1119	HES3	hes family bHLH transcription factor 3 [Source:HGNC Symbol;Acc:HGNC:26226]
1	6392961	6394070	1110	Chip-HDAC1_peak_75	2.15322	4.77667	2.45643	662	Promoter (<=1kb)	1	6264269	6393361	129093	2	ENSG00000097021	-	ENST00000608083	0	ACOT7	acyl-CoA thioesterase 7 [Source:HGNC Symbol;Acc:HGNC:24157]
1	6419334	6419727	394	Chip-HDAC1_peak_76	3.70257	11.1249	7.72659	118	Promoter (<=1kb)	1	6413000	6419903	6904	2	ENSG00000069812	-	ENST00000377836	176	HES2	hes family bHLH transcription factor 2 [Source:HGNC Symbol;Acc:HGNC:16005]
1	6600896	6603321	2426	Chip-HDAC1_peak_77	3.38492	16.5474	12.5612	1824	Promoter (<=1kb)	1	6590724	6602869	12146	2	ENSG00000162413	-	ENST00000377658	0	KLHL21	kelch like family member 21 [Source:HGNC Symbol;Acc:HGNC:29041]
1	6612984	6613436	453	Chip-HDAC1_peak_78	2.56257	6.00311	3.40803	293	Promoter (<=1kb)	1	6613731	6624030	10300	1	ENSG00000116273	-	ENST00000377648	-295	PHF13	PHD finger protein 13 [Source:HGNC Symbol;Acc:HGNC:22983]
1	6745463	6745872	410	Chip-HDAC1_peak_79	6.74197	12.075	8.55558	207	Distal Intergenic	1	6724673	6729993	5321	1	ENSG00000228750	-	ENST00000654537	20790	LINC01672	long intergenic non-protein coding RNA 1672 [Source:HGNC Symbol;Acc:HGNC:52460]
1	6784302	6784956	655	Chip-HDAC1_peak_80	2.51218	7.67263	4.76257	591	Promoter (<=1kb)	1	6783892	6784843	952	2	ENSG00000237436	-	ENST00000442889	0	CAMTA1-DT	CAMTA1 divergent transcript [Source:HGNC Symbol;Acc:HGNC:53020]
1	6941604	6941981	378	Chip-HDAC1_peak_81	3.10398	5.30695	2.86259	200	Intron (ENST00000303635/ENSG00000171735, intron 3 of 22)	1	6874056	6887842	13787	1	ENSG00000171735	-	ENST00000467267	67548	CAMTA1	calmodulin binding transcription activator 1 [Source:HGNC Symbol;Acc:HGNC:18806]
1	6999400	7000579	1180	Chip-HDAC1_peak_82	6.29823	10.5717	7.23207	773	Intron (ENST00000303635/ENSG00000171735, intron 3 of 22)	1	7008376	7014279	5904	2	ENSG00000237365	-	ENST00000456701	13700	AL512330.1	novel transcript, antisense to CAMTA1
1	7026184	7026788	605	Chip-HDAC1_peak_83	3.39379	4.8396	2.46411	63	Intron (ENST00000303635/ENSG00000171735, intron 3 of 22)	1	7008376	7014279	5904	2	ENSG00000237365	-	ENST00000456701	-11905	AL512330.1	novel transcript, antisense to CAMTA1
1	7070639	7070952	314	Chip-HDAC1_peak_84	3.36435	4.38232	2.14092	68	Intron (ENST00000303635/ENSG00000171735, intron 3 of 22)	1	7008376	7014279	5904	2	ENSG00000237365	-	ENST00000456701	-56360	AL512330.1	novel transcript, antisense to CAMTA1
1	7301466	7301871	406	Chip-HDAC1_peak_85	3.28656	5.91835	3.3358	299	Intron (ENST00000303635/ENSG00000171735, intron 5 of 22)	1	7368942	7370270	1329	1	ENSG00000237402	-	ENST00000427317	-67071	CAMTA1-IT1	CAMTA1 intronic transcript 1 [Source:HGNC Symbol;Acc:HGNC:41446]
1	7695293	7695719	427	Chip-HDAC1_peak_86	2.82816	3.50895	1.46429	6	Promoter (<=1kb)	1	7693124	7694844	1721	2	ENSG00000270171	-	ENST00000602640	-449	AL359881.3	novel transcript
1	7704887	7705875	989	Chip-HDAC1_peak_87	3.86483	10.3518	7.06211	157	Intron (ENST00000303635/ENSG00000171735, intron 11 of 22)	1	7700704	7700970	267	2	ENSG00000269978	-	ENST00000602916	-3917	AL359881.1	novel transcript
1	8025672	8026071	400	Chip-HDAC1_peak_88	2.84815	8.08983	5.13346	239	Promoter (<=1kb)	1	8004404	8026283	21880	2	ENSG00000116285	-	ENST00000474874	212	ERRFI1	ERBB receptor feedback inhibitor 1 [Source:HGNC Symbol;Acc:HGNC:18185]
1	8199042	8199745	704	Chip-HDAC1_peak_89	3.19551	4.89312	2.50916	621	Promoter (1-2kb)	1	8201518	8215207	13690	1	ENSG00000227634	-	ENST00000670361	-1773	LINC01714	long intergenic non-protein coding RNA 1714 [Source:HGNC Symbol;Acc:HGNC:52501]
1	8241898	8242275	378	Chip-HDAC1_peak_90	2.68333	3.41704	1.38995	8	Distal Intergenic	1	8218190	8220529	2340	2	ENSG00000233645	-	ENST00000424689	-21369	AL358876.2	novel transcript
1	8255023	8255377	355	Chip-HDAC1_peak_91	4.56656	6.52194	3.85099	103	Distal Intergenic	1	8218190	8220529	2340	2	ENSG00000233645	-	ENST00000424689	-34494	AL358876.2	novel transcript
1	8423469	8424362	894	Chip-HDAC1_peak_92	2.29896	4.65629	2.36844	174	Promoter (<=1kb)	1	8354093	8423666	69574	2	ENSG00000142599	-	ENST00000476556	0	RERE	arginine-glutamic acid dipeptide repeats [Source:HGNC Symbol;Acc:HGNC:9965]
1	8633537	8633862	326	Chip-HDAC1_peak_93	5.01659	8.12094	5.15022	65	Intron (ENST00000337907/ENSG00000142599, intron 3 of 23)	1	8556476	8624380	67905	2	ENSG00000142599	-	ENST00000514428	-9157	RERE	arginine-glutamic acid dipeptide repeats [Source:HGNC Symbol;Acc:HGNC:9965]
1	8703052	8703529	478	Chip-HDAC1_peak_94	1.79608	3.86233	1.76936	259	Promoter (<=1kb)	1	8656193	8703219	47027	2	ENSG00000142599	-	ENST00000468247	0	RERE	arginine-glutamic acid dipeptide repeats [Source:HGNC Symbol;Acc:HGNC:9965]
1	8876559	8877340	782	Chip-HDAC1_peak_95	4.25131	12.3868	8.83481	691	Promoter (<=1kb)	1	8875788	8878007	2220	2	ENSG00000074800	-	ENST00000414948	667	ENO1	enolase 1 [Source:HGNC Symbol;Acc:HGNC:3350]
1	8879013	8879363	351	Chip-HDAC1_peak_96	2.56401	7.04581	4.26337	97	Promoter (<=1kb)	1	8863114	8879092	15979	2	ENSG00000074800	-	ENST00000645609	0	ENO1	enolase 1 [Source:HGNC Symbol;Acc:HGNC:3350]
1	8907599	8907937	339	Chip-HDAC1_peak_97	7.55788	13.8467	10.1232	174	Promoter (<=1kb)	1	8907393	8907744	352	2	ENSG00000232208	-	ENST00000424862	0	AL139415.1	zinc finger protein 271 (ZNF) pseudogene
1	9032192	9032535	344	Chip-HDAC1_peak_98	3.6672	5.77673	3.2135	160	Downstream (2-3kb)	1	9003300	9026345	23046	2	ENSG00000197241	-	ENST00000400906	-5847	SLC2A7	solute carrier family 2 member 7 [Source:HGNC Symbol;Acc:HGNC:13445]
1	9128772	9129171	400	Chip-HDAC1_peak_99	3.84408	17.7383	13.6472	255	Promoter (<=1kb)	1	9100305	9129102	28798	2	ENSG00000180758	-	ENST00000377411	0	GPR157	G protein-coupled receptor 157 [Source:HGNC Symbol;Acc:HGNC:23687]
1	9181993	9182647	655	Chip-HDAC1_peak_100	3.31535	9.27994	6.14097	148	Promoter (<=1kb)	1	9148011	9182392	34382	2	ENSG00000228526	-	ENST00000635687	0	MIR34AHG	MIR34A host gene [Source:HGNC Symbol;Acc:HGNC:51913]
1	9234398	9235255	858	Chip-HDAC1_peak_101	2.65974	7.30496	4.47713	733	Promoter (<=1kb)	1	9234774	9271337	36564	1	ENSG00000049239	-	ENST00000377403	0	H6PD	hexose-6-phosphate dehydrogenase/glucose 1-dehydrogenase [Source:HGNC Symbol;Acc:HGNC:4795]
1	9293347	9293804	458	Chip-HDAC1_peak_102	2.10977	3.38564	1.36168	422	Promoter (<=1kb)	1	9292894	9369532	76639	1	ENSG00000171621	-	ENST00000328089	453	SPSB1	splA/ryanodine receptor domain and SOCS box containing 1 [Source:HGNC Symbol;Acc:HGNC:30628]
1	9294712	9295118	407	Chip-HDAC1_peak_103	4.28916	8.61797	5.55429	236	Promoter (<=1kb)	1	9294528	9356497	61970	1	ENSG00000171621	-	ENST00000450402	184	SPSB1	splA/ryanodine receptor domain and SOCS box containing 1 [Source:HGNC Symbol;Acc:HGNC:30628]
1	9454252	9454630	379	Chip-HDAC1_peak_104	3.87199	6.40257	3.74675	227	Distal Intergenic	1	9426649	9440564	13916	2	ENSG00000284693	-	ENST00000641940	-13688	LINC02606	long intergenic non-protein coding RNA 2606 [Source:HGNC Symbol;Acc:HGNC:54047]
1	9539376	9539775	400	Chip-HDAC1_peak_105	2.2004	4.31163	2.08218	68	Promoter (<=1kb)	1	9539465	9585173	45709	1	ENSG00000171612	-	ENST00000302692	0	SLC25A33	solute carrier family 25 member 33 [Source:HGNC Symbol;Acc:HGNC:29681]
1	9588581	9589302	722	Chip-HDAC1_peak_106	3.97425	12.3396	8.79363	266	Promoter (<=1kb)	1	9588911	9614877	25967	1	ENSG00000188807	-	ENST00000340381	0	TMEM201	transmembrane protein 201 [Source:HGNC Symbol;Acc:HGNC:33719]
1	9649786	9650409	624	Chip-HDAC1_peak_107	3.72385	6.37091	3.71839	528	Promoter (1-2kb)	1	9651731	9729114	77384	1	ENSG00000171608	-	ENST00000377346	-1322	PIK3CD	phosphatidylinositol-4,5-bisphosphate 3-kinase catalytic subunit delta [Source:HGNC Symbol;Acc:HGNC:8977]
1	9650986	9651779	794	Chip-HDAC1_peak_108	2.04352	3.47485	1.4339	788	Promoter (<=1kb)	1	9651731	9729114	77384	1	ENSG00000171608	-	ENST00000377346	0	PIK3CD	phosphatidylinositol-4,5-bisphosphate 3-kinase catalytic subunit delta [Source:HGNC Symbol;Acc:HGNC:8977]
1	9652206	9653262	1057	Chip-HDAC1_peak_109	3.19476	8.63799	5.5727	207	Promoter (<=1kb)	1	9651732	9729114	77383	1	ENSG00000171608	-	ENST00000628140	474	PIK3CD	phosphatidylinositol-4,5-bisphosphate 3-kinase catalytic subunit delta [Source:HGNC Symbol;Acc:HGNC:8977]
1	9653956	9654803	848	Chip-HDAC1_peak_110	5.36665	11.5263	8.08431	389	Promoter (<=1kb)	1	9652610	9654586	1977	2	ENSG00000179840	-	ENST00000377320	0	PIK3CD-AS1	PIK3CD antisense RNA 1 [Source:HGNC Symbol;Acc:HGNC:32346]
1	9823060	9823605	546	Chip-HDAC1_peak_111	4.036	7.24632	4.43044	172	Promoter (<=1kb)	1	9729027	9823669	94643	2	ENSG00000171603	-	ENST00000650348	64	CLSTN1	calsyntenin 1 [Source:HGNC Symbol;Acc:HGNC:17447]
1	9823981	9824975	995	Chip-HDAC1_peak_112	3.23558	10.0613	6.79797	135	Promoter (<=1kb)	1	9729028	9823984	94957	2	ENSG00000171603	-	ENST00000361311	0	CLSTN1	calsyntenin 1 [Source:HGNC Symbol;Acc:HGNC:17447]
1	9943011	9943504	494	Chip-HDAC1_peak_113	2.68992	7.11033	4.32208	177	Promoter (<=1kb)	1	9926293	9943391	17099	2	ENSG00000162441	-	ENST00000377223	0	LZIC	leucine zipper and CTNNBIP1 domain containing [Source:HGNC Symbol;Acc:HGNC:17497]
1	10210792	10211493	702	Chip-HDAC1_peak_114	2.85739	7.23986	4.42515	378	Promoter (<=1kb)	1	10210805	10308597	97793	1	ENSG00000054523	-	ENST00000377093	0	KIF1B	kinesin family member 1B [Source:HGNC Symbol;Acc:HGNC:16636]
1	10291428	10291753	326	Chip-HDAC1_peak_115	3.99496	6.10934	3.49353	157	Intron (ENST00000676179/ENSG00000054523, intron 16 of 48)	1	10298966	10299072	107	1	ENSG00000199562	-	ENST00000362692	-7213	RNU6-37P	RNA, U6 small nuclear 37, pseudogene [Source:HGNC Symbol;Acc:HGNC:34281]
1	10388871	10389315	445	Chip-HDAC1_peak_116	3.35906	4.0114	1.82528	266	Promoter (1-2kb)	1	10384628	10387150	2523	2	ENSG00000284735	-	ENST00000641117	-1721	AL139424.3	novel transcript
1	10399279	10399925	647	Chip-HDAC1_peak_117	3.0634	8.76223	5.688	180	Promoter (<=1kb)	1	10399498	10408140	8643	1	ENSG00000142657	-	ENST00000465632	0	PGD	phosphogluconate dehydrogenase [Source:HGNC Symbol;Acc:HGNC:8891]
1	10411414	10411727	314	Chip-HDAC1_peak_118	5.42578	10.9112	7.54029	106	Promoter (1-2kb)	1	10412834	10417044	4211	1	ENSG00000142657	-	ENST00000493288	-1107	PGD	phosphogluconate dehydrogenase [Source:HGNC Symbol;Acc:HGNC:8891]
1	10414581	10415113	533	Chip-HDAC1_peak_119	6.44991	11.9867	8.47221	293	Promoter (<=1kb)	1	10415292	10419830	4539	1	ENSG00000142657	-	ENST00000498356	-179	PGD	phosphogluconate dehydrogenase [Source:HGNC Symbol;Acc:HGNC:8891]
1	10430408	10431084	677	Chip-HDAC1_peak_120	2.96088	8.92385	5.8325	187	Promoter (<=1kb)	1	10430433	10442808	12376	1	ENSG00000175279	-	ENST00000309048	0	CENPS	centromere protein S [Source:HGNC Symbol;Acc:HGNC:23163]
1	10474950	10475299	350	Chip-HDAC1_peak_121	4.23507	16.2	12.2462	173	Promoter (<=1kb)	1	10474950	10630758	155809	1	ENSG00000142655	-	ENST00000356607	0	PEX14	peroxisomal biogenesis factor 14 [Source:HGNC Symbol;Acc:HGNC:8856]
1	10694016	10694429	414	Chip-HDAC1_peak_122	3.96357	11.4755	8.04042	203	Promoter (<=1kb)	1	10652984	10694479	41496	2	ENSG00000130940	-	ENST00000496432	50	CASZ1	castor zinc finger 1 [Source:HGNC Symbol;Acc:HGNC:26002]
1	10788154	10788790	637	Chip-HDAC1_peak_123	2.56815	5.2789	2.8484	544	Intron (ENST00000377022/ENSG00000130940, intron 1 of 20)	1	10636604	10796646	160043	2	ENSG00000130940	-	ENST00000377022	7856	CASZ1	castor zinc finger 1 [Source:HGNC Symbol;Acc:HGNC:26002]
1	10793631	10797028	3398	Chip-HDAC1_peak_124	8.53932	66.1727	59.6994	740	Promoter (<=1kb)	1	10636604	10796646	160043	2	ENSG00000130940	-	ENST00000377022	0	CASZ1	castor zinc finger 1 [Source:HGNC Symbol;Acc:HGNC:26002]
1	10830262	10830664	403	Chip-HDAC1_peak_125	2.61419	3.59046	1.5362	50	Distal Intergenic	1	10647213	10796650	149438	2	ENSG00000130940	-	ENST00000344008	-33612	CASZ1	castor zinc finger 1 [Source:HGNC Symbol;Acc:HGNC:26002]
1	10934582	10934922	341	Chip-HDAC1_peak_126	2.5705	3.50486	1.46214	235	Distal Intergenic	1	10946475	10947870	1396	2	ENSG00000175262	-	ENST00000468348	12948	C1orf127	chromosome 1 open reading frame 127 [Source:HGNC Symbol;Acc:HGNC:26730]
1	11059712	11060505	794	Chip-HDAC1_peak_127	3.32896	13.9819	10.248	606	Promoter (<=1kb)	1	11054589	11060018	5430	2	ENSG00000116649	-	ENST00000376957	0	SRM	spermidine synthase [Source:HGNC Symbol;Acc:HGNC:11296]
1	11112614	11112935	322	Chip-HDAC1_peak_128	5.45847	8.52447	5.47594	204	Promoter (1-2kb)	1	11107285	11114629	7345	2	ENSG00000198793	-	ENST00000473471	1694	MTOR	mechanistic target of rapamycin kinase [Source:HGNC Symbol;Acc:HGNC:3942]
1	11235212	11235963	752	Chip-HDAC1_peak_129	4.56656	6.52194	3.85099	117	Promoter (2-3kb)	1	11232963	11233112	150	1	ENSG00000238173	-	ENST00000448289	2249	RPL39P6	ribosomal protein L39 pseudogene 6 [Source:HGNC Symbol;Acc:HGNC:35803]
1	11273257	11273706	450	Chip-HDAC1_peak_130	1.96942	4.51254	2.25601	111	Promoter (<=1kb)	1	11273528	11295164	21637	1	ENSG00000120942	-	ENST00000376804	0	UBIAD1	UbiA prenyltransferase domain containing 1 [Source:HGNC Symbol;Acc:HGNC:30791]
1	11343853	11344317	465	Chip-HDAC1_peak_131	3.96211	5.80212	3.23545	104	Distal Intergenic	1	11311734	11319093	7360	2	ENSG00000284646	-	ENST00000641979	-24760	AL031291.1	novel transcript
1	11439481	11439821	341	Chip-HDAC1_peak_132	4.7325	7.95044	5.00935	132	Distal Intergenic	1	11425257	11425821	565	2	ENSG00000224338	-	ENST00000435243	-13660	MTCYBP45	MT-CYB pseudogene 45 [Source:HGNC Symbol;Acc:HGNC:52313]
1	11443874	11444361	488	Chip-HDAC1_peak_133	3.25269	5.6308	3.13127	405	Distal Intergenic	1	11425257	11425821	565	2	ENSG00000224338	-	ENST00000435243	-18053	MTCYBP45	MT-CYB pseudogene 45 [Source:HGNC Symbol;Acc:HGNC:52313]
1	11459421	11460067	647	Chip-HDAC1_peak_134	3.00241	4.51863	2.2606	539	Distal Intergenic	1	11479155	11537551	58397	1	ENSG00000204624	-	ENST00000294484	-19088	DISP3	dispatched RND transporter family member 3 [Source:HGNC Symbol;Acc:HGNC:29251]
1	11478774	11479111	338	Chip-HDAC1_peak_135	4.54512	13.6015	9.9169	107	Promoter (<=1kb)	1	11479155	11537551	58397	1	ENSG00000204624	-	ENST00000294484	-44	DISP3	dispatched RND transporter family member 3 [Source:HGNC Symbol;Acc:HGNC:29251]
1	11575115	11575476	362	Chip-HDAC1_peak_136	3.79804	6.01477	3.41005	150	Distal Intergenic	1	11609468	11613358	3891	1	ENSG00000235643	-	ENST00000453135	-33992	LINC01647	long intergenic non-protein coding RNA 1647 [Source:HGNC Symbol;Acc:HGNC:52434]
1	11680949	11681667	719	Chip-HDAC1_peak_137	2.88296	8.41239	5.41332	195	Promoter (<=1kb)	1	11674480	11681148	6669	2	ENSG00000116670	-	ENST00000376692	0	MAD2L2	mitotic arrest deficient 2 like 2 [Source:HGNC Symbol;Acc:HGNC:6764]
1	11859209	11859530	322	Chip-HDAC1_peak_138	3.4697	7.7162	4.80181	86	Promoter (<=1kb)	1	11857464	11858945	1482	2	ENSG00000120937	-	ENST00000376468	-264	NPPB	natriuretic peptide B [Source:HGNC Symbol;Acc:HGNC:7940]
1	12019652	12019976	325	Chip-HDAC1_peak_139	2.23921	4.79142	2.45906	8	Promoter (<=1kb)	1	12019498	12032045	12548	1	ENSG00000116691	-	ENST00000235332	154	MIIP	migration and invasion inhibitory protein [Source:HGNC Symbol;Acc:HGNC:25715]
1	12045364	12045701	338	Chip-HDAC1_peak_140	2.96807	4.08906	1.88795	42	Distal Intergenic	1	12036740	12037014	275	2	ENSG00000243539	-	ENST00000496974	-8350	RN7SL649P	RNA, 7SL, cytoplasmic 649, pseudogene [Source:HGNC Symbol;Acc:HGNC:46665]
1	12096967	12097295	329	Chip-HDAC1_peak_141	4.19882	5.69833	3.14834	247	5' UTR	1	12088441	12092264	3824	2	ENSG00000285604	-	ENST00000647616	-4703	AL357835.1	novel transcript, antisense to TNFRSF8
1	12465796	12466132	337	Chip-HDAC1_peak_142	3.25547	4.59885	2.32609	195	Promoter (<=1kb)	1	12464940	12512047	47108	1	ENSG00000048707	-	ENST00000543766	856	VPS13D	vacuolar protein sorting 13 homolog D [Source:HGNC Symbol;Acc:HGNC:23595]
1	12527448	12528217	770	Chip-HDAC1_peak_143	2.20735	3.44428	1.41223	713	Promoter (<=1kb)	1	12527724	12528420	697	1	ENSG00000229484	-	ENST00000416696	0	LINC02766	long intergenic non-protein coding RNA 2766 [Source:HGNC Symbol;Acc:HGNC:54286]
1	12548996	12549748	753	Chip-HDAC1_peak_144	2.59574	5.51763	3.04251	100	Distal Intergenic	1	12569972	12570072	101	2	ENSG00000221340	-	ENST00000408413	20324	RNU6ATAC18P	RNA, U6atac small nuclear 18, pseudogene [Source:HGNC Symbol;Acc:HGNC:46917]
1	12595831	12596357	527	Chip-HDAC1_peak_145	2.63597	8.13584	5.16376	370	Promoter (<=1kb)	1	12578718	12596308	17591	2	ENSG00000162496	-	ENST00000430996	0	DHRS3	dehydrogenase/reductase 3 [Source:HGNC Symbol;Acc:HGNC:17693]
1	12604683	12605005	323	Chip-HDAC1_peak_146	3.95742	6.82471	4.0638	107	Intron (ENST00000616661/ENSG00000162496, intron 1 of 5)	1	12578718	12596308	17591	2	ENSG00000162496	-	ENST00000430996	-8375	DHRS3	dehydrogenase/reductase 3 [Source:HGNC Symbol;Acc:HGNC:17693]
1	12616291	12617428	1138	Chip-HDAC1_peak_147	2.65084	8.36444	5.36858	987	Promoter (<=1kb)	1	12568392	12616795	48404	2	ENSG00000162496	-	ENST00000464917	0	DHRS3	dehydrogenase/reductase 3 [Source:HGNC Symbol;Acc:HGNC:17693]
1	12656233	12656548	316	Chip-HDAC1_peak_148	4.29994	6.35805	3.70648	80	Intron (ENST00000376221/ENSG00000204518, intron 2 of 3)	1	12644547	12667086	22540	1	ENSG00000204518	-	ENST00000376221	11686	AADACL4	arylacetamide deacetylase like 4 [Source:HGNC Symbol;Acc:HGNC:32038]
1	12768936	12769277	342	Chip-HDAC1_peak_149	5.03859	7.54733	4.64974	180	Distal Intergenic	1	12773738	12777906	4169	1	ENSG00000116726	-	ENST00000357726	-4461	PRAMEF12	PRAME family member 12 [Source:HGNC Symbol;Acc:HGNC:22125]
1	13242259	13242608	350	Chip-HDAC1_peak_150	3.58328	4.73127	2.41837	150	Distal Intergenic	1	13245863	13248652	2790	1	ENSG00000250894	-	ENST00000504262	-3255	PRAMEF31P	PRAME family member 31, pseudogene [Source:HGNC Symbol;Acc:HGNC:51893]
1	13505657	13506011	355	Chip-HDAC1_peak_151	3.67661	5.5565	3.06601	200	Intron (ENST00000376085/ENSG00000162494, intron 1 of 1)	1	13513220	13516270	3051	1	ENSG00000259961	-	ENST00000563570	-7209	AL354712.1	novel transcript
1	13655682	13656036	355	Chip-HDAC1_peak_152	6.71812	11.6378	8.16858	159	Downstream (1-2kb)	1	13657311	13659910	2600	2	ENSG00000237445	-	ENST00000441809	3874	AL359771.1	novel transcript
1	13749013	13749972	960	Chip-HDAC1_peak_153	3.74646	13.6012	9.9169	581	Promoter (<=1kb)	1	13749403	13788079	38677	1	ENSG00000116731	-	ENST00000413440	0	PRDM2	PR/SET domain 2 [Source:HGNC Symbol;Acc:HGNC:9347]
1	13820530	13820902	373	Chip-HDAC1_peak_154	3.40526	5.0736	2.66927	255	Intron (ENST00000376048/ENSG00000116731, intron 7 of 7)	1	13771726	13778463	6738	1	ENSG00000116731	-	ENST00000487453	48804	PRDM2	PR/SET domain 2 [Source:HGNC Symbol;Acc:HGNC:9347]
1	13921571	13921905	335	Chip-HDAC1_peak_155	5.37492	9.04757	5.93551	200	Intron (ENST00000636564/ENSG00000189337, intron 1 of 2)	1	13892792	15118043	1225252	1	ENSG00000189337	-	ENST00000636203	28779	KAZN	kazrin, periplakin interacting protein [Source:HGNC Symbol;Acc:HGNC:29173]
1	14147714	14148229	516	Chip-HDAC1_peak_156	2.61924	3.45106	1.41223	366	Intron (ENST00000636564/ENSG00000189337, intron 1 of 2)	1	14124233	14124335	103	2	ENSG00000252151	-	ENST00000516342	-23379	RNU6-1265P	RNA, U6 small nuclear 1265, pseudogene [Source:HGNC Symbol;Acc:HGNC:48228]
1	14553525	14553868	344	Chip-HDAC1_peak_157	5.03859	7.54733	4.64974	156	Intron (ENST00000636203/ENSG00000189337, intron 2 of 16)	1	14598685	15118043	519359	1	ENSG00000189337	-	ENST00000376030	-44817	KAZN	kazrin, periplakin interacting protein [Source:HGNC Symbol;Acc:HGNC:29173]
1	14867684	14868219	536	Chip-HDAC1_peak_158	3.77894	4.83268	2.45906	454	Intron (ENST00000636203/ENSG00000189337, intron 3 of 16)	1	14924130	15068152	144023	1	ENSG00000189337	-	ENST00000361144	-55911	KAZN	kazrin, periplakin interacting protein [Source:HGNC Symbol;Acc:HGNC:29173]
1	14924575	14925056	482	Chip-HDAC1_peak_159	3.85273	9.78262	6.56193	271	Promoter (<=1kb)	1	14924130	15068152	144023	1	ENSG00000189337	-	ENST00000361144	445	KAZN	kazrin, periplakin interacting protein [Source:HGNC Symbol;Acc:HGNC:29173]
1	14931993	14932394	402	Chip-HDAC1_peak_160	2.92139	4.71944	2.41837	208	Promoter (2-3kb)	1	14929800	15068155	138356	1	ENSG00000189337	-	ENST00000400798	2193	KAZN	kazrin, periplakin interacting protein [Source:HGNC Symbol;Acc:HGNC:29173]
1	14937015	14937803	789	Chip-HDAC1_peak_161	3.52676	5.29125	2.85157	676	Intron (ENST00000636203/ENSG00000189337, intron 3 of 16)	1	14929800	15068155	138356	1	ENSG00000189337	-	ENST00000400798	7215	KAZN	kazrin, periplakin interacting protein [Source:HGNC Symbol;Acc:HGNC:29173]
1	14959236	14959570	335	Chip-HDAC1_peak_162	3.29395	6.36746	3.71511	78	Intron (ENST00000636203/ENSG00000189337, intron 3 of 16)	1	14945919	15065797	119879	1	ENSG00000189337	-	ENST00000400797	13317	KAZN	kazrin, periplakin interacting protein [Source:HGNC Symbol;Acc:HGNC:29173]
1	15152691	15153606	916	Chip-HDAC1_peak_163	3.25079	11.4104	7.98074	175	Promoter (<=1kb)	1	15115981	15153237	37257	2	ENSG00000175147	-	ENST00000650369	0	TMEM51-AS1	TMEM51 antisense RNA 1 [Source:HGNC Symbol;Acc:HGNC:26301]
1	15154040	15155371	1332	Chip-HDAC1_peak_164	2.12	3.61976	1.55819	101	Promoter (<=1kb)	1	15153768	15220393	66626	1	ENSG00000171729	-	ENST00000434578	272	TMEM51	transmembrane protein 51 [Source:HGNC Symbol;Acc:HGNC:25488]
1	15198339	15198815	477	Chip-HDAC1_peak_165	8.17669	16.7352	12.7362	262	Intron (ENST00000428417/ENSG00000171729, intron 1 of 2)	1	15191828	15192845	1018	2	ENSG00000215720	-	ENST00000400795	-5494	MFFP1	MFF pseudogene 1 [Source:HGNC Symbol;Acc:HGNC:54537]
1	15284145	15284461	317	Chip-HDAC1_peak_166	3.79804	6.01477	3.41005	161	Promoter (2-3kb)	1	15287045	15289641	2597	1	ENSG00000142621	-	ENST00000462113	-2584	FHAD1	forkhead associated phosphopeptide binding domain 1 [Source:HGNC Symbol;Acc:HGNC:29408]
1	15353411	15353755	345	Chip-HDAC1_peak_167	5.56125	10.0675	6.80395	128	Intron (ENST00000358897/ENSG00000142621, intron 19 of 30)	1	15357791	15364317	6527	1	ENSG00000142621	-	ENST00000483120	-4036	FHAD1	forkhead associated phosphopeptide binding domain 1 [Source:HGNC Symbol;Acc:HGNC:29408]
1	15409216	15410242	1027	Chip-HDAC1_peak_168	3.40267	10.2732	6.99429	574	Promoter (<=1kb)	1	15409888	15430339	20452	1	ENSG00000142634	-	ENST00000375980	0	EFHD2	EF-hand domain family member D2 [Source:HGNC Symbol;Acc:HGNC:28670]
1	15415975	15416425	451	Chip-HDAC1_peak_169	2.88954	5.54837	3.06054	333	Intron (ENST00000375980/ENSG00000142634, intron 1 of 3)	1	15410265	15429081	18817	1	ENSG00000142634	-	ENST00000445566	5710	EFHD2	EF-hand domain family member D2 [Source:HGNC Symbol;Acc:HGNC:28670]
1	15452126	15452457	332	Chip-HDAC1_peak_170	5.49085	8.90298	5.81273	245	Distal Intergenic	1	15456728	15463011	6284	1	ENSG00000142615	-	ENST00000459653	-4271	CELA2A	chymotrypsin like elastase 2A [Source:HGNC Symbol;Acc:HGNC:24609]
1	15523992	15524325	334	Chip-HDAC1_peak_171	1.91107	3.59857	1.54259	250	Promoter (<=1kb)	1	15491401	15524215	32815	2	ENSG00000132906	-	ENST00000333868	0	CASP9	caspase 9 [Source:HGNC Symbol;Acc:HGNC:1511]
1	15584635	15585277	643	Chip-HDAC1_peak_172	3.69408	14.8989	11.0768	283	Promoter (<=1kb)	1	15571699	15585051	13353	2	ENSG00000116771	-	ENST00000375826	0	AGMAT	agmatinase [Source:HGNC Symbol;Acc:HGNC:18407]
1	15617525	15617986	462	Chip-HDAC1_peak_173	3.49427	10.3799	7.08587	201	Promoter (<=1kb)	1	15617543	15634306	16764	1	ENSG00000197312	-	ENST00000486680	0	DDI2	DNA damage inducible 1 homolog 2 [Source:HGNC Symbol;Acc:HGNC:24578]
1	15711836	15712158	323	Chip-HDAC1_peak_174	5.28281	9.23145	6.09614	137	Intron (ENST00000375799/ENSG00000116786, intron 1 of 19)	1	15729845	15734115	4271	1	ENSG00000116786	-	ENST00000477849	-17687	PLEKHM2	pleckstrin homology and RUN domain containing M2 [Source:HGNC Symbol;Acc:HGNC:29131]
1	15758791	15759142	352	Chip-HDAC1_peak_175	2.06399	3.445	1.41223	351	Promoter (<=1kb)	1	15758793	15774631	15839	1	ENSG00000162458	-	ENST00000502739	0	FBLIM1	filamin binding LIM protein 1 [Source:HGNC Symbol;Acc:HGNC:24686]
1	15793545	15793878	334	Chip-HDAC1_peak_176	3.99496	6.10934	3.49353	193	Promoter (<=1kb)	1	15792796	15793285	490	1	ENSG00000224321	-	ENST00000431782	749	RPL12P14	ribosomal protein L12 pseudogene 14 [Source:HGNC Symbol;Acc:HGNC:36495]
1	15797106	15797550	445	Chip-HDAC1_peak_177	4.8832	9.18306	6.05334	177	Distal Intergenic	1	15792796	15793285	490	1	ENSG00000224321	-	ENST00000431782	4310	RPL12P14	ribosomal protein L12 pseudogene 14 [Source:HGNC Symbol;Acc:HGNC:36495]
1	15798238	15798678	441	Chip-HDAC1_peak_178	3.92914	6.50891	3.84195	358	Distal Intergenic	1	15792796	15793285	490	1	ENSG00000224321	-	ENST00000431782	5442	RPL12P14	ribosomal protein L12 pseudogene 14 [Source:HGNC Symbol;Acc:HGNC:36495]
1	15799350	15800998	1649	Chip-HDAC1_peak_179	4.92985	12.3299	8.7868	633	Distal Intergenic	1	15792796	15793285	490	1	ENSG00000224321	-	ENST00000431782	6554	RPL12P14	ribosomal protein L12 pseudogene 14 [Source:HGNC Symbol;Acc:HGNC:36495]
1	15834483	15835124	642	Chip-HDAC1_peak_180	2.5706	8.11409	5.15022	437	Promoter (<=1kb)	1	15836095	15928557	92463	1	ENSG00000065526	-	ENST00000673875	-971	SPEN	spen family transcriptional repressor [Source:HGNC Symbol;Acc:HGNC:17575]
1	15835450	15835771	322	Chip-HDAC1_peak_181	2.34896	5.96333	3.37509	182	Promoter (<=1kb)	1	15836095	15928557	92463	1	ENSG00000065526	-	ENST00000673875	-324	SPEN	spen family transcriptional repressor [Source:HGNC Symbol;Acc:HGNC:17575]
1	15847788	15849103	1316	Chip-HDAC1_peak_182	2.14558	5.05686	2.65645	132	Promoter (<=1kb)	1	15834474	15848147	13674	2	ENSG00000179743	-	ENST00000317122	0	FLJ37453	uncharacterized LOC729614 [Source:NCBI gene (formerly Entrezgene);Acc:729614]
1	15975554	15976063	510	Chip-HDAC1_peak_183	3.41043	10.5315	7.2199	280	Promoter (<=1kb)	1	15941871	15976079	34209	2	ENSG00000116809	-	ENST00000537142	16	ZBTB17	zinc finger and BTB domain containing 17 [Source:HGNC Symbol;Acc:HGNC:12936]
1	16143399	16143791	393	Chip-HDAC1_peak_184	1.97378	3.50697	1.46388	378	Promoter (2-3kb)	1	16134560	16146450	11891	2	ENSG00000142627	-	ENST00000480202	2659	EPHA2	EPH receptor A2 [Source:HGNC Symbol;Acc:HGNC:3386]
1	16144147	16144521	375	Chip-HDAC1_peak_185	2.68744	9.02527	5.92386	148	Promoter (1-2kb)	1	16134560	16146450	11891	2	ENSG00000142627	-	ENST00000480202	1929	EPHA2	EPH receptor A2 [Source:HGNC Symbol;Acc:HGNC:3386]
1	16145000	16146727	1728	Chip-HDAC1_peak_186	2.39533	6.81896	4.05858	254	Promoter (<=1kb)	1	16134560	16146450	11891	2	ENSG00000142627	-	ENST00000480202	0	EPHA2	EPH receptor A2 [Source:HGNC Symbol;Acc:HGNC:3386]
1	16154038	16156303	2266	Chip-HDAC1_peak_187	4.33217	16.9014	12.8849	939	Promoter (<=1kb)	1	16124337	16156069	31733	2	ENSG00000142627	-	ENST00000358432	0	EPHA2	EPH receptor A2 [Source:HGNC Symbol;Acc:HGNC:3386]
1	16217059	16217401	343	Chip-HDAC1_peak_188	4.0747	7.87631	4.9466	267	Promoter (<=1kb)	1	16215909	16217160	1252	2	ENSG00000237276	-	ENST00000442385	0	ANO7L1	anoctamin 7 like 1 (pseudogene) [Source:HGNC Symbol;Acc:HGNC:32248]
1	16236830	16237206	377	Chip-HDAC1_peak_189	2.89499	7.91916	4.98056	288	Promoter (<=1kb)	1	16231692	16237183	5492	2	ENSG00000132881	-	ENST00000375599	0	CPLANE2	ciliogenesis and planar polarity effector 2 [Source:HGNC Symbol;Acc:HGNC:28127]
1	16352209	16352591	383	Chip-HDAC1_peak_190	2.81761	5.70518	3.15393	161	Promoter (<=1kb)	1	16246840	16352480	105641	2	ENSG00000037637	-	ENST00000375592	0	FBXO42	F-box protein 42 [Source:HGNC Symbol;Acc:HGNC:29249]
1	16498827	16499542	716	Chip-HDAC1_peak_191	2.21847	5.1603	2.74465	373	Promoter (<=1kb)	1	16490634	16499257	8624	2	ENSG00000080947	-	ENST00000590118	0	CROCCP3	CROCC pseudogene 3 [Source:HGNC Symbol;Acc:HGNC:29405]
1	16613359	16613889	531	Chip-HDAC1_peak_192	2.06933	15.7637	11.854	95	Promoter (<=1kb)	1	16562319	16613487	51169	2	ENSG00000219481	-	ENST00000430580	0	NBPF1	NBPF member 1 [Source:HGNC Symbol;Acc:HGNC:26088]
1	17334294	17334612	319	Chip-HDAC1_peak_193	4.49286	7.52982	4.64974	158	3' UTR	1	17346034	17348207	2174	1	ENSG00000159339	-	ENST00000468945	-11422	PADI4	peptidyl arginine deiminase 4 [Source:HGNC Symbol;Acc:HGNC:18368]
1	17438527	17440048	1522	Chip-HDAC1_peak_194	2.29033	5.10601	2.69732	35	Promoter (<=1kb)	1	17406760	17439677	32918	2	ENSG00000179051	-	ENST00000375436	0	RCC2	regulator of chromosome condensation 2 [Source:HGNC Symbol;Acc:HGNC:30297]
1	17727021	17727362	342	Chip-HDAC1_peak_195	4.41175	6.27688	3.64527	128	Intron (ENST00000430540/ENSG00000236648, intron 3 of 3)	1	17717687	17749978	32292	1	ENSG00000236648	-	ENST00000430540	9334	LINC02810	long intergenic non-protein coding RNA 2810 [Source:HGNC Symbol;Acc:HGNC:54342]
1	17743765	17744105	341	Chip-HDAC1_peak_196	4.71009	7.60662	4.70156	167	Intron (ENST00000430540/ENSG00000236648, intron 3 of 3)	1	17755333	17827063	71731	1	ENSG00000117148	-	ENST00000375406	-11228	ACTL8	actin like 8 [Source:HGNC Symbol;Acc:HGNC:24018]
1	17893977	17894362	386	Chip-HDAC1_peak_197	3.94161	5.5263	3.04251	292	Distal Intergenic	1	17822982	17827061	4080	1	ENSG00000117148	-	ENST00000617065	70995	ACTL8	actin like 8 [Source:HGNC Symbol;Acc:HGNC:24018]
1	17972288	17972609	322	Chip-HDAC1_peak_198	5.45847	8.52447	5.47594	169	Distal Intergenic	1	18015712	18045612	29901	1	ENSG00000284653	-	ENST00000641892	-43103	AL357509.1	novel transcript
1	18109962	18110666	705	Chip-HDAC1_peak_199	3.02714	6.10074	3.48822	137	Promoter (<=1kb)	1	18109389	18115861	6473	1	ENSG00000280222	-	ENST00000624418	573	AL365209.1	TEC
1	18167802	18168209	408	Chip-HDAC1_peak_200	5.03859	7.54733	4.64974	142	Intron (ENST00000251296/ENSG00000117154, intron 1 of 9)	1	18166929	18179346	12418	2	ENSG00000230035	-	ENST00000419667	11137	IGSF21-AS1	IGSF21 antisense RNA 1 [Source:HGNC Symbol;Acc:HGNC:41190]
1	18196964	18197376	413	Chip-HDAC1_peak_201	4.6187	6.60433	3.87594	266	Intron (ENST00000251296/ENSG00000117154, intron 1 of 9)	1	18166929	18179346	12418	2	ENSG00000230035	-	ENST00000419667	-17618	IGSF21-AS1	IGSF21 antisense RNA 1 [Source:HGNC Symbol;Acc:HGNC:41190]
1	18466420	18467015	596	Chip-HDAC1_peak_202	4.65827	7.22373	4.41084	287	Distal Intergenic	1	18480982	18486126	5145	1	ENSG00000179023	-	ENST00000400664	-13967	KLHDC7A	kelch domain containing 7A [Source:HGNC Symbol;Acc:HGNC:26791]
1	18544900	18545681	782	Chip-HDAC1_peak_203	3.49695	4.59409	2.32609	197	Distal Intergenic	1	18513118	18513383	266	1	ENSG00000235282	-	ENST00000596113	31782	DYNLL1P3	dynein light chain LC8-type 1 pseudogene 3 [Source:HGNC Symbol;Acc:HGNC:49654]
1	18555505	18555828	324	Chip-HDAC1_peak_204	3.48236	5.212	2.7916	201	Distal Intergenic	1	18595414	18595636	223	1	ENSG00000225478	-	ENST00000450125	-39586	AL031737.1	MT-ND1 (MT-ND1) pseudogene
1	18765755	18766149	395	Chip-HDAC1_peak_205	5.45847	8.52447	5.47594	256	Distal Intergenic	1	18839599	18859682	20084	2	ENSG00000179002	-	ENST00000375371	93533	TAS1R2	taste 1 receptor member 2 [Source:HGNC Symbol;Acc:HGNC:14905]
1	18793152	18793495	344	Chip-HDAC1_peak_206	4.56656	6.52194	3.85099	36	Distal Intergenic	1	18839599	18859682	20084	2	ENSG00000179002	-	ENST00000375371	66187	TAS1R2	taste 1 receptor member 2 [Source:HGNC Symbol;Acc:HGNC:14905]
1	18953678	18954088	411	Chip-HDAC1_peak_207	3.27874	6.33083	3.69493	61	Promoter (1-2kb)	1	18908340	18955698	47359	2	ENSG00000169991	-	ENST00000416166	1610	IFFO2	intermediate filament family orphan 2 [Source:HGNC Symbol;Acc:HGNC:27006]
1	18956299	18956755	457	Chip-HDAC1_peak_208	2.73362	7.78058	4.85912	243	Promoter (<=1kb)	1	18904280	18956676	52397	2	ENSG00000169991	-	ENST00000455833	0	IFFO2	intermediate filament family orphan 2 [Source:HGNC Symbol;Acc:HGNC:27006]
1	18997304	18997655	352	Chip-HDAC1_peak_209	2.66783	4.3214	2.08739	304	Distal Intergenic	1	18904280	18956676	52397	2	ENSG00000169991	-	ENST00000455833	-40628	IFFO2	intermediate filament family orphan 2 [Source:HGNC Symbol;Acc:HGNC:27006]
1	19257650	19258054	405	Chip-HDAC1_peak_210	3.83432	7.88457	4.95202	266	Promoter (<=1kb)	1	19257712	19258739	1028	1	ENSG00000053372	-	ENST00000479559	0	MRTO4	MRT4 homolog, ribosome maturation factor [Source:HGNC Symbol;Acc:HGNC:18477]
1	19485167	19486015	849	Chip-HDAC1_peak_211	2.22006	5.61484	3.12068	670	Promoter (<=1kb)	1	19338775	19485539	146765	2	ENSG00000077549	-	ENST00000264202	0	CAPZB	capping actin protein of muscle Z-line subunit beta [Source:HGNC Symbol;Acc:HGNC:1491]
1	19597046	19597507	462	Chip-HDAC1_peak_212	3.10303	10.3221	7.03899	259	Promoter (<=1kb)	1	19597052	19601304	4253	1	ENSG00000173436	-	ENST00000479642	0	MICOS10	mitochondrial contact site and cristae organizing system subunit 10 [Source:HGNC Symbol;Acc:HGNC:32068]
1	19643692	19644207	516	Chip-HDAC1_peak_213	1.95747	3.70108	1.62886	414	Promoter (<=1kb)	1	19643714	19656911	13198	1	ENSG00000158747	-	ENST00000439664	0	NBL1	NBL1, DAN family BMP antagonist [Source:HGNC Symbol;Acc:HGNC:7650]
1	19669489	19669964	476	Chip-HDAC1_peak_214	3.05578	4.62294	2.34049	340	Intron (ENST00000289753/ENSG00000158748, intron 1 of 2)	1	19664875	19680966	16092	1	ENSG00000158748	-	ENST00000289753	4614	HTR6	5-hydroxytryptamine receptor 6 [Source:HGNC Symbol;Acc:HGNC:5301]
1	19799783	19800152	370	Chip-HDAC1_peak_215	2.58919	7.90829	4.97194	195	Promoter (<=1kb)	1	19682213	19799917	117705	2	ENSG00000162542	-	ENST00000294543	0	TMCO4	transmembrane and coiled-coil domains 4 [Source:HGNC Symbol;Acc:HGNC:27393]
1	20307082	20307429	348	Chip-HDAC1_peak_216	3.92886	7.29905	4.4721	193	Intron (ENST00000485375/ENSG00000158816, intron 1 of 21)	1	20303081	20314412	11332	1	ENSG00000158816	-	ENST00000534075	4001	VWA5B1	von Willebrand factor A domain containing 5B1 [Source:HGNC Symbol;Acc:HGNC:26538]
1	20375244	20375712	469	Chip-HDAC1_peak_217	6.29823	10.5717	7.23207	145	Intron (ENST00000426428/ENSG00000236963, intron 9 of 11)	1	20412304	20413253	950	2	ENSG00000226487	-	ENST00000421114	37541	AL139254.1	novel transcript
1	20438076	20438413	338	Chip-HDAC1_peak_218	5.03859	7.54733	4.64974	150	Distal Intergenic	1	20398716	20431234	32519	2	ENSG00000236963	-	ENST00000423486	-6842	LINC01141	long intergenic non-protein coding RNA 1141 [Source:HGNC Symbol;Acc:HGNC:49455]
1	20475149	20475791	643	Chip-HDAC1_peak_219	5.42578	10.9112	7.54029	401	Promoter (<=1kb)	1	20476222	20478793	2572	1	ENSG00000284641	-	ENST00000641552	-431	AL139254.2	novel transcript
1	20483699	20485815	2117	Chip-HDAC1_peak_220	3.73685	21.2684	16.8817	418	Promoter (<=1kb)	1	20483187	20484645	1459	2	ENSG00000162545	-	ENST00000489020	0	CAMK2N1	calcium/calmodulin dependent protein kinase II inhibitor 1 [Source:HGNC Symbol;Acc:HGNC:24190]
1	20486510	20487041	532	Chip-HDAC1_peak_221	2.36356	5.39076	2.93374	89	Promoter (<=1kb)	1	20482391	20486210	3820	2	ENSG00000162545	-	ENST00000375078	-300	CAMK2N1	calcium/calmodulin dependent protein kinase II inhibitor 1 [Source:HGNC Symbol;Acc:HGNC:24190]
1	20494197	20494546	350	Chip-HDAC1_peak_222	4.96617	9.00668	5.90765	107	Distal Intergenic	1	20482391	20486210	3820	2	ENSG00000162545	-	ENST00000375078	-7987	CAMK2N1	calcium/calmodulin dependent protein kinase II inhibitor 1 [Source:HGNC Symbol;Acc:HGNC:24190]
1	20633379	20633955	577	Chip-HDAC1_peak_223	4.54071	13.2685	9.6148	180	Promoter (<=1kb)	1	20633458	20651511	18054	1	ENSG00000158828	-	ENST00000321556	0	PINK1	PTEN induced kinase 1 [Source:HGNC Symbol;Acc:HGNC:14581]
1	20732381	20733173	793	Chip-HDAC1_peak_224	5.59972	16.6298	12.6386	635	Promoter (<=1kb)	1	20719731	20732703	12973	2	ENSG00000189410	-	ENST00000444387	0	SH2D5	SH2 domain containing 5 [Source:HGNC Symbol;Acc:HGNC:28819]
1	21176398	21177371	974	Chip-HDAC1_peak_225	4.59203	10.5251	7.21478	277	Promoter (<=1kb)	1	20806292	21176888	370597	2	ENSG00000075151	-	ENST00000374935	0	EIF4G3	eukaryotic translation initiation factor 4 gamma 3 [Source:HGNC Symbol;Acc:HGNC:3298]
1	21261750	21262305	556	Chip-HDAC1_peak_226	3.12926	5.76496	3.20617	499	Intron (ENST00000415912/ENSG00000117298, intron 4 of 18)	1	21266082	21267251	1170	1	ENSG00000236936	-	ENST00000416959	-3777	AL031005.1	novel transcript
1	21290215	21290658	444	Chip-HDAC1_peak_227	2.5786	6.96019	4.1853	37	Promoter (<=1kb)	1	21217250	21290463	73214	2	ENSG00000117298	-	ENST00000374893	0	ECE1	endothelin converting enzyme 1 [Source:HGNC Symbol;Acc:HGNC:3146]
1	21338608	21339144	537	Chip-HDAC1_peak_228	2.71256	6.05719	3.44814	190	Intron (ENST00000415912/ENSG00000117298, intron 1 of 18)	1	21272835	21345137	72303	2	ENSG00000117298	-	ENST00000463334	5993	ECE1	endothelin converting enzyme 1 [Source:HGNC Symbol;Acc:HGNC:3146]
1	21782680	21783172	493	Chip-HDAC1_peak_229	2.83144	10.6401	7.29441	255	Promoter (<=1kb)	1	21678298	21783149	104852	2	ENSG00000090686	-	ENST00000308271	0	USP48	ubiquitin specific peptidase 48 [Source:HGNC Symbol;Acc:HGNC:18533]
1	21935761	21936235	475	Chip-HDAC1_peak_230	1.94033	3.46953	1.42961	365	Promoter (1-2kb)	1	21822244	21937310	115067	2	ENSG00000142798	-	ENST00000374695	1075	HSPG2	heparan sulfate proteoglycan 2 [Source:HGNC Symbol;Acc:HGNC:5273]
1	21936788	21937247	460	Chip-HDAC1_peak_231	2.58087	5.76981	3.20959	173	Promoter (<=1kb)	1	21822244	21937310	115067	2	ENSG00000142798	-	ENST00000374695	63	HSPG2	heparan sulfate proteoglycan 2 [Source:HGNC Symbol;Acc:HGNC:5273]
1	22015918	22016336	419	Chip-HDAC1_peak_232	2.98418	3.93985	1.82528	404	Intron (ENST00000650360/ENSG00000285959, intron 7 of 8)	1	22010985	22011088	104	1	ENSG00000201273	-	ENST00000364403	4933	RNU6-776P	RNA, U6 small nuclear 776, pseudogene [Source:HGNC Symbol;Acc:HGNC:47739]
1	22025505	22025833	329	Chip-HDAC1_peak_233	2.71256	6.05719	3.44814	240	Promoter (<=1kb)	1	22025511	22101360	75850	1	ENSG00000070831	-	ENST00000648594	0	CDC42	cell division cycle 42 [Source:HGNC Symbol;Acc:HGNC:1736]
1	22052904	22053511	608	Chip-HDAC1_peak_234	1.92776	3.4231	1.39557	32	Promoter (<=1kb)	1	22053297	22086790	33494	1	ENSG00000070831	-	ENST00000411827	0	CDC42	cell division cycle 42 [Source:HGNC Symbol;Acc:HGNC:1736]
1	22143214	22143791	578	Chip-HDAC1_peak_235	3.30234	7.2607	4.4419	183	Promoter (<=1kb)	1	22117313	22143097	25785	2	ENSG00000162552	-	ENST00000290167	-117	WNT4	Wnt family member 4 [Source:HGNC Symbol;Acc:HGNC:12783]
1	22223403	22223905	503	Chip-HDAC1_peak_236	3.34055	4.74727	2.43318	109	Distal Intergenic	1	22266239	22266300	62	1	ENSG00000266564	-	ENST00000581169	-42334	MIR4418	microRNA 4418 [Source:HGNC Symbol;Acc:HGNC:41789]
1	22315527	22315976	450	Chip-HDAC1_peak_237	2.66783	4.3214	2.08739	371	Distal Intergenic	1	22322840	22323331	492	2	ENSG00000234397	-	ENST00000487348	7355	PPIAP34	peptidylprolyl isomerase A pseudogene 34 [Source:HGNC Symbol;Acc:HGNC:53658]
1	22416588	22416912	325	Chip-HDAC1_peak_238	2.83751	4.02168	1.82617	112	Distal Intergenic	1	22428838	22511763	82926	1	ENSG00000184677	-	ENST00000650433	-11926	ZBTB40	zinc finger and BTB domain containing 40 [Source:HGNC Symbol;Acc:HGNC:29045]
1	22452017	22452374	358	Chip-HDAC1_peak_239	4.65518	15.2483	11.3832	164	Promoter (<=1kb)	1	22451867	22506241	54375	1	ENSG00000184677	-	ENST00000400239	150	ZBTB40	zinc finger and BTB domain containing 40 [Source:HGNC Symbol;Acc:HGNC:29045]
1	22513516	22513841	326	Chip-HDAC1_peak_240	3.70079	5.13617	2.72254	45	Intron (ENST00000375647/ENSG00000184677, intron 12 of 17)	1	22517474	22519708	2235	1	ENSG00000237200	-	ENST00000438551	-3633	ZBTB40-IT1	ZBTB40 intronic transcript 1 [Source:HGNC Symbol;Acc:HGNC:41493]
1	22562374	22562805	432	Chip-HDAC1_peak_241	3.13863	5.99004	3.39785	166	Promoter (<=1kb)	1	22563489	22603595	40107	1	ENSG00000070886	-	ENST00000166244	-684	EPHA8	EPH receptor A8 [Source:HGNC Symbol;Acc:HGNC:3391]
1	22627349	22627708	360	Chip-HDAC1_peak_242	2.5109	3.81095	1.72376	164	Distal Intergenic	1	22633258	22633366	109	2	ENSG00000276835	-	ENST00000614019	5658	MIR6127	microRNA 6127 [Source:HGNC Symbol;Acc:HGNC:50163]
1	22710656	22711757	1102	Chip-HDAC1_peak_243	1.94033	3.46953	1.42961	4	Promoter (<=1kb)	1	22710839	22891265	180427	1	ENSG00000133216	-	ENST00000544305	0	EPHB2	EPH receptor B2 [Source:HGNC Symbol;Acc:HGNC:3393]
1	22746922	22747241	320	Chip-HDAC1_peak_244	2.7388	4.15714	1.94476	280	Intron (ENST00000544305/ENSG00000133216, intron 1 of 6)	1	22719517	22719598	82	1	ENSG00000265422	-	ENST00000581646	27405	MIR4684	microRNA 4684 [Source:HGNC Symbol;Acc:HGNC:41695]
1	23019396	23019766	371	Chip-HDAC1_peak_245	2.66993	6.23485	3.60826	277	Promoter (<=1kb)	1	23019443	23083672	64230	1	ENSG00000004487	-	ENST00000465864	0	KDM1A	lysine demethylase 1A [Source:HGNC Symbol;Acc:HGNC:29079]
1	23167672	23168221	550	Chip-HDAC1_peak_246	4.12792	11.1354	7.73393	141	Promoter (<=1kb)	1	23090427	23168817	78391	2	ENSG00000169641	-	ENST00000314174	596	LUZP1	leucine zipper protein 1 [Source:HGNC Symbol;Acc:HGNC:14985]
1	23177424	23178019	596	Chip-HDAC1_peak_247	3.11442	8.15083	5.17674	370	Promoter (<=1kb)	1	23084030	23177808	93779	2	ENSG00000169641	-	ENST00000302291	0	LUZP1	leucine zipper protein 1 [Source:HGNC Symbol;Acc:HGNC:14985]
1	23184508	23184822	315	Chip-HDAC1_peak_248	3.49695	4.59409	2.32609	153	Distal Intergenic	1	23084030	23177808	93779	2	ENSG00000169641	-	ENST00000302291	-6700	LUZP1	leucine zipper protein 1 [Source:HGNC Symbol;Acc:HGNC:14985]
1	23197365	23197701	337	Chip-HDAC1_peak_249	4.3909	8.23287	5.25246	243	Promoter (2-3kb)	1	23191895	23194729	2835	2	ENSG00000179546	-	ENST00000374619	-2636	HTR1D	5-hydroxytryptamine receptor 1D [Source:HGNC Symbol;Acc:HGNC:5289]
1	23216691	23217287	597	Chip-HDAC1_peak_250	4.30543	14.3687	10.5927	305	Distal Intergenic	1	23191895	23194729	2835	2	ENSG00000179546	-	ENST00000374619	-21962	HTR1D	5-hydroxytryptamine receptor 1D [Source:HGNC Symbol;Acc:HGNC:5289]
1	23343694	23344263	570	Chip-HDAC1_peak_251	2.63955	6.44004	3.78102	325	Promoter (<=1kb)	1	23318483	23344281	25799	2	ENSG00000125944	-	ENST00000476451	18	HNRNPR	heterogeneous nuclear ribonucleoprotein R [Source:HGNC Symbol;Acc:HGNC:5047]
1	23483613	23484548	936	Chip-HDAC1_peak_252	2.21645	4.70433	2.41173	587	Promoter (<=1kb)	1	23428563	23484179	55617	2	ENSG00000088280	-	ENST00000336689	0	ASAP3	ArfGAP with SH3 domain, ankyrin repeat and PH domain 3 [Source:HGNC Symbol;Acc:HGNC:14987]
1	23530918	23531254	337	Chip-HDAC1_peak_253	3.99331	16.0234	12.0932	149	Promoter (<=1kb)	1	23506438	23531233	24796	2	ENSG00000007968	-	ENST00000361729	0	E2F2	E2F transcription factor 2 [Source:HGNC Symbol;Acc:HGNC:3114]
1	23558217	23558607	391	Chip-HDAC1_peak_254	3.21489	8.70886	5.63917	186	Promoter (<=1kb)	1	23557934	23559075	1142	2	ENSG00000117318	-	ENST00000463312	468	ID3	inhibitor of DNA binding 3, HLH protein [Source:HGNC Symbol;Acc:HGNC:5362]
1	23559026	23559408	383	Chip-HDAC1_peak_255	3.02072	11.2984	7.88085	215	Promoter (<=1kb)	1	23557934	23559075	1142	2	ENSG00000117318	-	ENST00000463312	0	ID3	inhibitor of DNA binding 3, HLH protein [Source:HGNC Symbol;Acc:HGNC:5362]
1	23593598	23593953	356	Chip-HDAC1_peak_256	2.7388	4.15714	1.94476	217	Promoter (<=1kb)	1	23576436	23593621	17186	2	ENSG00000285802	-	ENST00000648225	0	AL450043.1	novel transcript
1	23598395	23599005	611	Chip-HDAC1_peak_257	4.29994	6.35805	3.70648	186	Intron (ENST00000477916/ENSG00000197880, intron 2 of 6)	1	23576436	23593621	17186	2	ENSG00000285802	-	ENST00000648225	-4774	AL450043.1	novel transcript
1	23636592	23637329	738	Chip-HDAC1_peak_258	3.44403	6.26672	3.63565	716	Intron (ENST00000477916/ENSG00000197880, intron 5 of 6)	1	23627334	23640568	13235	1	ENSG00000197880	-	ENST00000374555	9258	MDS2	myelodysplastic syndrome 2 translocation associated [Source:HGNC Symbol;Acc:HGNC:29633]
1	23691833	23692190	358	Chip-HDAC1_peak_259	2.15322	4.77667	2.45643	104	Promoter (<=1kb)	1	23691821	23696425	4605	1	ENSG00000142676	-	ENST00000467075	12	RPL11	ribosomal protein L11 [Source:HGNC Symbol;Acc:HGNC:10301]
1	23743128	23744086	959	Chip-HDAC1_peak_260	3.00145	10.6244	7.28071	641	Promoter (<=1kb)	1	23743155	23762059	18905	1	ENSG00000011007	-	ENST00000418390	0	ELOA	elongin A [Source:HGNC Symbol;Acc:HGNC:11620]
1	23778418	23778777	360	Chip-HDAC1_peak_261	4.04265	11.7296	8.24792	160	Promoter (<=1kb)	1	23778418	23788232	9815	1	ENSG00000057757	-	ENST00000246151	0	PITHD1	PITH domain containing 1 [Source:HGNC Symbol;Acc:HGNC:25022]
1	23979791	23980266	476	Chip-HDAC1_peak_262	2.60996	7.70453	4.79084	283	Promoter (<=1kb)	1	23971339	23980271	8933	2	ENSG00000188529	-	ENST00000495785	5	SRSF10	serine and arginine rich splicing factor 10 [Source:HGNC Symbol;Acc:HGNC:16713]
1	24225234	24225593	360	Chip-HDAC1_peak_263	3.99496	6.10934	3.49353	120	Distal Intergenic	1	24200240	24211693	11454	1	ENSG00000230023	-	ENST00000439059	24994	LINC02800	long intergenic non-protein coding RNA 2800 [Source:HGNC Symbol;Acc:HGNC:27642]
1	24522396	24522758	363	Chip-HDAC1_peak_264	4.65827	7.22373	4.41084	138	Intron (ENST00000538532/ENSG00000117602, intron 2 of 4)	1	24514373	24535279	20907	1	ENSG00000117602	-	ENST00000374393	8023	RCAN3	RCAN family member 3 [Source:HGNC Symbol;Acc:HGNC:3042]
1	24553653	24554056	404	Chip-HDAC1_peak_265	4.29994	6.35805	3.70648	214	Promoter (1-2kb)	1	24538802	24556024	17223	2	ENSG00000264443	-	ENST00000577528	1968	NCMAP-DT	NCMAP divergent transcript [Source:HGNC Symbol;Acc:HGNC:54327]
1	24561043	24561872	830	Chip-HDAC1_peak_266	4.29994	6.35805	3.70648	133	Promoter (1-2kb)	1	24563627	24563974	348	1	ENSG00000227312	-	ENST00000443086	-1755	AL445686.1	ribosomal protein L26 (RPL26) pseudogene
1	24643511	24643930	420	Chip-HDAC1_peak_267	2.71256	6.05719	3.44814	86	Promoter (<=1kb)	1	24643559	24669508	25950	1	ENSG00000133226	-	ENST00000596378	0	SRRM1	serine and arginine repetitive matrix 1 [Source:HGNC Symbol;Acc:HGNC:16638]
1	24658802	24659211	410	Chip-HDAC1_peak_268	5.20335	8.43062	5.42514	211	Intron (ENST00000374389/ENSG00000133226, intron 9 of 17)	1	24655054	24660975	5922	1	ENSG00000133226	-	ENST00000488317	3748	SRRM1	serine and arginine repetitive matrix 1 [Source:HGNC Symbol;Acc:HGNC:16638]
1	24686006	24686510	505	Chip-HDAC1_peak_269	3.36435	4.38232	2.14092	27	Distal Intergenic	1	24669583	24671469	1887	1	ENSG00000133226	-	ENST00000474843	16423	SRRM1	serine and arginine repetitive matrix 1 [Source:HGNC Symbol;Acc:HGNC:16638]
1	24725856	24726471	616	Chip-HDAC1_peak_270	3.38035	4.6087	2.33281	101	Distal Intergenic	1	24745382	24839907	94526	1	ENSG00000169504	-	ENST00000497755	-18911	CLIC4	chloride intracellular channel 4 [Source:HGNC Symbol;Acc:HGNC:13518]
1	24745609	24746087	479	Chip-HDAC1_peak_271	2.04352	3.47485	1.4339	7	Promoter (<=1kb)	1	24745447	24844321	98875	1	ENSG00000169504	-	ENST00000374379	162	CLIC4	chloride intracellular channel 4 [Source:HGNC Symbol;Acc:HGNC:13518]
1	24929448	24930359	912	Chip-HDAC1_peak_272	4.6378	14.5369	10.7477	693	Promoter (<=1kb)	1	24899511	24930276	30766	2	ENSG00000020633	-	ENST00000308873	0	RUNX3	RUNX family transcription factor 3 [Source:HGNC Symbol;Acc:HGNC:10473]
1	25232080	25232475	396	Chip-HDAC1_peak_273	3.42227	9.19655	6.06565	226	Promoter (<=1kb)	1	25229015	25232432	3418	2	ENSG00000117614	-	ENST00000474160	0	SYF2	SYF2 pre-mRNA splicing factor [Source:HGNC Symbol;Acc:HGNC:19824]
1	25246455	25247422	968	Chip-HDAC1_peak_274	2.44281	7.4566	4.61489	696	Promoter (<=1kb)	1	25242255	25246535	4281	2	ENSG00000117616	-	ENST00000566395	0	RSRP1	arginine and serine rich protein 1 [Source:HGNC Symbol;Acc:HGNC:25234]
1	25505956	25506316	361	Chip-HDAC1_peak_275	4.63742	7.18933	4.39544	63	Distal Intergenic	1	25543606	25568886	25281	1	ENSG00000157978	-	ENST00000374338	-37290	LDLRAP1	low density lipoprotein receptor adaptor protein 1 [Source:HGNC Symbol;Acc:HGNC:18640]
1	25647040	25647451	412	Chip-HDAC1_peak_276	7.13642	13.5756	9.89465	203	Intron (ENST00000611903/ENSG00000117643, intron 1 of 13)	1	25644544	25659111	14568	2	ENSG00000233478	-	ENST00000436991	11660	AL031280.1	novel transcript
1	25820208	25820663	456	Chip-HDAC1_peak_277	2.02586	3.60137	1.5453	0	Promoter (<=1kb)	1	25820232	25829658	9427	1	ENSG00000117640	-	ENST00000464008	0	MTFR1L	mitochondrial fission regulator 1 like [Source:HGNC Symbol;Acc:HGNC:28836]
1	25883119	25883705	587	Chip-HDAC1_peak_278	3.70079	5.13617	2.72254	131	Downstream (<1kb)	1	25887360	25887610	251	1	ENSG00000229786	-	ENST00000440710	-3655	SNRPFP2	small nuclear ribonucleoprotein polypeptide F pseudogene 2 [Source:HGNC Symbol;Acc:HGNC:39665]
1	25905672	25906408	737	Chip-HDAC1_peak_279	2.88138	8.76528	5.68973	494	Promoter (<=1kb)	1	25900118	25906153	6036	2	ENSG00000117632	-	ENST00000399728	0	STMN1	stathmin 1 [Source:HGNC Symbol;Acc:HGNC:6510]
1	25922628	25922950	323	Chip-HDAC1_peak_280	2.81761	5.70518	3.15393	194	Distal Intergenic	1	25900595	25906991	6397	2	ENSG00000117632	-	ENST00000357865	-15637	STMN1	stathmin 1 [Source:HGNC Symbol;Acc:HGNC:6510]
1	26045044	26047142	2099	Chip-HDAC1_peak_281	3.47568	8.20046	5.22245	912	Promoter (<=1kb)	1	26037252	26046113	8862	2	ENSG00000158014	-	ENST00000374278	0	SLC30A2	solute carrier family 30 member 2 [Source:HGNC Symbol;Acc:HGNC:11013]
1	26079238	26079690	453	Chip-HDAC1_peak_282	7.16656	14.0646	10.3202	257	Distal Intergenic	1	26061244	26068436	7193	2	ENSG00000158022	-	ENST00000483052	-10802	TRIM63	tripartite motif containing 63 [Source:HGNC Symbol;Acc:HGNC:16007]
1	26110924	26112113	1190	Chip-HDAC1_peak_283	2.82103	8.15209	5.17777	624	Promoter (<=1kb)	1	26111165	26125530	14366	1	ENSG00000175087	-	ENST00000619836	0	PDIK1L	PDLIM1 interacting kinase 1 like [Source:HGNC Symbol;Acc:HGNC:18981]
1	26145719	26146062	344	Chip-HDAC1_peak_284	4.61191	8.35302	5.35849	192	Distal Intergenic	1	26159079	26163962	4884	1	ENSG00000197245	-	ENST00000374268	-13017	FAM110D	family with sequence similarity 110 member D [Source:HGNC Symbol;Acc:HGNC:25860]
1	26161572	26162399	828	Chip-HDAC1_peak_285	4.05565	14.8861	11.066	350	Promoter (2-3kb)	1	26159079	26163962	4884	1	ENSG00000197245	-	ENST00000374268	2493	FAM110D	family with sequence similarity 110 member D [Source:HGNC Symbol;Acc:HGNC:25860]
1	26163946	26164591	646	Chip-HDAC1_peak_286	5.74004	15.4166	11.5401	131	3' UTR	1	26165708	26168581	2874	2	ENSG00000282872	-	ENST00000635463	3990	C1orf232	chromosome 1 open reading frame 230 [Source:HGNC Symbol;Acc:HGNC:53426]
1	26234236	26234689	454	Chip-HDAC1_peak_287	3.18512	7.35208	4.52093	291	Promoter (<=1kb)	1	26234202	26278808	44607	1	ENSG00000130695	-	ENST00000252992	34	CEP85	centrosomal protein 85 [Source:HGNC Symbol;Acc:HGNC:25309]
1	26431965	26432370	406	Chip-HDAC1_peak_288	2.54471	7.25301	4.43637	106	Promoter (<=1kb)	1	26432282	26471294	39013	1	ENSG00000117682	-	ENST00000434391	0	DHDDS	dehydrodolichyl diphosphate synthase subunit [Source:HGNC Symbol;Acc:HGNC:20603]
1	26471877	26472938	1062	Chip-HDAC1_peak_289	2.14705	4.75091	2.43665	1012	Promoter (<=1kb)	1	26472440	26476642	4203	1	ENSG00000198830	-	ENST00000361427	0	HMGN2	high mobility group nucleosomal binding domain 2 [Source:HGNC Symbol;Acc:HGNC:4986]
1	26500322	26501209	888	Chip-HDAC1_peak_290	3.79753	14.8667	11.0489	644	Distal Intergenic	1	26519354	26520250	897	2	ENSG00000224129	-	ENST00000418220	19041	DPPA2P2	developmental pluripotency associated 2 pseudogene 2 [Source:HGNC Symbol;Acc:HGNC:44627]
1	26529502	26529937	436	Chip-HDAC1_peak_291	1.91107	3.59857	1.54259	427	Promoter (<=1kb)	1	26529761	26546983	17223	1	ENSG00000117676	-	ENST00000525525	0	RPS6KA1	ribosomal protein S6 kinase A1 [Source:HGNC Symbol;Acc:HGNC:10430]
1	26695389	26696023	635	Chip-HDAC1_peak_292	2.77413	9.30567	6.16267	510	Promoter (<=1kb)	1	26696015	26782104	86090	1	ENSG00000117713	-	ENST00000324856	0	ARID1A	AT-rich interaction domain 1A [Source:HGNC Symbol;Acc:HGNC:11110]
1	26706994	26707347	354	Chip-HDAC1_peak_293	5.87835	9.5333	6.33691	183	Intron (ENST00000430799/ENSG00000117713, intron 1 of 19)	1	26696404	26780817	84414	1	ENSG00000117713	-	ENST00000457599	10590	ARID1A	AT-rich interaction domain 1A [Source:HGNC Symbol;Acc:HGNC:11110]
1	26787674	26788510	837	Chip-HDAC1_peak_294	2.53169	6.17963	3.55874	179	Promoter (<=1kb)	1	26787675	26800645	12971	1	ENSG00000060642	-	ENST00000674335	0	PIGV	phosphatidylinositol glycan anchor biosynthesis class V [Source:HGNC Symbol;Acc:HGNC:26031]
1	26826348	26826734	387	Chip-HDAC1_peak_295	3.06262	6.7864	4.02805	224	Promoter (<=1kb)	1	26826688	26857604	30917	1	ENSG00000204160	-	ENST00000374142	0	ZDHHC18	zinc finger DHHC-type palmitoyltransferase 18 [Source:HGNC Symbol;Acc:HGNC:20712]
1	26974814	26975225	412	Chip-HDAC1_peak_296	3.95836	6.56305	3.87594	261	Distal Intergenic	1	26980165	26980975	811	1	ENSG00000172746	-	ENST00000310055	-4940	RPL12P13	ribosomal protein L12 pseudogene 13 [Source:HGNC Symbol;Acc:HGNC:51936]
1	26991344	26991989	646	Chip-HDAC1_peak_297	3.28656	5.91835	3.3358	249	Promoter (1-2kb)	1	26993692	27000886	7195	1	ENSG00000253368	-	ENST00000522111	-1703	TRNP1	TMF1 regulated nuclear protein 1 [Source:HGNC Symbol;Acc:HGNC:34348]
1	26993756	26995080	1325	Chip-HDAC1_peak_298	2.81883	7.44787	4.6098	619	Promoter (<=1kb)	1	26994319	27000109	5791	1	ENSG00000253368	-	ENST00000531285	0	TRNP1	TMF1 regulated nuclear protein 1 [Source:HGNC Symbol;Acc:HGNC:34348]
1	27044795	27045124	330	Chip-HDAC1_peak_299	4.53802	7.314	4.48561	53	Distal Intergenic	1	27005020	27012850	7831	2	ENSG00000158246	-	ENST00000289166	-31945	TENT5B	terminal nucleotidyltransferase 5B [Source:HGNC Symbol;Acc:HGNC:28273]
1	27234698	27235134	437	Chip-HDAC1_peak_300	3.36303	8.32483	5.33706	202	Promoter (<=1kb)	1	27234668	27308244	73577	1	ENSG00000142784	-	ENST00000361771	30	WDTC1	WD and tetratricopeptide repeats 1 [Source:HGNC Symbol;Acc:HGNC:29175]
1	27489790	27490116	327	Chip-HDAC1_peak_301	2.14257	4.31621	2.08576	50	Promoter (<=1kb)	1	27408197	27490051	81855	2	ENSG00000158195	-	ENST00000536657	0	WASF2	WASP family member 2 [Source:HGNC Symbol;Acc:HGNC:12733]
1	27496103	27496444	342	Chip-HDAC1_peak_302	3.86698	6.13907	3.52104	53	Distal Intergenic	1	27404230	27490167	85938	2	ENSG00000158195	-	ENST00000618852	-5936	WASF2	WASP family member 2 [Source:HGNC Symbol;Acc:HGNC:12733]
1	27669292	27669608	317	Chip-HDAC1_peak_303	5.83878	11.3059	7.88471	156	Promoter (<=1kb)	1	27669468	27670276	809	1	ENSG00000225886	-	ENST00000430683	0	AL445490.1	novel transcript, antisense to IFI6
1	28155317	28155686	370	Chip-HDAC1_peak_304	4.49286	7.52982	4.64974	156	Intron (ENST00000373857/ENSG00000169403, intron 1 of 1)	1	28142737	28142841	105	2	ENSG00000253005	-	ENST00000517196	-12476	RNU6-176P	RNA, U6 small nuclear 176, pseudogene [Source:HGNC Symbol;Acc:HGNC:47139]
1	28194118	28194449	332	Chip-HDAC1_peak_305	2.35397	3.32539	1.31229	0	Promoter (<=1kb)	1	28147166	28193936	46771	2	ENSG00000169403	-	ENST00000539896	-182	PTAFR	platelet activating factor receptor [Source:HGNC Symbol;Acc:HGNC:9582]
1	28236148	28236473	326	Chip-HDAC1_peak_306	5.14387	12.1327	8.60862	132	Promoter (<=1kb)	1	28236154	28238098	1945	1	ENSG00000130770	-	ENST00000465645	0	ATP5IF1	ATP synthase inhibitory factor subunit 1 [Source:HGNC Symbol;Acc:HGNC:871]
1	28259525	28260054	530	Chip-HDAC1_peak_307	1.94033	3.46953	1.42961	396	Promoter (<=1kb)	1	28259518	28282491	22974	1	ENSG00000130766	-	ENST00000253063	7	SESN2	sestrin 2 [Source:HGNC Symbol;Acc:HGNC:20746]
1	28329211	28329543	333	Chip-HDAC1_peak_308	2.9817	5.41204	2.95148	239	Promoter (<=1kb)	1	28329062	28330792	1731	1	ENSG00000130772	-	ENST00000475655	149	MED18	mediator complex subunit 18 [Source:HGNC Symbol;Acc:HGNC:25944]
1	28351206	28351644	439	Chip-HDAC1_peak_309	7.43335	14.5233	10.7355	233	Distal Intergenic	1	28369582	28459239	89658	1	ENSG00000204138	-	ENST00000633371	-17938	PHACTR4	phosphatase and actin regulator 4 [Source:HGNC Symbol;Acc:HGNC:25793]
1	28566262	28566665	404	Chip-HDAC1_peak_310	2.5735	3.36572	1.34424	8	Intron (ENST00000373830/ENSG00000180098, intron 5 of 8)	1	28560633	28577775	17143	1	ENSG00000180098	-	ENST00000484775	5629	TRNAU1AP	tRNA selenocysteine 1 associated protein 1 [Source:HGNC Symbol;Acc:HGNC:30813]
1	28581449	28582358	910	Chip-HDAC1_peak_311	2.47946	6.81213	4.05234	228	Promoter (<=1kb)	1	28578538	28581695	3158	2	ENSG00000197989	-	ENST00000531126	0	SNHG12	small nucleolar RNA host gene 12 [Source:HGNC Symbol;Acc:HGNC:30062]
1	28642652	28643194	543	Chip-HDAC1_peak_312	2.29896	4.65629	2.36844	471	Promoter (<=1kb)	1	28602850	28643067	40218	2	ENSG00000120656	-	ENST00000373824	0	TAF12	TATA-box binding protein associated factor 12 [Source:HGNC Symbol;Acc:HGNC:11545]
1	28736928	28737795	868	Chip-HDAC1_peak_313	3.37692	13.3391	9.67639	190	Promoter (<=1kb)	1	28736940	28769775	32836	1	ENSG00000198492	-	ENST00000373812	0	YTHDF2	YTH N6-methyladenosine RNA binding protein 2 [Source:HGNC Symbol;Acc:HGNC:31675]
1	28811883	28813438	1556	Chip-HDAC1_peak_314	5.50389	18.6779	14.5027	1215	Promoter (<=1kb)	1	28812142	28863283	51142	1	ENSG00000116329	-	ENST00000621425	0	OPRD1	opioid receptor delta 1 [Source:HGNC Symbol;Acc:HGNC:8153]
1	28831117	28831507	391	Chip-HDAC1_peak_315	4.29994	6.35805	3.70648	59	Intron (ENST00000621425/ENSG00000116329, intron 1 of 3)	1	28812170	28871267	59098	1	ENSG00000116329	-	ENST00000234961	18947	OPRD1	opioid receptor delta 1 [Source:HGNC Symbol;Acc:HGNC:8153]
1	28966991	28967346	356	Chip-HDAC1_peak_316	3.52676	5.29125	2.85157	179	Intron (ENST00000642260/ENSG00000159023, intron 1 of 20)	1	28982278	28982608	331	2	ENSG00000225616	-	ENST00000425821	15262	AL138785.1	ribosomal protein L27 (RPL27) pseudogene
1	29236524	29236885	362	Chip-HDAC1_peak_317	3.20954	11.0096	7.62283	136	Promoter (<=1kb)	1	29236549	29326813	90265	1	ENSG00000060656	-	ENST00000428026	0	PTPRU	protein tyrosine phosphatase receptor type U [Source:HGNC Symbol;Acc:HGNC:9683]
1	29237220	29238388	1169	Chip-HDAC1_peak_318	2.81303	6.55896	3.87594	177	Promoter (<=1kb)	1	29236639	29326669	90031	1	ENSG00000060656	-	ENST00000460170	581	PTPRU	protein tyrosine phosphatase receptor type U [Source:HGNC Symbol;Acc:HGNC:9683]
1	29461029	29461724	696	Chip-HDAC1_peak_319	4.01068	5.4042	2.94624	323	Distal Intergenic	1	29488193	29496893	8701	2	ENSG00000225011	-	ENST00000515851	35169	AL671862.1	protein tyrosine phosphatase, receptor type, U (PTPRU) pseudogene
1	29543627	29544244	618	Chip-HDAC1_peak_320	5.45847	8.52447	5.47594	103	Distal Intergenic	1	29488193	29496893	8701	2	ENSG00000225011	-	ENST00000515851	-46734	AL671862.1	protein tyrosine phosphatase, receptor type, U (PTPRU) pseudogene
1	29573424	29573751	328	Chip-HDAC1_peak_321	3.77894	4.83268	2.45906	166	Distal Intergenic	1	29488193	29496893	8701	2	ENSG00000225011	-	ENST00000515851	-76531	AL671862.1	protein tyrosine phosphatase, receptor type, U (PTPRU) pseudogene
1	29740125	29740498	374	Chip-HDAC1_peak_322	4.655	6.93311	4.16045	202	Distal Intergenic	1	29755175	29790597	35423	1	ENSG00000284676	-	ENST00000641702	-14677	AL645944.2	novel transcript
1	30007739	30008237	499	Chip-HDAC1_peak_323	3.25547	4.59885	2.32609	146	Distal Intergenic	1	30013952	30037612	23661	2	ENSG00000233399	-	ENST00000445180	29375	LINC01648	long intergenic non-protein coding RNA 1648 [Source:HGNC Symbol;Acc:HGNC:52435]
1	30034947	30035264	318	Chip-HDAC1_peak_324	3.25547	4.59885	2.32609	203	Promoter (2-3kb)	1	30013952	30037612	23661	2	ENSG00000233399	-	ENST00000445180	2348	LINC01648	long intergenic non-protein coding RNA 1648 [Source:HGNC Symbol;Acc:HGNC:52435]
1	30179971	30180289	319	Chip-HDAC1_peak_325	3.77894	4.83268	2.45906	197	Distal Intergenic	1	30140263	30141607	1345	1	ENSG00000233372	-	ENST00000441046	39708	AL137076.1	novel transcript
1	30195552	30196123	572	Chip-HDAC1_peak_326	4.06933	6.76739	4.01201	372	Distal Intergenic	1	30226523	30226615	93	1	ENSG00000231251	-	ENST00000442774	-30400	AL021921.1	family with sequence similarity 32, member A (FAM32A) pseudogene
1	30275184	30275519	336	Chip-HDAC1_peak_327	3.34501	4.16275	1.94687	43	Distal Intergenic	1	30226523	30226615	93	1	ENSG00000231251	-	ENST00000442774	48661	AL021921.1	family with sequence similarity 32, member A (FAM32A) pseudogene
1	30332651	30333048	398	Chip-HDAC1_peak_328	2.98418	3.93985	1.82528	282	Distal Intergenic	1	30409560	30411638	2079	2	ENSG00000236335	-	ENST00000427319	78590	AL161638.2	novel transcript
1	30468186	30468578	393	Chip-HDAC1_peak_329	3.25547	4.59885	2.32609	161	Distal Intergenic	1	30415825	30421108	5284	1	ENSG00000231949	-	ENST00000420354	52361	AL161638.1	novel transcript
1	30476121	30476769	649	Chip-HDAC1_peak_330	3.49232	5.90991	3.33081	509	Distal Intergenic	1	30415825	30421108	5284	1	ENSG00000231949	-	ENST00000420354	60296	AL161638.1	novel transcript
1	30504400	30505060	661	Chip-HDAC1_peak_331	3.25547	4.59885	2.32609	146	Distal Intergenic	1	30415825	30421108	5284	1	ENSG00000231949	-	ENST00000420354	88575	AL161638.1	novel transcript
1	30570087	30570427	341	Chip-HDAC1_peak_332	4.29994	6.35805	3.70648	239	Distal Intergenic	1	30713767	30716135	2369	2	ENSG00000162510	-	ENST00000494561	145708	MATN1	matrilin 1 [Source:HGNC Symbol;Acc:HGNC:6907]
1	30718898	30719371	474	Chip-HDAC1_peak_333	2.7819	6.96559	4.18993	170	Promoter (<=1kb)	1	30716026	30719251	3226	2	ENSG00000162510	-	ENST00000477320	0	MATN1	matrilin 1 [Source:HGNC Symbol;Acc:HGNC:6907]
1	30740738	30741104	367	Chip-HDAC1_peak_334	5.15449	10.0362	6.77546	145	Promoter (1-2kb)	1	30739156	30739232	77	2	ENSG00000264773	-	ENST00000583944	-1506	MIR4420	microRNA 4420 [Source:HGNC Symbol;Acc:HGNC:41772]
1	31166625	31166938	314	Chip-HDAC1_peak_335	3.92397	5.49788	3.03194	218	Distal Intergenic	1	31180540	31181676	1137	2	ENSG00000084628	-	ENST00000528449	14738	NKAIN1	sodium/potassium transporting ATPase interacting 1 [Source:HGNC Symbol;Acc:HGNC:25743]
1	31182306	31182641	336	Chip-HDAC1_peak_336	1.95747	3.70108	1.62886	55	Promoter (<=1kb)	1	31180540	31181676	1137	2	ENSG00000084628	-	ENST00000528449	-630	NKAIN1	sodium/potassium transporting ATPase interacting 1 [Source:HGNC Symbol;Acc:HGNC:25743]
1	31238088	31240091	2004	Chip-HDAC1_peak_337	2.88138	8.76528	5.68973	1325	Promoter (<=1kb)	1	31179745	31239887	60143	2	ENSG00000084628	-	ENST00000373736	0	NKAIN1	sodium/potassium transporting ATPase interacting 1 [Source:HGNC Symbol;Acc:HGNC:25743]
1	31568936	31569255	320	Chip-HDAC1_peak_338	4.41552	6.82089	4.06032	177	Intron (ENST00000639839/ENSG00000284543, intron 4 of 4)	1	31571585	31575573	3989	2	ENSG00000229167	-	ENST00000435872	6318	AC114488.1	novel transcript
1	31714491	31714915	425	Chip-HDAC1_peak_339	1.98234	3.45056	1.41223	413	Distal Intergenic	1	31679230	31704319	25090	2	ENSG00000084636	-	ENST00000373668	-10172	COL16A1	collagen type XVI alpha 1 chain [Source:HGNC Symbol;Acc:HGNC:2193]
1	31805050	31805659	610	Chip-HDAC1_peak_340	3.94161	5.5263	3.04251	385	Intron (ENST00000257100/ENSG00000134668, intron 1 of 14)	1	31794227	31799892	5666	2	ENSG00000134668	-	ENST00000531039	-5158	SPOCD1	SPOC domain containing 1 [Source:HGNC Symbol;Acc:HGNC:26338]
1	31938038	31938858	821	Chip-HDAC1_peak_341	4.63662	16.4955	12.5136	586	Promoter (<=1kb)	1	31906421	31938368	31948	2	ENSG00000184007	-	ENST00000647444	0	PTP4A2	protein tyrosine phosphatase 4A2 [Source:HGNC Symbol;Acc:HGNC:9635]
1	31939203	31939852	650	Chip-HDAC1_peak_342	3.10883	5.51675	3.04251	131	Promoter (<=1kb)	1	31906421	31938368	31948	2	ENSG00000184007	-	ENST00000647444	-835	PTP4A2	protein tyrosine phosphatase 4A2 [Source:HGNC Symbol;Acc:HGNC:9635]
1	32013415	32014269	855	Chip-HDAC1_peak_343	2.7736	6.25725	3.62736	709	Promoter (<=1kb)	1	32013868	32043877	30010	1	ENSG00000121774	-	ENST00000327300	0	KHDRBS1	KH RNA binding domain containing, signal transduction associated 1 [Source:HGNC Symbol;Acc:HGNC:18116]
1	32179687	32180268	582	Chip-HDAC1_peak_344	4.27222	18.7546	14.5701	160	Promoter (<=1kb)	1	32180065	32198285	18221	1	ENSG00000084652	-	ENST00000373609	0	TXLNA	taxilin alpha [Source:HGNC Symbol;Acc:HGNC:30685]
1	32241128	32241674	547	Chip-HDAC1_peak_345	2.92726	8.59708	5.53696	351	Promoter (<=1kb)	1	32231660	32241620	9961	2	ENSG00000220785	-	ENST00000441044	0	MTMR9LP	myotubularin related protein 9 like, pseudogene [Source:HGNC Symbol;Acc:HGNC:27920]
1	32394031	32394400	370	Chip-HDAC1_peak_346	3.49102	11.785	8.29908	244	Promoter (<=1kb)	1	32376630	32394425	17796	2	ENSG00000160058	-	ENST00000527513	25	BSDC1	BSD domain containing 1 [Source:HGNC Symbol;Acc:HGNC:25501]
1	32539195	32540146	952	Chip-HDAC1_peak_347	3.20148	8.03107	5.08091	764	Promoter (<=1kb)	1	32539427	32605941	66515	1	ENSG00000160062	-	ENST00000373510	0	ZBTB8A	zinc finger and BTB domain containing 8A [Source:HGNC Symbol;Acc:HGNC:24172]
1	32817002	32817385	384	Chip-HDAC1_peak_348	2.07748	5.42362	2.96222	296	Promoter (<=1kb)	1	32775261	32817369	42109	2	ENSG00000134684	-	ENST00000676297	0	YARS1	tyrosyl-tRNA synthetase 1 [Source:HGNC Symbol;Acc:HGNC:12840]
1	32817956	32818364	409	Chip-HDAC1_peak_349	1.98062	3.87801	1.7832	31	Promoter (<=1kb)	1	32775239	32818153	42915	2	ENSG00000134684	-	ENST00000373477	0	YARS1	tyrosyl-tRNA synthetase 1 [Source:HGNC Symbol;Acc:HGNC:12840]
1	33036484	33036844	361	Chip-HDAC1_peak_350	3.41582	9.86368	6.63065	283	Promoter (<=1kb)	1	33010478	33036840	26363	2	ENSG00000004455	-	ENST00000548033	0	AK2	adenylate kinase 2 [Source:HGNC Symbol;Acc:HGNC:362]
1	33234487	33235013	527	Chip-HDAC1_peak_351	5.01659	8.12094	5.15022	179	Distal Intergenic	1	33256492	33300719	44228	1	ENSG00000160094	-	ENST00000539719	-21479	ZNF362	zinc finger protein 362 [Source:HGNC Symbol;Acc:HGNC:18079]
1	33257805	33258385	581	Chip-HDAC1_peak_352	2.96726	4.2675	2.04131	91	Promoter (1-2kb)	1	33256619	33275248	18630	1	ENSG00000160094	-	ENST00000490959	1186	ZNF362	zinc finger protein 362 [Source:HGNC Symbol;Acc:HGNC:18079]
1	33341992	33342676	685	Chip-HDAC1_peak_353	5.7194	10.3429	7.05573	171	Intron (ENST00000630909/ENSG00000225313, intron 1 of 1)	1	33336566	33336864	299	2	ENSG00000222112	-	ENST00000410180	-5128	RN7SKP16	RN7SK pseudogene 16 [Source:HGNC Symbol;Acc:HGNC:45740]
1	33349208	33350324	1117	Chip-HDAC1_peak_354	4.1024	11.9197	8.42079	600	Promoter (<=1kb)	1	33323626	33349811	26186	2	ENSG00000134686	-	ENST00000485928	0	PHC2	polyhomeotic homolog 2 [Source:HGNC Symbol;Acc:HGNC:3183]
1	33610732	33611151	420	Chip-HDAC1_peak_355	4.6187	6.60433	3.87594	193	Exon (ENST00000373381/ENSG00000121904, exon 41 of 71)	1	33598689	33602477	3789	2	ENSG00000121904	-	ENST00000489419	-8255	CSMD2	CUB and Sushi multiple domains 2 [Source:HGNC Symbol;Acc:HGNC:19290]
1	33612536	33612945	410	Chip-HDAC1_peak_356	3.79804	6.01477	3.41005	164	Intron (ENST00000373381/ENSG00000121904, intron 40 of 70)	1	33598689	33602477	3789	2	ENSG00000121904	-	ENST00000489419	-10059	CSMD2	CUB and Sushi multiple domains 2 [Source:HGNC Symbol;Acc:HGNC:19290]
1	33714630	33715046	417	Chip-HDAC1_peak_357	2.83751	4.02168	1.82617	103	Exon (ENST00000373381/ENSG00000121904, exon 21 of 71)	1	33591807	33709504	117698	2	ENSG00000121904	-	ENST00000373380	-5126	CSMD2	CUB and Sushi multiple domains 2 [Source:HGNC Symbol;Acc:HGNC:19290]
1	33836605	33836941	337	Chip-HDAC1_peak_358	4.19882	5.69833	3.14834	201	Promoter (1-2kb)	1	33838523	33840140	1618	1	ENSG00000227000	-	ENST00000432666	-1582	HSPD1P14	heat shock protein family D (Hsp60) member 1 pseudogene 14 [Source:HGNC Symbol;Acc:HGNC:35143]
1	34212331	34212662	332	Chip-HDAC1_peak_359	4.19882	5.69833	3.14834	53	Exon (ENST00000373374/ENSG00000142698, exon 6 of 7)	1	34176907	34219131	42225	1	ENSG00000142698	-	ENST00000488417	35424	C1orf94	chromosome 1 open reading frame 94 [Source:HGNC Symbol;Acc:HGNC:28250]
1	34674692	34675022	331	Chip-HDAC1_peak_360	3.94161	5.5263	3.04251	181	Intron (ENST00000666642/ENSG00000287703, intron 1 of 1)	1	34669599	34669694	96	2	ENSG00000207941	-	ENST00000385206	-4998	MIR552	microRNA 552 [Source:HGNC Symbol;Acc:HGNC:32808]
1	35268785	35269350	566	Chip-HDAC1_peak_361	3.83382	11.0525	7.66156	179	Promoter (<=1kb)	1	35269033	35359229	90197	1	ENSG00000146463	-	ENST00000441447	0	ZMYM4	zinc finger MYM-type containing 4 [Source:HGNC Symbol;Acc:HGNC:13055]
1	35270423	35270746	324	Chip-HDAC1_peak_362	3.68765	5.34218	2.88963	131	Promoter (1-2kb)	1	35269033	35359229	90197	1	ENSG00000146463	-	ENST00000441447	1390	ZMYM4	zinc finger MYM-type containing 4 [Source:HGNC Symbol;Acc:HGNC:13055]
1	35641135	35641515	381	Chip-HDAC1_peak_363	2.29434	4.88108	2.49896	309	Promoter (<=1kb)	1	35599541	35641526	41986	2	ENSG00000126067	-	ENST00000373237	11	PSMB2	proteasome 20S subunit beta 2 [Source:HGNC Symbol;Acc:HGNC:9539]
1	35769306	35769953	648	Chip-HDAC1_peak_364	3.33009	14.6521	10.8532	518	Promoter (<=1kb)	1	35736405	35769928	33524	2	ENSG00000092853	-	ENST00000373220	0	CLSPN	claspin [Source:HGNC Symbol;Acc:HGNC:19715]
1	35807805	35808537	733	Chip-HDAC1_peak_365	2.61062	4.79946	2.45906	660	Promoter (<=1kb)	1	35808016	35857890	49875	1	ENSG00000134698	-	ENST00000373210	0	AGO4	argonaute RISC component 4 [Source:HGNC Symbol;Acc:HGNC:18424]
1	36205897	36206335	439	Chip-HDAC1_peak_366	4.7816	7.42661	4.58971	87	Distal Intergenic	1	36191915	36192170	256	1	ENSG00000264592	-	ENST00000579043	13982	RN7SL131P	RNA, 7SL, cytoplasmic 131, pseudogene [Source:HGNC Symbol;Acc:HGNC:46147]
1	36385043	36385791	749	Chip-HDAC1_peak_367	1.97788	3.34842	1.32953	660	Promoter (<=1kb)	1	36367854	36385876	18023	2	ENSG00000196182	-	ENST00000460017	85	STK40	serine/threonine kinase 40 [Source:HGNC Symbol;Acc:HGNC:21373]
1	36567910	36568445	536	Chip-HDAC1_peak_368	3.27405	5.25292	2.82492	301	Distal Intergenic	1	36630335	36630857	523	1	ENSG00000230214	-	ENST00000453860	-61890	FTLP18	ferritin light chain pseudogene 18 [Source:HGNC Symbol;Acc:HGNC:37968]
1	36629029	36629497	469	Chip-HDAC1_peak_369	5.87835	9.5333	6.33691	186	Promoter (<=1kb)	1	36630335	36630857	523	1	ENSG00000230214	-	ENST00000453860	-838	FTLP18	ferritin light chain pseudogene 18 [Source:HGNC Symbol;Acc:HGNC:37968]
1	36669359	36669890	532	Chip-HDAC1_peak_370	3.77894	4.83268	2.45906	164	Distal Intergenic	1	36703953	36710582	6630	1	ENSG00000284705	-	ENST00000641463	-34063	AL596257.1	novel transcript
1	36704615	36705070	456	Chip-HDAC1_peak_371	3.52676	5.29125	2.85157	276	Promoter (<=1kb)	1	36703953	36710582	6630	1	ENSG00000284705	-	ENST00000641463	662	AL596257.1	novel transcript
1	36740466	36740829	364	Chip-HDAC1_peak_372	3.10398	5.30695	2.86259	190	Distal Intergenic	1	36768122	36769725	1604	2	ENSG00000284720	-	ENST00000642109	28896	AC117945.2	novel transcript
1	36772937	36773266	330	Chip-HDAC1_peak_373	3.99496	6.10934	3.49353	203	Promoter (<=1kb)	1	36773140	36775768	2629	1	ENSG00000234481	-	ENST00000451375	0	AC117945.1	novel transcript
1	36833251	36833692	442	Chip-HDAC1_peak_374	4.65827	7.22373	4.41084	230	Intron (ENST00000373091/ENSG00000163873, intron 10 of 15)	1	36849948	36853687	3740	2	ENSG00000163873	-	ENST00000479620	19995	GRIK3	glutamate ionotropic receptor kainate type subunit 3 [Source:HGNC Symbol;Acc:HGNC:4581]
1	36834730	36835425	696	Chip-HDAC1_peak_375	2.82476	4.85548	2.47629	106	Intron (ENST00000373091/ENSG00000163873, intron 10 of 15)	1	36849948	36853687	3740	2	ENSG00000163873	-	ENST00000479620	18262	GRIK3	glutamate ionotropic receptor kainate type subunit 3 [Source:HGNC Symbol;Acc:HGNC:4581]
1	36838868	36839302	435	Chip-HDAC1_peak_376	6.64421	12.7314	9.132	225	Intron (ENST00000373091/ENSG00000163873, intron 10 of 15)	1	36849948	36853687	3740	2	ENSG00000163873	-	ENST00000479620	14385	GRIK3	glutamate ionotropic receptor kainate type subunit 3 [Source:HGNC Symbol;Acc:HGNC:4581]
1	36845979	36846335	357	Chip-HDAC1_peak_377	2.98418	3.93985	1.82528	181	Intron (ENST00000373091/ENSG00000163873, intron 9 of 15)	1	36849948	36853687	3740	2	ENSG00000163873	-	ENST00000479620	7352	GRIK3	glutamate ionotropic receptor kainate type subunit 3 [Source:HGNC Symbol;Acc:HGNC:4581]
1	36859079	36859481	403	Chip-HDAC1_peak_378	4.60957	7.73555	4.81813	286	Promoter (<=1kb)	1	36849674	36859136	9463	2	ENSG00000163873	-	ENST00000462621	0	GRIK3	glutamate ionotropic receptor kainate type subunit 3 [Source:HGNC Symbol;Acc:HGNC:4581]
1	36867849	36868458	610	Chip-HDAC1_peak_379	3.94161	5.5263	3.04251	480	Intron (ENST00000373091/ENSG00000163873, intron 5 of 15)	1	36849674	36859136	9463	2	ENSG00000163873	-	ENST00000462621	-8713	GRIK3	glutamate ionotropic receptor kainate type subunit 3 [Source:HGNC Symbol;Acc:HGNC:4581]
1	36869786	36870360	575	Chip-HDAC1_peak_380	3.94161	5.5263	3.04251	298	Exon (ENST00000373091/ENSG00000163873, exon 5 of 16)	1	36849674	36859136	9463	2	ENSG00000163873	-	ENST00000462621	-10650	GRIK3	glutamate ionotropic receptor kainate type subunit 3 [Source:HGNC Symbol;Acc:HGNC:4581]
1	36919588	36920005	418	Chip-HDAC1_peak_381	5.03859	7.54733	4.64974	255	Intron (ENST00000373091/ENSG00000163873, intron 1 of 15)	1	36849674	36859136	9463	2	ENSG00000163873	-	ENST00000462621	-60452	GRIK3	glutamate ionotropic receptor kainate type subunit 3 [Source:HGNC Symbol;Acc:HGNC:4581]
1	36955812	36956258	447	Chip-HDAC1_peak_382	4.06933	6.76739	4.01201	289	Intron (ENST00000373091/ENSG00000163873, intron 1 of 15)	1	36804618	37034129	229512	2	ENSG00000163873	-	ENST00000373093	77871	GRIK3	glutamate ionotropic receptor kainate type subunit 3 [Source:HGNC Symbol;Acc:HGNC:4581]
1	36980258	36980575	318	Chip-HDAC1_peak_383	3.25547	4.59885	2.32609	66	Intron (ENST00000373091/ENSG00000163873, intron 1 of 15)	1	36804618	37034129	229512	2	ENSG00000163873	-	ENST00000373093	53554	GRIK3	glutamate ionotropic receptor kainate type subunit 3 [Source:HGNC Symbol;Acc:HGNC:4581]
1	37007863	37008219	357	Chip-HDAC1_peak_384	4.54604	7.03811	4.25691	255	Intron (ENST00000373091/ENSG00000163873, intron 1 of 15)	1	36804618	37034129	229512	2	ENSG00000163873	-	ENST00000373093	25910	GRIK3	glutamate ionotropic receptor kainate type subunit 3 [Source:HGNC Symbol;Acc:HGNC:4581]
1	37031477	37031992	516	Chip-HDAC1_peak_385	3.71059	6.59241	3.87594	322	Promoter (2-3kb)	1	36804618	37034129	229512	2	ENSG00000163873	-	ENST00000373093	2137	GRIK3	glutamate ionotropic receptor kainate type subunit 3 [Source:HGNC Symbol;Acc:HGNC:4581]
1	37034079	37034433	355	Chip-HDAC1_peak_386	3.05785	4.62695	2.34396	149	Promoter (<=1kb)	1	36804618	37034129	229512	2	ENSG00000163873	-	ENST00000373093	0	GRIK3	glutamate ionotropic receptor kainate type subunit 3 [Source:HGNC Symbol;Acc:HGNC:4581]
1	37036605	37036991	387	Chip-HDAC1_peak_387	3.16474	6.67177	3.93469	218	Promoter (2-3kb)	1	36795527	37034515	238989	2	ENSG00000163873	-	ENST00000373091	-2090	GRIK3	glutamate ionotropic receptor kainate type subunit 3 [Source:HGNC Symbol;Acc:HGNC:4581]
1	37071677	37072135	459	Chip-HDAC1_peak_388	5.01659	8.12094	5.15022	132	Distal Intergenic	1	36795527	37034515	238989	2	ENSG00000163873	-	ENST00000373091	-37162	GRIK3	glutamate ionotropic receptor kainate type subunit 3 [Source:HGNC Symbol;Acc:HGNC:4581]
1	37083828	37084177	350	Chip-HDAC1_peak_389	4.29994	6.35805	3.70648	161	Distal Intergenic	1	37133489	37136146	2658	1	ENSG00000284650	-	ENST00000642067	-49312	AL031430.1	novel transcript
1	37221096	37221424	329	Chip-HDAC1_peak_390	3.58328	4.73127	2.41837	30	Intron (ENST00000657513/ENSG00000223944, intron 2 of 3)	1	37203610	37203716	107	1	ENSG00000207328	-	ENST00000384598	17486	RNU6-636P	RNA, U6 small nuclear 636, pseudogene [Source:HGNC Symbol;Acc:HGNC:47599]
1	37238703	37239044	342	Chip-HDAC1_peak_391	4.19882	5.69833	3.14834	37	Intron (ENST00000657513/ENSG00000223944, intron 2 of 3)	1	37264677	37264786	110	2	ENSG00000252368	-	ENST00000516559	25742	RNA5SP43	RNA, 5S ribosomal pseudogene 43 [Source:HGNC Symbol;Acc:HGNC:42819]
1	37246548	37246869	322	Chip-HDAC1_peak_392	3.77894	4.83268	2.45906	222	Intron (ENST00000657513/ENSG00000223944, intron 2 of 3)	1	37264677	37264786	110	2	ENSG00000252368	-	ENST00000516559	17917	RNA5SP43	RNA, 5S ribosomal pseudogene 43 [Source:HGNC Symbol;Acc:HGNC:42819]
1	37258238	37258768	531	Chip-HDAC1_peak_393	4.8832	9.18306	6.05334	372	Intron (ENST00000657513/ENSG00000223944, intron 2 of 3)	1	37264677	37264786	110	2	ENSG00000252368	-	ENST00000516559	6018	RNA5SP43	RNA, 5S ribosomal pseudogene 43 [Source:HGNC Symbol;Acc:HGNC:42819]
1	37260034	37260658	625	Chip-HDAC1_peak_394	4.6187	6.60433	3.87594	440	Intron (ENST00000657513/ENSG00000223944, intron 2 of 3)	1	37264677	37264786	110	2	ENSG00000252368	-	ENST00000516559	4128	RNA5SP43	RNA, 5S ribosomal pseudogene 43 [Source:HGNC Symbol;Acc:HGNC:42819]
1	37272360	37273048	689	Chip-HDAC1_peak_395	4.06933	6.76739	4.01201	608	Intron (ENST00000657513/ENSG00000223944, intron 1 of 3)	1	37154761	37276247	121487	2	ENSG00000223944	-	ENST00000657513	3199	AL353604.1	novel transcript
1	37307750	37308363	614	Chip-HDAC1_peak_396	2.66783	4.3214	2.08739	546	Intron (ENST00000655056/ENSG00000223944, intron 1 of 3)	1	37154763	37318643	163881	2	ENSG00000223944	-	ENST00000655056	10280	AL353604.1	novel transcript
1	37347429	37347779	351	Chip-HDAC1_peak_397	2.98418	3.93985	1.82528	172	Distal Intergenic	1	37330852	37330996	145	1	ENSG00000230451	-	ENST00000438196	16577	RPS29P6	ribosomal protein S29 pseudogene 6 [Source:HGNC Symbol;Acc:HGNC:35718]
1	37472404	37472717	314	Chip-HDAC1_peak_398	3.29556	6.58851	3.87594	142	Promoter (1-2kb)	1	37350934	37474386	123453	2	ENSG00000233621	-	ENST00000668045	1669	LINC01137	long intergenic non-protein coding RNA 1137 [Source:HGNC Symbol;Acc:HGNC:49453]
1	37474185	37477124	2940	Chip-HDAC1_peak_399	2.88696	11.1292	7.72934	182	Promoter (<=1kb)	1	37474580	37484360	9781	1	ENSG00000163874	-	ENST00000640233	0	ZC3H12A	zinc finger CCCH-type containing 12A [Source:HGNC Symbol;Acc:HGNC:26259]
1	37477445	37478242	798	Chip-HDAC1_peak_400	3.07556	6.82444	4.0638	623	Promoter (1-2kb)	1	37479999	37481762	1764	1	ENSG00000163874	-	ENST00000472312	-1757	ZC3H12A	zinc finger CCCH-type containing 12A [Source:HGNC Symbol;Acc:HGNC:26259]
1	37479340	37479959	620	Chip-HDAC1_peak_401	2.89499	7.91916	4.98056	423	Promoter (<=1kb)	1	37479999	37481762	1764	1	ENSG00000163874	-	ENST00000472312	-40	ZC3H12A	zinc finger CCCH-type containing 12A [Source:HGNC Symbol;Acc:HGNC:26259]
1	37514370	37514969	600	Chip-HDAC1_peak_402	2.51198	6.38862	3.73422	278	Promoter (<=1kb)	1	37489993	37514766	24774	2	ENSG00000163875	-	ENST00000296214	0	MEAF6	MYST/Esa1 associated factor 6 [Source:HGNC Symbol;Acc:HGNC:25674]
1	37595726	37596061	336	Chip-HDAC1_peak_403	3.16474	6.67177	3.93469	129	Promoter (<=1kb)	1	37566816	37595937	29122	2	ENSG00000134697	-	ENST00000373062	0	GNL2	G protein nucleolar 2 [Source:HGNC Symbol;Acc:HGNC:29925]
1	37752874	37753393	520	Chip-HDAC1_peak_404	4.21988	10.8129	7.45176	124	Promoter (<=1kb)	1	37713888	37752906	39019	2	ENSG00000183317	-	ENST00000437645	0	EPHA10	EPH receptor A10 [Source:HGNC Symbol;Acc:HGNC:19987]
1	37793860	37794546	687	Chip-HDAC1_peak_405	3.97809	11.2457	7.83437	429	Promoter (<=1kb)	1	37793883	37801133	7251	1	ENSG00000185090	-	ENST00000397631	0	MANEAL	mannosidase endo-alpha like [Source:HGNC Symbol;Acc:HGNC:26452]
1	37807569	37808519	951	Chip-HDAC1_peak_406	3.11671	9.97951	6.73744	541	Promoter (<=1kb)	1	37802945	37808208	5264	2	ENSG00000196449	-	ENST00000373044	0	YRDC	yrdC N6-threonylcarbamoyltransferase domain containing [Source:HGNC Symbol;Acc:HGNC:28905]
1	37859767	37860212	446	Chip-HDAC1_peak_407	2.92726	8.59708	5.53696	150	Promoter (<=1kb)	1	37809574	37859592	50019	2	ENSG00000188786	-	ENST00000373036	-175	MTF1	metal regulatory transcription factor 1 [Source:HGNC Symbol;Acc:HGNC:7428]
1	38044182	38045232	1051	Chip-HDAC1_peak_408	6.32982	21.9959	17.5586	289	Promoter (1-2kb)	1	38043829	38046793	2965	2	ENSG00000185668	-	ENST00000373012	1561	POU3F1	POU class 3 homeobox 1 [Source:HGNC Symbol;Acc:HGNC:9214]
1	38046215	38047712	1498	Chip-HDAC1_peak_409	4.40311	12.5442	8.97749	996	Promoter (<=1kb)	1	38043829	38046793	2965	2	ENSG00000185668	-	ENST00000373012	0	POU3F1	POU class 3 homeobox 1 [Source:HGNC Symbol;Acc:HGNC:9214]
1	38061845	38062258	414	Chip-HDAC1_peak_410	2.98418	3.93985	1.82528	81	Intron (ENST00000432922/ENSG00000224592, intron 1 of 3)	1	38047425	38119025	71601	1	ENSG00000224592	-	ENST00000428151	14420	MIR3659HG	MIR3659 host gene [Source:HGNC Symbol;Acc:HGNC:54306]
1	38128641	38128988	348	Chip-HDAC1_peak_411	2.5109	3.81095	1.72376	305	Downstream (<1kb)	1	38129464	38140593	11130	2	ENSG00000284623	-	ENST00000641212	11605	LINC02786	long intergenic non-protein coding RNA 2786 [Source:HGNC Symbol;Acc:HGNC:54307]
1	38190963	38191950	988	Chip-HDAC1_peak_412	4.6187	6.60433	3.87594	795	Promoter (1-2kb)	1	38193619	38210340	16722	1	ENSG00000287987	-	ENST00000671301	-1669	AL390839.2	novel transcript
1	38209743	38210625	883	Chip-HDAC1_peak_413	4.25272	6.54769	3.87547	731	Exon (ENST00000671301/ENSG00000287987, exon 2 of 2)	1	38209034	38214767	5734	2	ENSG00000237290	-	ENST00000431311	4142	LINC01343	long intergenic non-protein coding RNA 1343 [Source:HGNC Symbol;Acc:HGNC:50553]
1	38238155	38238593	439	Chip-HDAC1_peak_414	5.03859	7.54733	4.64974	269	Distal Intergenic	1	38210658	38214806	4149	2	ENSG00000237290	-	ENST00000649079	-23349	LINC01343	long intergenic non-protein coding RNA 1343 [Source:HGNC Symbol;Acc:HGNC:50553]
1	38480852	38481194	343	Chip-HDAC1_peak_415	3.35906	4.0114	1.82528	139	Intron (ENST00000665359/ENSG00000238063, intron 1 of 1)	1	38474917	38496029	21113	1	ENSG00000238063	-	ENST00000634298	5935	LINC01685	long intergenic non-protein coding RNA 1685 [Source:HGNC Symbol;Acc:HGNC:52473]
1	38576338	38576668	331	Chip-HDAC1_peak_416	5.87835	9.5333	6.33691	200	Distal Intergenic	1	38474917	38496029	21113	1	ENSG00000238063	-	ENST00000634298	101421	LINC01685	long intergenic non-protein coding RNA 1685 [Source:HGNC Symbol;Acc:HGNC:52473]
1	38729648	38730027	380	Chip-HDAC1_peak_417	3.77894	4.83268	2.45906	215	Distal Intergenic	1	38708931	38710890	1960	1	ENSG00000215895	-	ENST00000442006	20717	HSPA5P1	HSPA5 pseudogene 1 [Source:HGNC Symbol;Acc:HGNC:54532]
1	38803945	38804800	856	Chip-HDAC1_peak_418	5.91668	21.1613	16.7868	166	Promoter (<=1kb)	1	38781167	38804085	22919	2	ENSG00000284632	-	ENST00000641963	0	AL354702.1	novel transcript
1	38830652	38830965	314	Chip-HDAC1_peak_419	4.56656	6.52194	3.85099	48	Distal Intergenic	1	38754216	38815979	61764	2	ENSG00000284632	-	ENST00000641481	-14673	AL354702.1	novel transcript
1	38859124	38860123	1000	Chip-HDAC1_peak_420	3.91814	12.9608	9.34077	217	Promoter (<=1kb)	1	38838198	38859772	21575	2	ENSG00000116954	-	ENST00000373001	0	RRAGC	Ras related GTP binding C [Source:HGNC Symbol;Acc:HGNC:19902]
1	38872786	38873139	354	Chip-HDAC1_peak_421	2.48869	5.3085	2.86328	292	Promoter (<=1kb)	1	38864336	38873278	8943	2	ENSG00000214114	-	ENST00000495043	139	MYCBP	MYC binding protein [Source:HGNC Symbol;Acc:HGNC:7554]
1	38991344	38992068	725	Chip-HDAC1_peak_422	2.25343	5.30886	2.86328	37	Promoter (<=1kb)	1	38991496	39004381	12886	1	ENSG00000174574	-	ENST00000531822	0	AKIRIN1	akirin 1 [Source:HGNC Symbol;Acc:HGNC:25744]
1	39104877	39106334	1458	Chip-HDAC1_peak_423	7.26189	23.659	19.101	274	Promoter (<=1kb)	1	39105411	39323008	217598	1	ENSG00000127603	-	ENST00000524432	0	MACF1	microtubule actin crosslinking factor 1 [Source:HGNC Symbol;Acc:HGNC:13664]
1	39408390	39408813	424	Chip-HDAC1_peak_424	3.59287	11.2254	7.81538	111	Promoter (<=1kb)	1	39409503	39428092	18590	1	ENSG00000127603	-	ENST00000530275	-690	MACF1	microtubule actin crosslinking factor 1 [Source:HGNC Symbol;Acc:HGNC:13664]
1	39409182	39409622	441	Chip-HDAC1_peak_425	4.36152	14.8731	11.0548	235	Promoter (<=1kb)	1	39409503	39428092	18590	1	ENSG00000127603	-	ENST00000530275	0	MACF1	microtubule actin crosslinking factor 1 [Source:HGNC Symbol;Acc:HGNC:13664]
1	39575587	39577013	1427	Chip-HDAC1_peak_426	2.88296	8.41239	5.41332	986	Promoter (<=1kb)	1	39560816	39576253	15438	2	ENSG00000090621	-	ENST00000372862	0	PABPC4	poly(A) binding protein cytoplasmic 4 [Source:HGNC Symbol;Acc:HGNC:8557]
1	39901410	39902316	907	Chip-HDAC1_peak_427	4.99181	20.5631	16.2375	420	Promoter (<=1kb)	1	39895426	39902013	6588	2	ENSG00000116990	-	ENST00000397332	0	MYCL	MYCL proto-oncogene, bHLH transcription factor [Source:HGNC Symbol;Acc:HGNC:7555]
1	40449872	40450322	451	Chip-HDAC1_peak_428	2.21523	4.47577	2.22382	272	Promoter (<=1kb)	1	40450102	40463714	13613	1	ENSG00000187801	-	ENST00000469416	0	ZFP69B	ZFP69 zinc finger protein B [Source:HGNC Symbol;Acc:HGNC:28053]
1	40813263	40813847	585	Chip-HDAC1_peak_429	3.07304	3.91159	1.81236	471	Intron (ENST00000347132/ENSG00000117013, intron 1 of 13)	1	40817265	40839289	22025	1	ENSG00000117013	-	ENST00000443478	-3418	KCNQ4	potassium voltage-gated channel subfamily Q member 4 [Source:HGNC Symbol;Acc:HGNC:6298]
1	40860610	40861339	730	Chip-HDAC1_peak_430	2.30435	4.43177	2.183	665	Promoter (1-2kb)	1	40861054	40862363	1310	2	ENSG00000179862	-	ENST00000372638	1024	CITED4	Cbp/p300 interacting transactivator with Glu/Asp rich carboxy-terminal domain 4 [Source:HGNC Symbol;Acc:HGNC:18696]
1	40941515	40941874	360	Chip-HDAC1_peak_431	5.25841	8.52148	5.47594	194	Promoter (<=1kb)	1	40942251	40942515	265	2	ENSG00000233118	-	ENST00000437166	641	UBE2V1P8	ubiquitin conjugating enzyme E2 V1 pseudogene 8 [Source:HGNC Symbol;Acc:HGNC:44893]
1	40979996	40980552	557	Chip-HDAC1_peak_432	2.16847	5.69093	3.14834	156	Promoter (<=1kb)	1	40980108	40984988	4881	1	ENSG00000171793	-	ENST00000470271	0	CTPS1	CTP synthase 1 [Source:HGNC Symbol;Acc:HGNC:2519]
1	40993847	40994181	335	Chip-HDAC1_peak_433	5.03859	7.54733	4.64974	208	Promoter (<=1kb)	1	40993853	41012546	18694	1	ENSG00000171793	-	ENST00000486889	0	CTPS1	CTP synthase 1 [Source:HGNC Symbol;Acc:HGNC:2519]
1	41241225	41241870	646	Chip-HDAC1_peak_434	3.41582	9.86368	6.63065	266	Promoter (<=1kb)	1	41241772	41338644	96873	1	ENSG00000287400	-	ENST00000657314	0	AC093151.7	novel transcript, antisense to SCMH1
1	41361176	41362002	827	Chip-HDAC1_peak_435	4.23715	10.5643	7.23207	141	Promoter (<=1kb)	1	41361922	41383590	21669	1	ENSG00000204060	-	ENST00000372591	0	FOXO6	forkhead box O6 [Source:HGNC Symbol;Acc:HGNC:24814]
1	41657741	41658069	329	Chip-HDAC1_peak_436	4.61191	8.35302	5.35849	174	Intron (ENST00000643665/ENSG00000127124, intron 1 of 7)	1	41506365	41662325	155961	2	ENSG00000127124	-	ENST00000643665	4256	HIVEP3	HIVEP zinc finger 3 [Source:HGNC Symbol;Acc:HGNC:13561]
1	41661435	41663288	1854	Chip-HDAC1_peak_437	4.1451	9.45351	6.29179	1335	Promoter (<=1kb)	1	41506365	41662325	155961	2	ENSG00000127124	-	ENST00000643665	0	HIVEP3	HIVEP zinc finger 3 [Source:HGNC Symbol;Acc:HGNC:13561]
1	41664993	41665468	476	Chip-HDAC1_peak_438	6.44991	11.9867	8.47221	208	Promoter (2-3kb)	1	41506365	41662325	155961	2	ENSG00000127124	-	ENST00000643665	-2668	HIVEP3	HIVEP zinc finger 3 [Source:HGNC Symbol;Acc:HGNC:13561]
1	41668204	41668519	316	Chip-HDAC1_peak_439	4.15142	5.62429	3.12591	124	Intron (ENST00000372584/ENSG00000127124, intron 1 of 7)	1	41506365	41662325	155961	2	ENSG00000127124	-	ENST00000643665	-5879	HIVEP3	HIVEP zinc finger 3 [Source:HGNC Symbol;Acc:HGNC:13561]
1	41782837	41783174	338	Chip-HDAC1_peak_440	4.6187	6.60433	3.87594	62	Intron (ENST00000372584/ENSG00000127124, intron 1 of 7)	1	41847948	41869630	21683	2	ENSG00000127124	-	ENST00000479350	86456	HIVEP3	HIVEP zinc finger 3 [Source:HGNC Symbol;Acc:HGNC:13561]
1	41856154	41856489	336	Chip-HDAC1_peak_441	3.77894	4.83268	2.45906	87	Intron (ENST00000372584/ENSG00000127124, intron 1 of 7)	1	41847948	41869630	21683	2	ENSG00000127124	-	ENST00000479350	13141	HIVEP3	HIVEP zinc finger 3 [Source:HGNC Symbol;Acc:HGNC:13561]
1	41917903	41918288	386	Chip-HDAC1_peak_442	2.68992	7.11033	4.32208	300	Promoter (<=1kb)	1	41847191	41918669	71479	2	ENSG00000127124	-	ENST00000491442	381	HIVEP3	HIVEP zinc finger 3 [Source:HGNC Symbol;Acc:HGNC:13561]
1	41954366	41954688	323	Chip-HDAC1_peak_443	4.19882	5.69833	3.14834	197	Intron (ENST00000489103/ENSG00000127124, intron 1 of 3)	1	41506365	41918922	412558	2	ENSG00000127124	-	ENST00000372583	-35444	HIVEP3	HIVEP zinc finger 3 [Source:HGNC Symbol;Acc:HGNC:13561]
1	41976759	41977086	328	Chip-HDAC1_peak_444	4.9817	7.45656	4.61489	140	Intron (ENST00000489103/ENSG00000127124, intron 1 of 3)	1	41506365	41918922	412558	2	ENSG00000127124	-	ENST00000372583	-57837	HIVEP3	HIVEP zinc finger 3 [Source:HGNC Symbol;Acc:HGNC:13561]
1	42093237	42093567	331	Chip-HDAC1_peak_445	4.6187	6.60433	3.87594	181	Distal Intergenic	1	42140635	42141391	757	1	ENSG00000228776	-	ENST00000434936	-47068	AC114492.1	ribosomal protein L21 (RPL21) pseudogene
1	42334592	42335723	1132	Chip-HDAC1_peak_446	2.02272	4.04673	1.84967	945	Promoter (<=1kb)	1	42176539	42334965	158427	2	ENSG00000198815	-	ENST00000372572	0	FOXJ3	forkhead box J3 [Source:HGNC Symbol;Acc:HGNC:29178]
1	42389559	42390272	714	Chip-HDAC1_peak_447	3.94161	5.5263	3.04251	120	Intron (ENST00000431473/ENSG00000177181, intron 1 of 4)	1	42380795	42410165	29371	1	ENSG00000177181	-	ENST00000410070	8764	RIMKLA	ribosomal modification protein rimK like family member A [Source:HGNC Symbol;Acc:HGNC:28725]
1	42681941	42683519	1579	Chip-HDAC1_peak_448	4.65518	15.2483	11.3832	1361	Promoter (<=1kb)	1	42682418	42703805	21388	1	ENSG00000065978	-	ENST00000321358	0	YBX1	Y-box binding protein 1 [Source:HGNC Symbol;Acc:HGNC:8014]
1	42766185	42766986	802	Chip-HDAC1_peak_449	3.18667	10.2798	7.00005	656	Promoter (<=1kb)	1	42746374	42766989	20616	2	ENSG00000117385	-	ENST00000460031	3	P3H1	prolyl 3-hydroxylase 1 [Source:HGNC Symbol;Acc:HGNC:19316]
1	42924137	42924658	522	Chip-HDAC1_peak_450	3.04174	8.28746	5.3033	439	Downstream (<1kb)	1	42926249	42929499	3251	2	ENSG00000117394	-	ENST00000674545	4841	SLC2A1	solute carrier family 2 member 1 [Source:HGNC Symbol;Acc:HGNC:11005]
1	42957787	42959158	1372	Chip-HDAC1_peak_451	2.87864	9.11202	5.9955	863	Promoter (<=1kb)	1	42925353	42958868	33516	2	ENSG00000117394	-	ENST00000426263	0	SLC2A1	solute carrier family 2 member 1 [Source:HGNC Symbol;Acc:HGNC:11005]
1	43120173	43120522	350	Chip-HDAC1_peak_452	3.36435	4.38232	2.14092	3	Distal Intergenic	1	43104086	43104497	412	1	ENSG00000277513	-	ENST00000622380	16087	AL161637.1	zinc finger and SCAN domain containing 2 (ZSCAN2) pseudogene
1	43171726	43172291	566	Chip-HDAC1_peak_453	6.02537	17.3398	13.2836	388	Promoter (<=1kb)	1	43164184	43172290	8107	2	ENSG00000117395	-	ENST00000236051	0	EBNA1BP2	EBNA1 binding protein 2 [Source:HGNC Symbol;Acc:HGNC:15531]
1	43358977	43359544	568	Chip-HDAC1_peak_454	3.13391	8.83038	5.74576	212	Promoter (<=1kb)	1	43358981	43363203	4223	1	ENSG00000117399	-	ENST00000310955	0	CDC20	cell division cycle 20 [Source:HGNC Symbol;Acc:HGNC:1723]
1	43368086	43368445	360	Chip-HDAC1_peak_455	3.66467	13.7534	10.0509	168	Promoter (<=1kb)	1	43363398	43368074	4677	2	ENSG00000066322	-	ENST00000413844	-12	ELOVL1	ELOVL fatty acid elongase 1 [Source:HGNC Symbol;Acc:HGNC:14418]
1	43530777	43531094	318	Chip-HDAC1_peak_456	2.81303	6.55896	3.87594	127	Promoter (<=1kb)	1	43530876	43579285	48410	1	ENSG00000142949	-	ENST00000617451	0	PTPRF	protein tyrosine phosphatase receptor type F [Source:HGNC Symbol;Acc:HGNC:9670]
1	43697077	43697421	345	Chip-HDAC1_peak_457	5.27348	8.22644	5.24746	149	Intron (ENST00000372396/ENSG00000066135, intron 18 of 21)	1	43690590	43692278	1689	1	ENSG00000066135	-	ENST00000481296	6487	KDM4A	lysine demethylase 4A [Source:HGNC Symbol;Acc:HGNC:22978]
1	43707103	43708041	939	Chip-HDAC1_peak_458	2.54471	7.25301	4.43637	679	Promoter (<=1kb)	1	43707524	43894416	186893	1	ENSG00000126091	-	ENST00000643886	0	ST3GAL3	ST3 beta-galactoside alpha-2,3-sialyltransferase 3 [Source:HGNC Symbol;Acc:HGNC:10866]
1	43784160	43784533	374	Chip-HDAC1_peak_459	4.6187	6.60433	3.87594	241	Intron (ENST00000645057/ENSG00000284989, intron 16 of 25)	1	43792102	43931127	139026	1	ENSG00000126091	-	ENST00000647503	-7569	ST3GAL3	ST3 beta-galactoside alpha-2,3-sialyltransferase 3 [Source:HGNC Symbol;Acc:HGNC:10866]
1	43804658	43804974	317	Chip-HDAC1_peak_460	5.45847	8.52447	5.47594	80	Intron (ENST00000645057/ENSG00000284989, intron 17 of 25)	1	43799630	43801692	2063	1	ENSG00000126091	-	ENST00000646113	5028	ST3GAL3	ST3 beta-galactoside alpha-2,3-sialyltransferase 3 [Source:HGNC Symbol;Acc:HGNC:10866]
1	43957307	43958112	806	Chip-HDAC1_peak_461	3.77894	4.83268	2.45906	94	Promoter (<=1kb)	1	43957109	43957549	441	1	ENSG00000117408	-	ENST00000480902	198	IPO13	importin 13 [Source:HGNC Symbol;Acc:HGNC:16853]
1	43970039	43970355	317	Chip-HDAC1_peak_462	3.60942	7.84342	4.91678	177	Promoter (<=1kb)	1	43970067	43971106	1040	1	ENSG00000132768	-	ENST00000532140	0	DPH2	diphthamide biosynthesis 2 [Source:HGNC Symbol;Acc:HGNC:3004]
1	44030113	44030755	643	Chip-HDAC1_peak_463	2.08598	4.69026	2.40015	602	Promoter (<=1kb)	1	44030437	44041561	11125	1	ENSG00000230615	-	ENST00000657086	0	AL139220.2	novel transcript
1	44046739	44047083	345	Chip-HDAC1_peak_464	3.58328	4.73127	2.41837	258	Promoter (<=1kb)	1	44045990	44061214	15225	1	ENSG00000230615	-	ENST00000628234	749	AL139220.2	novel transcript
1	44257308	44257642	335	Chip-HDAC1_peak_465	2.98418	3.93985	1.82528	84	Promoter (<=1kb)	1	44221593	44256921	35329	2	ENSG00000117419	-	ENST00000462341	-387	ERI3	ERI1 exoribonuclease family member 3 [Source:HGNC Symbol;Acc:HGNC:17276]
1	44405330	44405756	427	Chip-HDAC1_peak_466	2.29208	5.2328	2.81169	388	Promoter (<=1kb)	1	44405288	44651724	246437	1	ENSG00000187147	-	ENST00000372247	42	RNF220	ring finger protein 220 [Source:HGNC Symbol;Acc:HGNC:25552]
1	44506178	44506554	377	Chip-HDAC1_peak_467	3.65174	7.2082	4.40887	153	Intron (ENST00000355387/ENSG00000187147, intron 2 of 14)	1	44545493	44545552	60	1	ENSG00000263381	-	ENST00000581357	-38939	MIR5584	microRNA 5584 [Source:HGNC Symbol;Acc:HGNC:43507]
1	44587216	44587596	381	Chip-HDAC1_peak_468	4.80112	7.76023	4.83999	165	Intron (ENST00000355387/ENSG00000187147, intron 2 of 14)	1	44614265	44627057	12793	1	ENSG00000187147	-	ENST00000496262	-26669	RNF220	ring finger protein 220 [Source:HGNC Symbol;Acc:HGNC:25552]
1	44632006	44632346	341	Chip-HDAC1_peak_469	3.32233	13.5043	9.83056	114	Promoter (<=1kb)	1	44632235	44645081	12847	1	ENSG00000187147	-	ENST00000497469	0	RNF220	ring finger protein 220 [Source:HGNC Symbol;Acc:HGNC:25552]
1	44739830	44740204	375	Chip-HDAC1_peak_470	3.92886	7.29905	4.4721	121	Promoter (<=1kb)	1	44739837	44767767	27931	1	ENSG00000142945	-	ENST00000372224	0	KIF2C	kinesin family member 2C [Source:HGNC Symbol;Acc:HGNC:6393]
1	44775306	44776213	908	Chip-HDAC1_peak_471	2.81303	6.55896	3.87594	536	Promoter (<=1kb)	1	44775540	44778779	3240	1	ENSG00000142937	-	ENST00000396651	0	RPS8	ribosomal protein S8 [Source:HGNC Symbol;Acc:HGNC:10441]
1	44799848	44800934	1087	Chip-HDAC1_peak_472	2.44281	7.4566	4.61489	199	Promoter (<=1kb)	1	44800377	44805990	5614	1	ENSG00000173846	-	ENST00000372201	0	PLK3	polo like kinase 3 [Source:HGNC Symbol;Acc:HGNC:2154]
1	44807613	44808564	952	Chip-HDAC1_peak_473	1.9948	3.58218	1.52895	916	Promoter (<=1kb)	1	44808482	44814129	5648	1	ENSG00000222009	-	ENST00000450269	0	BTBD19	BTB domain containing 19 [Source:HGNC Symbol;Acc:HGNC:27145]
1	44986392	44986770	379	Chip-HDAC1_peak_474	2.30435	4.43177	2.183	304	Promoter (<=1kb)	1	44850522	44986595	136074	2	ENSG00000070785	-	ENST00000360403	0	EIF2B3	eukaryotic translation initiation factor 2B subunit gamma [Source:HGNC Symbol;Acc:HGNC:3259]
1	45010624	45011354	731	Chip-HDAC1_peak_475	2.7026	7.97163	5.02849	565	Promoter (<=1kb)	1	45010950	45015504	4555	1	ENSG00000126088	-	ENST00000652165	0	UROD	uroporphyrinogen decarboxylase [Source:HGNC Symbol;Acc:HGNC:12591]
1	45206338	45206844	507	Chip-HDAC1_peak_476	2.93621	10.1137	6.84624	118	Promoter (<=1kb)	1	45016399	45206605	190207	2	ENSG00000162415	-	ENST00000359600	0	ZSWIM5	zinc finger SWIM-type containing 5 [Source:HGNC Symbol;Acc:HGNC:29299]
1	45467313	45467631	319	Chip-HDAC1_peak_477	2.83751	4.02168	1.82617	135	Intron (ENST00000671898/ENSG00000288208, intron 1 of 20)	1	45343883	45457799	113917	2	ENSG00000070759	-	ENST00000372084	-9514	TESK2	testis associated actin remodelling kinase 2 [Source:HGNC Symbol;Acc:HGNC:11732]
1	45519822	45520184	363	Chip-HDAC1_peak_478	3.10398	5.30695	2.86259	144	Promoter (1-2kb)	1	45511051	45521854	10804	2	ENSG00000117450	-	ENST00000372079	1670	PRDX1	peroxiredoxin 1 [Source:HGNC Symbol;Acc:HGNC:9352]
1	45520506	45520819	314	Chip-HDAC1_peak_479	2.71256	6.05719	3.44814	134	Promoter (1-2kb)	1	45511051	45521854	10804	2	ENSG00000117450	-	ENST00000372079	1035	PRDX1	peroxiredoxin 1 [Source:HGNC Symbol;Acc:HGNC:9352]
1	45521233	45521825	593	Chip-HDAC1_peak_480	3.67277	15.5514	11.6588	380	Promoter (<=1kb)	1	45511051	45521854	10804	2	ENSG00000117450	-	ENST00000372079	29	PRDX1	peroxiredoxin 1 [Source:HGNC Symbol;Acc:HGNC:9352]
1	45686328	45687044	717	Chip-HDAC1_peak_481	2.53743	7.21946	4.41084	509	Promoter (<=1kb)	1	45627304	45686533	59230	2	ENSG00000159592	-	ENST00000355105	0	GPBP1L1	GC-rich promoter binding protein 1 like 1 [Source:HGNC Symbol;Acc:HGNC:28843]
1	46132341	46132945	605	Chip-HDAC1_peak_482	2.52849	7.46663	4.62228	475	Promoter (<=1kb)	1	46040140	46132629	92490	2	ENSG00000117461	-	ENST00000262741	0	PIK3R3	phosphoinositide-3-kinase regulatory subunit 3 [Source:HGNC Symbol;Acc:HGNC:8981]
1	46466329	46466663	335	Chip-HDAC1_peak_483	3.62696	7.39637	4.56209	178	Intron (ENST00000635298/ENSG00000232022, intron 2 of 3)	1	46455823	46482475	26653	1	ENSG00000232022	-	ENST00000455247	10506	FAAHP1	fatty acid amide hydrolase pseudogene 1 [Source:HGNC Symbol;Acc:HGNC:50679]
1	46667996	46668723	728	Chip-HDAC1_peak_484	4.52094	17.0328	13.0061	440	Promoter (<=1kb)	1	46632737	46668454	35718	2	ENSG00000123472	-	ENST00000576409	0	ATPAF1	ATP synthase mitochondrial F1 complex assembly factor 1 [Source:HGNC Symbol;Acc:HGNC:18803]
1	46718907	46719432	526	Chip-HDAC1_peak_485	3.91846	9.4286	6.2691	414	Promoter (<=1kb)	1	46674659	46719139	44481	2	ENSG00000159658	-	ENST00000674268	0	EFCAB14	EF-hand calcium binding domain 14 [Source:HGNC Symbol;Acc:HGNC:29051]
1	46811974	46812976	1003	Chip-HDAC1_peak_486	4.8832	9.18306	6.05334	291	Promoter (<=1kb)	1	46811103	46817181	6079	1	ENSG00000142973	-	ENST00000468637	871	CYP4B1	cytochrome P450 family 4 subfamily B member 1 [Source:HGNC Symbol;Acc:HGNC:2644]
1	47436839	47438109	1271	Chip-HDAC1_peak_487	3.0382	8.27435	5.29119	494	Promoter (<=1kb)	1	47438044	47440691	2648	1	ENSG00000186564	-	ENST00000334793	0	FOXD2	forkhead box D2 [Source:HGNC Symbol;Acc:HGNC:3803]
1	47631452	47632088	637	Chip-HDAC1_peak_488	3.88026	6.93619	4.16248	468	Distal Intergenic	1	47688463	47704029	15567	1	ENSG00000227947	-	ENST00000454285	-56375	LINC01738	long intergenic non-protein coding RNA 1738 [Source:HGNC Symbol;Acc:HGNC:52526]
1	47652171	47652520	350	Chip-HDAC1_peak_489	5.03859	7.54733	4.64974	206	Distal Intergenic	1	47688463	47704029	15567	1	ENSG00000227947	-	ENST00000454285	-35943	LINC01738	long intergenic non-protein coding RNA 1738 [Source:HGNC Symbol;Acc:HGNC:52526]
1	47709347	47709829	483	Chip-HDAC1_peak_490	2.74104	6.48335	3.82016	354	Distal Intergenic	1	47688463	47704029	15567	1	ENSG00000227947	-	ENST00000454285	20884	LINC01738	long intergenic non-protein coding RNA 1738 [Source:HGNC Symbol;Acc:HGNC:52526]
1	47724436	47725921	1486	Chip-HDAC1_peak_491	2.29896	4.65629	2.36844	679	Distal Intergenic	1	47688463	47704029	15567	1	ENSG00000227947	-	ENST00000454285	35973	LINC01738	long intergenic non-protein coding RNA 1738 [Source:HGNC Symbol;Acc:HGNC:52526]
1	47804880	47805249	370	Chip-HDAC1_peak_492	4.19882	5.69833	3.14834	211	Intron (ENST00000606738/ENSG00000269113, intron 2 of 6)	1	47818066	47820237	2172	1	ENSG00000225028	-	ENST00000445070	-12817	AC096541.1	novel transcript
1	47809190	47809617	428	Chip-HDAC1_peak_493	4.6187	6.60433	3.87594	288	Intron (ENST00000606738/ENSG00000269113, intron 2 of 6)	1	47818066	47820237	2172	1	ENSG00000225028	-	ENST00000445070	-8449	AC096541.1	novel transcript
1	47810141	47811397	1257	Chip-HDAC1_peak_494	3.70079	5.13617	2.72254	777	Intron (ENST00000606738/ENSG00000269113, intron 2 of 6)	1	47818066	47820237	2172	1	ENSG00000225028	-	ENST00000445070	-6669	AC096541.1	novel transcript
1	47819307	47819682	376	Chip-HDAC1_peak_495	3.07304	3.91159	1.81236	332	Promoter (1-2kb)	1	47818066	47820237	2172	1	ENSG00000225028	-	ENST00000445070	1241	AC096541.1	novel transcript
1	47826892	47827288	397	Chip-HDAC1_peak_496	4.65827	7.22373	4.41084	220	Intron (ENST00000606738/ENSG00000269113, intron 2 of 6)	1	47818066	47820237	2172	1	ENSG00000225028	-	ENST00000445070	8826	AC096541.1	novel transcript
1	47844879	47845209	331	Chip-HDAC1_peak_497	4.19882	5.69833	3.14834	239	Intron (ENST00000606738/ENSG00000269113, intron 2 of 6)	1	47818066	47820237	2172	1	ENSG00000225028	-	ENST00000445070	26813	AC096541.1	novel transcript
1	47849636	47849982	347	Chip-HDAC1_peak_498	5.37492	9.04757	5.93551	153	Intron (ENST00000606738/ENSG00000269113, intron 2 of 6)	1	47818066	47820237	2172	1	ENSG00000225028	-	ENST00000445070	31570	AC096541.1	novel transcript
1	47895877	47896239	363	Chip-HDAC1_peak_499	4.9817	7.45656	4.61489	122	Intron (ENST00000606738/ENSG00000269113, intron 2 of 6)	1	47818066	47820237	2172	1	ENSG00000225028	-	ENST00000445070	77811	AC096541.1	novel transcript
1	49179780	49180230	451	Chip-HDAC1_peak_500	7.43335	14.5233	10.7355	200	Intron (ENST00000456002/ENSG00000229846, intron 3 of 3)	1	49257411	49269285	11875	1	ENSG00000230114	-	ENST00000420071	-77181	AGBL4-AS1	AGBL4 antisense RNA 1 [Source:HGNC Symbol;Acc:HGNC:41123]
1	49622292	49622611	320	Chip-HDAC1_peak_501	3.52676	5.29125	2.85157	84	Intron (ENST00000371839/ENSG00000186094, intron 3 of 13)	1	49691262	49691523	262	2	ENSG00000237478	-	ENST00000428836	68912	AL390023.1	pseudogene similar to part of ribosomal protein S11 (RPS11)
1	49983318	49983648	331	Chip-HDAC1_peak_502	3.52676	5.29125	2.85157	104	Intron (ENST00000371839/ENSG00000186094, intron 1 of 13)	1	49994318	49996218	1901	1	ENSG00000279324	-	ENST00000622945	-10670	AL645730.1	novel transcript
1	50247691	50248022	332	Chip-HDAC1_peak_503	5.45847	8.52447	5.47594	151	Intron (ENST00000641749/ENSG00000284696, intron 11 of 11)	1	50252569	50258994	6426	1	ENSG00000284645	-	ENST00000642132	-4547	AL592182.2	novel transcript
1	50423067	50423684	618	Chip-HDAC1_peak_504	2.39652	4.86232	2.48221	263	Promoter (<=1kb)	1	50417550	50423443	5894	2	ENSG00000142700	-	ENST00000404795	0	DMRTA2	DMRT like family A2 [Source:HGNC Symbol;Acc:HGNC:13908]
1	50959780	50960228	449	Chip-HDAC1_peak_505	3.50434	12.3149	8.77574	166	Promoter (<=1kb)	1	50441276	50959793	518518	2	ENSG00000185104	-	ENST00000371778	0	FAF1	Fas associated factor 1 [Source:HGNC Symbol;Acc:HGNC:3578]
1	50968980	50969947	968	Chip-HDAC1_peak_506	2.11558	5.32378	2.87603	581	Promoter (<=1kb)	1	50968706	50974634	5929	1	ENSG00000123080	-	ENST00000396148	274	CDKN2C	cyclin dependent kinase inhibitor 2C [Source:HGNC Symbol;Acc:HGNC:1789]
1	50977591	50978309	719	Chip-HDAC1_peak_507	2.55385	8.32163	5.33456	97	Distal Intergenic	1	50970245	50974634	4390	1	ENSG00000123080	-	ENST00000371761	7346	CDKN2C	cyclin dependent kinase inhibitor 2C [Source:HGNC Symbol;Acc:HGNC:1789]
1	51112796	51113150	355	Chip-HDAC1_peak_508	5.73325	10.0018	6.74982	194	Promoter (<=1kb)	1	51112460	51148082	35623	1	ENSG00000204006	-	ENST00000612209	336	C1orf185	chromosome 1 open reading frame 185 [Source:HGNC Symbol;Acc:HGNC:28096]
1	51364872	51365188	317	Chip-HDAC1_peak_509	4.6187	6.60433	3.87594	155	Intron (ENST00000371730/ENSG00000085832, intron 20 of 22)	1	51372270	51373224	955	1	ENSG00000232027	-	ENST00000422197	-7082	AL671986.1	proteasome (prosome, macropain) 26S subunit, non-ATPase, 7 (Mov34 homolog) (PSMD7) pseudogene
1	51518306	51519188	883	Chip-HDAC1_peak_510	2.8412	8.94018	5.84707	615	Promoter (<=1kb)	1	51518309	51560961	42653	1	ENSG00000227070	-	ENST00000415031	0	EPS15-AS1	EPS15 antisense RNA 1 [Source:HGNC Symbol;Acc:HGNC:40219]
1	51546020	51546691	672	Chip-HDAC1_peak_511	3.94161	5.5263	3.04251	465	Intron (ENST00000415031/ENSG00000227070, intron 1 of 1)	1	51538625	51538729	105	2	ENSG00000252032	-	ENST00000516223	-7291	RNU6-1281P	RNA, U6 small nuclear 1281, pseudogene [Source:HGNC Symbol;Acc:HGNC:48244]
1	51729316	51729659	344	Chip-HDAC1_peak_512	3.87526	13.3375	9.67511	218	Promoter (<=1kb)	1	51729600	51761964	32365	1	ENSG00000117859	-	ENST00000527631	0	OSBPL9	oxysterol binding protein like 9 [Source:HGNC Symbol;Acc:HGNC:16386]
1	51878374	51878965	592	Chip-HDAC1_peak_513	2.91349	7.07545	4.29082	209	Promoter (<=1kb)	1	51789191	51878805	89615	2	ENSG00000078618	-	ENST00000354831	0	NRDC	nardilysin convertase [Source:HGNC Symbol;Acc:HGNC:7995]
1	52004491	52004932	442	Chip-HDAC1_peak_514	4.29994	6.35805	3.70648	141	Distal Intergenic	1	51995740	51996039	300	1	ENSG00000264613	-	ENST00000578661	8751	RN7SL290P	RNA, 7SL, cytoplasmic 290, pseudogene [Source:HGNC Symbol;Acc:HGNC:46306]
1	52032886	52033743	858	Chip-HDAC1_peak_515	3.0667	11.1442	7.7411	679	Promoter (<=1kb)	1	52033391	52044279	10889	1	ENSG00000223390	-	ENST00000425802	0	AL445685.1	novel transcript
1	52056342	52056663	322	Chip-HDAC1_peak_516	2.95526	9.27383	6.13587	159	Promoter (<=1kb)	1	52056332	52083500	27169	1	ENSG00000134717	-	ENST00000533836	10	BTF3L4	basic transcription factor 3 like 4 [Source:HGNC Symbol;Acc:HGNC:30547]
1	52142592	52142913	322	Chip-HDAC1_peak_517	2.2898	3.90333	1.80743	141	Promoter (<=1kb)	1	52142374	52346515	204142	1	ENSG00000157077	-	ENST00000357206	218	ZFYVE9	zinc finger FYVE-type containing 9 [Source:HGNC Symbol;Acc:HGNC:6775]
1	52697919	52698240	322	Chip-HDAC1_peak_518	2.12092	5.55205	3.06341	172	Promoter (<=1kb)	1	52687562	52698068	10507	2	ENSG00000162377	-	ENST00000486918	0	COA7	cytochrome c oxidase assembly factor 7 (putative) [Source:HGNC Symbol;Acc:HGNC:25716]
1	53325688	53326084	397	Chip-HDAC1_peak_519	2.29896	4.65629	2.36844	247	Promoter (1-2kb)	1	53246568	53327399	80832	2	ENSG00000157193	-	ENST00000658404	1315	LRP8	LDL receptor related protein 8 [Source:HGNC Symbol;Acc:HGNC:6700]
1	53326430	53326876	447	Chip-HDAC1_peak_520	4.07222	18.9377	14.7395	99	Promoter (<=1kb)	1	53246568	53327399	80832	2	ENSG00000157193	-	ENST00000658404	523	LRP8	LDL receptor related protein 8 [Source:HGNC Symbol;Acc:HGNC:6700]
1	53327392	53328063	672	Chip-HDAC1_peak_521	1.92795	3.82778	1.73874	10	Promoter (<=1kb)	1	53245542	53327974	82433	2	ENSG00000157193	-	ENST00000661457	0	LRP8	LDL receptor related protein 8 [Source:HGNC Symbol;Acc:HGNC:6700]
1	53837949	53838577	629	Chip-HDAC1_peak_522	2.88138	8.76528	5.68973	509	Promoter (<=1kb)	1	53765478	53838296	72819	2	ENSG00000058804	-	ENST00000371429	0	NDC1	NDC1 transmembrane nucleoporin [Source:HGNC Symbol;Acc:HGNC:25525]
1	53946512	53946858	347	Chip-HDAC1_peak_523	2.3107	4.20771	1.98712	7	Promoter (<=1kb)	1	53946358	53960468	14111	1	ENSG00000116212	-	ENST00000444987	154	LRRC42	leucine rich repeat containing 42 [Source:HGNC Symbol;Acc:HGNC:28792]
1	54052825	54053215	391	Chip-HDAC1_peak_524	2.84815	8.08983	5.13346	306	Promoter (<=1kb)	1	54026681	54053204	26524	2	ENSG00000116209	-	ENST00000234831	0	TMEM59	transmembrane protein 59 [Source:HGNC Symbol;Acc:HGNC:1239]
1	54405073	54406878	1806	Chip-HDAC1_peak_525	2.84815	8.08983	5.13346	1705	Promoter (<=1kb)	1	54225433	54406395	180963	2	ENSG00000157216	-	ENST00000610401	0	SSBP3	single stranded DNA binding protein 3 [Source:HGNC Symbol;Acc:HGNC:15674]
1	54579532	54579866	335	Chip-HDAC1_peak_526	3.86698	6.13907	3.52104	155	Intron (ENST00000481208/ENSG00000162390, intron 1 of 14)	1	54597264	54599658	2395	1	ENSG00000162390	-	ENST00000479837	-17398	ACOT11	acyl-CoA thioesterase 11 [Source:HGNC Symbol;Acc:HGNC:18156]
1	54614752	54615066	315	Chip-HDAC1_peak_527	3.94161	5.5263	3.04251	72	Exon (ENST00000302250/ENSG00000162391, exon 4 of 8)	1	54609181	54623525	14345	2	ENSG00000162391	-	ENST00000302250	8459	FAM151A	family with sequence similarity 151 member A [Source:HGNC Symbol;Acc:HGNC:25032]
1	55021732	55022505	774	Chip-HDAC1_peak_528	3.43804	6.02628	3.42043	274	Distal Intergenic	1	55039447	55052694	13248	1	ENSG00000169174	-	ENST00000673726	-16942	PCSK9	proprotein convertase subtilisin/kexin type 9 [Source:HGNC Symbol;Acc:HGNC:20001]
1	55038044	55038375	332	Chip-HDAC1_peak_529	4.04193	6.9863	4.20944	200	Promoter (1-2kb)	1	55039447	55052694	13248	1	ENSG00000169174	-	ENST00000673726	-1072	PCSK9	proprotein convertase subtilisin/kexin type 9 [Source:HGNC Symbol;Acc:HGNC:20001]
1	55039162	55040740	1579	Chip-HDAC1_peak_530	2.98014	8.43713	5.43072	650	Promoter (<=1kb)	1	55039447	55052694	13248	1	ENSG00000169174	-	ENST00000673726	0	PCSK9	proprotein convertase subtilisin/kexin type 9 [Source:HGNC Symbol;Acc:HGNC:20001]
1	55043501	55044008	508	Chip-HDAC1_peak_531	3.49783	6.15202	3.53326	390	Promoter (<=1kb)	1	55043966	55047332	3367	1	ENSG00000169174	-	ENST00000673662	0	PCSK9	proprotein convertase subtilisin/kexin type 9 [Source:HGNC Symbol;Acc:HGNC:20001]
1	55214777	55216013	1237	Chip-HDAC1_peak_532	3.43013	8.53067	5.47923	935	Promoter (<=1kb)	1	55066359	55215364	149006	2	ENSG00000162402	-	ENST00000294383	0	USP24	ubiquitin specific peptidase 24 [Source:HGNC Symbol;Acc:HGNC:12623]
1	55310210	55310581	372	Chip-HDAC1_peak_533	3.71513	9.1284	6.00875	233	Intron (ENST00000643232/ENSG00000231090, intron 1 of 1)	1	55329288	55832568	503281	1	ENSG00000234810	-	ENST00000643167	-18707	AL603840.1	novel transcript
1	56434734	56435050	317	Chip-HDAC1_peak_534	4.65827	7.22373	4.41084	110	Intron (ENST00000641494/ENSG00000284686, intron 3 of 5)	1	56415064	56415962	899	1	ENSG00000223956	-	ENST00000635434	19670	LINC01767	long intergenic non-protein coding RNA 1767 [Source:HGNC Symbol;Acc:HGNC:52557]
1	56644948	56645842	895	Chip-HDAC1_peak_535	2.7026	7.97163	5.02849	230	Promoter (<=1kb)	1	56524308	56645301	120994	2	ENSG00000162407	-	ENST00000461655	0	PLPP3	phospholipid phosphatase 3 [Source:HGNC Symbol;Acc:HGNC:9229]
1	58387628	58388000	373	Chip-HDAC1_peak_536	5.03859	7.54733	4.64974	241	Intron (ENST00000485760/ENSG00000173406, intron 3 of 20)	1	58462552	58506199	43648	2	ENSG00000162600	-	ENST00000460671	118199	OMA1	OMA1 zinc metallopeptidase [Source:HGNC Symbol;Acc:HGNC:29661]
1	58450475	58450831	357	Chip-HDAC1_peak_537	3.92886	7.29905	4.4721	213	Intron (ENST00000485760/ENSG00000173406, intron 3 of 20)	1	58462552	58506199	43648	2	ENSG00000162600	-	ENST00000460671	55368	OMA1	OMA1 zinc metallopeptidase [Source:HGNC Symbol;Acc:HGNC:29661]
1	58781715	58783969	2255	Chip-HDAC1_peak_538	2.40764	8.84621	5.76037	2049	Promoter (<=1kb)	1	58780791	58784047	3257	2	ENSG00000177606	-	ENST00000371222	78	JUN	Jun proto-oncogene, AP-1 transcription factor subunit [Source:HGNC Symbol;Acc:HGNC:6204]
1	58816104	58816706	603	Chip-HDAC1_peak_539	4.44684	11.1143	7.7175	145	Promoter (2-3kb)	1	58812808	58813342	535	2	ENSG00000272226	-	ENST00000607372	-2762	AL136985.2	novel transcript
1	58903569	58904195	627	Chip-HDAC1_peak_540	2.76903	7.59414	4.69327	488	Promoter (<=1kb)	1	58882872	58903679	20808	2	ENSG00000232453	-	ENST00000635492	0	LINC02777	long intergenic non-protein coding RNA 2777 [Source:HGNC Symbol;Acc:HGNC:54297]
1	60454841	60455186	346	Chip-HDAC1_peak_541	5.87835	9.5333	6.33691	88	Distal Intergenic	1	60540250	60601677	61428	2	ENSG00000226476	-	ENST00000634281	146491	LINC01748	long intergenic non-protein coding RNA 1748 [Source:HGNC Symbol;Acc:HGNC:52535]
1	60604068	60604385	318	Chip-HDAC1_peak_542	3.79804	6.01477	3.41005	199	Promoter (2-3kb)	1	60540250	60601677	61428	2	ENSG00000226476	-	ENST00000634281	-2391	LINC01748	long intergenic non-protein coding RNA 1748 [Source:HGNC Symbol;Acc:HGNC:52535]
1	60801159	60801510	352	Chip-HDAC1_peak_543	7.97776	14.9868	11.1467	121	Intron (ENST00000423403/ENSG00000231252, intron 1 of 5)	1	60659631	60825584	165954	2	ENSG00000231252	-	ENST00000423403	24074	AC099792.1	novel transcript
1	61035549	61035907	359	Chip-HDAC1_peak_544	5.45847	8.52447	5.47594	164	Intron (ENST00000371191/ENSG00000162599, intron 1 of 10)	1	61053830	61332586	278757	1	ENSG00000162599	-	ENST00000476646	-17923	NFIA	nuclear factor I A [Source:HGNC Symbol;Acc:HGNC:7784]
1	61081911	61083400	1490	Chip-HDAC1_peak_545	4.85336	22.4079	17.944	452	Promoter (<=1kb)	1	61082398	61456742	374345	1	ENSG00000162599	-	ENST00000664149	0	NFIA	nuclear factor I A [Source:HGNC Symbol;Acc:HGNC:7784]
1	61628717	61629071	355	Chip-HDAC1_peak_546	5.03859	7.54733	4.64974	201	Distal Intergenic	1	61654194	61654908	715	1	ENSG00000223920	-	ENST00000416440	-25123	AC099791.1	sepiapterin reductase (7,8-dihydrobiopterin:NADP+ oxidoreductase) (SPR) pseudogene
1	61742480	61743234	755	Chip-HDAC1_peak_547	3.40647	10.5162	7.20683	101	Promoter (<=1kb)	1	61742480	62163915	421436	1	ENSG00000132849	-	ENST00000642238	0	PATJ	PATJ crumbs cell polarity complex component [Source:HGNC Symbol;Acc:HGNC:28881]
1	61943567	61943887	321	Chip-HDAC1_peak_548	3.35906	4.0114	1.82528	12	Intron (ENST00000635214/ENSG00000132849, intron 27 of 35)	1	61952053	62163950	211898	1	ENSG00000132849	-	ENST00000646453	-8166	PATJ	PATJ crumbs cell polarity complex component [Source:HGNC Symbol;Acc:HGNC:28881]
1	62168439	62168967	529	Chip-HDAC1_peak_549	3.77894	4.83268	2.45906	333	Intron (ENST00000635137/ENSG00000132849, intron 16 of 16)	1	62189131	62189953	823	1	ENSG00000234204	-	ENST00000411569	-20164	PIGPP2	phosphatidylinositol glycan anchor biosynthesis class P pseudogene 2 [Source:HGNC Symbol;Acc:HGNC:45154]
1	62276520	62276842	323	Chip-HDAC1_peak_550	4.36245	6.19868	3.57528	44	Intron (ENST00000371153/ENSG00000132854, intron 2 of 9)	1	62237544	62272791	35248	2	ENSG00000132854	-	ENST00000371150	-3729	KANK4	KN motif and ankyrin repeat domains 4 [Source:HGNC Symbol;Acc:HGNC:27263]
1	62436764	62437777	1014	Chip-HDAC1_peak_551	2.72712	7.42358	4.5869	92	Promoter (<=1kb)	1	62437049	62451804	14756	1	ENSG00000162607	-	ENST00000339950	0	USP1	ubiquitin specific peptidase 1 [Source:HGNC Symbol;Acc:HGNC:12607]
1	62687714	62688747	1034	Chip-HDAC1_peak_552	2.7719	8.45069	5.44241	377	Promoter (<=1kb)	1	62454726	62688264	233539	2	ENSG00000116641	-	ENST00000251157	0	DOCK7	dedicator of cytokinesis 7 [Source:HGNC Symbol;Acc:HGNC:19190]
1	62698440	62699083	644	Chip-HDAC1_peak_553	4.29994	6.35805	3.70648	149	Intron (ENST00000453229/ENSG00000235545, intron 1 of 1)	1	62688482	62710694	22213	1	ENSG00000235545	-	ENST00000453229	9958	AC103923.1	novel transcript
1	62982327	62982656	330	Chip-HDAC1_peak_554	4.6187	6.60433	3.87594	128	Intron (ENST00000641890/ENSG00000229537, intron 1 of 1)	1	63000497	63011115	10619	2	ENSG00000229537	-	ENST00000420285	28459	LINC01739	long intergenic non-protein coding RNA 1739 [Source:HGNC Symbol;Acc:HGNC:52527]
1	63317115	63317550	436	Chip-HDAC1_peak_555	2.88835	7.71274	4.79877	97	Promoter (<=1kb)	1	63159087	63317222	158136	2	ENSG00000224209	-	ENST00000635458	0	LINC00466	long intergenic non-protein coding RNA 466 [Source:HGNC Symbol;Acc:HGNC:27294]
1	63593502	63594463	962	Chip-HDAC1_peak_556	2.84815	8.08983	5.13346	478	Promoter (<=1kb)	1	63593809	63660241	66433	1	ENSG00000079739	-	ENST00000540265	0	PGM1	phosphoglucomutase 1 [Source:HGNC Symbol;Acc:HGNC:8905]
1	63773715	63775309	1595	Chip-HDAC1_peak_557	2.45444	8.74115	5.66849	406	Promoter (<=1kb)	1	63774017	64181498	407482	1	ENSG00000185483	-	ENST00000371079	0	ROR1	receptor tyrosine kinase like orphan receptor 1 [Source:HGNC Symbol;Acc:HGNC:10256]
1	64203493	64203826	334	Chip-HDAC1_peak_558	5.73325	10.0018	6.74982	176	Promoter (<=1kb)	1	64203627	64260694	57068	1	ENSG00000177414	-	ENST00000371077	0	UBE2U	ubiquitin conjugating enzyme E2 U [Source:HGNC Symbol;Acc:HGNC:28559]
1	64308705	64309112	408	Chip-HDAC1_peak_559	8.30284	15.9908	12.0636	221	Distal Intergenic	1	64384398	64384459	62	2	ENSG00000238653	-	ENST00000458856	75347	RNU7-62P	RNA, U7 small nuclear 62 pseudogene [Source:HGNC Symbol;Acc:HGNC:34158]
1	64744610	64745759	1150	Chip-HDAC1_peak_560	2.85739	7.23986	4.42515	225	Promoter (<=1kb)	1	64745095	64833229	88135	1	ENSG00000162437	-	ENST00000294428	0	RAVER2	ribonucleoprotein, PTB binding 2 [Source:HGNC Symbol;Acc:HGNC:25577]
1	64965542	64966714	1173	Chip-HDAC1_peak_561	3.06528	8.96702	5.87119	720	Promoter (<=1kb)	1	64833229	64966549	133321	2	ENSG00000162434	-	ENST00000342505	0	JAK1	Janus kinase 1 [Source:HGNC Symbol;Acc:HGNC:6190]
1	65002687	65003094	408	Chip-HDAC1_peak_562	2.67521	8.16646	5.1909	221	Promoter (<=1kb)	1	64974611	65002489	27879	2	ENSG00000226891	-	ENST00000634604	-198	LINC01359	long intergenic non-protein coding RNA 1359 [Source:HGNC Symbol;Acc:HGNC:50591]
1	65066420	65068265	1846	Chip-HDAC1_peak_563	3.88066	17.3955	13.3344	925	Promoter (<=1kb)	1	64833245	65067732	234488	2	ENSG00000162434	-	ENST00000672434	0	JAK1	Janus kinase 1 [Source:HGNC Symbol;Acc:HGNC:6190]
1	65147355	65149195	1841	Chip-HDAC1_peak_564	4.6923	18.352	14.2075	548	Promoter (<=1kb)	1	65147549	65226092	78544	1	ENSG00000162433	-	ENST00000497030	0	AK4	adenylate kinase 4 [Source:HGNC Symbol;Acc:HGNC:363]
1	65792287	65793862	1576	Chip-HDAC1_peak_565	4.55101	12.0202	8.50363	847	Promoter (<=1kb)	1	65792514	66374278	581765	1	ENSG00000184588	-	ENST00000329654	0	PDE4B	phosphodiesterase 4B [Source:HGNC Symbol;Acc:HGNC:8781]
1	65987608	65987921	314	Chip-HDAC1_peak_566	3.22495	3.97623	1.82528	235	Intron (ENST00000329654/ENSG00000184588, intron 3 of 16)	1	65992422	66374573	382152	1	ENSG00000184588	-	ENST00000423207	-4501	PDE4B	phosphodiesterase 4B [Source:HGNC Symbol;Acc:HGNC:8781]
1	66929898	66930615	718	Chip-HDAC1_peak_567	2.43291	7.67307	4.76257	182	Promoter (<=1kb)	1	66930243	66986670	56428	1	ENSG00000198160	-	ENST00000401042	0	MIER1	MIER1 transcriptional regulator [Source:HGNC Symbol;Acc:HGNC:29657]
1	67054013	67054475	463	Chip-HDAC1_peak_568	2.34896	5.96333	3.37509	289	Promoter (<=1kb)	1	66999350	67054148	54799	2	ENSG00000116704	-	ENST00000235345	0	SLC35D1	solute carrier family 35 member D1 [Source:HGNC Symbol;Acc:HGNC:20800]
1	67429395	67430368	974	Chip-HDAC1_peak_569	2.21847	5.1603	2.74465	650	Promoter (<=1kb)	1	67424285	67429657	5373	2	ENSG00000142864	-	ENST00000490406	0	SERBP1	SERPINE1 mRNA binding protein 1 [Source:HGNC Symbol;Acc:HGNC:17860]
1	67608647	67609597	951	Chip-HDAC1_peak_570	5.87835	9.5333	6.33691	195	Distal Intergenic	1	67656831	67657129	299	2	ENSG00000242482	-	ENST00000473024	47532	RN7SL392P	RNA, 7SL, cytoplasmic 392, pseudogene [Source:HGNC Symbol;Acc:HGNC:46408]
1	67686152	67686722	571	Chip-HDAC1_peak_571	3.40195	11.8684	8.37198	386	Promoter (<=1kb)	1	67685676	67686586	911	1	ENSG00000116717	ENSG00000116717	ENST00000484245	476	GADD45A	growth arrest and DNA damage inducible alpha [Source:HGNC Symbol;Acc:HGNC:4095]
1	67832594	67833738	1145	Chip-HDAC1_peak_572	2.30007	5.7473	3.19319	640	Promoter (<=1kb)	1	67701475	67833467	131993	2	ENSG00000172380	-	ENST00000370982	0	GNG12	G protein subunit gamma 12 [Source:HGNC Symbol;Acc:HGNC:19663]
1	68496647	68497312	666	Chip-HDAC1_peak_573	4.72187	18.4679	14.313	401	Promoter (<=1kb)	1	68474152	68497082	22931	2	ENSG00000024526	-	ENST00000456315	0	DEPDC1	DEP domain containing 1 [Source:HGNC Symbol;Acc:HGNC:22949]
1	69409842	69410312	471	Chip-HDAC1_peak_574	3.25547	4.59885	2.32609	361	Distal Intergenic	1	69433255	69435409	2155	1	ENSG00000229639	-	ENST00000448001	-22943	LINC01758	long intergenic non-protein coding RNA 1758 [Source:HGNC Symbol;Acc:HGNC:52547]
1	69566621	69567602	982	Chip-HDAC1_peak_575	2.20791	3.55741	1.50683	672	Promoter (<=1kb)	1	69567922	70144364	576443	1	ENSG00000033122	-	ENST00000651989	-320	LRRC7	leucine rich repeat containing 7 [Source:HGNC Symbol;Acc:HGNC:18531]
1	69928095	69928435	341	Chip-HDAC1_peak_576	3.71668	4.94228	2.55074	255	Intron (ENST00000651989/ENSG00000033122, intron 7 of 26)	1	69919357	69919657	301	1	ENSG00000229359	-	ENST00000439639	8738	PIN1P1	peptidylprolyl cis/trans isomerase, NIMA-interacting 1 pseudogene 1 [Source:HGNC Symbol;Acc:HGNC:8989]
1	70377051	70377378	328	Chip-HDAC1_peak_577	4.19882	5.69833	3.14834	116	Intron (ENST00000531950/ENSG00000197568, intron 2 of 2)	1	70359562	70360437	876	2	ENSG00000226088	-	ENST00000413943	-16614	HHLA3-AS1	HHLA3 antisense RNA 1 [Source:HGNC Symbol;Acc:HGNC:40277]
1	70395641	70395990	350	Chip-HDAC1_peak_578	4.19882	5.69833	3.14834	123	Distal Intergenic	1	70411218	70439851	28634	1	ENSG00000116761	-	ENST00000411986	-15228	CTH	cystathionine gamma-lyase [Source:HGNC Symbol;Acc:HGNC:2501]
1	70752678	70753187	510	Chip-HDAC1_peak_579	5.45847	8.52447	5.47594	184	Intron (ENST00000419450/ENSG00000229051, intron 5 of 6)	1	70760370	70786460	26091	1	ENSG00000229051	-	ENST00000664802	-7183	LINC01788	long intergenic non-protein coding RNA 1788 [Source:HGNC Symbol;Acc:HGNC:52577]
1	70805798	70806297	500	Chip-HDAC1_peak_580	4.6187	6.60433	3.87594	86	Distal Intergenic	1	70760382	70786460	26079	1	ENSG00000229051	-	ENST00000660283	45416	LINC01788	long intergenic non-protein coding RNA 1788 [Source:HGNC Symbol;Acc:HGNC:52577]
1	70807066	70807595	530	Chip-HDAC1_peak_581	3.79804	6.01477	3.41005	431	Distal Intergenic	1	70760382	70786460	26079	1	ENSG00000229051	-	ENST00000660283	46684	LINC01788	long intergenic non-protein coding RNA 1788 [Source:HGNC Symbol;Acc:HGNC:52577]
1	70931234	70931779	546	Chip-HDAC1_peak_582	4.29994	6.35805	3.70648	176	Intron (ENST00000370931/ENSG00000050628, intron 4 of 4)	1	70947379	70951493	4115	1	ENSG00000235782	-	ENST00000426775	-15600	AL031429.1	novel transcript
1	71146622	71146964	343	Chip-HDAC1_peak_583	5.87835	9.5333	6.33691	282	Intron (ENST00000455406/ENSG00000229956, intron 2 of 3)	1	71093130	71237198	144069	1	ENSG00000229956	-	ENST00000415780	53492	ZRANB2-AS2	ZRANB2 antisense RNA 2 (head to head) [Source:HGNC Symbol;Acc:HGNC:43595]
1	74733134	74733540	407	Chip-HDAC1_peak_584	5.47761	14.7714	10.9628	182	Promoter (<=1kb)	1	74705490	74733408	27919	2	ENSG00000116791	-	ENST00000417775	0	CRYZ	crystallin zeta [Source:HGNC Symbol;Acc:HGNC:2419]
1	75134626	75135003	378	Chip-HDAC1_peak_585	2.20508	3.32695	1.31229	366	Promoter (<=1kb)	1	75134882	75161533	26652	1	ENSG00000162624	-	ENST00000356261	0	LHX8	LIM homeobox 8 [Source:HGNC Symbol;Acc:HGNC:28838]
1	77219029	77219517	489	Chip-HDAC1_peak_586	5.96836	12.723	9.13067	250	Promoter (<=1kb)	1	77088989	77219430	130442	2	ENSG00000142892	-	ENST00000370812	0	PIGK	phosphatidylinositol glycan anchor biosynthesis class K [Source:HGNC Symbol;Acc:HGNC:8965]
1	77281609	77282402	794	Chip-HDAC1_peak_587	2.28682	5.33098	2.88243	749	Promoter (<=1kb)	1	77282019	77559966	277948	1	ENSG00000154027	-	ENST00000354567	0	AK5	adenylate kinase 5 [Source:HGNC Symbol;Acc:HGNC:365]
1	77759243	77759683	441	Chip-HDAC1_peak_588	2.29896	4.65629	2.36844	285	Promoter (<=1kb)	1	77739377	77759388	20012	2	ENSG00000077254	-	ENST00000530709	0	USP33	ubiquitin specific peptidase 33 [Source:HGNC Symbol;Acc:HGNC:20059]
1	77886957	77887544	588	Chip-HDAC1_peak_589	4.13829	6.35402	3.70648	105	Promoter (<=1kb)	1	77888513	77933384	44872	1	ENSG00000162614	-	ENST00000401035	-969	NEXN	nexilin F-actin binding protein [Source:HGNC Symbol;Acc:HGNC:29557]
1	77978752	77979600	849	Chip-HDAC1_peak_590	3.61704	8.10856	5.15022	743	Promoter (<=1kb)	1	77979542	78092804	113263	1	ENSG00000137960	-	ENST00000476882	0	GIPC2	GIPC PDZ domain containing family member 2 [Source:HGNC Symbol;Acc:HGNC:18177]
1	78465737	78466097	361	Chip-HDAC1_peak_591	4.56656	6.52194	3.85099	197	Intron (ENST00000370758/ENSG00000122420, intron 2 of 3)	1	78490974	78540701	49728	1	ENSG00000122420	-	ENST00000370757	-24877	PTGFR	prostaglandin F receptor [Source:HGNC Symbol;Acc:HGNC:9600]
1	79141343	79141744	402	Chip-HDAC1_peak_592	4.34062	7.54733	4.64974	146	Intron (ENST00000661030/ENSG00000162618, intron 1 of 16)	1	78938209	79188399	250191	2	ENSG00000162618	-	ENST00000662530	46655	ADGRL4	adhesion G protein-coupled receptor L4 [Source:HGNC Symbol;Acc:HGNC:20822]
1	79461885	79462219	335	Chip-HDAC1_peak_593	3.94161	5.5263	3.04251	169	Distal Intergenic	1	79521080	79522203	1124	1	ENSG00000232676	-	ENST00000425922	-58861	ADH5P2	ADH5 pseudogene 2 [Source:HGNC Symbol;Acc:HGNC:22976]
1	79648449	79648765	317	Chip-HDAC1_peak_594	3.58328	4.73127	2.41837	60	Distal Intergenic	1	79521080	79522203	1124	1	ENSG00000232676	-	ENST00000425922	127369	ADH5P2	ADH5 pseudogene 2 [Source:HGNC Symbol;Acc:HGNC:22976]
1	80060787	80061118	332	Chip-HDAC1_peak_595	3.35906	4.0114	1.82528	166	Distal Intergenic	1	79967733	80051404	83672	2	ENSG00000285409	-	ENST00000644002	-9383	AC099671.1	novel transcript
1	80073627	80074041	415	Chip-HDAC1_peak_596	5.87835	9.5333	6.33691	158	Distal Intergenic	1	80092103	80093237	1135	2	ENSG00000235756	-	ENST00000416270	19196	AC098657.1	PAI-1 mRNA-binding protein (PAI-RBP1) (CGI-55, DKFZp564M2423) pseudogene
1	81778033	81778351	319	Chip-HDAC1_peak_597	4.19882	5.69833	3.14834	156	Intron (ENST00000370721/ENSG00000117114, intron 4 of 24)	1	81800376	81987353	186978	1	ENSG00000117114	-	ENST00000674489	-22025	ADGRL2	adhesion G protein-coupled receptor L2 [Source:HGNC Symbol;Acc:HGNC:18582]
1	81800344	81803437	3094	Chip-HDAC1_peak_598	5.17152	25.6485	20.9541	588	Promoter (<=1kb)	1	81800376	81987353	186978	1	ENSG00000117114	-	ENST00000674489	0	ADGRL2	adhesion G protein-coupled receptor L2 [Source:HGNC Symbol;Acc:HGNC:18582]
1	83007716	83008058	343	Chip-HDAC1_peak_599	6.71812	11.6378	8.16858	169	Intron (ENST00000452901/ENSG00000230817, intron 5 of 10)	1	82973929	82986208	12280	2	ENSG00000236268	-	ENST00000421931	-21508	LINC01361	long intergenic non-protein coding RNA 1361 [Source:HGNC Symbol;Acc:HGNC:50595]
1	83581911	83582285	375	Chip-HDAC1_peak_600	3.79804	6.01477	3.41005	109	Intron (ENST00000417975/ENSG00000233008, intron 2 of 2)	1	83446068	83480024	33957	1	ENSG00000231364	-	ENST00000664539	135843	LINC01712	long intergenic non-protein coding RNA 1712 [Source:HGNC Symbol;Acc:HGNC:52499]
1	84077557	84078445	889	Chip-HDAC1_peak_601	3.1349	10.4656	7.16067	655	Promoter (<=1kb)	1	84078062	84238498	160437	1	ENSG00000142875	-	ENST00000370689	0	PRKACB	protein kinase cAMP-activated catalytic subunit beta [Source:HGNC Symbol;Acc:HGNC:9381]
1	84298309	84299294	986	Chip-HDAC1_peak_602	3.51628	10.4597	7.15547	501	Promoter (<=1kb)	1	84298366	84350798	52433	1	ENSG00000203943	-	ENST00000370673	0	SAMD13	sterile alpha motif domain containing 13 [Source:HGNC Symbol;Acc:HGNC:24582]
1	84383671	84384006	336	Chip-HDAC1_peak_603	3.22495	3.97623	1.82528	182	Promoter (<=1kb)	1	84367661	84384801	17141	2	ENSG00000240520	-	ENST00000483236	795	UOX	urate oxidase (pseudogene) [Source:HGNC Symbol;Acc:HGNC:12575]
1	84479277	84479748	472	Chip-HDAC1_peak_604	4.81591	14.7551	10.9485	109	Promoter (<=1kb)	1	84479266	84498352	19087	1	ENSG00000117133	-	ENST00000370654	11	RPF1	ribosome production factor 1 homolog [Source:HGNC Symbol;Acc:HGNC:30350]
1	84505691	84506047	357	Chip-HDAC1_peak_605	2.33178	6.62939	3.89576	235	Promoter (<=1kb)	1	84506300	84507320	1021	1	ENSG00000122432	-	ENST00000484939	-253	SPATA1	spermatogenesis associated 1 [Source:HGNC Symbol;Acc:HGNC:14682]
1	84508008	84508330	323	Chip-HDAC1_peak_606	4.61191	8.35302	5.35849	141	Promoter (1-2kb)	1	84498325	84506581	8257	2	ENSG00000174021	-	ENST00000370645	-1427	GNG5	G protein subunit gamma 5 [Source:HGNC Symbol;Acc:HGNC:4408]
1	84574096	84574737	642	Chip-HDAC1_peak_607	6.80823	13.0147	9.38465	171	Promoter (<=1kb)	1	84549611	84574440	24830	2	ENSG00000117151	-	ENST00000370630	0	CTBS	chitobiase [Source:HGNC Symbol;Acc:HGNC:2496]
1	84689989	84690963	975	Chip-HDAC1_peak_608	2.58586	6.84087	4.07863	248	Promoter (<=1kb)	1	84643707	84690468	46762	2	ENSG00000117155	-	ENST00000437941	0	SSX2IP	SSX family member 2 interacting protein [Source:HGNC Symbol;Acc:HGNC:16509]
1	84892763	84893663	901	Chip-HDAC1_peak_609	5.48699	9.58289	6.37886	703	Promoter (<=1kb)	1	84811602	84893206	81605	2	ENSG00000171517	-	ENST00000370611	0	LPAR3	lysophosphatidic acid receptor 3 [Source:HGNC Symbol;Acc:HGNC:14298]
1	85200255	85200794	540	Chip-HDAC1_peak_610	4.31449	15.3108	11.4426	258	Promoter (<=1kb)	1	85181159	85200513	19355	2	ENSG00000097096	-	ENST00000234668	0	SYDE2	synapse defective Rho GTPase homolog 2 [Source:HGNC Symbol;Acc:HGNC:25841]
1	85201763	85202115	353	Chip-HDAC1_peak_611	3.80086	11.9936	8.47852	177	Promoter (<=1kb)	1	85156889	85201016	44128	2	ENSG00000097096	-	ENST00000341460	-747	SYDE2	synapse defective Rho GTPase homolog 2 [Source:HGNC Symbol;Acc:HGNC:25841]
1	85259164	85259583	420	Chip-HDAC1_peak_612	2.45009	4.2187	1.99626	356	Promoter (<=1kb)	1	85257443	85259633	2191	2	ENSG00000162642	-	ENST00000344356	50	C1orf52	chromosome 1 open reading frame 52 [Source:HGNC Symbol;Acc:HGNC:24871]
1	85464898	85465423	526	Chip-HDAC1_peak_613	2.07748	5.42362	2.96222	234	Promoter (<=1kb)	1	85318485	85465159	146675	2	ENSG00000153904	-	ENST00000284031	0	DDAH1	dimethylarginine dimethylaminohydrolase 1 [Source:HGNC Symbol;Acc:HGNC:2715]
1	85576357	85577343	987	Chip-HDAC1_peak_614	3.49577	10.6219	7.27953	464	Promoter (<=1kb)	1	85495739	85576858	81120	2	ENSG00000282057	-	ENST00000467666	0	AC092807.4	novel transcript
1	85580689	85581605	917	Chip-HDAC1_peak_615	3.73905	18.7142	14.5317	172	Promoter (<=1kb)	1	85580761	85583950	3190	1	ENSG00000142871	-	ENST00000451137	0	CCN1	cellular communication network factor 1 [Source:HGNC Symbol;Acc:HGNC:2654]
1	85582646	85582983	338	Chip-HDAC1_peak_616	5.28281	9.23145	6.09614	113	Promoter (1-2kb)	1	85581463	85583930	2468	1	ENSG00000142871	-	ENST00000675083	1183	CCN1	cellular communication network factor 1 [Source:HGNC Symbol;Acc:HGNC:2654]
1	85708042	85708366	325	Chip-HDAC1_peak_617	6.44991	11.9867	8.47221	210	Promoter (<=1kb)	1	85649417	85708433	59017	2	ENSG00000117174	-	ENST00000370574	67	ZNHIT6	zinc finger HIT-type containing 6 [Source:HGNC Symbol;Acc:HGNC:26089]
1	86704463	86705344	882	Chip-HDAC1_peak_618	2.42541	6.16484	3.54516	159	Promoter (<=1kb)	1	86704570	86748176	43607	1	ENSG00000097033	-	ENST00000535010	0	SH3GLB1	SH3 domain containing GRB2 like, endophilin B1 [Source:HGNC Symbol;Acc:HGNC:10833]
1	86914676	86915504	829	Chip-HDAC1_peak_619	2.08797	4.40537	2.15933	347	Promoter (<=1kb)	1	86914648	87098445	183798	1	ENSG00000153936	-	ENST00000370551	28	HS2ST1	heparan sulfate 2-O-sulfotransferase 1 [Source:HGNC Symbol;Acc:HGNC:5193]
1	87328085	87329317	1233	Chip-HDAC1_peak_620	3.8559	19.9363	15.6584	632	Promoter (<=1kb)	1	87328880	87348923	20044	1	ENSG00000143013	-	ENST00000370544	0	LMO4	LIM domain only 4 [Source:HGNC Symbol;Acc:HGNC:6644]
1	87331457	87332119	663	Chip-HDAC1_peak_621	2.7719	8.45069	5.44241	411	Promoter (<=1kb)	1	87331668	87345408	13741	1	ENSG00000143013	-	ENST00000370542	0	LMO4	LIM domain only 4 [Source:HGNC Symbol;Acc:HGNC:6644]
1	88462580	88463080	501	Chip-HDAC1_peak_622	2.58586	6.84087	4.07863	197	Promoter (<=1kb)	1	88462936	88464079	1144	1	ENSG00000286758	-	ENST00000662514	0	AL445438.1	novel transcript
1	88891111	88891512	402	Chip-HDAC1_peak_623	4.40311	12.5442	8.97749	341	Promoter (<=1kb)	1	88853224	88891496	38273	2	ENSG00000137947	-	ENST00000448623	0	GTF2B	general transcription factor IIB [Source:HGNC Symbol;Acc:HGNC:4648]
1	88892926	88893287	362	Chip-HDAC1_peak_624	4.14713	8.02858	5.0795	151	Promoter (<=1kb)	1	88864044	88891944	27901	2	ENSG00000137947	-	ENST00000471471	-982	GTF2B	general transcription factor IIB [Source:HGNC Symbol;Acc:HGNC:4648]
1	89821054	89821411	358	Chip-HDAC1_peak_625	2.3446	6.44436	3.78522	136	Promoter (<=1kb)	1	89821032	89936611	115580	1	ENSG00000171492	-	ENST00000337338	22	LRRC8D	leucine rich repeat containing 8 VRAC subunit D [Source:HGNC Symbol;Acc:HGNC:16992]
1	89947635	89947953	319	Chip-HDAC1_peak_626	3.52676	5.29125	2.85157	203	Distal Intergenic	1	89939601	89940147	547	1	ENSG00000272672	-	ENST00000608671	8034	AL391497.1	novel transcript
1	90124839	90125160	322	Chip-HDAC1_peak_627	4.19882	5.69833	3.14834	162	Distal Intergenic	1	90045998	90047109	1112	1	ENSG00000287015	-	ENST00000667592	78841	AL161797.1	novel transcript
1	90265387	90265716	330	Chip-HDAC1_peak_628	4.37366	6.75089	4.00304	198	Intron (ENST00000663908/ENSG00000287406, intron 3 of 5)	1	90253456	90253559	104	2	ENSG00000212459	-	ENST00000391157	-11828	RNU6-695P	RNA, U6 small nuclear 695, pseudogene [Source:HGNC Symbol;Acc:HGNC:47658]
1	90619626	90619960	335	Chip-HDAC1_peak_629	5.01659	8.12094	5.15022	191	Distal Intergenic	1	90657750	90657964	215	1	ENSG00000199666	-	ENST00000362796	-37790	SNORD3G	small nucleolar RNA, C/D box 3G [Source:HGNC Symbol;Acc:HGNC:52240]
1	91131089	91131416	328	Chip-HDAC1_peak_630	4.19882	5.69833	3.14834	73	Distal Intergenic	1	91023919	91024804	886	1	ENSG00000232393	-	ENST00000425640	107170	RPL5P6	ribosomal protein L5 pseudogene 6 [Source:HGNC Symbol;Acc:HGNC:35890]
1	91188740	91189070	331	Chip-HDAC1_peak_631	3.77894	4.83268	2.45906	175	Distal Intergenic	1	91261625	91261724	100	1	ENSG00000206817	-	ENST00000384090	-72555	Y_RNA	Y RNA [Source:RFAM;Acc:RF00019]
1	91255684	91256012	329	Chip-HDAC1_peak_632	4.19882	5.69833	3.14834	174	Distal Intergenic	1	91261625	91261724	100	1	ENSG00000206817	-	ENST00000384090	-5613	Y_RNA	Y RNA [Source:RFAM;Acc:RF00019]
1	91404290	91404816	527	Chip-HDAC1_peak_633	1.89222	3.36879	1.34691	269	Promoter (<=1kb)	1	91377443	91404809	27367	2	ENSG00000162669	-	ENST00000481900	0	HFM1	helicase for meiosis 1 [Source:HGNC Symbol;Acc:HGNC:20193]
1	91500814	91501471	658	Chip-HDAC1_peak_634	2.91349	7.07545	4.29082	561	Promoter (<=1kb)	1	91500851	91525764	24914	1	ENSG00000097046	-	ENST00000234626	0	CDC7	cell division cycle 7 [Source:HGNC Symbol;Acc:HGNC:1745]
1	91732296	91732618	323	Chip-HDAC1_peak_635	5.03859	7.54733	4.64974	236	Intron (ENST00000533089/ENSG00000069702, intron 8 of 19)	1	91719893	91727918	8026	2	ENSG00000069702	-	ENST00000529608	-4378	TGFBR3	transforming growth factor beta receptor 3 [Source:HGNC Symbol;Acc:HGNC:11774]
1	91885411	91885994	584	Chip-HDAC1_peak_636	2.4073	6.35121	3.70648	527	Promoter (<=1kb)	1	91682647	91885932	203286	2	ENSG00000069702	-	ENST00000532540	0	TGFBR3	transforming growth factor beta receptor 3 [Source:HGNC Symbol;Acc:HGNC:11774]
1	92080253	92080929	677	Chip-HDAC1_peak_637	4.23715	10.5643	7.23207	387	Promoter (<=1kb)	1	92080305	92139946	59642	1	ENSG00000189195	-	ENST00000370382	0	BTBD8	BTB domain containing 8 [Source:HGNC Symbol;Acc:HGNC:21019]
1	92329228	92329548	321	Chip-HDAC1_peak_638	3.25547	4.59885	2.32609	205	Intron (ENST00000610020/ENSG00000122484, intron 8 of 12)	1	92333242	92387233	53992	1	ENSG00000122484	-	ENST00000477322	-3694	RPAP2	RNA polymerase II associated protein 2 [Source:HGNC Symbol;Acc:HGNC:25791]
1	92483602	92483921	320	Chip-HDAC1_peak_639	2.65109	7.89573	4.96096	209	Promoter (<=1kb)	1	92474762	92483954	9193	2	ENSG00000162676	-	ENST00000370332	33	GFI1	growth factor independent 1 transcriptional repressor [Source:HGNC Symbol;Acc:HGNC:4237]
1	92485337	92487030	1694	Chip-HDAC1_peak_640	2.51218	7.67263	4.76257	484	Promoter (<=1kb)	1	92473043	92486925	13883	2	ENSG00000162676	-	ENST00000294702	0	GFI1	growth factor independent 1 transcriptional repressor [Source:HGNC Symbol;Acc:HGNC:4237]
1	92785036	92785488	453	Chip-HDAC1_peak_641	1.9948	3.58218	1.52895	3	Promoter (<=1kb)	1	92703858	92785106	81249	2	ENSG00000067208	-	ENST00000474806	0	EVI5	ecotropic viral integration site 5 [Source:HGNC Symbol;Acc:HGNC:3501]
1	92960796	92961564	769	Chip-HDAC1_peak_642	2.58087	5.76981	3.20959	438	Promoter (<=1kb)	1	92832737	92961522	128786	2	ENSG00000154511	-	ENST00000615519	0	DIPK1A	divergent protein kinase domain 1A [Source:HGNC Symbol;Acc:HGNC:32213]
1	93180698	93181027	330	Chip-HDAC1_peak_643	3.31187	8.60687	5.54467	139	Promoter (<=1kb)	1	93180716	93186398	5683	1	ENSG00000122483	-	ENST00000448243	0	CCDC18	coiled-coil domain containing 18 [Source:HGNC Symbol;Acc:HGNC:30370]
1	93345628	93346631	1004	Chip-HDAC1_peak_644	2.47946	6.81213	4.05234	358	Promoter (<=1kb)	1	93345907	93369493	23587	1	ENSG00000117505	-	ENST00000370272	0	DR1	down-regulator of transcription 1 [Source:HGNC Symbol;Acc:HGNC:3017]
1	93447802	93449438	1637	Chip-HDAC1_peak_645	3.50103	11.5896	8.14242	167	Promoter (<=1kb)	1	93448131	93554659	106529	1	ENSG00000137942	-	ENST00000260506	0	FNBP1L	formin binding protein 1 like [Source:HGNC Symbol;Acc:HGNC:20851]
1	93591887	93592435	549	Chip-HDAC1_peak_646	3.83432	7.88457	4.95202	419	Promoter (<=1kb)	1	93592199	93594784	2586	1	ENSG00000224093	-	ENST00000431770	0	BCAR3-AS1	BCAR3 antisense RNA 1 [Source:HGNC Symbol;Acc:HGNC:40093]
1	93624926	93625240	315	Chip-HDAC1_peak_647	4.6187	6.60433	3.87594	156	Intron (ENST00000260502/ENSG00000137936, intron 3 of 11)	1	93561786	93614097	52312	2	ENSG00000137936	-	ENST00000370247	-10829	BCAR3	BCAR3 adaptor protein, NSP family member [Source:HGNC Symbol;Acc:HGNC:973]
1	93680370	93681873	1504	Chip-HDAC1_peak_648	3.80086	11.9936	8.47852	1294	Promoter (<=1kb)	1	93561741	93681837	120097	2	ENSG00000137936	-	ENST00000260502	0	BCAR3	BCAR3 adaptor protein, NSP family member [Source:HGNC Symbol;Acc:HGNC:973]
1	93846471	93846824	354	Chip-HDAC1_peak_649	3.42227	9.19655	6.06565	150	Promoter (<=1kb)	1	93846832	93846911	80	1	ENSG00000211575	-	ENST00000390220	-8	MIR760	microRNA 760 [Source:HGNC Symbol;Acc:HGNC:33666]
1	93908810	93909217	408	Chip-HDAC1_peak_650	2.21382	4.24679	2.022	322	Promoter (<=1kb)	1	93904266	93908924	4659	2	ENSG00000023909	-	ENST00000462183	0	GCLM	glutamate-cysteine ligase modifier subunit [Source:HGNC Symbol;Acc:HGNC:4312]
1	93909590	93909913	324	Chip-HDAC1_peak_651	3.13391	8.83038	5.74576	91	Promoter (<=1kb)	1	93887034	93909456	22423	2	ENSG00000023909	-	ENST00000615724	-134	GCLM	glutamate-cysteine ligase modifier subunit [Source:HGNC Symbol;Acc:HGNC:4312]
1	94237143	94237732	590	Chip-HDAC1_peak_652	4.86193	14.894	11.0734	317	Promoter (<=1kb)	1	94168905	94237584	68680	2	ENSG00000137962	-	ENST00000260526	0	ARHGAP29	Rho GTPase activating protein 29 [Source:HGNC Symbol;Acc:HGNC:30207]
1	94247189	94247738	550	Chip-HDAC1_peak_653	5.33566	15.9061	11.9849	224	Promoter (<=1kb)	1	94247819	94334849	87031	1	ENSG00000226835	-	ENST00000660441	-81	ARHGAP29-AS1	ARHGAP29 antisense RNA 1 [Source:HGNC Symbol;Acc:HGNC:54311]
1	94418570	94419037	468	Chip-HDAC1_peak_654	2.58576	6.23862	3.61073	32	Promoter (<=1kb)	1	94418831	94475694	56864	1	ENSG00000117528	-	ENST00000468860	0	ABCD3	ATP binding cassette subfamily D member 3 [Source:HGNC Symbol;Acc:HGNC:67]
1	94541303	94542060	758	Chip-HDAC1_peak_655	3.87664	15.4936	11.6098	296	Promoter (<=1kb)	1	94529173	94541759	12587	2	ENSG00000117525	-	ENST00000334047	0	F3	coagulation factor III, tissue factor [Source:HGNC Symbol;Acc:HGNC:3541]
1	94820025	94820566	542	Chip-HDAC1_peak_656	2.48869	5.3085	2.86328	435	Promoter (<=1kb)	1	94820342	94895052	74711	1	ENSG00000143036	-	ENST00000446120	0	SLC44A3	solute carrier family 44 member 3 [Source:HGNC Symbol;Acc:HGNC:28689]
1	94926221	94927691	1471	Chip-HDAC1_peak_657	2.36736	7.69795	4.78513	1205	Promoter (<=1kb)	1	94896949	94927223	30275	2	ENSG00000117519	-	ENST00000394202	0	CNN3	calponin 3 [Source:HGNC Symbol;Acc:HGNC:2157]
1	95117105	95117732	628	Chip-HDAC1_peak_658	2.00963	3.8149	1.72723	407	Promoter (<=1kb)	1	95117355	95197607	80253	1	ENSG00000152078	-	ENST00000370203	0	TLCD4	TLC domain containing 4 [Source:HGNC Symbol;Acc:HGNC:26477]
1	95233787	95234202	416	Chip-HDAC1_peak_659	1.79824	3.34422	1.3261	371	Promoter (<=1kb)	1	95161676	95233957	72282	2	ENSG00000226026	-	ENST00000663020	0	AC092802.1	novel transcript
1	95483109	95483567	459	Chip-HDAC1_peak_660	3.77894	4.83268	2.45906	105	Distal Intergenic	1	95474737	95479356	4620	1	ENSG00000233907	-	ENST00000424943	8372	LINC01761	long intergenic non-protein coding RNA 1761 [Source:HGNC Symbol;Acc:HGNC:52551]
1	95701805	95702171	367	Chip-HDAC1_peak_661	3.58328	4.73127	2.41837	88	Intron (ENST00000456933/ENSG00000228971, intron 2 of 3)	1	95743096	95759470	16375	1	ENSG00000271252	-	ENST00000603401	-40925	AL683887.1	novel transcript
1	96029029	96029390	362	Chip-HDAC1_peak_662	2.83751	4.02168	1.82617	264	Distal Intergenic	1	96010696	96022678	11983	1	ENSG00000237435	-	ENST00000631091	18333	LINC02790	long intergenic non-protein coding RNA 2790 [Source:HGNC Symbol;Acc:HGNC:54313]
1	96376449	96376765	317	Chip-HDAC1_peak_663	3.58328	4.73127	2.41837	37	Promoter (2-3kb)	1	96254069	96374125	120057	2	ENSG00000231987	-	ENST00000435311	-2324	LINC01787	long intergenic non-protein coding RNA 1787 [Source:HGNC Symbol;Acc:HGNC:52576]
1	96601459	96601788	330	Chip-HDAC1_peak_664	3.77894	4.83268	2.45906	187	Distal Intergenic	1	96584422	96584727	306	2	ENSG00000234226	-	ENST00000484004	-16732	NDUFS5P2	NADH:ubiquinone oxidoreductase subunit S5 pseudogene 2 [Source:HGNC Symbol;Acc:HGNC:44040]
1	96710399	96710777	379	Chip-HDAC1_peak_665	4.34062	7.54733	4.64974	164	Distal Intergenic	1	96721665	96813711	92047	1	ENSG00000117569	-	ENST00000482253	-10888	PTBP2	polypyrimidine tract binding protein 2 [Source:HGNC Symbol;Acc:HGNC:17662]
1	97562703	97563020	318	Chip-HDAC1_peak_666	4.19882	5.69833	3.14834	174	Intron (ENST00000370192/ENSG00000188641, intron 11 of 22)	1	97545701	97546958	1258	1	ENSG00000228057	-	ENST00000425785	17002	SEC63P1	SEC63 homolog, protein translocation regulator pseudogene 1 [Source:HGNC Symbol;Acc:HGNC:41953]
1	97920565	97921222	658	Chip-HDAC1_peak_667	4.3634	19.7953	15.5294	278	Promoter (<=1kb)	1	97077743	97921034	843292	2	ENSG00000188641	-	ENST00000370192	0	DPYD	dihydropyrimidine dehydrogenase [Source:HGNC Symbol;Acc:HGNC:3012]
1	98264277	98264612	336	Chip-HDAC1_peak_668	4.60957	7.73555	4.81813	152	Intron (ENST00000418344/ENSG00000226053, intron 2 of 2)	1	98210747	98272658	61912	1	ENSG00000226053	-	ENST00000418344	53530	LINC01776	long intergenic non-protein coding RNA 1776 [Source:HGNC Symbol;Acc:HGNC:52566]
1	98661351	98662287	937	Chip-HDAC1_peak_669	3.01396	7.60622	4.70156	724	Promoter (<=1kb)	1	98661701	98760498	98798	1	ENSG00000162627	-	ENST00000529992	0	SNX7	sorting nexin 7 [Source:HGNC Symbol;Acc:HGNC:14971]
1	99146179	99147150	972	Chip-HDAC1_peak_670	3.79804	6.01477	3.41005	104	Exon (ENST00000425113/ENSG00000232825, exon 3 of 3)	1	99263953	99309590	45638	1	ENSG00000117600	-	ENST00000370185	-116803	PLPPR4	phospholipid phosphatase related 4 [Source:HGNC Symbol;Acc:HGNC:23496]
1	99558191	99558506	316	Chip-HDAC1_peak_671	5.03859	7.54733	4.64974	142	Intron (ENST00000635551/ENSG00000224445, intron 2 of 4)	1	99472415	99534015	61601	2	ENSG00000224445	-	ENST00000438829	-24176	LINC01708	long intergenic non-protein coding RNA 1708 [Source:HGNC Symbol;Acc:HGNC:52496]
1	99849934	99850453	520	Chip-HDAC1_peak_672	2.12092	5.55205	3.06341	262	Promoter (<=1kb)	1	99850361	99924020	73660	1	ENSG00000162688	-	ENST00000361915	0	AGL	amylo-alpha-1, 6-glucosidase, 4-alpha-glucanotransferase [Source:HGNC Symbol;Acc:HGNC:321]
1	99969737	99970642	906	Chip-HDAC1_peak_673	3.15043	9.50852	6.33691	390	Promoter (<=1kb)	1	99969979	100023259	53281	1	ENSG00000117620	-	ENST00000427993	0	SLC35A3	solute carrier family 35 member A3 [Source:HGNC Symbol;Acc:HGNC:11023]
1	100038139	100038874	736	Chip-HDAC1_peak_674	4.28766	13.1012	9.46214	561	Promoter (<=1kb)	1	100038095	100083377	45283	1	ENSG00000156875	-	ENST00000370152	44	MFSD14A	major facilitator superfamily domain containing 14A [Source:HGNC Symbol;Acc:HGNC:23363]
1	100132521	100133255	735	Chip-HDAC1_peak_675	6.9383	21.8731	17.446	339	Promoter (<=1kb)	1	100133150	100140540	7391	1	ENSG00000122435	-	ENST00000370143	0	TRMT13	tRNA methyltransferase 13 homolog [Source:HGNC Symbol;Acc:HGNC:25502]
1	100351609	100352023	415	Chip-HDAC1_peak_676	2.21024	3.78759	1.70461	28	Promoter (<=1kb)	1	100351698	100499460	147763	1	ENSG00000079335	-	ENST00000644676	0	CDC14A	cell division cycle 14A [Source:HGNC Symbol;Acc:HGNC:1718]
1	100352482	100352807	326	Chip-HDAC1_peak_677	2.41568	8.10773	5.14978	200	Promoter (<=1kb)	1	100352502	100484734	132233	1	ENSG00000079335	-	ENST00000370124	0	CDC14A	cell division cycle 14A [Source:HGNC Symbol;Acc:HGNC:1718]
1	100538942	100539390	449	Chip-HDAC1_peak_678	2.31831	3.98441	1.82528	380	Promoter (<=1kb)	1	100538139	100542021	3883	1	ENSG00000181656	-	ENST00000315033	803	GPR88	G protein-coupled receptor 88 [Source:HGNC Symbol;Acc:HGNC:4539]
1	100895774	100896436	663	Chip-HDAC1_peak_679	3.13863	5.99004	3.39785	80	Promoter (<=1kb)	1	100896076	100981753	85678	1	ENSG00000162695	-	ENST00000370112	0	SLC30A7	solute carrier family 30 member 7 [Source:HGNC Symbol;Acc:HGNC:19306]
1	103569655	103570142	488	Chip-HDAC1_peak_680	4.19882	5.69833	3.14834	443	Promoter (<=1kb)	1	103569553	103570674	1122	1	ENSG00000236085	-	ENST00000425123	102	ACTG1P4	actin gamma 1 pseudogene 4 [Source:HGNC Symbol;Acc:HGNC:149]
1	105138444	105138927	484	Chip-HDAC1_peak_681	4.19882	5.69833	3.14834	153	Distal Intergenic	1	104998406	105032365	33960	2	ENSG00000285981	-	ENST00000648518	-106079	AL591888.1	Novel transcript
1	105686078	105686423	346	Chip-HDAC1_peak_682	5.87835	9.5333	6.33691	149	Distal Intergenic	1	105698039	105698218	180	1	ENSG00000227850	-	ENST00000419651	-11616	SEPTIN2P1	septin 2 pseudogene 1 [Source:HGNC Symbol;Acc:HGNC:40017]
1	105687132	105687592	461	Chip-HDAC1_peak_683	2.98418	3.93985	1.82528	432	Distal Intergenic	1	105698039	105698218	180	1	ENSG00000227850	-	ENST00000419651	-10447	SEPTIN2P1	septin 2 pseudogene 1 [Source:HGNC Symbol;Acc:HGNC:40017]
1	107141066	107141643	578	Chip-HDAC1_peak_684	2.35397	3.32539	1.31229	567	Promoter (<=1kb)	1	107141369	107148807	7439	1	ENSG00000162631	-	ENST00000462149	0	NTNG1	netrin G1 [Source:HGNC Symbol;Acc:HGNC:23319]
1	107699290	107699604	315	Chip-HDAC1_peak_685	4.06933	6.76739	4.01201	196	Intron (ENST00000370056/ENSG00000134215, intron 17 of 26)	1	107609814	107688528	78715	2	ENSG00000134215	-	ENST00000479977	-10762	VAV3	vav guanine nucleotide exchange factor 3 [Source:HGNC Symbol;Acc:HGNC:12659]
1	107963910	107964233	324	Chip-HDAC1_peak_686	4.23715	10.5643	7.23207	168	Promoter (<=1kb)	1	107964443	107994607	30165	1	ENSG00000230489	-	ENST00000438318	-210	VAV3-AS1	VAV3 antisense RNA 1 [Source:HGNC Symbol;Acc:HGNC:40608]
1	107964601	107965542	942	Chip-HDAC1_peak_687	5.4937	17.8772	13.775	331	Promoter (<=1kb)	1	107571161	107965180	394020	2	ENSG00000134215	-	ENST00000370056	0	VAV3	vav guanine nucleotide exchange factor 3 [Source:HGNC Symbol;Acc:HGNC:12659]
1	108199690	108200666	977	Chip-HDAC1_peak_688	3.14086	9.06096	5.94821	440	Promoter (<=1kb)	1	108134043	108200343	66301	2	ENSG00000085491	-	ENST00000565488	0	SLC25A24	solute carrier family 25 member 24 [Source:HGNC Symbol;Acc:HGNC:20662]
1	108559978	108560613	636	Chip-HDAC1_peak_689	2.48869	5.3085	2.86328	447	Promoter (<=1kb)	1	108560089	108644900	84812	1	ENSG00000162636	-	ENST00000405454	0	FAM102B	family with sequence similarity 102 member B [Source:HGNC Symbol;Acc:HGNC:27637]
1	108674224	108674541	318	Chip-HDAC1_peak_690	6.09158	10.982	7.598	131	Distal Intergenic	1	108661533	108666246	4714	1	ENSG00000285923	-	ENST00000648569	12691	AL160171.1	Novel transcript
1	108692331	108692801	471	Chip-HDAC1_peak_691	2.39652	4.86232	2.48221	167	Promoter (<=1kb)	1	108692341	108701803	9463	1	ENSG00000134186	-	ENST00000370021	0	PRPF38B	pre-mRNA processing factor 38B [Source:HGNC Symbol;Acc:HGNC:25512]
1	108746796	108747361	566	Chip-HDAC1_peak_692	2.12867	3.8528	1.76069	15	Promoter (<=1kb)	1	108746682	108753201	6520	1	ENSG00000116266	-	ENST00000469338	114	STXBP3	syntaxin binding protein 3 [Source:HGNC Symbol;Acc:HGNC:11446]
1	108876478	108877418	941	Chip-HDAC1_peak_693	2.29033	5.10601	2.69732	766	Promoter (<=1kb)	1	108876960	108903759	26800	1	ENSG00000121957	-	ENST00000675829	0	GPSM2	G protein signaling modulator 2 [Source:HGNC Symbol;Acc:HGNC:29501]
1	109100197	109100686	490	Chip-HDAC1_peak_694	3.3277	13.3113	9.65105	211	Promoter (<=1kb)	1	109100193	109100612	420	1	ENSG00000278249	-	ENST00000458748	4	SCARNA2	small Cajal body-specific RNA 2 [Source:HGNC Symbol;Acc:HGNC:32558]
1	109213945	109214583	639	Chip-HDAC1_peak_695	4.65518	15.2483	11.3832	361	Promoter (<=1kb)	1	109213968	109235431	21464	1	ENSG00000031698	-	ENST00000477544	0	SARS1	seryl-tRNA synthetase 1 [Source:HGNC Symbol;Acc:HGNC:10537]
1	109332920	109333233	314	Chip-HDAC1_peak_696	3.71668	4.94228	2.55074	111	Intron (ENST00000538502/ENSG00000134243, intron 11 of 19)	1	109326806	109336302	9497	2	ENSG00000134243	-	ENST00000466471	3069	SORT1	sortilin 1 [Source:HGNC Symbol;Acc:HGNC:11186]
1	109397398	109397989	592	Chip-HDAC1_peak_697	3.02459	8.03018	5.0809	359	Promoter (<=1kb)	1	109309575	109397918	88344	2	ENSG00000134243	-	ENST00000256637	0	SORT1	sortilin 1 [Source:HGNC Symbol;Acc:HGNC:11186]
1	109426136	109427039	904	Chip-HDAC1_peak_698	2.67304	6.24577	3.61691	161	Promoter (<=1kb)	1	109399042	109426448	27407	2	ENSG00000143106	-	ENST00000271308	0	PSMA5	proteasome 20S subunit alpha 5 [Source:HGNC Symbol;Acc:HGNC:9534]
1	109509601	109509914	314	Chip-HDAC1_peak_699	2.04352	3.47485	1.4339	161	Promoter (<=1kb)	1	109504178	109509727	5550	2	ENSG00000181754	-	ENST00000369864	0	AMIGO1	adhesion molecule with Ig like domain 1 [Source:HGNC Symbol;Acc:HGNC:20824]
1	109619802	109621006	1205	Chip-HDAC1_peak_700	2.14257	4.31621	2.08576	1154	Promoter (<=1kb)	1	109619813	109632053	12241	1	ENSG00000116337	-	ENST00000667949	0	AMPD2	adenosine monophosphate deaminase 2 [Source:HGNC Symbol;Acc:HGNC:469]
1	109911155	109911822	668	Chip-HDAC1_peak_701	5.05998	15.4828	11.6009	372	Promoter (<=1kb)	1	109910986	109925198	14213	1	ENSG00000184371	-	ENST00000369801	169	CSF1	colony stimulating factor 1 [Source:HGNC Symbol;Acc:HGNC:2432]
1	109984952	109985348	397	Chip-HDAC1_peak_702	2.26845	4.19643	1.97705	102	Promoter (<=1kb)	1	109985015	110015531	30517	1	ENSG00000168710	-	ENST00000475081	0	AHCYL1	adenosylhomocysteinase like 1 [Source:HGNC Symbol;Acc:HGNC:344]
1	110128546	110128875	330	Chip-HDAC1_peak_703	3.96586	5.33401	2.88485	130	Distal Intergenic	1	110112443	110113947	1505	1	ENSG00000186150	-	ENST00000334179	16103	UBL4B	ubiquitin like 4B [Source:HGNC Symbol;Acc:HGNC:32309]
1	110150195	110150803	609	Chip-HDAC1_peak_704	2.98014	8.43713	5.43072	373	Promoter (<=1kb)	1	110150494	110202202	51709	1	ENSG00000197106	-	ENST00000331565	0	SLC6A17	solute carrier family 6 member 17 [Source:HGNC Symbol;Acc:HGNC:31399]
1	110152454	110153267	814	Chip-HDAC1_peak_705	4.70644	7.01583	4.23672	104	Promoter (1-2kb)	1	110150494	110202202	51709	1	ENSG00000197106	-	ENST00000331565	1960	SLC6A17	solute carrier family 6 member 17 [Source:HGNC Symbol;Acc:HGNC:31399]
1	110210379	110210770	392	Chip-HDAC1_peak_706	2.42762	4.83117	2.45906	155	Promoter (<=1kb)	1	110210314	110234044	23731	1	ENSG00000116396	-	ENST00000438661	65	KCNC4	potassium voltage-gated channel subfamily C member 4 [Source:HGNC Symbol;Acc:HGNC:6236]
1	110339451	110340402	952	Chip-HDAC1_peak_707	2.5544	5.97312	3.38395	542	Promoter (<=1kb)	1	110339466	110346677	7212	1	ENSG00000162775	-	ENST00000617047	0	RBM15	RNA binding motif protein 15 [Source:HGNC Symbol;Acc:HGNC:14959]
1	110607705	110608088	384	Chip-HDAC1_peak_708	3.26785	5.8765	3.30424	269	Promoter (<=1kb)	1	110602997	110608025	5029	2	ENSG00000177301	-	ENST00000638532	0	KCNA2	potassium voltage-gated channel subfamily A member 2 [Source:HGNC Symbol;Acc:HGNC:6220]
1	110710730	110711133	404	Chip-HDAC1_peak_709	6.44991	11.9867	8.47221	227	Distal Intergenic	1	110672465	110674940	2476	2	ENSG00000177272	-	ENST00000369769	-35790	KCNA3	potassium voltage-gated channel subfamily A member 3 [Source:HGNC Symbol;Acc:HGNC:6221]
1	111739200	111740044	845	Chip-HDAC1_peak_710	2.29434	4.88108	2.49896	109	Promoter (<=1kb)	1	111680630	111739403	58774	2	ENSG00000197852	-	ENST00000527570	0	INKA2	inka box actin regulator 2 [Source:HGNC Symbol;Acc:HGNC:28045]
1	111857190	111857767	578	Chip-HDAC1_peak_711	6.14609	12.2566	8.72228	172	Promoter (<=1kb)	1	111853762	111856905	3144	2	ENSG00000232558	-	ENST00000439736	-285	KCND3-IT1	KCND3 intronic transcript 1 [Source:HGNC Symbol;Acc:HGNC:41350]
1	111928459	111928782	324	Chip-HDAC1_peak_712	3.70079	5.13617	2.72254	109	Intron (ENST00000369697/ENSG00000171385, intron 1 of 5)	1	111909685	111910930	1246	1	ENSG00000237556	-	ENST00000419258	18774	KCND3-AS1	KCND3 antisense RNA 1 [Source:HGNC Symbol;Acc:HGNC:40317]
1	111989374	111991205	1832	Chip-HDAC1_peak_713	3.09108	7.46961	4.62439	1719	Promoter (<=1kb)	1	111989770	111991123	1354	1	ENSG00000231437	-	ENST00000442751	0	LINC01750	long intergenic non-protein coding RNA 1750 [Source:HGNC Symbol;Acc:HGNC:52538]
1	112408840	112409156	317	Chip-HDAC1_peak_714	3.87917	5.19803	2.77799	40	Intron (ENST00000271277/ENSG00000143079, intron 1 of 5)	1	112414717	112416287	1571	1	ENSG00000143079	-	ENST00000502356	-5561	CTTNBP2NL	CTTNBP2 N-terminal like [Source:HGNC Symbol;Acc:HGNC:25330]
1	112501756	112502327	572	Chip-HDAC1_peak_715	2.38002	7.25779	4.44021	353	Intron (ENST00000256640/ENSG00000134245, intron 1 of 4)	1	112508965	112530165	21201	1	ENSG00000134245	-	ENST00000369684	-6638	WNT2B	Wnt family member 2B [Source:HGNC Symbol;Acc:HGNC:12781]
1	112618758	112619122	365	Chip-HDAC1_peak_716	3.61675	11.0678	7.67443	242	Promoter (<=1kb)	1	112525282	112619113	93832	2	ENSG00000007341	-	ENST00000480988	0	ST7L	suppression of tumorigenicity 7 like [Source:HGNC Symbol;Acc:HGNC:18441]
1	112758608	112758973	366	Chip-HDAC1_peak_717	4.29994	6.35805	3.70648	143	Distal Intergenic	1	112748095	112748475	381	1	ENSG00000234790	-	ENST00000458353	10513	NUTF2P4	nuclear transport factor 2 pseudogene 4 [Source:HGNC Symbol;Acc:HGNC:50453]
1	112782911	112783274	364	Chip-HDAC1_peak_718	3.77894	4.83268	2.45906	323	Distal Intergenic	1	112748095	112748475	381	1	ENSG00000234790	-	ENST00000458353	34816	NUTF2P4	nuclear transport factor 2 pseudogene 4 [Source:HGNC Symbol;Acc:HGNC:50453]
1	112823208	112823552	345	Chip-HDAC1_peak_719	3.99496	6.10934	3.49353	104	Promoter (2-3kb)	1	112820178	112826268	6091	2	ENSG00000215866	-	ENST00000667852	2716	LINC01356	long intergenic non-protein coding RNA 1356 [Source:HGNC Symbol;Acc:HGNC:50587]
1	112955964	112956799	836	Chip-HDAC1_peak_720	2.85768	11.6704	8.19866	468	Promoter (<=1kb)	1	112911847	112956196	44350	2	ENSG00000155380	-	ENST00000369626	0	SLC16A1	solute carrier family 16 member 1 [Source:HGNC Symbol;Acc:HGNC:10922]
1	113055141	113055468	328	Chip-HDAC1_peak_721	3.49125	4.3891	2.14712	266	Intron (ENST00000421157/ENSG00000238198, intron 1 of 2)	1	113011687	113073113	61427	2	ENSG00000238198	-	ENST00000421157	17645	LRIG2-DT	LRIG2 divergent transcript [Source:HGNC Symbol;Acc:HGNC:54312]
1	113390554	113391670	1117	Chip-HDAC1_peak_722	1.93578	4.99391	2.59976	62	Promoter (<=1kb)	1	113390749	113682434	291686	1	ENSG00000081026	-	ENST00000369617	0	MAGI3	membrane associated guanylate kinase, WW and PDZ domain containing 3 [Source:HGNC Symbol;Acc:HGNC:29647]
1	113758954	113759446	493	Chip-HDAC1_peak_723	2.41421	6.38215	3.72845	453	Promoter (<=1kb)	1	113697202	113759155	61954	2	ENSG00000116793	-	ENST00000393357	0	PHTF1	putative homeodomain transcription factor 1 [Source:HGNC Symbol;Acc:HGNC:8939]
1	113811902	113812268	367	Chip-HDAC1_peak_724	2.80571	9.12062	6.00234	241	Promoter (<=1kb)	1	113765342	113812275	46934	2	ENSG00000081019	-	ENST00000616024	7	RSBN1	round spermatid basic protein 1 [Source:HGNC Symbol;Acc:HGNC:25642]
1	113929369	113930328	960	Chip-HDAC1_peak_725	2.54471	7.25301	4.43637	334	Promoter (<=1kb)	1	113929374	113972073	42700	1	ENSG00000163349	-	ENST00000369559	0	HIPK1	homeodomain interacting protein kinase 1 [Source:HGNC Symbol;Acc:HGNC:19006]
1	114003243	114003647	405	Chip-HDAC1_peak_726	5.03859	7.54733	4.64974	253	Promoter (1-2kb)	1	114001433	114002235	803	2	ENSG00000270780	-	ENST00000604433	-1008	AL591742.1	ribosomal protein L13a (RPL13A) pseudogene
1	114206989	114207326	338	Chip-HDAC1_peak_727	5.39685	8.42531	5.42245	175	Intron (ENST00000420156/ENSG00000232895, intron 1 of 1)	1	114090774	114153880	63107	2	ENSG00000134207	-	ENST00000641643	-53109	SYT6	synaptotagmin 6 [Source:HGNC Symbol;Acc:HGNC:18638]
1	114510556	114511030	475	Chip-HDAC1_peak_728	2.151	4.13757	1.93153	327	Promoter (<=1kb)	1	114397608	114511160	113553	2	ENSG00000197323	-	ENST00000369543	130	TRIM33	tripartite motif containing 33 [Source:HGNC Symbol;Acc:HGNC:16290]
1	114757371	114757977	607	Chip-HDAC1_peak_729	5.42578	10.9112	7.54029	306	Promoter (<=1kb)	1	114717295	114757974	40680	2	ENSG00000009307	-	ENST00000261443	0	CSDE1	cold shock domain containing E1 [Source:HGNC Symbol;Acc:HGNC:29905]
1	115019587	115019943	357	Chip-HDAC1_peak_730	3.52676	5.29125	2.85157	55	Distal Intergenic	1	115029826	115034302	4477	1	ENSG00000134200	-	ENST00000256592	-9883	TSHB	thyroid stimulating hormone subunit beta [Source:HGNC Symbol;Acc:HGNC:12372]
1	115302572	115302893	322	Chip-HDAC1_peak_731	6.31835	11.3661	7.93964	135	Intron (ENST00000425449/ENSG00000228035, intron 1 of 1)	1	115270767	115283763	12997	2	ENSG00000285698	-	ENST00000649888	-18809	AL049825.1	Novel transcript
1	115337324	115337681	358	Chip-HDAC1_peak_732	2.45771	3.82685	1.73845	264	Promoter (<=1kb)	1	115285917	115338249	52333	2	ENSG00000134259	-	ENST00000369512	568	NGF	nerve growth factor [Source:HGNC Symbol;Acc:HGNC:7808]
1	115364068	115364392	325	Chip-HDAC1_peak_733	3.25547	4.59885	2.32609	149	Promoter (<=1kb)	1	115356664	115364897	8234	2	ENSG00000287103	-	ENST00000661854	505	AL512638.3	novel transcript
1	115395160	115395705	546	Chip-HDAC1_peak_734	5.03859	7.54733	4.64974	221	Distal Intergenic	1	115356664	115364897	8234	2	ENSG00000287103	-	ENST00000661854	-30263	AL512638.3	novel transcript
1	116018331	116018652	322	Chip-HDAC1_peak_735	2.83751	4.02168	1.82617	119	Promoter (<=1kb)	1	116013813	116017705	3893	2	ENSG00000237993	-	ENST00000453128	-626	AL365318.1	novel transcript
1	116268082	116268456	375	Chip-HDAC1_peak_736	5.03859	7.54733	4.64974	266	Distal Intergenic	1	116278606	116278821	216	1	ENSG00000221040	-	ENST00000408113	-10150	AL355538.1
1	116373225	116373785	561	Chip-HDAC1_peak_737	2.56815	5.2789	2.8484	141	Promoter (<=1kb)	1	116373244	116404774	31531	1	ENSG00000163399	-	ENST00000295598	0	ATP1A1	ATPase Na+/K+ transporting subunit alpha 1 [Source:HGNC Symbol;Acc:HGNC:799]
1	116418445	116418865	421	Chip-HDAC1_peak_738	2.51198	6.38862	3.73422	269	Promoter (<=1kb)	1	116378437	116418607	40171	2	ENSG00000203865	-	ENST00000675607	0	ATP1A1-AS1	ATP1A1 antisense RNA 1 [Source:HGNC Symbol;Acc:HGNC:28262]
1	116667434	116667856	423	Chip-HDAC1_peak_739	2.64799	6.47151	3.80975	163	Promoter (<=1kb)	1	116574399	116667755	93357	2	ENSG00000143061	-	ENST00000369483	0	IGSF3	immunoglobulin superfamily member 3 [Source:HGNC Symbol;Acc:HGNC:5950]
1	116909671	116910788	1118	Chip-HDAC1_peak_740	3.23845	9.85945	6.62788	639	Promoter (<=1kb)	1	116909916	116990353	80438	1	ENSG00000134247	-	ENST00000393203	0	PTGFRN	prostaglandin F2 receptor inhibitor [Source:HGNC Symbol;Acc:HGNC:9601]
1	117059717	117060037	321	Chip-HDAC1_peak_741	2.80984	7.41342	4.57767	162	Promoter (<=1kb)	1	117025482	117059490	34009	2	ENSG00000236137	-	ENST00000445523	-227	AL445231.1	novel transcript
1	117366528	117366941	414	Chip-HDAC1_peak_742	2.81303	6.55896	3.87594	240	Promoter (<=1kb)	1	117367449	117528872	161424	1	ENSG00000198162	-	ENST00000356554	-508	MAN1A2	mannosidase alpha class 1A member 2 [Source:HGNC Symbol;Acc:HGNC:6822]
1	117579284	117579624	341	Chip-HDAC1_peak_743	4.02355	6.41866	3.76163	160	Distal Intergenic	1	117604624	117605685	1062	2	ENSG00000236866	-	ENST00000456126	26061	AL157902.1	novel transcript
1	117606394	117607303	910	Chip-HDAC1_peak_744	3.51628	10.4597	7.15547	214	Promoter (<=1kb)	1	117606048	117628389	22342	1	ENSG00000183508	-	ENST00000369448	346	TENT5C	terminal nucleotidyltransferase 5C [Source:HGNC Symbol;Acc:HGNC:24712]
1	117623618	117624022	405	Chip-HDAC1_peak_745	5.45847	8.52447	5.47594	162	Exon (ENST00000369448/ENSG00000183508, exon 2 of 2)	1	117606048	117628389	22342	1	ENSG00000183508	-	ENST00000369448	17570	TENT5C	terminal nucleotidyltransferase 5C [Source:HGNC Symbol;Acc:HGNC:24712]
1	117649784	117650240	457	Chip-HDAC1_peak_746	5.37492	9.04757	5.93551	215	Distal Intergenic	1	117640812	117641639	828	2	ENSG00000213262	-	ENST00000430995	-8145	VDAC2P3	VDAC2 pseudogene 3 [Source:HGNC Symbol;Acc:HGNC:51931]
1	117687566	117687901	336	Chip-HDAC1_peak_747	3.58328	4.73127	2.41837	11	Promoter (<=1kb)	1	117688621	117688742	122	2	ENSG00000212266	-	ENST00000390964	841	AL390877.1
1	117928980	117929594	615	Chip-HDAC1_peak_748	4.81248	15.0839	11.2361	405	Promoter (<=1kb)	1	117877222	117929583	52362	2	ENSG00000196505	-	ENST00000369442	0	GDAP2	ganglioside induced differentiation associated protein 2 [Source:HGNC Symbol;Acc:HGNC:18010]
1	118831401	118831719	319	Chip-HDAC1_peak_749	2.54166	3.59148	1.53622	307	Distal Intergenic	1	118883047	118914125	31079	2	ENSG00000092607	-	ENST00000449873	82406	TBX15	T-box transcription factor 15 [Source:HGNC Symbol;Acc:HGNC:11594]
1	119230119	119230455	337	Chip-HDAC1_peak_750	5.45847	8.52447	5.47594	125	Exon (ENST00000655614/ENSG00000227712, exon 2 of 2)	1	119219314	119220096	783	2	ENSG00000227056	-	ENST00000425480	-10023	RPL6P2	ribosomal protein L6 pseudogene 2 [Source:HGNC Symbol;Acc:HGNC:35964]
1	119237812	119238143	332	Chip-HDAC1_peak_751	3.79804	6.01477	3.41005	121	Exon (ENST00000667138/ENSG00000231365, exon 4 of 4)	1	119219314	119220096	783	2	ENSG00000227056	-	ENST00000425480	-17716	RPL6P2	ribosomal protein L6 pseudogene 2 [Source:HGNC Symbol;Acc:HGNC:35964]
1	119712131	119712580	450	Chip-HDAC1_peak_752	2.10977	3.38564	1.36168	356	Promoter (<=1kb)	1	119712502	119744218	31717	1	ENSG00000092621	-	ENST00000641756	0	PHGDH	phosphoglycerate dehydrogenase [Source:HGNC Symbol;Acc:HGNC:8923]
1	121401499	121401939	441	Chip-HDAC1_peak_753	5.04653	8.49171	5.47594	247	Promoter (2-3kb)	1	121397478	121398806	1329	2	ENSG00000230806	-	ENST00000429055	-2693	SRGAP2-AS1	SRGAP2 antisense RNA 1 [Source:HGNC Symbol;Acc:HGNC:40902]
1	143651347	143651786	440	Chip-HDAC1_peak_754	3.0142	5.68199	3.14834	266	Promoter (<=1kb)	1	143652050	143652215	166	2	ENSG00000202167	-	ENST00000365297	429	RNU1-114P	RNA, U1 small nuclear 114, pseudogene [Source:HGNC Symbol;Acc:HGNC:48456]
1	143685680	143686004	325	Chip-HDAC1_peak_755	5.45847	8.52447	5.47594	137	Distal Intergenic	1	143699456	143699619	164	2	ENSG00000207349	-	ENST00000384619	13615	RNVU1-17	RNA, variant U1 small nuclear 17 [Source:HGNC Symbol;Acc:HGNC:48322]
1	144418850	144419194	345	Chip-HDAC1_peak_756	7.3248	17.5736	13.4939	203	Promoter (<=1kb)	1	144418113	144419192	1080	2	ENSG00000237343	-	ENST00000455105	0	AC246785.3	novel transcript
1	144461092	144461470	379	Chip-HDAC1_peak_757	2.45771	3.82685	1.73845	368	Promoter (<=1kb)	1	144439993	144461558	21566	2	ENSG00000266338	-	ENST00000579734	88	NBPF15	NBPF member 15 [Source:HGNC Symbol;Acc:HGNC:28791]
1	144882954	144883583	630	Chip-HDAC1_peak_758	3.92328	9.17046	6.0461	415	Intron (ENST00000441760/ENSG00000224363, intron 2 of 3)	1	144897236	144955446	58211	2	ENSG00000196369	-	ENST00000621582	71863	SRGAP2B	SLIT-ROBO Rho GTPase activating protein 2B [Source:HGNC Symbol;Acc:HGNC:35237]
1	145215848	145216326	479	Chip-HDAC1_peak_759	5.23849	11.9839	8.47221	246	Promoter (<=1kb)	1	145164099	145216058	51960	2	ENSG00000272419	-	ENST00000621798	0	LINC01145	long intergenic non-protein coding RNA 1145 [Source:HGNC Symbol;Acc:HGNC:49462]
1	145232764	145233353	590	Chip-HDAC1_peak_760	2.70556	10.7367	7.38222	194	Promoter (<=1kb)	1	145233001	145233519	519	1	ENSG00000223612	-	ENST00000433527	0	AC241585.1	EGFR-coamplified and overexpressed protein (ECOP) pseudogene
1	145713719	145714760	1042	Chip-HDAC1_peak_761	5.31466	8.61408	5.55125	134	Distal Intergenic	1	145719471	145739153	19683	1	ENSG00000117281	-	ENST00000616463	-4711	CD160	CD160 molecule [Source:HGNC Symbol;Acc:HGNC:17013]
1	145823694	145824429	736	Chip-HDAC1_peak_762	2.80429	9.97287	6.73147	209	Promoter (<=1kb)	1	145824088	145836854	12767	1	ENSG00000186141	-	ENST00000471254	0	POLR3C	RNA polymerase III subunit C [Source:HGNC Symbol;Acc:HGNC:30076]
1	145918489	145918937	449	Chip-HDAC1_peak_763	1.88763	3.73301	1.6576	172	Promoter (<=1kb)	1	145911350	145918717	7368	2	ENSG00000131779	-	ENST00000369306	0	PEX11B	peroxisomal biogenesis factor 11 beta [Source:HGNC Symbol;Acc:HGNC:8853]
1	145957595	145957977	383	Chip-HDAC1_peak_764	4.17594	21.2257	16.8411	234	Promoter (<=1kb)	1	145933423	145958017	24595	2	ENSG00000271601	-	ENST00000604000	40	LIX1L	limb and CNS expressed 1 like [Source:HGNC Symbol;Acc:HGNC:28715]
1	146051233	146051648	416	Chip-HDAC1_peak_765	2.9817	5.41204	2.95148	219	Promoter (<=1kb)	1	146052081	146052244	164	2	ENSG00000201558	-	ENST00000364688	596	RNVU1-6	RNA, variant U1 small nuclear 6 [Source:HGNC Symbol;Acc:HGNC:48314]
1	147120942	147121313	372	Chip-HDAC1_peak_766	5.87835	9.5333	6.33691	105	Promoter (2-3kb)	1	147099482	147124285	24804	2	ENSG00000283342	-	ENST00000637142	2972	AC241584.2	neuroblastoma breakpoint family, member 13, pseudogene
1	147172045	147172453	409	Chip-HDAC1_peak_767	1.81712	4.44594	2.19587	360	Promoter (<=1kb)	1	147155106	147172470	17365	2	ENSG00000131791	-	ENST00000254101	17	PRKAB2	protein kinase AMP-activated non-catalytic subunit beta 2 [Source:HGNC Symbol;Acc:HGNC:9379]
1	147225213	147225571	359	Chip-HDAC1_peak_768	5.39685	8.42531	5.42245	117	Promoter (<=1kb)	1	147184305	147225353	41049	2	ENSG00000131781	-	ENST00000441068	0	FMO5	flavin containing dimethylaniline monoxygenase 5 [Source:HGNC Symbol;Acc:HGNC:3773]
1	147242756	147243078	323	Chip-HDAC1_peak_769	3.14649	13.9959	10.2596	259	Promoter (<=1kb)	1	147242911	147295631	52721	1	ENSG00000131778	-	ENST00000651206	0	CHD1L	chromodomain helicase DNA binding protein 1 like [Source:HGNC Symbol;Acc:HGNC:1916]
1	147343234	147343563	330	Chip-HDAC1_peak_770	4.36541	8.77989	5.7006	186	Intron (ENST00000619867/ENSG00000278811, intron 5 of 5)	1	147319110	147320224	1115	1	ENSG00000213226	-	ENST00000435270	24124	AC242426.1	prostaglandin reductase 1 (PTGR1) pseudogene
1	147631718	147632133	416	Chip-HDAC1_peak_771	3.27405	5.25292	2.82492	192	Intron (ENST00000609196/ENSG00000162836, intron 5 of 5)	1	147647368	147650682	3315	2	ENSG00000162836	-	ENST00000460583	18549	ACP6	acid phosphatase 6, lysophosphatidic [Source:HGNC Symbol;Acc:HGNC:29609]
1	147720589	147720920	332	Chip-HDAC1_peak_772	6.22713	10.4557	7.15317	177	Distal Intergenic	1	147697794	147699335	1542	1	ENSG00000227139	-	ENST00000431525	22795	AC241644.1	novel transcript
1	147770910	147771287	378	Chip-HDAC1_peak_773	6.29823	10.5717	7.23207	292	Promoter (2-3kb)	1	147758484	147773354	14871	2	ENSG00000265107	-	ENST00000430508	2067	GJA5	gap junction protein alpha 5 [Source:HGNC Symbol;Acc:HGNC:4279]
1	147811323	147811699	377	Chip-HDAC1_peak_774	4.6187	6.60433	3.87594	181	Distal Intergenic	1	147840962	147842359	1398	1	ENSG00000223728	-	ENST00000458399	-29263	AC239801.1	PRAME family member 17 (PRAMEF17) pseudogene
1	147833262	147833585	324	Chip-HDAC1_peak_775	4.29994	6.35805	3.70648	183	Distal Intergenic	1	147840962	147842359	1398	1	ENSG00000223728	-	ENST00000458399	-7377	AC239801.1	PRAME family member 17 (PRAMEF17) pseudogene
1	149607564	149607898	335	Chip-HDAC1_peak_776	4.19882	5.69833	3.14834	231	Promoter (<=1kb)	1	149607765	149612402	4638	1	ENSG00000275557	-	ENST00000617712	0	AC242842.1	novel transcript
1	149936507	149936833	327	Chip-HDAC1_peak_777	4.10342	5.54928	3.06099	60	Promoter (<=1kb)	1	149928651	149936825	8175	2	ENSG00000014914	-	ENST00000466496	0	MTMR11	myotubularin related protein 11 [Source:HGNC Symbol;Acc:HGNC:24307]
1	150016438	150016794	357	Chip-HDAC1_peak_778	3.22495	3.97623	1.82528	167	Distal Intergenic	1	149937812	150010726	72915	2	ENSG00000264522	-	ENST00000581312	-5712	OTUD7B	OTU deubiquitinase 7B [Source:HGNC Symbol;Acc:HGNC:16683]
1	150028515	150028845	331	Chip-HDAC1_peak_779	4.06933	6.76739	4.01201	200	Distal Intergenic	1	149937812	150010726	72915	2	ENSG00000264522	-	ENST00000581312	-17789	OTUD7B	OTU deubiquitinase 7B [Source:HGNC Symbol;Acc:HGNC:16683]
1	150066926	150067772	847	Chip-HDAC1_peak_780	3.47244	13.1141	9.47333	634	Promoter (<=1kb)	1	150067279	150145163	77885	1	ENSG00000136631	-	ENST00000643970	0	VPS45	vacuolar protein sorting 45 homolog [Source:HGNC Symbol;Acc:HGNC:14579]
1	150160102	150160467	366	Chip-HDAC1_peak_781	4.73256	7.34607	4.51642	200	Promoter (<=1kb)	1	150159405	150164720	5316	1	ENSG00000023902	-	ENST00000502767	697	PLEKHO1	pleckstrin homology domain containing O1 [Source:HGNC Symbol;Acc:HGNC:24310]
1	150211198	150211511	314	Chip-HDAC1_peak_782	3.75024	5.92812	3.34224	173	Promoter (<=1kb)	1	150211632	150211925	294	1	ENSG00000266187	-	ENST00000581481	-121	RN7SL480P	RNA, 7SL, cytoplasmic 480, pseudogene [Source:HGNC Symbol;Acc:HGNC:46496]
1	150234599	150235533	935	Chip-HDAC1_peak_783	1.86759	4.23511	2.01159	635	Promoter (<=1kb)	1	150218555	150234678	16124	2	ENSG00000143401	-	ENST00000616917	0	ANP32E	acidic nuclear phosphoprotein 32 family member E [Source:HGNC Symbol;Acc:HGNC:16673]
1	150268437	150268969	533	Chip-HDAC1_peak_784	2.15766	5.00598	2.61081	462	Promoter (<=1kb)	1	150267370	150268566	1197	2	ENSG00000117362	-	ENST00000476538	0	APH1A	aph-1 homolog A, gamma-secretase subunit [Source:HGNC Symbol;Acc:HGNC:29509]
1	150364374	150364858	485	Chip-HDAC1_peak_785	2.65084	8.36444	5.36858	233	Promoter (<=1kb)	1	150364650	150476566	111917	1	ENSG00000163125	-	ENST00000401000	0	RPRD2	regulation of nuclear pre-mRNA domain containing 2 [Source:HGNC Symbol;Acc:HGNC:29039]
1	150418729	150419056	328	Chip-HDAC1_peak_786	5.37492	9.04757	5.93551	219	Intron (ENST00000492220/ENSG00000163125, intron 3 of 10)	1	150364711	150473556	108846	1	ENSG00000163125	-	ENST00000369068	54018	RPRD2	regulation of nuclear pre-mRNA domain containing 2 [Source:HGNC Symbol;Acc:HGNC:29039]
1	150548754	150549391	638	Chip-HDAC1_peak_787	1.75369	4.25006	2.02519	135	Promoter (<=1kb)	1	150549369	150560932	11564	1	ENSG00000143382	-	ENST00000271643	0	ADAMTSL4	ADAMTS like 4 [Source:HGNC Symbol;Acc:HGNC:19706]
1	150578845	150579557	713	Chip-HDAC1_peak_788	2.35672	8.13899	5.16635	467	Promoter (<=1kb)	1	150577070	150579530	2461	2	ENSG00000143384	-	ENST00000307940	0	MCL1	MCL1 apoptosis regulator, BCL2 family member [Source:HGNC Symbol;Acc:HGNC:6943]
1	150670953	150671268	316	Chip-HDAC1_peak_789	3.39379	4.8396	2.46411	56	Intron (ENST00000271732/ENSG00000143457, intron 2 of 4)	1	150694512	150697108	2597	2	ENSG00000143457	-	ENST00000479757	25840	GOLPH3L	golgi phosphoprotein 3 like [Source:HGNC Symbol;Acc:HGNC:24882]
1	150779523	150779961	439	Chip-HDAC1_peak_790	3.52676	5.29125	2.85157	355	Promoter (<=1kb)	1	150780272	150780644	373	1	ENSG00000236713	-	ENST00000283110	-311	AL356292.1	pseudogene similar to part of short coiled-coil protein (SCOC)
1	150836752	150837093	342	Chip-HDAC1_peak_791	5.03859	7.54733	4.64974	212	Promoter (<=1kb)	1	150831486	150836499	5014	2	ENSG00000143437	-	ENST00000468970	-253	ARNT	aryl hydrocarbon receptor nuclear translocator [Source:HGNC Symbol;Acc:HGNC:700]
1	150876259	150876587	329	Chip-HDAC1_peak_792	3.32284	11.2973	7.88085	135	Promoter (<=1kb)	1	150810859	150876579	65721	2	ENSG00000143437	-	ENST00000354396	0	ARNT	aryl hydrocarbon receptor nuclear translocator [Source:HGNC Symbol;Acc:HGNC:700]
1	150926394	150926730	337	Chip-HDAC1_peak_793	4.54781	10.1052	6.8395	206	Promoter (<=1kb)	1	150926395	150950783	24389	1	ENSG00000143379	-	ENST00000534805	0	SETDB1	SET domain bifurcated histone lysine methyltransferase 1 [Source:HGNC Symbol;Acc:HGNC:10761]
1	150971985	150972400	416	Chip-HDAC1_peak_794	2.32759	3.76233	1.68177	295	Promoter (<=1kb)	1	150966564	150971935	5372	2	ENSG00000143418	-	ENST00000368949	-50	CERS2	ceramide synthase 2 [Source:HGNC Symbol;Acc:HGNC:14076]
1	150973292	150973747	456	Chip-HDAC1_peak_795	2.21382	4.24679	2.022	382	Promoter (<=1kb)	1	150973123	150975534	2412	1	ENSG00000231073	-	ENST00000412838	169	AL590133.1	novel transcript, antisense to CERS2
1	150974157	150975060	904	Chip-HDAC1_peak_796	1.99867	4.39149	2.14914	2	Promoter (<=1kb)	1	150965173	150974843	9671	2	ENSG00000143418	-	ENST00000345896	0	CERS2	ceramide synthase 2 [Source:HGNC Symbol;Acc:HGNC:14076]
1	151182067	151182447	381	Chip-HDAC1_peak_797	7.53514	14.2484	10.4862	172	Intron (ENST00000368892/ENSG00000163159, intron 4 of 5)	1	151175617	151176284	668	2	ENSG00000163157	-	ENST00000601585	-5783	TMOD4	tropomodulin 4 [Source:HGNC Symbol;Acc:HGNC:11874]
1	151184153	151184510	358	Chip-HDAC1_peak_798	5.37212	8.70848	5.63917	239	Exon (ENST00000368892/ENSG00000163159, exon 4 of 6)	1	151185522	151190143	4622	2	ENSG00000163159	-	ENST00000471423	5633	VPS72	vacuolar protein sorting 72 homolog [Source:HGNC Symbol;Acc:HGNC:11644]
1	151195502	151196102	601	Chip-HDAC1_peak_799	3.57753	8.48963	5.47594	162	Promoter (<=1kb)	1	151185540	151195321	9782	2	ENSG00000163159	-	ENST00000463470	-181	VPS72	vacuolar protein sorting 72 homolog [Source:HGNC Symbol;Acc:HGNC:11644]
1	151198288	151199459	1172	Chip-HDAC1_peak_800	3.08549	9.64517	6.43491	577	Promoter (<=1kb)	1	151198551	151249536	50986	1	ENSG00000143398	-	ENST00000349792	0	PIP5K1A	phosphatidylinositol-4-phosphate 5-kinase type 1 alpha [Source:HGNC Symbol;Acc:HGNC:8994]
1	151226656	151227022	367	Chip-HDAC1_peak_801	4.11524	6.05537	3.44707	130	Promoter (<=1kb)	1	151227267	151232641	5375	1	ENSG00000143398	-	ENST00000481713	-245	PIP5K1A	phosphatidylinositol-4-phosphate 5-kinase type 1 alpha [Source:HGNC Symbol;Acc:HGNC:8994]
1	151281547	151281878	332	Chip-HDAC1_peak_802	3.60147	9.78362	6.56266	87	Promoter (<=1kb)	1	151281618	151286705	5088	1	ENSG00000143373	-	ENST00000443959	0	ZNF687	zinc finger protein 687 [Source:HGNC Symbol;Acc:HGNC:29277]
1	151458394	151459518	1125	Chip-HDAC1_peak_803	7.29266	30.0532	25.0996	264	Promoter (<=1kb)	1	151402724	151459178	56455	2	ENSG00000143442	-	ENST00000358476	0	POGZ	pogo transposable element derived with ZNF domain [Source:HGNC Symbol;Acc:HGNC:18801]
1	151541132	151541445	314	Chip-HDAC1_peak_804	4.4007	9.76723	6.5494	102	Promoter (<=1kb)	1	151540516	151561855	21340	1	ENSG00000232536	-	ENST00000434112	616	AL365436.2	novel transcript
1	151595668	151596048	381	Chip-HDAC1_peak_805	4.22903	6.78028	4.02343	154	Distal Intergenic	1	151612006	151693618	81613	1	ENSG00000143376	-	ENST00000642376	-15958	SNX27	sorting nexin 27 [Source:HGNC Symbol;Acc:HGNC:20073]
1	151607924	151608399	476	Chip-HDAC1_peak_806	2.88954	5.54837	3.06054	230	Distal Intergenic	1	151612006	151693618	81613	1	ENSG00000143376	-	ENST00000642376	-3607	SNX27	sorting nexin 27 [Source:HGNC Symbol;Acc:HGNC:20073]
1	151611985	151612784	800	Chip-HDAC1_peak_807	2.97979	9.94956	6.71113	185	Promoter (<=1kb)	1	151612006	151693618	81613	1	ENSG00000143376	-	ENST00000642376	0	SNX27	sorting nexin 27 [Source:HGNC Symbol;Acc:HGNC:20073]
1	151619008	151619353	346	Chip-HDAC1_peak_808	5.03859	7.54733	4.64974	203	Intron (ENST00000642376/ENSG00000143376, intron 1 of 10)	1	151613926	151694445	80520	1	ENSG00000143376	-	ENST00000644970	5082	SNX27	sorting nexin 27 [Source:HGNC Symbol;Acc:HGNC:20073]
1	151763119	151763465	347	Chip-HDAC1_peak_809	2.02917	5.07692	2.67231	201	Promoter (<=1kb)	1	151760874	151763390	2517	2	ENSG00000143436	-	ENST00000478926	0	MRPL9	mitochondrial ribosomal protein L9 [Source:HGNC Symbol;Acc:HGNC:14277]
1	151845784	151846109	326	Chip-HDAC1_peak_810	4.9884	7.76447	4.84401	161	Intron (ENST00000434182/ENSG00000234614, intron 2 of 2)	1	151841877	151850385	8509	1	ENSG00000234614	-	ENST00000434182	3907	C2CD4D-AS1	C2CD4D and THEM5 antisense RNA 1 [Source:HGNC Symbol;Acc:HGNC:54045]
1	151993241	151993937	697	Chip-HDAC1_peak_811	3.63704	17.1091	13.077	457	Promoter (<=1kb)	1	151982915	151993859	10945	2	ENSG00000197747	-	ENST00000368811	0	S100A10	S100 calcium binding protein A10 [Source:HGNC Symbol;Acc:HGNC:10487]
1	152036208	152037090	883	Chip-HDAC1_peak_812	3.71841	14.2486	10.4862	312	Promoter (<=1kb)	1	152032506	152037004	4499	2	ENSG00000163191	-	ENST00000271638	0	S100A11	S100 calcium binding protein A11 [Source:HGNC Symbol;Acc:HGNC:10488]
1	152107516	152109710	2195	Chip-HDAC1_peak_813	11.6686	62.6259	56.2626	1664	Exon (ENST00000368804/ENSG00000159450, exon 2 of 2)	1	152106317	152114080	7764	2	ENSG00000159450	-	ENST00000368804	4370	TCHH	trichohyalin [Source:HGNC Symbol;Acc:HGNC:11791]
1	152110239	152113010	2772	Chip-HDAC1_peak_814	8.19784	71.7246	65.04	969	Promoter (1-2kb)	1	152106317	152114080	7764	2	ENSG00000159450	-	ENST00000368804	1070	TCHH	trichohyalin [Source:HGNC Symbol;Acc:HGNC:11791]
1	152147936	152148314	379	Chip-HDAC1_peak_815	6.64227	11.5134	8.07253	215	Intron (ENST00000628080/ENSG00000233792, intron 1 of 1)	1	152153595	152159228	5634	2	ENSG00000215853	-	ENST00000316073	10914	RPTN	repetin [Source:HGNC Symbol;Acc:HGNC:26809]
1	152304233	152304653	421	Chip-HDAC1_peak_816	3.22495	3.97623	1.82528	403	Exon (ENST00000368799/ENSG00000143631, exon 3 of 3)	1	152312576	152338518	25943	1	ENSG00000237975	-	ENST00000665223	-7923	FLG-AS1	FLG antisense RNA 1 [Source:HGNC Symbol;Acc:HGNC:27913]
1	152357975	152358292	318	Chip-HDAC1_peak_817	4.14713	8.02858	5.0795	137	Promoter (1-2kb)	1	152348735	152360006	11272	2	ENSG00000143520	-	ENST00000388718	1714	FLG2	filaggrin family member 2 [Source:HGNC Symbol;Acc:HGNC:33276]
1	152534074	152534524	451	Chip-HDAC1_peak_818	4.65827	7.22373	4.41084	286	Distal Intergenic	1	152514482	152516008	1527	1	ENSG00000169509	-	ENST00000368790	19592	CRCT1	cysteine rich C-terminal 1 [Source:HGNC Symbol;Acc:HGNC:29875]
1	152546176	152547142	967	Chip-HDAC1_peak_819	4.19882	5.69833	3.14834	122	Distal Intergenic	1	152565654	152566780	1127	2	ENSG00000185966	-	ENST00000368789	19638	LCE3E	late cornified envelope 3E [Source:HGNC Symbol;Acc:HGNC:29463]
1	152630238	152630554	317	Chip-HDAC1_peak_820	5.03859	7.54733	4.64974	131	Distal Intergenic	1	152622834	152623103	270	2	ENSG00000185962	-	ENST00000335674	-7135	LCE3A	late cornified envelope 3A [Source:HGNC Symbol;Acc:HGNC:29461]
1	152775038	152775356	319	Chip-HDAC1_peak_821	4.19882	5.69833	3.14834	140	Promoter (1-2kb)	1	152776372	152776728	357	1	ENSG00000240386	-	ENST00000334371	-1016	LCE1F	late cornified envelope 1F [Source:HGNC Symbol;Acc:HGNC:29467]
1	152804995	152805529	535	Chip-HDAC1_peak_822	3.25547	4.59885	2.32609	190	Promoter (<=1kb)	1	152804835	152805478	644	2	ENSG00000197084	-	ENST00000607093	0	LCE1C	late cornified envelope 1C [Source:HGNC Symbol;Acc:HGNC:29464]
1	152806422	152806749	328	Chip-HDAC1_peak_823	3.79804	6.01477	3.41005	254	Promoter (<=1kb)	1	152805226	152806628	1403	2	ENSG00000197084	-	ENST00000606576	0	LCE1C	late cornified envelope 1C [Source:HGNC Symbol;Acc:HGNC:29464]
1	152830487	152830844	358	Chip-HDAC1_peak_824	4.65827	7.22373	4.41084	106	Distal Intergenic	1	152827473	152828097	625	1	ENSG00000186844	-	ENST00000335123	3014	LCE1A	late cornified envelope 1A [Source:HGNC Symbol;Acc:HGNC:29459]
1	152959969	152960934	966	Chip-HDAC1_peak_825	4.58368	9.55198	6.35131	142	Distal Intergenic	1	152970648	152972574	1927	1	ENSG00000184148	-	ENST00000328051	-9714	SPRR4	small proline rich protein 4 [Source:HGNC Symbol;Acc:HGNC:23173]
1	153029126	153029478	353	Chip-HDAC1_peak_826	5.87835	9.5333	6.33691	145	Promoter (1-2kb)	1	153031203	153032900	1698	1	ENSG00000169469	-	ENST00000307098	-1725	SPRR1B	small proline rich protein 1B [Source:HGNC Symbol;Acc:HGNC:11260]
1	153210466	153210941	476	Chip-HDAC1_peak_827	6.29823	10.5717	7.23207	215	Distal Intergenic	1	153217584	153219310	1727	1	ENSG00000203783	-	ENST00000368744	-6643	PRR9	proline rich 9 [Source:HGNC Symbol;Acc:HGNC:32057]
1	153218076	153218390	315	Chip-HDAC1_peak_828	4.19882	5.69833	3.14834	62	Promoter (<=1kb)	1	153217584	153219310	1727	1	ENSG00000203783	-	ENST00000368744	492	PRR9	proline rich 9 [Source:HGNC Symbol;Acc:HGNC:32057]
1	153310521	153310887	367	Chip-HDAC1_peak_829	5.78866	11.215	7.80542	248	Promoter (<=1kb)	1	153297862	153310718	12857	2	ENSG00000159527	-	ENST00000290722	0	PGLYRP3	peptidoglycan recognition protein 3 [Source:HGNC Symbol;Acc:HGNC:30014]
1	153390210	153390666	457	Chip-HDAC1_peak_830	4.80195	10.3439	7.05573	110	Promoter (<=1kb)	1	153390032	153390976	945	2	ENSG00000143546	-	ENST00000368732	310	S100A8	S100 calcium binding protein A8 [Source:HGNC Symbol;Acc:HGNC:10498]
1	153441382	153441808	427	Chip-HDAC1_peak_831	4.8832	9.18306	6.05334	168	Promoter (1-2kb)	1	153437058	153439949	2892	2	ENSG00000197364	-	ENST00000368725	-1433	S100A7L2	S100 calcium binding protein A7 like 2 [Source:HGNC Symbol;Acc:HGNC:21655]
1	153506469	153507255	787	Chip-HDAC1_peak_832	3.57753	8.48963	5.47594	702	Distal Intergenic	1	153500463	153500764	302	2	ENSG00000263841	-	ENST00000583849	-5705	RN7SL44P	RNA, 7SL, cytoplasmic 44, pseudogene [Source:HGNC Symbol;Acc:HGNC:46060]
1	153533358	153534364	1007	Chip-HDAC1_peak_833	2.81883	7.44787	4.6098	127	Promoter (<=1kb)	1	153533603	153535115	1513	1	ENSG00000238279	-	ENST00000420695	0	BX470102.1	novel transcript
1	153535230	153536012	783	Chip-HDAC1_peak_834	1.70228	3.92903	1.82528	755	Promoter (<=1kb)	1	153534599	153535991	1393	2	ENSG00000197956	-	ENST00000368719	0	S100A6	S100 calcium binding protein A6 [Source:HGNC Symbol;Acc:HGNC:10496]
1	153566419	153566820	402	Chip-HDAC1_peak_835	2.05418	4.73776	2.42443	90	Promoter (<=1kb)	1	153561343	153566755	5413	2	ENSG00000196754	-	ENST00000368709	0	S100A2	S100 calcium binding protein A2 [Source:HGNC Symbol;Acc:HGNC:10492]
1	153666100	153666437	338	Chip-HDAC1_peak_836	4.6187	6.60433	3.87594	303	Promoter (1-2kb)	1	153662065	153664474	2410	2	ENSG00000143621	-	ENST00000480213	-1626	ILF2	interleukin enhancer binding factor 2 [Source:HGNC Symbol;Acc:HGNC:6037]
1	153668695	153669027	333	Chip-HDAC1_peak_837	3.79804	6.01477	3.41005	236	Promoter (1-2kb)	1	153665663	153670232	4570	2	ENSG00000143621	-	ENST00000368684	1205	ILF2	interleukin enhancer binding factor 2 [Source:HGNC Symbol;Acc:HGNC:6037]
1	153671793	153672132	340	Chip-HDAC1_peak_838	6.04826	11.683	8.20857	196	Promoter (<=1kb)	1	153661788	153671028	9241	2	ENSG00000143621	-	ENST00000615950	-765	ILF2	interleukin enhancer binding factor 2 [Source:HGNC Symbol;Acc:HGNC:6037]
1	153678224	153679051	828	Chip-HDAC1_peak_839	3.65515	14.7116	10.9082	351	Promoter (<=1kb)	1	153678688	153693992	15305	1	ENSG00000169418	-	ENST00000368680	0	NPR1	natriuretic peptide receptor 1 [Source:HGNC Symbol;Acc:HGNC:7943]
1	153680416	153680769	354	Chip-HDAC1_peak_840	4.19383	10.4488	7.15014	228	Promoter (<=1kb)	1	153680801	153681792	992	1	ENSG00000169418	-	ENST00000413826	-32	NPR1	natriuretic peptide receptor 1 [Source:HGNC Symbol;Acc:HGNC:7943]
1	153946181	153946669	489	Chip-HDAC1_peak_841	2.46942	8.00766	5.06287	330	Promoter (<=1kb)	1	153929501	153946718	17218	2	ENSG00000198837	-	ENST00000361217	49	DENND4B	DENN domain containing 4B [Source:HGNC Symbol;Acc:HGNC:29044]
1	153963152	153963608	457	Chip-HDAC1_peak_842	3.00145	10.6244	7.28071	277	Promoter (<=1kb)	1	153959099	153963492	4394	2	ENSG00000143570	-	ENST00000621013	0	SLC39A1	solute carrier family 39 member 1 [Source:HGNC Symbol;Acc:HGNC:12876]
1	153967092	153967663	572	Chip-HDAC1_peak_843	3.77473	12.94	9.32284	159	Promoter (<=1kb)	1	153960353	153967621	7269	2	ENSG00000143570	-	ENST00000413622	0	SLC39A1	solute carrier family 39 member 1 [Source:HGNC Symbol;Acc:HGNC:12876]
1	153977091	153977973	883	Chip-HDAC1_peak_844	2.27241	6.67964	3.94157	454	Promoter (<=1kb)	1	153974269	153977674	3406	2	ENSG00000143543	-	ENST00000271843	0	JTB	jumping translocation breakpoint [Source:HGNC Symbol;Acc:HGNC:6201]
1	153990766	153991169	404	Chip-HDAC1_peak_845	4.90291	10.899	7.53154	236	Promoter (<=1kb)	1	153990921	153992146	1226	1	ENSG00000177954	-	ENST00000477151	0	RPS27	ribosomal protein S27 [Source:HGNC Symbol;Acc:HGNC:10416]
1	154035416	154035900	485	Chip-HDAC1_peak_846	3.67661	5.5565	3.06601	103	Intron (ENST00000368559/ENSG00000143552, intron 27 of 39)	1	154039916	154040022	107	2	ENSG00000200220	-	ENST00000363350	4122	RNU6-179P	RNA, U6 small nuclear 179, pseudogene [Source:HGNC Symbol;Acc:HGNC:47142]
1	154221249	154221738	490	Chip-HDAC1_peak_847	1.90402	3.95995	1.82528	221	Promoter (<=1kb)	1	154221328	154237136	15809	1	ENSG00000143569	-	ENST00000456325	0	UBAP2L	ubiquitin associated protein 2 like [Source:HGNC Symbol;Acc:HGNC:29877]
1	154271573	154271894	322	Chip-HDAC1_peak_848	3.65908	6.00129	3.40642	229	Promoter (<=1kb)	1	154272589	154275784	3196	1	ENSG00000143575	-	ENST00000457918	-695	HAX1	HCLS1 associated protein X-1 [Source:HGNC Symbol;Acc:HGNC:16915]
1	154395264	154395814	551	Chip-HDAC1_peak_849	2.35397	3.32539	1.31229	368	Distal Intergenic	1	154405193	154437544	32352	1	ENSG00000160712	-	ENST00000622330	-9379	IL6R	interleukin 6 receptor [Source:HGNC Symbol;Acc:HGNC:6019]
1	154405192	154406301	1110	Chip-HDAC1_peak_850	2.14172	6.68748	3.94877	443	Promoter (<=1kb)	1	154405193	154437544	32352	1	ENSG00000160712	-	ENST00000622330	0	IL6R	interleukin 6 receptor [Source:HGNC Symbol;Acc:HGNC:6019]
1	154419527	154420152	626	Chip-HDAC1_peak_851	4.12934	8.55812	5.50569	377	Intron (ENST00000622330/ENSG00000160712, intron 1 of 6)	1	154414369	154415137	769	2	ENSG00000228264	-	ENST00000436275	-4390	PSMD8P1	proteasome 26S subunit, non-ATPase, 8 pseudogene 1 [Source:HGNC Symbol;Acc:HGNC:34013]
1	154510296	154510926	631	Chip-HDAC1_peak_852	2.55622	3.62152	1.55819	621	Intron (ENST00000368482/ENSG00000163239, intron 4 of 12)	1	154502972	154548147	45176	1	ENSG00000163239	-	ENST00000368480	7324	TDRD10	tudor domain containing 10 [Source:HGNC Symbol;Acc:HGNC:25316]
1	154627204	154627946	743	Chip-HDAC1_peak_853	2.97956	11.4595	8.02571	364	Promoter (<=1kb)	1	154582107	154627609	45503	2	ENSG00000160710	-	ENST00000648311	0	ADAR	adenosine deaminase RNA specific [Source:HGNC Symbol;Acc:HGNC:225]
1	154752359	154752985	627	Chip-HDAC1_peak_854	3.39036	5.7031	3.15301	120	Intron (ENST00000271915/ENSG00000143603, intron 3 of 7)	1	154702729	154708226	5498	2	ENSG00000143603	-	ENST00000515643	-44133	KCNN3	potassium calcium-activated channel subfamily N member 3 [Source:HGNC Symbol;Acc:HGNC:6292]
1	154773127	154773452	326	Chip-HDAC1_peak_855	5.39685	8.42531	5.42245	52	Intron (ENST00000271915/ENSG00000143603, intron 2 of 7)	1	154702729	154708226	5498	2	ENSG00000143603	-	ENST00000515643	-64901	KCNN3	potassium calcium-activated channel subfamily N member 3 [Source:HGNC Symbol;Acc:HGNC:6292]
1	154774627	154774988	362	Chip-HDAC1_peak_856	3.94161	5.5263	3.04251	180	Intron (ENST00000271915/ENSG00000143603, intron 2 of 7)	1	154702729	154708226	5498	2	ENSG00000143603	-	ENST00000515643	-66401	KCNN3	potassium calcium-activated channel subfamily N member 3 [Source:HGNC Symbol;Acc:HGNC:6292]
1	154803649	154803979	331	Chip-HDAC1_peak_857	4.80788	8.71688	5.64626	185	Intron (ENST00000271915/ENSG00000143603, intron 2 of 7)	1	154707426	154859843	152418	2	ENSG00000143603	-	ENST00000361147	55864	KCNN3	potassium calcium-activated channel subfamily N member 3 [Source:HGNC Symbol;Acc:HGNC:6292]
1	154936594	154937292	699	Chip-HDAC1_peak_858	2.01816	5.64628	3.14629	67	Promoter (<=1kb)	1	154924740	154936719	11980	2	ENSG00000163344	-	ENST00000368467	0	PMVK	phosphomevalonate kinase [Source:HGNC Symbol;Acc:HGNC:9141]
1	154961361	154962088	728	Chip-HDAC1_peak_859	3.064	12.5084	8.94504	225	Promoter (<=1kb)	1	154957026	154961782	4757	2	ENSG00000163348	-	ENST00000368457	0	PYGO2	pygopus family PHD finger 2 [Source:HGNC Symbol;Acc:HGNC:30257]
1	154974166	154974872	707	Chip-HDAC1_peak_860	3.57616	12.3804	8.82912	547	Promoter (<=1kb)	1	154962298	154974376	12079	2	ENSG00000160691	-	ENST00000368450	0	SHC1	SHC adaptor protein 1 [Source:HGNC Symbol;Acc:HGNC:10840]
1	155000794	155002137	1344	Chip-HDAC1_peak_861	3.29877	20.7976	16.4523	1023	Promoter (<=1kb)	1	155002630	155018522	15893	1	ENSG00000160685	-	ENST00000417934	-493	ZBTB7B	zinc finger and BTB domain containing 7B [Source:HGNC Symbol;Acc:HGNC:18668]
1	155002673	155004229	1557	Chip-HDAC1_peak_862	2.18796	7.72682	4.81206	1238	Promoter (<=1kb)	1	155002726	155015309	12584	1	ENSG00000160685	-	ENST00000487542	0	ZBTB7B	zinc finger and BTB domain containing 7B [Source:HGNC Symbol;Acc:HGNC:18668]
1	155063832	155064271	440	Chip-HDAC1_peak_863	1.73419	3.36332	1.34353	80	Promoter (<=1kb)	1	155063761	155069538	5778	1	ENSG00000243364	-	ENST00000427683	71	EFNA4	ephrin A4 [Source:HGNC Symbol;Acc:HGNC:3224]
1	155124566	155125063	498	Chip-HDAC1_peak_864	2.03437	4.27775	2.05043	429	Promoter (2-3kb)	1	155127876	155134857	6982	1	ENSG00000169242	-	ENST00000368406	-2813	EFNA1	ephrin A1 [Source:HGNC Symbol;Acc:HGNC:3221]
1	155125519	155126576	1058	Chip-HDAC1_peak_865	2.10322	4.86576	2.48498	1012	Promoter (1-2kb)	1	155127876	155134857	6982	1	ENSG00000169242	-	ENST00000368406	-1300	EFNA1	ephrin A1 [Source:HGNC Symbol;Acc:HGNC:3221]
1	155127360	155128413	1054	Chip-HDAC1_peak_866	3.565	26.6069	21.848	203	Promoter (<=1kb)	1	155127876	155134857	6982	1	ENSG00000169242	-	ENST00000368406	0	EFNA1	ephrin A1 [Source:HGNC Symbol;Acc:HGNC:3221]
1	155172894	155173215	322	Chip-HDAC1_peak_867	2.04479	4.50807	2.25247	112	Promoter (<=1kb)	1	155169408	155173238	3831	2	ENSG00000163463	-	ENST00000487350	23	KRTCAP2	keratinocyte associated protein 2 [Source:HGNC Symbol;Acc:HGNC:28942]
1	155208788	155209574	787	Chip-HDAC1_peak_868	3.16386	14.7189	10.915	243	Promoter (<=1kb)	1	155200456	155209051	8596	2	ENSG00000169231	-	ENST00000486260	0	THBS3	thrombospondin 3 [Source:HGNC Symbol;Acc:HGNC:11787]
1	155273034	155273507	474	Chip-HDAC1_peak_869	2.87124	12.8199	9.2125	294	Promoter (<=1kb)	1	155262868	155273287	10420	2	ENSG00000176444	-	ENST00000361168	0	CLK2	CDC like kinase 2 [Source:HGNC Symbol;Acc:HGNC:2069]
1	155307977	155308301	325	Chip-HDAC1_peak_870	3.71059	6.59241	3.87594	229	Promoter (<=1kb)	1	155308748	155320666	11919	1	ENSG00000160752	-	ENST00000611010	-447	FDPS	farnesyl diphosphate synthase [Source:HGNC Symbol;Acc:HGNC:3631]
1	155323372	155324189	818	Chip-HDAC1_peak_871	2.09134	6.27575	3.64453	726	Promoter (<=1kb)	1	155323525	155327028	3504	1	ENSG00000160753	-	ENST00000497930	0	RUSC1	RUN and SH3 domain containing 1 [Source:HGNC Symbol;Acc:HGNC:17153]
1	155641083	155641403	321	Chip-HDAC1_peak_872	3.92397	5.49788	3.03194	144	Intron (ENST00000500626/ENSG00000246203, intron 4 of 8)	1	155626757	155637604	10848	2	ENSG00000287839	-	ENST00000668003	-3479	AL353807.5	novel transcript
1	155688096	155689062	967	Chip-HDAC1_peak_873	2.83144	10.6401	7.29441	345	Promoter (<=1kb)	1	155659443	155688656	29214	2	ENSG00000163374	-	ENST00000368339	0	YY1AP1	YY1 associated protein 1 [Source:HGNC Symbol;Acc:HGNC:30935]
1	155836266	155836603	338	Chip-HDAC1_peak_874	3.28656	5.91835	3.3358	147	Intron (ENST00000368331/ENSG00000116580, intron 2 of 31)	1	155845367	155846624	1258	1	ENSG00000234937	-	ENST00000413921	-8764	AL139128.1	proteasome (prosome, macropain) 26S subunit, non-ATPase, 7 (Mov34 homolog) (PSMD7) pseudogene
1	155857394	155857723	330	Chip-HDAC1_peak_875	3.76775	8.76025	5.68632	137	Promoter (<=1kb)	1	155764844	155857295	92452	2	ENSG00000116580	-	ENST00000622608	-99	GON4L	gon-4 like [Source:HGNC Symbol;Acc:HGNC:25973]
1	155859545	155859870	326	Chip-HDAC1_peak_876	4.80195	10.3439	7.05573	107	Promoter (<=1kb)	1	155859567	155885199	25633	1	ENSG00000132718	-	ENST00000368324	0	SYT11	synaptotagmin 11 [Source:HGNC Symbol;Acc:HGNC:19239]
1	155977641	155978844	1204	Chip-HDAC1_peak_877	2.07042	5.19549	2.77618	1029	Promoter (<=1kb)	1	155946851	155978160	31310	2	ENSG00000116584	-	ENST00000313695	0	ARHGEF2	Rho/Rac guanine nucleotide exchange factor 2 [Source:HGNC Symbol;Acc:HGNC:682]
1	156053069	156054153	1085	Chip-HDAC1_peak_878	2.72712	7.42358	4.5869	412	Promoter (<=1kb)	1	156035299	156053798	18500	2	ENSG00000160803	-	ENST00000368309	0	UBQLN4	ubiquilin 4 [Source:HGNC Symbol;Acc:HGNC:1237]
1	156114798	156115338	541	Chip-HDAC1_peak_879	2.33524	8.00563	5.061	80	Promoter (<=1kb)	1	156114722	156139317	24596	1	ENSG00000160789	-	ENST00000368299	76	LMNA	lamin A/C [Source:HGNC Symbol;Acc:HGNC:6636]
1	156115696	156116208	513	Chip-HDAC1_peak_880	3.27849	11.3203	7.89767	161	Promoter (<=1kb)	1	156114722	156139317	24596	1	ENSG00000160789	-	ENST00000368299	974	LMNA	lamin A/C [Source:HGNC Symbol;Acc:HGNC:6636]
1	156123627	156124332	706	Chip-HDAC1_peak_881	4.25603	10.9117	7.54057	158	Promoter (<=1kb)	1	156123142	156134528	11387	1	ENSG00000160789	-	ENST00000502357	485	LMNA	lamin A/C [Source:HGNC Symbol;Acc:HGNC:6636]
1	156213054	156213661	608	Chip-HDAC1_peak_882	2.93007	7.50105	4.64974	74	Promoter (<=1kb)	1	156213026	156239718	26693	1	ENSG00000160783	-	ENST00000497069	28	PMF1	polyamine modulated factor 1 [Source:HGNC Symbol;Acc:HGNC:9112]
1	156282525	156282892	368	Chip-HDAC1_peak_883	3.5139	15.6873	11.7807	148	Promoter (<=1kb)	1	156249224	156282825	33602	2	ENSG00000198952	-	ENST00000361813	0	SMG5	SMG5 nonsense mediated mRNA decay factor [Source:HGNC Symbol;Acc:HGNC:24644]
1	156322480	156322797	318	Chip-HDAC1_peak_884	4.45052	8.95911	5.86473	183	Promoter (2-3kb)	1	156308992	156325089	16098	2	ENSG00000163468	-	ENST00000368261	2292	CCT3	chaperonin containing TCP1 subunit 3 [Source:HGNC Symbol;Acc:HGNC:1616]
1	156331898	156332314	417	Chip-HDAC1_peak_885	4.80788	8.71688	5.64626	195	Intron (ENST00000295688/ENSG00000163468, intron 5 of 13)	1	156320840	156336007	15168	2	ENSG00000163468	-	ENST00000490221	3693	CCT3	chaperonin containing TCP1 subunit 3 [Source:HGNC Symbol;Acc:HGNC:1616]
1	156362670	156362989	320	Chip-HDAC1_peak_886	3.12028	4.36075	2.12416	212	Intron (ENST00000413555/ENSG00000163468, intron 1 of 7)	1	156320839	156367837	46999	2	ENSG00000163468	-	ENST00000463132	4848	CCT3	chaperonin containing TCP1 subunit 3 [Source:HGNC Symbol;Acc:HGNC:1616]
1	156428076	156428423	348	Chip-HDAC1_peak_887	6.44991	11.9867	8.47221	199	Promoter (<=1kb)	1	156407854	156429399	21546	2	ENSG00000125462	-	ENST00000489877	976	C1orf61	chromosome 1 open reading frame 61 [Source:HGNC Symbol;Acc:HGNC:30780]
1	156499747	156501412	1666	Chip-HDAC1_peak_888	2.17153	9.60996	6.40398	1378	Promoter (<=1kb)	1	156463727	156500775	37049	2	ENSG00000116604	-	ENST00000348159	0	MEF2D	myocyte enhancer factor 2D [Source:HGNC Symbol;Acc:HGNC:6997]
1	156505382	156505921	540	Chip-HDAC1_peak_889	2.00963	3.8149	1.72723	322	Distal Intergenic	1	156509854	156511681	1828	1	ENSG00000260460	-	ENST00000564032	-3933	AL365181.1	novel transcript
1	156572210	156572545	336	Chip-HDAC1_peak_890	3.06758	13.3166	9.65529	254	Promoter (<=1kb)	1	156525405	156572565	47161	2	ENSG00000183856	-	ENST00000361170	20	IQGAP3	IQ motif containing GTPase activating protein 3 [Source:HGNC Symbol;Acc:HGNC:20669]
1	156603158	156603475	318	Chip-HDAC1_peak_891	6.29823	10.5717	7.23207	146	Promoter (1-2kb)	1	156597764	156601496	3733	2	ENSG00000160818	-	ENST00000527691	-1662	GPATCH4	G-patch domain containing 4 [Source:HGNC Symbol;Acc:HGNC:25982]
1	156624652	156626030	1379	Chip-HDAC1_peak_892	3.77913	12.9575	9.33849	1230	Promoter (<=1kb)	1	156624064	156625535	1472	1	ENSG00000132702	-	ENST00000494218	588	HAPLN2	hyaluronan and proteoglycan link protein 2 [Source:HGNC Symbol;Acc:HGNC:17410]
1	156709766	156710324	559	Chip-HDAC1_peak_893	2.87029	6.39162	3.7363	94	Promoter (2-3kb)	1	156712212	156713174	963	2	ENSG00000223356	-	ENST00000428641	2850	AL590666.1	novel transcript
1	156728233	156728706	474	Chip-HDAC1_peak_894	2.27424	6.45512	3.79553	377	Promoter (<=1kb)	1	156728442	156736949	8508	1	ENSG00000143303	-	ENST00000368218	0	RRNAD1	ribosomal RNA adenine dimethylase domain containing 1 [Source:HGNC Symbol;Acc:HGNC:24273]
1	156750362	156752285	1924	Chip-HDAC1_peak_895	4.07222	18.9377	14.7395	1224	Promoter (<=1kb)	1	156750610	156791792	41183	1	ENSG00000143294	-	ENST00000491853	0	PRCC	proline rich mitotic checkpoint control factor [Source:HGNC Symbol;Acc:HGNC:9343]
1	156767715	156768196	482	Chip-HDAC1_peak_896	1.93254	4.41293	2.1666	75	Promoter (<=1kb)	1	156767553	156786980	19428	1	ENSG00000143294	-	ENST00000473387	162	PRCC	proline rich mitotic checkpoint control factor [Source:HGNC Symbol;Acc:HGNC:9343]
1	156969137	156969458	322	Chip-HDAC1_peak_897	4.19882	5.69833	3.14834	136	Promoter (2-3kb)	1	156967911	156971825	3915	2	ENSG00000132694	-	ENST00000483682	2367	ARHGEF11	Rho guanine nucleotide exchange factor 11 [Source:HGNC Symbol;Acc:HGNC:14580]
1	157045530	157046208	679	Chip-HDAC1_peak_898	1.75873	4.09811	1.89521	172	Promoter (<=1kb)	1	156934840	157045742	110903	2	ENSG00000132694	-	ENST00000368194	0	ARHGEF11	Rho guanine nucleotide exchange factor 11 [Source:HGNC Symbol;Acc:HGNC:14580]
1	157124844	157125396	553	Chip-HDAC1_peak_899	4.19882	5.69833	3.14834	180	Promoter (2-3kb)	1	157128362	157128671	310	1	ENSG00000235700	-	ENST00000422857	-2966	CYCSP52	CYCS pseudogene 52 [Source:HGNC Symbol;Acc:HGNC:24393]
1	157137886	157138235	350	Chip-HDAC1_peak_900	2.151	4.13757	1.93153	321	Promoter (<=1kb)	1	157135092	157138335	3244	2	ENSG00000117036	-	ENST00000460850	100	ETV3	ETS variant transcription factor 3 [Source:HGNC Symbol;Acc:HGNC:3492]
1	157199390	157199726	337	Chip-HDAC1_peak_901	3.64579	6.45939	3.79876	155	Distal Intergenic	1	157204779	157205040	262	2	ENSG00000284592	-	ENST00000640266	5314	AL357143.2	novel SLAM family member pseudogene
1	157380364	157380708	345	Chip-HDAC1_peak_902	5.04653	8.49171	5.47594	93	Distal Intergenic	1	157400927	157417259	16333	1	ENSG00000286151	-	ENST00000652627	-20219	AL732406.1	SLAM family member 5-like pseudogene
1	157388487	157389008	522	Chip-HDAC1_peak_903	3.94161	5.5263	3.04251	127	Distal Intergenic	1	157400927	157417259	16333	1	ENSG00000286151	-	ENST00000652627	-11919	AL732406.1	SLAM family member 5-like pseudogene
1	157424831	157425181	351	Chip-HDAC1_peak_904	3.58328	4.73127	2.41837	67	Distal Intergenic	1	157437484	157437754	271	1	ENSG00000286005	-	ENST00000651317	-12303	AL353899.1	SLAM family member 5-like pseudogene
1	157478579	157479371	793	Chip-HDAC1_peak_905	3.05578	4.62294	2.34049	590	Distal Intergenic	1	157513377	157516073	2697	2	ENSG00000143297	-	ENST00000462218	36702	FCRL5	Fc receptor like 5 [Source:HGNC Symbol;Acc:HGNC:18508]
1	157485625	157485944	320	Chip-HDAC1_peak_906	4.34062	7.54733	4.64974	92	Distal Intergenic	1	157513377	157516073	2697	2	ENSG00000143297	-	ENST00000462218	30129	FCRL5	Fc receptor like 5 [Source:HGNC Symbol;Acc:HGNC:18508]
1	157739672	157740330	659	Chip-HDAC1_peak_907	8.39764	16.1489	12.2019	334	Distal Intergenic	1	157724180	157725020	841	2	ENSG00000232366	-	ENST00000412766	-14652	VDAC1P9	voltage dependent anion channel 1 pseudogene 9 [Source:HGNC Symbol;Acc:HGNC:37484]
1	157778654	157779064	411	Chip-HDAC1_peak_908	6.51093	14.6112	10.8154	167	Promoter (1-2kb)	1	157769350	157777132	7783	2	ENSG00000132704	-	ENST00000462774	-1522	FCRL2	Fc receptor like 2 [Source:HGNC Symbol;Acc:HGNC:14875]
1	157847256	157847620	365	Chip-HDAC1_peak_909	5.87835	9.5333	6.33691	130	Intron (ENST00000484609/ENSG00000073754, intron 1 of 3)	1	157830911	157841808	10898	2	ENSG00000073754	-	ENST00000368174	-5448	CD5L	CD5 molecule like [Source:HGNC Symbol;Acc:HGNC:1690]
1	157910662	157911023	362	Chip-HDAC1_peak_910	5.45847	8.52447	5.47594	165	Distal Intergenic	1	157835946	157898256	62311	2	ENSG00000073754	-	ENST00000484609	-12406	CD5L	CD5 molecule like [Source:HGNC Symbol;Acc:HGNC:1690]
1	157993225	157993690	466	Chip-HDAC1_peak_911	2.37346	5.30043	2.85987	427	Promoter (<=1kb)	1	157993273	158096051	102779	1	ENSG00000183853	-	ENST00000360089	0	KIRREL1	kirre like nephrin family adhesion molecule 1 [Source:HGNC Symbol;Acc:HGNC:15734]
1	158011437	158011903	467	Chip-HDAC1_peak_912	3.92886	7.29905	4.4721	327	Intron (ENST00000360089/ENSG00000183853, intron 1 of 12)	1	158025550	158031166	5617	1	ENSG00000226520	-	ENST00000419415	-13647	KIRREL1-IT1	KIRREL1 intronic transcript 1 [Source:HGNC Symbol;Acc:HGNC:41412]
1	158058234	158058594	361	Chip-HDAC1_peak_913	4.6187	6.60433	3.87594	158	Intron (ENST00000360089/ENSG00000183853, intron 1 of 12)	1	158086680	158100262	13583	1	ENSG00000183853	-	ENST00000368172	-28086	KIRREL1	kirre like nephrin family adhesion molecule 1 [Source:HGNC Symbol;Acc:HGNC:15734]
1	158267001	158267444	444	Chip-HDAC1_peak_914	2.47675	4.0114	1.82528	256	Promoter (<=1kb)	1	158266753	158267320	568	2	ENSG00000230942	-	ENST00000448591	0	HMGN1P5	high mobility group nucleosome binding domain 1 pseudogene 5 [Source:HGNC Symbol;Acc:HGNC:39348]
1	158319861	158320669	809	Chip-HDAC1_peak_915	5.09069	9.57167	6.36878	657	Distal Intergenic	1	158327951	158331025	3075	2	ENSG00000158485	-	ENST00000451207	10356	CD1B	CD1b molecule [Source:HGNC Symbol;Acc:HGNC:1635]
1	158351047	158351382	336	Chip-HDAC1_peak_916	6.71812	11.6378	8.16858	163	Promoter (2-3kb)	1	158353696	158357553	3858	1	ENSG00000158488	-	ENST00000444681	-2314	CD1E	CD1e molecule [Source:HGNC Symbol;Acc:HGNC:1638]
1	158358143	158358486	344	Chip-HDAC1_peak_917	5.03859	7.54733	4.64974	183	Promoter (2-3kb)	1	158355894	158357497	1604	1	ENSG00000158488	-	ENST00000368162	2249	CD1E	CD1e molecule [Source:HGNC Symbol;Acc:HGNC:1638]
1	158558476	158558828	353	Chip-HDAC1_peak_918	5.01659	8.12094	5.15022	168	Downstream (1-2kb)	1	158544550	158554405	9856	2	ENSG00000197532	-	ENST00000641622	-4071	OR6Y1	olfactory receptor family 6 subfamily Y member 1 [Source:HGNC Symbol;Acc:HGNC:14823]
1	158963021	158963342	322	Chip-HDAC1_peak_919	3.58328	4.73127	2.41837	124	Intron (ENST00000368140/ENSG00000163564, intron 7 of 8)	1	158941977	158945391	3415	1	ENSG00000163564	-	ENST00000485134	21044	PYHIN1	pyrin and HIN domain family member 1 [Source:HGNC Symbol;Acc:HGNC:28894]
1	159141509	159141926	418	Chip-HDAC1_peak_920	6.29823	10.5717	7.23207	175	Promoter (1-2kb)	1	159063579	159140508	76930	2	ENSG00000163568	-	ENST00000368129	-1001	AIM2	absent in melanoma 2 [Source:HGNC Symbol;Acc:HGNC:357]
1	159172091	159172883	793	Chip-HDAC1_peak_921	3.28656	5.91835	3.3358	282	Promoter (<=1kb)	1	159171759	159196950	25192	1	ENSG00000162706	-	ENST00000416746	332	CADM3	cell adhesion molecule 3 [Source:HGNC Symbol;Acc:HGNC:17601]
1	159780992	159781353	362	Chip-HDAC1_peak_922	2.00254	5.99071	3.39806	28	Promoter (<=1kb)	1	159780962	159782543	1582	1	ENSG00000158716	-	ENST00000368107	30	DUSP23	dual specificity phosphatase 23 [Source:HGNC Symbol;Acc:HGNC:21480]
1	159924561	159925484	924	Chip-HDAC1_peak_923	1.85486	5.09991	2.69201	521	Promoter (<=1kb)	1	159918838	159925229	6392	2	ENSG00000158710	-	ENST00000397334	0	TAGLN2	transgelin 2 [Source:HGNC Symbol;Acc:HGNC:11554]
1	159960439	159960838	400	Chip-HDAC1_peak_924	5.94316	11.1088	7.71242	246	Promoter (<=1kb)	1	159961151	159979280	18130	1	ENSG00000224259	-	ENST00000423943	-313	LINC01133	long intergenic non-protein coding RNA 1133 [Source:HGNC Symbol;Acc:HGNC:49447]
1	159973998	159974792	795	Chip-HDAC1_peak_925	5.03859	7.54733	4.64974	575	Promoter (<=1kb)	1	159972548	159974064	1517	2	ENSG00000273933	-	ENST00000617915	0	AL513485.1	Fc receptor-like 6 (FCRL6) pseudogene
1	159982741	159983056	316	Chip-HDAC1_peak_926	3.77894	4.83268	2.45906	135	Exon (ENST00000635112/ENSG00000224259, exon 3 of 3)	1	159972548	159974064	1517	2	ENSG00000273933	-	ENST00000617915	-8677	AL513485.1	Fc receptor-like 6 (FCRL6) pseudogene
1	160042662	160042991	330	Chip-HDAC1_peak_927	4.19108	7.26837	4.44725	105	Promoter (<=1kb)	1	159999296	160042504	43209	2	ENSG00000177807	-	ENST00000509700	-158	KCNJ10	potassium inwardly rectifying channel subfamily J member 10 [Source:HGNC Symbol;Acc:HGNC:6256]
1	160146174	160146510	337	Chip-HDAC1_peak_928	5.23886	10.55	7.23207	191	Distal Intergenic	1	160151586	160186977	35392	1	ENSG00000132681	-	ENST00000477338	-5076	ATP1A4	ATPase Na+/K+ transporting subunit alpha 4 [Source:HGNC Symbol;Acc:HGNC:14073]
1	160205574	160206305	732	Chip-HDAC1_peak_929	2.43809	5.9485	3.3612	277	Promoter (<=1kb)	1	160205421	160215376	9956	1	ENSG00000162734	-	ENST00000368076	153	PEA15	proliferation and apoptosis adaptor protein 15 [Source:HGNC Symbol;Acc:HGNC:8822]
1	160261941	160262430	490	Chip-HDAC1_peak_930	3.23558	10.0613	6.79797	292	Promoter (<=1kb)	1	160239222	160262425	23204	2	ENSG00000132716	-	ENST00000610139	0	DCAF8	DDB1 and CUL4 associated factor 8 [Source:HGNC Symbol;Acc:HGNC:24891]
1	160284781	160285111	331	Chip-HDAC1_peak_931	3.57616	12.3804	8.82912	222	Promoter (<=1kb)	1	160279296	160285096	5801	2	ENSG00000162735	-	ENST00000532508	0	PEX19	peroxisomal biogenesis factor 19 [Source:HGNC Symbol;Acc:HGNC:9713]
1	160343055	160343598	544	Chip-HDAC1_peak_932	2.97979	9.94956	6.71113	447	Promoter (<=1kb)	1	160288594	160343250	54657	2	ENSG00000122218	-	ENST00000241704	0	COPA	COPI coat complex subunit alpha [Source:HGNC Symbol;Acc:HGNC:2230]
1	160406875	160407551	677	Chip-HDAC1_peak_933	3.05578	4.62294	2.34049	555	Intron (ENST00000368061/ENSG00000162738, intron 1 of 7)	1	160400564	160428670	28107	1	ENSG00000162738	-	ENST00000368061	6311	VANGL2	VANGL planar cell polarity protein 2 [Source:HGNC Symbol;Acc:HGNC:15511]
1	160886541	160886860	320	Chip-HDAC1_peak_934	3.45351	4.33075	2.09586	237	Promoter (1-2kb)	1	160876540	160885180	8641	2	ENSG00000179914	-	ENST00000326245	-1361	ITLN1	intelectin 1 [Source:HGNC Symbol;Acc:HGNC:18259]
1	160970817	160971446	630	Chip-HDAC1_peak_935	3.6672	5.77673	3.2135	56	Distal Intergenic	1	160945025	160954809	9785	2	ENSG00000158764	-	ENST00000368029	-16008	ITLN2	intelectin 2 [Source:HGNC Symbol;Acc:HGNC:20599]
1	161123254	161123573	320	Chip-HDAC1_peak_936	2.98418	3.93985	1.82528	223	Promoter (<=1kb)	1	161122307	161124811	2505	1	ENSG00000158793	-	ENST00000479728	947	NIT1	nitrilase 1 [Source:HGNC Symbol;Acc:HGNC:7828]
1	161227586	161227915	330	Chip-HDAC1_peak_937	4.00447	5.6274	3.12858	107	Promoter (<=1kb)	1	161227884	161228503	620	1	ENSG00000158882	-	ENST00000468803	0	TOMM40L	translocase of outer mitochondrial membrane 40 like [Source:HGNC Symbol;Acc:HGNC:25756]
1	161439993	161440710	718	Chip-HDAC1_peak_938	2.10322	4.86576	2.48498	60	Promoter (<=1kb)	1	161433444	161440996	7553	2	ENSG00000283317	-	ENST00000636824	286	AL831711.1	novel transcript
1	161524177	161524535	359	Chip-HDAC1_peak_939	2.34896	5.96333	3.37509	261	Promoter (<=1kb)	1	161524540	161526894	2355	1	ENSG00000173110	-	ENST00000309758	-5	HSPA6	heat shock protein family A (Hsp70) member 6 [Source:HGNC Symbol;Acc:HGNC:5239]
1	161725806	161727085	1280	Chip-HDAC1_peak_940	3.76567	17.8349	13.7362	240	Promoter (<=1kb)	1	161725901	161728142	2242	1	ENSG00000162746	-	ENST00000495397	0	FCRLB	Fc receptor like B [Source:HGNC Symbol;Acc:HGNC:26431]
1	161766332	161766717	386	Chip-HDAC1_peak_941	8.31079	17.9556	13.8495	136	Promoter (<=1kb)	1	161766320	161964070	197751	1	ENSG00000118217	-	ENST00000367942	12	ATF6	activating transcription factor 6 [Source:HGNC Symbol;Acc:HGNC:791]
1	161946080	161946419	340	Chip-HDAC1_peak_942	5.03859	7.54733	4.64974	100	Intron (ENST00000367942/ENSG00000118217, intron 15 of 15)	1	161983193	161983941	749	2	ENSG00000162745	-	ENST00000525589	37522	OLFML2B	olfactomedin like 2B [Source:HGNC Symbol;Acc:HGNC:24558]
1	161973736	161974078	343	Chip-HDAC1_peak_943	4.65482	9.38294	6.23209	234	Distal Intergenic	1	161983193	161983941	749	2	ENSG00000162745	-	ENST00000525589	9863	OLFML2B	olfactomedin like 2B [Source:HGNC Symbol;Acc:HGNC:24558]
1	161993545	161993891	347	Chip-HDAC1_peak_944	3.21687	5.13907	2.72414	253	Intron (ENST00000294794/ENSG00000162745, intron 6 of 7)	1	161983553	161985232	1680	2	ENSG00000162745	-	ENST00000367938	-8313	OLFML2B	olfactomedin like 2B [Source:HGNC Symbol;Acc:HGNC:24558]
1	162023190	162024295	1106	Chip-HDAC1_peak_945	3.33203	15.9917	12.0636	831	Promoter (<=1kb)	1	161983192	162023854	40663	2	ENSG00000162745	-	ENST00000294794	0	OLFML2B	olfactomedin like 2B [Source:HGNC Symbol;Acc:HGNC:24558]
1	162069815	162070337	523	Chip-HDAC1_peak_946	1.68774	3.40851	1.38369	34	Promoter (<=1kb)	1	162070090	162367492	297403	1	ENSG00000198929	-	ENST00000430120	0	NOS1AP	nitric oxide synthase 1 adaptor protein [Source:HGNC Symbol;Acc:HGNC:16859]
1	162207989	162208328	340	Chip-HDAC1_peak_947	7.97776	14.9868	11.1467	117	Intron (ENST00000361897/ENSG00000198929, intron 2 of 9)	1	162167905	162175243	7339	2	ENSG00000285636	-	ENST00000671049	-32746	AL450163.1	Novel transcript, antisense to NOS1AP
1	162355160	162355477	318	Chip-HDAC1_peak_948	2.92139	4.71944	2.41837	153	Exon (ENST00000361897/ENSG00000198929, exon 7 of 10)	1	162360537	162367221	6685	1	ENSG00000198929	-	ENST00000464284	-5060	NOS1AP	nitric oxide synthase 1 adaptor protein [Source:HGNC Symbol;Acc:HGNC:16859]
1	162437182	162437505	324	Chip-HDAC1_peak_949	3.71059	6.59241	3.87594	74	Distal Intergenic	1	162445549	162446566	1018	1	ENSG00000227243	-	ENST00000451067	-8044	SLAMF6P1	SLAM family member 6 pseudogene 1 [Source:HGNC Symbol;Acc:HGNC:32012]
1	162447564	162447915	352	Chip-HDAC1_peak_950	5.03859	7.54733	4.64974	218	Promoter (2-3kb)	1	162445549	162446566	1018	1	ENSG00000227243	-	ENST00000451067	2015	SLAMF6P1	SLAM family member 6 pseudogene 1 [Source:HGNC Symbol;Acc:HGNC:32012]
1	162474268	162474912	645	Chip-HDAC1_peak_951	3.25547	4.59885	2.32609	281	Distal Intergenic	1	162497251	162529629	32379	1	ENSG00000152332	-	ENST00000545294	-22339	UHMK1	U2AF homology motif kinase 1 [Source:HGNC Symbol;Acc:HGNC:19683]
1	162497815	162498245	431	Chip-HDAC1_peak_952	3.39295	13.8742	10.1473	191	Promoter (<=1kb)	1	162497818	162529631	31814	1	ENSG00000152332	-	ENST00000489294	0	UHMK1	U2AF homology motif kinase 1 [Source:HGNC Symbol;Acc:HGNC:19683]
1	162521440	162521766	327	Chip-HDAC1_peak_953	4.19882	5.69833	3.14834	290	Intron (ENST00000545294/ENSG00000152332, intron 7 of 7)	1	162541332	162541628	297	2	ENSG00000227941	-	ENST00000447827	19862	UQCRBP2	ubiquinol-cytochrome c reductase binding protein pseudogene 2 [Source:HGNC Symbol;Acc:HGNC:12584]
1	162670082	162670493	412	Chip-HDAC1_peak_954	7.55788	13.8467	10.1232	182	Intron (ENST00000446985/ENSG00000162733, intron 2 of 17)	1	162632465	162787400	154936	1	ENSG00000162733	-	ENST00000367922	37617	DDR2	discoidin domain receptor tyrosine kinase 2 [Source:HGNC Symbol;Acc:HGNC:2731]
1	162918936	162919508	573	Chip-HDAC1_peak_955	2.739	3.67262	1.60209	525	Distal Intergenic	1	162851316	162868815	17500	2	ENSG00000185860	-	ENST00000367912	-50121	CCDC190	coiled-coil domain containing 190 [Source:HGNC Symbol;Acc:HGNC:28736]
1	162971752	162972116	365	Chip-HDAC1_peak_956	5.45847	8.52447	5.47594	174	Distal Intergenic	1	162979551	162979793	243	2	ENSG00000227667	-	ENST00000434394	7677	AL392003.1	cytochrome c oxidase subunit VIIb (COX7B) pseudogene
1	163012676	163013041	366	Chip-HDAC1_peak_957	4.06933	6.76739	4.01201	130	Distal Intergenic	1	162979551	162979793	243	2	ENSG00000227667	-	ENST00000434394	-32883	AL392003.1	cytochrome c oxidase subunit VIIb (COX7B) pseudogene
1	163228237	163228589	353	Chip-HDAC1_peak_958	5.45847	8.52447	5.47594	258	Intron (ENST00000618415/ENSG00000143248, intron 2 of 5)	1	163237214	163239197	1984	1	ENSG00000225755	-	ENST00000450164	-8625	AL451063.1	tRNA nucleotidyl transferase, CCA-adding, 1 (TRNT1) pseudogene
1	163236673	163237007	335	Chip-HDAC1_peak_959	4.19882	5.69833	3.14834	161	Promoter (<=1kb)	1	163237214	163239197	1984	1	ENSG00000225755	-	ENST00000450164	-207	AL451063.1	tRNA nucleotidyl transferase, CCA-adding, 1 (TRNT1) pseudogene
1	163294086	163294515	430	Chip-HDAC1_peak_960	4.6187	6.60433	3.87594	117	Intron (ENST00000534289/ENSG00000143228, intron 2 of 6)	1	163244505	163308577	64073	2	ENSG00000232995	-	ENST00000451759	14062	RGS5	regulator of G protein signaling 5 [Source:NCBI gene (formerly Entrezgene);Acc:8490]
1	163443892	163444244	353	Chip-HDAC1_peak_961	5.45847	8.52447	5.47594	162	Distal Intergenic	1	163422405	163423164	760	2	ENSG00000225122	-	ENST00000430516	-20728	AL603841.1	eukaryotic translation initiation factor 3, subunit 1 alpha, 35 kDa (EIF3S1) pseudogene
1	163953136	163953463	328	Chip-HDAC1_peak_962	4.19882	5.69833	3.14834	123	Distal Intergenic	1	163923670	163923873	204	1	ENSG00000212538	-	ENST00000391236	29466	U3	Small nucleolar RNA U3 [Source:RFAM;Acc:RF00012]
1	164101822	164102157	336	Chip-HDAC1_peak_963	5.45847	8.52447	5.47594	176	Distal Intergenic	1	163923670	163923873	204	1	ENSG00000212538	-	ENST00000391236	178152	U3	Small nucleolar RNA U3 [Source:RFAM;Acc:RF00012]
1	164236041	164236355	315	Chip-HDAC1_peak_964	4.6187	6.60433	3.87594	145	Distal Intergenic	1	164343005	164343864	860	1	ENSG00000225719	-	ENST00000435192	-106650	NMNAT1P2	NMNAT1 pseudogene 2 [Source:HGNC Symbol;Acc:HGNC:49164]
1	164412457	164413123	667	Chip-HDAC1_peak_965	4.29994	6.35805	3.70648	151	Distal Intergenic	1	164356767	164357364	598	1	ENSG00000213070	-	ENST00000444896	55690	HMGB3P6	high mobility group box 3 pseudogene 6 [Source:HGNC Symbol;Acc:HGNC:39283]
1	164494749	164495510	762	Chip-HDAC1_peak_966	3.40526	5.0736	2.66927	153	Distal Intergenic	1	164555584	164564015	8432	1	ENSG00000185630	-	ENST00000467023	-60074	PBX1	PBX homeobox 1 [Source:HGNC Symbol;Acc:HGNC:8632]
1	164548845	164549192	348	Chip-HDAC1_peak_967	2.5109	3.81095	1.72376	133	Distal Intergenic	1	164555584	164564015	8432	1	ENSG00000185630	-	ENST00000467023	-6392	PBX1	PBX homeobox 1 [Source:HGNC Symbol;Acc:HGNC:8632]
1	164573428	164573785	358	Chip-HDAC1_peak_968	4.6187	6.60433	3.87594	162	Promoter (2-3kb)	1	164576784	164847101	270318	1	ENSG00000185630	-	ENST00000560469	-2999	PBX1	PBX homeobox 1 [Source:HGNC Symbol;Acc:HGNC:8632]
1	164588734	164589254	521	Chip-HDAC1_peak_969	4.06933	6.76739	4.01201	271	Promoter (1-2kb)	1	164590350	164847101	256752	1	ENSG00000185630	-	ENST00000496120	-1096	PBX1	PBX homeobox 1 [Source:HGNC Symbol;Acc:HGNC:8632]
1	164751030	164751362	333	Chip-HDAC1_peak_970	4.46001	6.61829	3.88532	253	Intron (ENST00000420696/ENSG00000185630, intron 2 of 8)	1	164772912	164807571	34660	1	ENSG00000185630	-	ENST00000558837	-21550	PBX1	PBX homeobox 1 [Source:HGNC Symbol;Acc:HGNC:8632]
1	164991755	164992110	356	Chip-HDAC1_peak_971	6.29823	10.5717	7.23207	217	Distal Intergenic	1	164980035	164980137	103	2	ENSG00000201270	-	ENST00000364400	-11618	RNU6-755P	RNA, U6 small nuclear 755, pseudogene [Source:HGNC Symbol;Acc:HGNC:47718]
1	165108953	165109388	436	Chip-HDAC1_peak_972	3.43804	6.02628	3.42043	151	Distal Intergenic	1	165210627	165213090	2464	1	ENSG00000224702	-	ENST00000457106	-101239	LMX1A-AS2	LMX1A antisense RNA 2 [Source:HGNC Symbol;Acc:HGNC:40343]
1	165186376	165186748	373	Chip-HDAC1_peak_973	5.45847	8.52447	5.47594	115	Distal Intergenic	1	165210627	165213090	2464	1	ENSG00000224702	-	ENST00000457106	-23879	LMX1A-AS2	LMX1A antisense RNA 2 [Source:HGNC Symbol;Acc:HGNC:40343]
1	165309024	165309492	469	Chip-HDAC1_peak_974	3.49232	5.90991	3.33081	211	Intron (ENST00000342310/ENSG00000162761, intron 3 of 8)	1	165203874	165355746	151873	2	ENSG00000162761	-	ENST00000367893	46254	LMX1A	LIM homeobox transcription factor 1 alpha [Source:HGNC Symbol;Acc:HGNC:6653]
1	165352477	165352857	381	Chip-HDAC1_peak_975	2.55588	4.79687	2.45906	195	Promoter (2-3kb)	1	165203874	165355746	151873	2	ENSG00000162761	-	ENST00000367893	2889	LMX1A	LIM homeobox transcription factor 1 alpha [Source:HGNC Symbol;Acc:HGNC:6653]
1	165355785	165356348	564	Chip-HDAC1_peak_976	4.9535	15.5168	11.6288	309	Promoter (<=1kb)	1	165201873	165356241	154369	2	ENSG00000162761	-	ENST00000294816	0	LMX1A	LIM homeobox transcription factor 1 alpha [Source:HGNC Symbol;Acc:HGNC:6653]
1	165384000	165384334	335	Chip-HDAC1_peak_977	6.29823	10.5717	7.23207	202	Distal Intergenic	1	165201867	165356715	154849	2	ENSG00000162761	-	ENST00000342310	-27285	LMX1A	LIM homeobox transcription factor 1 alpha [Source:HGNC Symbol;Acc:HGNC:6653]
1	165469949	165470305	357	Chip-HDAC1_peak_978	6.31835	11.3661	7.93964	122	Distal Intergenic	1	165400923	165445355	44433	2	ENSG00000143171	-	ENST00000619224	-24594	RXRG	retinoid X receptor gamma [Source:HGNC Symbol;Acc:HGNC:10479]
1	165499944	165500279	336	Chip-HDAC1_peak_979	4.65827	7.22373	4.41084	122	Promoter (1-2kb)	1	165493073	165501670	8598	2	ENSG00000237463	-	ENST00000418925	1391	LRRC52-AS1	LRRC52 antisense RNA 1 [Source:HGNC Symbol;Acc:HGNC:54044]
1	165518259	165518598	340	Chip-HDAC1_peak_980	4.34062	7.54733	4.64974	225	Intron (ENST00000656941/ENSG00000237463, intron 1 of 3)	1	165499012	165527658	28647	2	ENSG00000237463	-	ENST00000415000	9060	LRRC52-AS1	LRRC52 antisense RNA 1 [Source:HGNC Symbol;Acc:HGNC:54044]
1	165543892	165544269	378	Chip-HDAC1_peak_981	7.55788	13.8467	10.1232	210	Promoter (<=1kb)	1	165544000	165563957	19958	1	ENSG00000162763	-	ENST00000294818	0	LRRC52	leucine rich repeat containing 52 [Source:HGNC Symbol;Acc:HGNC:32156]
1	165697941	165698648	708	Chip-HDAC1_peak_982	3.17691	10.8614	7.4963	524	Promoter (<=1kb)	1	165680487	165698540	18054	2	ENSG00000143149	-	ENST00000461664	0	ALDH9A1	aldehyde dehydrogenase 9 family member A1 [Source:HGNC Symbol;Acc:HGNC:412]
1	165827364	165828515	1152	Chip-HDAC1_peak_983	3.51842	17.1408	13.1061	482	Promoter (<=1kb)	1	165827614	165911618	84005	1	ENSG00000143179	-	ENST00000367879	0	UCK2	uridine-cytidine kinase 2 [Source:HGNC Symbol;Acc:HGNC:12562]
1	165982682	165983001	320	Chip-HDAC1_peak_984	5.45847	8.52447	5.47594	122	Distal Intergenic	1	166022215	166023027	813	1	ENSG00000226292	-	ENST00000422100	-39214	RPS3AP10	RPS3A pseudogene 10 [Source:HGNC Symbol;Acc:HGNC:36036]
1	166007888	166008374	487	Chip-HDAC1_peak_985	7.16656	14.0646	10.3202	281	Distal Intergenic	1	166022215	166023027	813	1	ENSG00000226292	-	ENST00000422100	-13841	RPS3AP10	RPS3A pseudogene 10 [Source:HGNC Symbol;Acc:HGNC:36036]
1	166060335	166060653	319	Chip-HDAC1_peak_986	3.92328	9.17046	6.0461	123	3' UTR	1	166042244	166042350	107	1	ENSG00000207341	-	ENST00000384611	18091	RNA5SP64	RNA, 5S ribosomal pseudogene 64 [Source:HGNC Symbol;Acc:HGNC:42841]
1	166081505	166081836	332	Chip-HDAC1_peak_987	4.34062	7.54733	4.64974	153	Promoter (<=1kb)	1	166081183	166087483	6301	1	ENSG00000203307	-	ENST00000366136	322	FAM78B-AS1	FAM78B antisense RNA 1 [Source:HGNC Symbol;Acc:HGNC:40639]
1	166084560	166084947	388	Chip-HDAC1_peak_988	5.42578	10.9112	7.54029	234	Intron (ENST00000366136/ENSG00000203307, intron 2 of 2)	1	166081183	166087483	6301	1	ENSG00000203307	-	ENST00000366136	3377	FAM78B-AS1	FAM78B antisense RNA 1 [Source:HGNC Symbol;Acc:HGNC:40639]
1	166122933	166123373	441	Chip-HDAC1_peak_989	7.138	12.73	9.13067	313	Intron (ENST00000435676/ENSG00000188859, intron 1 of 2)	1	166154743	166154798	56	2	ENSG00000215952	-	ENST00000401133	31425	MIR921	microRNA 921 [Source:HGNC Symbol;Acc:HGNC:33671]
1	166164145	166164459	315	Chip-HDAC1_peak_990	4.94678	9.97412	6.73263	93	Promoter (<=1kb)	1	166147782	166165095	17314	2	ENSG00000230898	-	ENST00000451784	636	AL596087.3	novel transcript
1	166164903	166166358	1456	Chip-HDAC1_peak_991	7.09739	40.8894	35.3909	265	Promoter (<=1kb)	1	166057426	166166225	108800	2	ENSG00000188859	-	ENST00000435676	0	FAM78B	family with sequence similarity 78 member B [Source:HGNC Symbol;Acc:HGNC:13495]
1	166236962	166237349	388	Chip-HDAC1_peak_992	5.03859	7.54733	4.64974	164	Intron (ENST00000653824/ENSG00000229588, intron 1 of 2)	1	166275629	166277597	1969	2	ENSG00000215835	-	ENST00000400979	40248	AL596087.1	Ewing sarcoma breakpoint region 1 (EWSR1) pseudogene
1	166275630	166276828	1199	Chip-HDAC1_peak_993	2.7388	4.15714	1.94476	300	Promoter (<=1kb)	1	166275629	166277597	1969	2	ENSG00000215835	-	ENST00000400979	769	AL596087.1	Ewing sarcoma breakpoint region 1 (EWSR1) pseudogene
1	166554876	166555200	325	Chip-HDAC1_peak_994	5.03859	7.54733	4.64974	187	Distal Intergenic	1	166566178	166580705	14528	1	ENSG00000238087	-	ENST00000434461	-10978	FMO8P	flavin containing dimethylaniline monoxygenase 8, pseudogene [Source:HGNC Symbol;Acc:HGNC:32209]
1	166797522	166798011	490	Chip-HDAC1_peak_995	2.5735	3.36572	1.34424	6	Promoter (1-2kb)	1	166796266	166797183	918	1	ENSG00000232223	-	ENST00000443067	1256	CNN2P10	calponin 2 pseudogene 10 [Source:HGNC Symbol;Acc:HGNC:39535]
1	166839094	166840120	1027	Chip-HDAC1_peak_996	2.77087	7.43258	4.59519	647	Promoter (<=1kb)	1	166839447	166849208	9762	1	ENSG00000143157	-	ENST00000449930	0	POGK	pogo transposable element derived with KRAB domain [Source:HGNC Symbol;Acc:HGNC:18800]
1	166875727	166876220	494	Chip-HDAC1_peak_997	2.32291	7.07418	4.29032	311	Promoter (<=1kb)	1	166856510	166876264	19755	2	ENSG00000152382	-	ENST00000367874	44	TADA1	transcriptional adaptor 1 [Source:HGNC Symbol;Acc:HGNC:30631]
1	166887747	166888363	617	Chip-HDAC1_peak_998	2.83751	4.02168	1.82617	361	Distal Intergenic	1	166856510	166876264	19755	2	ENSG00000152382	-	ENST00000367874	-11483	TADA1	transcriptional adaptor 1 [Source:HGNC Symbol;Acc:HGNC:30631]
1	166921040	166921497	458	Chip-HDAC1_peak_999	3.32513	7.10267	4.31553	205	Promoter (2-3kb)	1	166908064	166918454	10391	2	ENSG00000143195	-	ENST00000614979	-2586	ILDR2	immunoglobulin like domain containing receptor 2 [Source:HGNC Symbol;Acc:HGNC:18131]
1	166975328	166976017	690	Chip-HDAC1_peak_1000	5.35737	13.7244	10.0239	221	Promoter (<=1kb)	1	166975582	167022213	46632	1	ENSG00000143194	-	ENST00000622874	0	MAEL	maelstrom spermatogenic transposon silencer [Source:HGNC Symbol;Acc:HGNC:25929]
1	167052995	167053313	319	Chip-HDAC1_peak_1001	5.24543	8.82948	5.74576	178	Promoter (<=1kb)	1	167052551	167058542	5992	1	ENSG00000227907	-	ENST00000417644	444	AL158837.1	novel transcript
1	167055699	167056075	377	Chip-HDAC1_peak_1002	3.05578	4.62294	2.34049	78	Exon (ENST00000527955/ENSG00000143167, exon 5 of 7)	1	167052551	167058542	5992	1	ENSG00000227907	-	ENST00000417644	3148	AL158837.1	novel transcript
1	167090190	167090600	411	Chip-HDAC1_peak_1003	4.75904	7.10026	4.31365	163	Promoter (<=1kb)	1	167052836	167090377	37542	2	ENSG00000143167	-	ENST00000367868	0	GPA33	glycoprotein A33 [Source:HGNC Symbol;Acc:HGNC:4445]
1	167220138	167220518	381	Chip-HDAC1_peak_1004	3.43781	17.1097	13.077	191	Promoter (<=1kb)	1	167219831	167220512	682	2	ENSG00000272205	-	ENST00000606967	0	AL451050.2	novel transcript
1	167221744	167222177	434	Chip-HDAC1_peak_1005	2.95526	9.27383	6.13587	277	Promoter (<=1kb)	1	167220898	167427345	206448	1	ENSG00000143190	-	ENST00000541643	846	POU2F1	POU class 2 homeobox 1 [Source:HGNC Symbol;Acc:HGNC:9212]
1	167552755	167553836	1082	Chip-HDAC1_peak_1006	5.17171	28.5692	23.6962	816	Promoter (<=1kb)	1	167529117	167553805	24689	2	ENSG00000143162	-	ENST00000466652	0	CREG1	cellular repressor of E1A stimulated genes 1 [Source:HGNC Symbol;Acc:HGNC:2351]
1	167571631	167572244	614	Chip-HDAC1_peak_1007	4.6187	6.60433	3.87594	169	Distal Intergenic	1	167529117	167553805	24689	2	ENSG00000143162	-	ENST00000466652	-17826	CREG1	cellular repressor of E1A stimulated genes 1 [Source:HGNC Symbol;Acc:HGNC:2351]
1	167601660	167601984	325	Chip-HDAC1_peak_1008	5.94482	10.7314	7.37897	112	Distal Intergenic	1	167591392	167591846	455	1	ENSG00000231029	-	ENST00000422817	10268	AL031733.1	ribosomal protein S18 (RPS18) pseudogene
1	167616124	167616444	321	Chip-HDAC1_peak_1009	4.61191	8.35302	5.35849	154	Distal Intergenic	1	167630093	167706248	76156	1	ENSG00000198771	-	ENST00000537350	-13649	RCSD1	RCSD domain containing 1 [Source:HGNC Symbol;Acc:HGNC:28310]
1	167714361	167714803	443	Chip-HDAC1_peak_1010	3.02072	11.2984	7.88085	254	Distal Intergenic	1	167721192	167722014	823	1	ENSG00000197965	-	ENST00000487858	-6389	MPZL1	myelin protein zero like 1 [Source:HGNC Symbol;Acc:HGNC:7226]
1	167721641	167722524	884	Chip-HDAC1_peak_1011	1.79877	5.24954	2.82492	142	Promoter (<=1kb)	1	167721950	167765896	43947	1	ENSG00000197965	-	ENST00000464954	0	MPZL1	myelin protein zero like 1 [Source:HGNC Symbol;Acc:HGNC:7226]
1	167900498	167900833	336	Chip-HDAC1_peak_1012	5.73325	10.0018	6.74982	99	Intron (ENST00000367851/ENSG00000143199, intron 5 of 32)	1	167904610	167914089	9480	2	ENSG00000143199	-	ENST00000476818	13256	ADCY10	adenylate cyclase 10 [Source:HGNC Symbol;Acc:HGNC:21285]
1	167928005	167928354	350	Chip-HDAC1_peak_1013	6.54811	17.3041	13.2588	265	Intron (ENST00000271373/ENSG00000143158, intron 2 of 5)	1	167935783	167987547	51765	1	ENSG00000143164	-	ENST00000450548	-7429	DCAF6	DDB1 and CUL4 associated factor 6 [Source:HGNC Symbol;Acc:HGNC:30002]
1	167935682	167936026	345	Chip-HDAC1_peak_1014	3.5887	15.6112	11.7126	238	Promoter (<=1kb)	1	167935783	167987547	51765	1	ENSG00000143164	-	ENST00000450548	0	DCAF6	DDB1 and CUL4 associated factor 6 [Source:HGNC Symbol;Acc:HGNC:30002]
1	167936723	167937340	618	Chip-HDAC1_peak_1015	1.90666	4.90349	2.51799	283	Promoter (<=1kb)	1	167916675	167937072	20398	2	ENSG00000143158	-	ENST00000271373	0	MPC2	mitochondrial pyruvate carrier 2 [Source:HGNC Symbol;Acc:HGNC:24515]
1	168136143	168137659	1517	Chip-HDAC1_peak_1016	3.30939	12.7771	9.17353	592	Promoter (<=1kb)	1	168079543	168136707	57165	2	ENSG00000143147	-	ENST00000539777	0	GPR161	G protein-coupled receptor 161 [Source:HGNC Symbol;Acc:HGNC:23694]
1	168225716	168226554	839	Chip-HDAC1_peak_1017	2.26213	8.47156	5.46261	244	Promoter (<=1kb)	1	168225938	168236770	10833	1	ENSG00000213064	-	ENST00000471981	0	SFT2D2	SFT2 domain containing 2 [Source:HGNC Symbol;Acc:HGNC:25140]
1	168431996	168432311	316	Chip-HDAC1_peak_1018	4.6187	6.60433	3.87594	110	Intron (ENST00000636459/ENSG00000228697, intron 5 of 8)	1	168400829	168422656	21828	2	ENSG00000228697	-	ENST00000441851	-9340	AL023755.1	novel transcript
1	169105907	169107164	1258	Chip-HDAC1_peak_1019	2.59589	12.1514	8.62595	73	Promoter (<=1kb)	1	169106690	169132719	26030	1	ENSG00000143153	-	ENST00000367815	0	ATP1B1	ATPase Na+/K+ transporting subunit beta 1 [Source:HGNC Symbol;Acc:HGNC:804]
1	169151145	169151483	339	Chip-HDAC1_peak_1020	2.55622	3.62152	1.55819	330	Intron (ENST00000530739/ENSG00000143156, intron 1 of 1)	1	169132531	169190710	58180	2	ENSG00000143156	-	ENST00000530739	39227	NME7	NME/NM23 family member 7 [Source:HGNC Symbol;Acc:HGNC:20461]
1	169485344	169486373	1030	Chip-HDAC1_peak_1021	2.66489	9.22298	6.08824	245	Promoter (<=1kb)	1	169463909	169485944	22036	2	ENSG00000117479	-	ENST00000236137	0	SLC19A2	solute carrier family 19 member 2 [Source:HGNC Symbol;Acc:HGNC:10938]
1	169546846	169547172	327	Chip-HDAC1_peak_1022	4.19882	5.69833	3.14834	242	Intron (ENST00000367797/ENSG00000198734, intron 10 of 24)	1	169514166	169515745	1580	2	ENSG00000198734	-	ENST00000495481	-31101	F5	coagulation factor V [Source:HGNC Symbol;Acc:HGNC:3542]
1	169656448	169656962	515	Chip-HDAC1_peak_1023	2.98418	3.93985	1.82528	216	Distal Intergenic	1	169662007	169853085	191079	1	ENSG00000000460	-	ENST00000498289	-5045	C1orf112	chromosome 1 open reading frame 112 [Source:HGNC Symbol;Acc:HGNC:25565]
1	169794685	169795423	739	Chip-HDAC1_peak_1024	3.43993	7.86687	4.93871	108	Promoter (<=1kb)	1	169794730	169804386	9657	1	ENSG00000000460	-	ENST00000472795	0	C1orf112	chromosome 1 open reading frame 112 [Source:HGNC Symbol;Acc:HGNC:25565]
1	169893305	169893877	573	Chip-HDAC1_peak_1025	2.69736	9.8819	6.64781	377	Promoter (<=1kb)	1	169849631	169893896	44266	2	ENSG00000000457	-	ENST00000367771	19	SCYL3	SCY1 like pseudokinase 3 [Source:HGNC Symbol;Acc:HGNC:19285]
1	169905145	169905478	334	Chip-HDAC1_peak_1026	4.29994	6.35805	3.70648	218	Distal Intergenic	1	169915004	169915198	195	2	ENSG00000288139	-	ENST00000673395	9720	AL031297.1	small lysine-rich protein 1 (SMKR1) pseudogene
1	170115349	170115686	338	Chip-HDAC1_peak_1027	3.79804	6.01477	3.41005	222	Promoter (<=1kb)	1	170115636	170116576	941	1	ENSG00000224896	-	ENST00000455569	0	SIGLEC30P	sialic acid binding Ig like lectin 30, pseudogene [Source:HGNC Symbol;Acc:HGNC:15623]
1	170128231	170128561	331	Chip-HDAC1_peak_1028	4.19882	5.69833	3.14834	167	Distal Intergenic	1	170115636	170116576	941	1	ENSG00000224896	-	ENST00000455569	12595	SIGLEC30P	sialic acid binding Ig like lectin 30, pseudogene [Source:HGNC Symbol;Acc:HGNC:15623]
1	170202808	170203158	351	Chip-HDAC1_peak_1029	5.03859	7.54733	4.64974	104	Promoter (1-2kb)	1	170204621	170241564	36944	1	ENSG00000233985	-	ENST00000661826	-1463	LINC01681	long intergenic non-protein coding RNA 1681 [Source:HGNC Symbol;Acc:HGNC:52468]
1	170252454	170252775	322	Chip-HDAC1_peak_1030	2.71289	3.3169	1.30764	72	Intron (ENST00000666308/ENSG00000233985, intron 1 of 1)	1	170234755	170241564	6810	1	ENSG00000233985	-	ENST00000657163	17699	LINC01681	long intergenic non-protein coding RNA 1681 [Source:HGNC Symbol;Acc:HGNC:52468]
1	170367057	170367820	764	Chip-HDAC1_peak_1031	4.03722	5.92662	3.34091	147	Promoter (2-3kb)	1	170369223	170370367	1145	2	ENSG00000226967	-	ENST00000406739	2547	HAUS4P1	HAUS augmin like complex subunit 4 pseudogene 1 [Source:HGNC Symbol;Acc:HGNC:43763]
1	170809210	170809539	330	Chip-HDAC1_peak_1032	5.37492	9.04757	5.93551	115	Intron (ENST00000669750/ENSG00000231424, intron 3 of 4)	1	170730446	170736233	5788	1	ENSG00000116132	-	ENST00000496573	78764	PRRX1	paired related homeobox 1 [Source:HGNC Symbol;Acc:HGNC:9142]
1	171017130	171017516	387	Chip-HDAC1_peak_1033	5.96836	12.723	9.13067	125	Intron (ENST00000367759/ENSG00000117501, intron 17 of 21)	1	170992317	171015143	22827	1	ENSG00000117501	-	ENST00000426136	24813	MROH9	maestro heat like repeat family member 9 [Source:HGNC Symbol;Acc:HGNC:26287]
1	171128386	171128716	331	Chip-HDAC1_peak_1034	4.29994	6.35805	3.70648	65	Intron (ENST00000669750/ENSG00000231424, intron 3 of 4)	1	171137740	171161568	23829	1	ENSG00000117507	-	ENST00000367754	-9024	FMO6P	flavin containing dimethylaniline monoxygenase 6, pseudogene [Source:HGNC Symbol;Acc:HGNC:24024]
1	171220671	171221008	338	Chip-HDAC1_peak_1035	5.87835	9.5333	6.33691	116	Intron (ENST00000669750/ENSG00000231424, intron 2 of 4)	1	171199244	171224284	25041	2	ENSG00000225243	-	ENST00000422841	3276	AL021026.1	novel transcript, antisense to FMO2
1	171271919	171272265	347	Chip-HDAC1_peak_1036	5.45847	8.52447	5.47594	195	Promoter (<=1kb)	1	171270954	171271590	637	2	ENSG00000230547	-	ENST00000413899	-329	HMGB1P11	high mobility group box 1 pseudogene 11 [Source:HGNC Symbol;Acc:HGNC:13316]
1	171485604	171485946	343	Chip-HDAC1_peak_1037	2.40425	6.60024	3.87594	187	Promoter (<=1kb)	1	171485596	171515859	30264	1	ENSG00000117523	-	ENST00000467601	8	PRRC2C	proline rich coiled-coil 2C [Source:HGNC Symbol;Acc:HGNC:24903]
1	171544094	171544436	343	Chip-HDAC1_peak_1038	5.03859	7.54733	4.64974	184	Promoter (2-3kb)	1	171541830	171593511	51682	1	ENSG00000117523	-	ENST00000495585	2264	PRRC2C	proline rich coiled-coil 2C [Source:HGNC Symbol;Acc:HGNC:24903]
1	171647226	171647582	357	Chip-HDAC1_peak_1039	7.47256	13.7055	10.0055	164	Intron (ENST00000638471/ENSG00000034971, intron 1 of 3)	1	171635417	171652629	17213	2	ENSG00000034971	-	ENST00000638471	5047	MYOC	myocilin [Source:HGNC Symbol;Acc:HGNC:7610]
1	172024502	172025039	538	Chip-HDAC1_peak_1040	7.138	12.73	9.13067	304	Intron (ENST00000367733/ENSG00000197959, intron 4 of 14)	1	171970122	172253578	283457	1	ENSG00000197959	-	ENST00000523513	54380	DNM3	dynamin 3 [Source:HGNC Symbol;Acc:HGNC:29125]
1	172267695	172268021	327	Chip-HDAC1_peak_1041	5.45847	8.52447	5.47594	116	Intron (ENST00000627582/ENSG00000197959, intron 15 of 20)	1	172210711	172213499	2789	2	ENSG00000287336	-	ENST00000661895	-54196	AL137157.1	novel transcript, antisense to DNM3
1	173103652	173104008	357	Chip-HDAC1_peak_1042	3.94161	5.5263	3.04251	250	Distal Intergenic	1	173141100	173142350	1251	2	ENSG00000230849	-	ENST00000450663	38342	GOT2P2	glutamic-oxaloacetic transaminase 2 pseudogene 2 [Source:HGNC Symbol;Acc:HGNC:4435]
1	173386528	173386846	319	Chip-HDAC1_peak_1043	4.15142	5.62429	3.12591	51	Distal Intergenic	1	173362397	173363733	1337	2	ENSG00000231615	-	ENST00000432815	-22795	AL645568.2	novel pseudogene
1	173477411	173477911	501	Chip-HDAC1_peak_1044	1.74777	3.73195	1.65682	209	Promoter (<=1kb)	1	173477335	173488815	11481	1	ENSG00000117592	-	ENST00000340385	76	PRDX6	peroxiredoxin 6 [Source:HGNC Symbol;Acc:HGNC:16753]
1	173867194	173867795	602	Chip-HDAC1_peak_1045	4.38208	10.0287	6.77307	401	Promoter (<=1kb)	1	173864034	173867729	3696	2	ENSG00000234741	-	ENST00000451607	0	GAS5	growth arrest specific 5 [Source:HGNC Symbol;Acc:HGNC:16355]
1	173868310	173868740	431	Chip-HDAC1_peak_1046	2.37818	9.42033	6.26451	192	Promoter (<=1kb)	1	173868355	173886636	18282	1	ENSG00000185278	-	ENST00000427304	0	ZBTB37	zinc finger and BTB domain containing 37 [Source:HGNC Symbol;Acc:HGNC:28365]
1	174021594	174022245	652	Chip-HDAC1_peak_1047	2.3793	8.40668	5.40834	486	Promoter (<=1kb)	1	173931084	174022357	91274	2	ENSG00000135870	-	ENST00000367696	112	RC3H1	ring finger and CCCH-type domains 1 [Source:HGNC Symbol;Acc:HGNC:29434]
1	174159759	174160457	699	Chip-HDAC1_peak_1048	1.89872	4.32072	2.08739	20	Promoter (<=1kb)	1	174113457	174160165	46709	2	ENSG00000227373	-	ENST00000659243	0	RABGAP1L-DT	RABGAP1L divergent transcript [Source:HGNC Symbol;Acc:HGNC:54296]
1	174347426	174347790	365	Chip-HDAC1_peak_1049	5.03859	7.54733	4.64974	150	Intron (ENST00000357444/ENSG00000152061, intron 11 of 13)	1	174365230	174637488	272259	1	ENSG00000152061	-	ENST00000526253	-17440	RABGAP1L	RAB GTPase activating protein 1 like [Source:HGNC Symbol;Acc:HGNC:24663]
1	174711620	174711950	331	Chip-HDAC1_peak_1050	4.97691	9.69558	6.48011	145	Intron (ENST00000251507/ENSG00000152061, intron 17 of 20)	1	174701022	174990513	289492	1	ENSG00000152061	-	ENST00000347255	10598	RABGAP1L	RAB GTPase activating protein 1 like [Source:HGNC Symbol;Acc:HGNC:24663]
1	174771909	174772228	320	Chip-HDAC1_peak_1051	4.19882	5.69833	3.14834	100	Intron (ENST00000251507/ENSG00000152061, intron 18 of 20)	1	174756850	174757119	270	2	ENSG00000223828	-	ENST00000420029	-14790	BANF1P4	BANF1 pseudogene 4 [Source:HGNC Symbol;Acc:HGNC:43884]
1	174999926	175000542	617	Chip-HDAC1_peak_1052	2.17142	5.91839	3.3358	74	Promoter (<=1kb)	1	174999945	175005050	5106	1	ENSG00000116161	-	ENST00000483307	0	CACYBP	calcyclin binding protein [Source:HGNC Symbol;Acc:HGNC:30423]
1	175023171	175023521	351	Chip-HDAC1_peak_1053	3.43013	8.53067	5.47923	132	Promoter (<=1kb)	1	175012958	175023425	10468	2	ENSG00000120333	-	ENST00000476371	0	MRPS14	mitochondrial ribosomal protein S14 [Source:HGNC Symbol;Acc:HGNC:14049]
1	175073840	175074228	389	Chip-HDAC1_peak_1054	3.52676	5.29125	2.85157	78	Intron (ENST00000239462/ENSG00000120332, intron 1 of 18)	1	175077389	175147391	70003	1	ENSG00000120332	-	ENST00000622870	-3161	TNN	tenascin N [Source:HGNC Symbol;Acc:HGNC:22942]
1	175097412	175097736	325	Chip-HDAC1_peak_1055	5.37492	9.04757	5.93551	162	Exon (ENST00000239462/ENSG00000120332, exon 8 of 19)	1	175077419	175147936	70518	1	ENSG00000120332	-	ENST00000621086	19993	TNN	tenascin N [Source:HGNC Symbol;Acc:HGNC:22942]
1	175145649	175145970	322	Chip-HDAC1_peak_1056	3.77894	4.83268	2.45906	144	Intron (ENST00000239462/ENSG00000120332, intron 18 of 18)	1	175156987	175166741	9755	2	ENSG00000235750	-	ENST00000619513	20771	KIAA0040	KIAA0040 [Source:HGNC Symbol;Acc:HGNC:28950]
1	175146531	175147174	644	Chip-HDAC1_peak_1057	4.83168	7.50867	4.64974	51	3' UTR	1	175156987	175166741	9755	2	ENSG00000235750	-	ENST00000619513	19567	KIAA0040	KIAA0040 [Source:HGNC Symbol;Acc:HGNC:28950]
1	175293694	175294120	427	Chip-HDAC1_peak_1058	6.71812	11.6378	8.16858	296	Promoter (2-3kb)	1	175297080	175297240	161	1	ENSG00000233946	-	ENST00000414733	-2960	RPS29P4	ribosomal protein S29 pseudogene 4 [Source:HGNC Symbol;Acc:HGNC:35908]
1	175401925	175402442	518	Chip-HDAC1_peak_1059	6.44991	11.9867	8.47221	249	Intron (ENST00000367674/ENSG00000116147, intron 4 of 22)	1	175391428	175406364	14937	2	ENSG00000116147	-	ENST00000422274	3922	TNR	tenascin R [Source:HGNC Symbol;Acc:HGNC:11953]
1	175451339	175451694	356	Chip-HDAC1_peak_1060	5.94668	10.3611	7.06933	188	Intron (ENST00000367674/ENSG00000116147, intron 2 of 22)	1	175391428	175406364	14937	2	ENSG00000116147	-	ENST00000422274	-44975	TNR	tenascin R [Source:HGNC Symbol;Acc:HGNC:11953]
1	175616452	175616787	336	Chip-HDAC1_peak_1061	5.03859	7.54733	4.64974	44	Intron (ENST00000367674/ENSG00000116147, intron 1 of 22)	1	175538775	175556818	18044	2	ENSG00000235628	-	ENST00000455447	-59634	TNR-IT1	TNR intronic transcript 1 [Source:HGNC Symbol;Acc:HGNC:41391]
1	175668831	175669183	353	Chip-HDAC1_peak_1062	5.45847	8.52447	5.47594	92	Intron (ENST00000367674/ENSG00000116147, intron 1 of 22)	1	175315194	175743595	428402	2	ENSG00000116147	-	ENST00000367674	74412	TNR	tenascin R [Source:HGNC Symbol;Acc:HGNC:11953]
1	175719162	175719553	392	Chip-HDAC1_peak_1063	6.44991	11.9867	8.47221	161	Intron (ENST00000367674/ENSG00000116147, intron 1 of 22)	1	175315194	175743595	428402	2	ENSG00000116147	-	ENST00000367674	24042	TNR	tenascin R [Source:HGNC Symbol;Acc:HGNC:11953]
1	175749149	175749497	349	Chip-HDAC1_peak_1064	4.29994	6.35805	3.70648	195	Distal Intergenic	1	175322799	175743616	420818	2	ENSG00000116147	-	ENST00000263525	-5533	TNR	tenascin R [Source:HGNC Symbol;Acc:HGNC:11953]
1	175750528	175750862	335	Chip-HDAC1_peak_1065	4.06933	6.76739	4.01201	251	Distal Intergenic	1	175322799	175743616	420818	2	ENSG00000116147	-	ENST00000263525	-6912	TNR	tenascin R [Source:HGNC Symbol;Acc:HGNC:11953]
1	175864392	175864762	371	Chip-HDAC1_peak_1066	3.42376	5.54756	3.06054	40	Distal Intergenic	1	175877343	175880468	3126	1	ENSG00000224718	-	ENST00000457217	-12581	LINC01657	long intergenic non-protein coding RNA 1657 [Source:HGNC Symbol;Acc:HGNC:52445]
1	175881478	175881818	341	Chip-HDAC1_peak_1067	5.37492	9.04757	5.93551	201	Distal Intergenic	1	175877343	175880468	3126	1	ENSG00000224718	-	ENST00000457217	4135	LINC01657	long intergenic non-protein coding RNA 1657 [Source:HGNC Symbol;Acc:HGNC:52445]
1	175952128	175952462	335	Chip-HDAC1_peak_1068	6.22713	10.4557	7.15317	115	Intron (ENST00000461830/ENSG00000143207, intron 7 of 8)	1	175944853	175947326	2474	2	ENSG00000143207	-	ENST00000482305	-4802	COP1	COP1 E3 ubiquitin ligase [Source:HGNC Symbol;Acc:HGNC:17440]
1	176067431	176068005	575	Chip-HDAC1_peak_1069	2.55622	3.62152	1.55819	39	Intron (ENST00000461830/ENSG00000143207, intron 1 of 8)	1	175944831	176081256	136426	2	ENSG00000143207	-	ENST00000461830	13251	COP1	COP1 E3 ubiquitin ligase [Source:HGNC Symbol;Acc:HGNC:17440]
1	176170806	176171126	321	Chip-HDAC1_peak_1070	4.19882	5.69833	3.14834	194	Intron (ENST00000367667/ENSG00000143207, intron 3 of 17)	1	175944832	176184664	239833	2	ENSG00000143207	-	ENST00000367666	13538	COP1	COP1 E3 ubiquitin ligase [Source:HGNC Symbol;Acc:HGNC:17440]
1	176206540	176207506	967	Chip-HDAC1_peak_1071	2.28096	5.78088	3.21675	761	Promoter (<=1kb)	1	175944831	176206691	261861	2	ENSG00000143207	-	ENST00000367667	0	COP1	COP1 E3 ubiquitin ligase [Source:HGNC Symbol;Acc:HGNC:17440]
1	176397084	176397609	526	Chip-HDAC1_peak_1072	3.49232	5.90991	3.33081	388	Intron (ENST00000654248/ENSG00000236021, intron 4 of 5)	1	176367699	176368401	703	2	ENSG00000225904	-	ENST00000426038	-28683	MORF4L1P7	mortality factor 4 like 1 pseudogene 7 [Source:HGNC Symbol;Acc:HGNC:39259]
1	176480066	176480615	550	Chip-HDAC1_peak_1073	3.29556	6.58851	3.87594	183	Intron (ENST00000367661/ENSG00000116183, intron 1 of 4)	1	176463175	176845601	382427	1	ENSG00000116183	-	ENST00000367662	16891	PAPPA2	pappalysin 2 [Source:HGNC Symbol;Acc:HGNC:14615]
1	176594534	176594856	323	Chip-HDAC1_peak_1074	5.45847	8.52447	5.47594	187	Exon (ENST00000367661/ENSG00000116183, exon 3 of 5)	1	176616273	176616786	514	2	ENSG00000237514	-	ENST00000423476	21930	PTP4A1P7	PTP4A1 pseudogene 7 [Source:HGNC Symbol;Acc:HGNC:41934]
1	176716183	176716817	635	Chip-HDAC1_peak_1075	5.03859	7.54733	4.64974	206	Intron (ENST00000367662/ENSG00000116183, intron 12 of 22)	1	176791445	176836802	45358	1	ENSG00000116183	-	ENST00000479836	-74628	PAPPA2	pappalysin 2 [Source:HGNC Symbol;Acc:HGNC:14615]
1	176894004	176894318	315	Chip-HDAC1_peak_1076	5.45847	8.52447	5.47594	158	Intron (ENST00000367657/ENSG00000152092, intron 17 of 22)	1	176829128	176831841	2714	2	ENSG00000286754	-	ENST00000662545	-62163	AL031290.1	novel transcript, antisense to PAPPA2
1	176904221	176904801	581	Chip-HDAC1_peak_1077	3.25547	4.59885	2.32609	506	Intron (ENST00000367657/ENSG00000152092, intron 16 of 22)	1	176829128	176831841	2714	2	ENSG00000286754	-	ENST00000662545	-72380	AL031290.1	novel transcript, antisense to PAPPA2
1	177028872	177029206	335	Chip-HDAC1_peak_1078	4.6187	6.60433	3.87594	86	Promoter (<=1kb)	1	177029363	177029445	83	2	ENSG00000202609	-	ENST00000365739	239	MIR488	microRNA 488 [Source:HGNC Symbol;Acc:HGNC:32073]
1	177122458	177122778	321	Chip-HDAC1_peak_1079	5.03859	7.54733	4.64974	158	Intron (ENST00000367657/ENSG00000152092, intron 1 of 22)	1	176868813	177164683	295871	2	ENSG00000152092	-	ENST00000424564	41905	ASTN1	astrotactin 1 [Source:HGNC Symbol;Acc:HGNC:773]
1	177281429	177282307	879	Chip-HDAC1_peak_1080	9.65729	19.7579	15.4948	203	3' UTR	1	177256860	177281814	24955	1	ENSG00000198797	-	ENST00000478325	24569	BRINP2	BMP/retinoic acid inducible neural specific 2 [Source:HGNC Symbol;Acc:HGNC:13746]
1	177340765	177341157	393	Chip-HDAC1_peak_1081	6.71812	11.6378	8.16858	208	Distal Intergenic	1	177351562	177437880	86319	1	ENSG00000224968	-	ENST00000659805	-10405	LINC01645	long intergenic non-protein coding RNA 1645 [Source:HGNC Symbol;Acc:HGNC:52432]
1	177346878	177347224	347	Chip-HDAC1_peak_1082	5.87835	9.5333	6.33691	116	Distal Intergenic	1	177351562	177437880	86319	1	ENSG00000224968	-	ENST00000659805	-4338	LINC01645	long intergenic non-protein coding RNA 1645 [Source:HGNC Symbol;Acc:HGNC:52432]
1	177487469	177487803	335	Chip-HDAC1_peak_1083	4.6187	6.60433	3.87594	185	Intron (ENST00000663166/ENSG00000227579, intron 4 of 4)	1	177392744	177568439	175696	2	ENSG00000227579	-	ENST00000660865	80636	AL136114.1	novel transcript
1	177820302	177820741	440	Chip-HDAC1_peak_1084	6.29823	10.5717	7.23207	297	Intron (ENST00000664407/ENSG00000227579, intron 1 of 6)	1	177393582	177745009	351428	2	ENSG00000227579	-	ENST00000670039	-75293	AL136114.1	novel transcript
1	177967679	177968055	377	Chip-HDAC1_peak_1085	5.45847	8.52447	5.47594	132	Promoter (1-2kb)	1	177929146	177969915	40770	2	ENSG00000120341	-	ENST00000308284	1860	SEC16B	SEC16 homolog B, endoplasmic reticulum export factor [Source:HGNC Symbol;Acc:HGNC:30301]
1	177969762	177970127	366	Chip-HDAC1_peak_1086	5.45847	8.52447	5.47594	163	Promoter (<=1kb)	1	177929146	177969915	40770	2	ENSG00000120341	-	ENST00000308284	0	SEC16B	SEC16 homolog B, endoplasmic reticulum export factor [Source:HGNC Symbol;Acc:HGNC:30301]
1	178093699	178094579	881	Chip-HDAC1_peak_1087	2.83144	10.6401	7.29441	180	Promoter (<=1kb)	1	178094104	178478850	384747	1	ENSG00000075391	-	ENST00000367649	0	RASAL2	RAS protein activator like 2 [Source:HGNC Symbol;Acc:HGNC:9874]
1	178417469	178417809	341	Chip-HDAC1_peak_1088	4.19882	5.69833	3.14834	102	Intron (ENST00000367649/ENSG00000075391, intron 4 of 17)	1	178411616	178411972	357	1	ENSG00000213058	-	ENST00000455621	5853	AL365357.1	ribosomal protein S14 (RPS14) pseudogene
1	178621982	178622440	459	Chip-HDAC1_peak_1089	4.06933	6.76739	4.01201	305	Distal Intergenic	1	178651706	178652282	577	1	ENSG00000273384	-	ENST00000608190	-29266	AL137796.1	novel transcript
1	178724857	178726172	1316	Chip-HDAC1_peak_1090	2.16522	5.46307	2.99918	146	Promoter (<=1kb)	1	178725147	178921841	196695	1	ENSG00000116191	-	ENST00000367634	0	RALGPS2	Ral GEF with PH domain and SH3 binding motif 2 [Source:HGNC Symbol;Acc:HGNC:30279]
1	178818974	178819295	322	Chip-HDAC1_peak_1091	4.19882	5.69833	3.14834	165	Intron (ENST00000367634/ENSG00000116191, intron 6 of 18)	1	178865434	178869278	3845	2	ENSG00000116194	-	ENST00000444255	49983	ANGPTL1	angiopoietin like 1 [Source:HGNC Symbol;Acc:HGNC:489]
1	179025882	179026700	819	Chip-HDAC1_peak_1092	3.03957	11.7861	8.29989	136	Promoter (<=1kb)	1	179025894	179076567	50674	1	ENSG00000116199	-	ENST00000263733	0	FAM20B	FAM20B glycosaminoglycan xylosylkinase [Source:HGNC Symbol;Acc:HGNC:23017]
1	179082306	179083052	747	Chip-HDAC1_peak_1093	1.78749	4.01153	1.8253	9	Promoter (<=1kb)	1	179082181	179094135	11955	1	ENSG00000186283	-	ENST00000472001	125	TOR3A	torsin family 3 member A [Source:HGNC Symbol;Acc:HGNC:11997]
1	179227789	179228108	320	Chip-HDAC1_peak_1094	3.02714	6.10074	3.48822	120	Promoter (1-2kb)	1	179131149	179229306	98158	2	ENSG00000143322	-	ENST00000660584	1198	ABL2	ABL proto-oncogene 2, non-receptor tyrosine kinase [Source:HGNC Symbol;Acc:HGNC:77]
1	179292909	179294156	1248	Chip-HDAC1_peak_1095	2.53161	11.0778	7.68362	1013	Promoter (<=1kb)	1	179293714	179358677	64964	1	ENSG00000057252	-	ENST00000539888	0	SOAT1	sterol O-acyltransferase 1 [Source:HGNC Symbol;Acc:HGNC:11177]
1	179388591	179388936	346	Chip-HDAC1_peak_1096	3.58328	4.73127	2.41837	259	Intron (ENST00000617277/ENSG00000162779, intron 9 of 24)	1	179368901	179554735	185835	1	ENSG00000162779	-	ENST00000434088	19690	AXDND1	axonemal dynein light chain domain containing 1 [Source:HGNC Symbol;Acc:HGNC:26564]
1	179401884	179402202	319	Chip-HDAC1_peak_1097	5.03859	7.54733	4.64974	157	Intron (ENST00000617277/ENSG00000162779, intron 11 of 24)	1	179368901	179554735	185835	1	ENSG00000162779	-	ENST00000434088	32983	AXDND1	axonemal dynein light chain domain containing 1 [Source:HGNC Symbol;Acc:HGNC:26564]
1	179501423	179501752	330	Chip-HDAC1_peak_1098	5.03859	7.54733	4.64974	219	Intron (ENST00000617277/ENSG00000162779, intron 19 of 24)	1	179491703	179554735	63033	1	ENSG00000162779	-	ENST00000484883	9720	AXDND1	axonemal dynein light chain domain containing 1 [Source:HGNC Symbol;Acc:HGNC:26564]
1	179502321	179503149	829	Chip-HDAC1_peak_1099	5.45847	8.52447	5.47594	679	Intron (ENST00000617277/ENSG00000162779, intron 19 of 24)	1	179491703	179554735	63033	1	ENSG00000162779	-	ENST00000484883	10618	AXDND1	axonemal dynein light chain domain containing 1 [Source:HGNC Symbol;Acc:HGNC:26564]
1	179633273	179633649	377	Chip-HDAC1_peak_1100	4.60957	7.73555	4.81813	150	Intron (ENST00000367614/ENSG00000162782, intron 7 of 16)	1	179639951	179691272	51322	1	ENSG00000162782	-	ENST00000417329	-6302	TDRD5	tudor domain containing 5 [Source:HGNC Symbol;Acc:HGNC:20614]
1	179732649	179732975	327	Chip-HDAC1_peak_1101	5.03859	7.54733	4.64974	105	Promoter (2-3kb)	1	179730217	179742697	12481	1	ENSG00000243062	-	ENST00000423879	2432	AL359853.2	novel transcript
1	179737517	179737875	359	Chip-HDAC1_peak_1102	5.45847	8.52447	5.47594	175	Intron (ENST00000669730/ENSG00000243062, intron 1 of 1)	1	179742009	179742697	689	1	ENSG00000243062	-	ENST00000451471	-4134	AL359853.2	novel transcript
1	179742602	179743752	1151	Chip-HDAC1_peak_1103	3.97239	8.74946	5.67603	579	Promoter (<=1kb)	1	179743163	179816198	73036	1	ENSG00000143340	-	ENST00000341785	0	FAM163A	family with sequence similarity 163 member A [Source:HGNC Symbol;Acc:HGNC:28274]
1	179744608	179745379	772	Chip-HDAC1_peak_1104	3.76635	8.49828	5.47594	127	Promoter (1-2kb)	1	179743163	179816198	73036	1	ENSG00000143340	-	ENST00000341785	1445	FAM163A	family with sequence similarity 163 member A [Source:HGNC Symbol;Acc:HGNC:28274]
1	179774595	179774931	337	Chip-HDAC1_peak_1105	4.59127	7.11305	4.32431	129	Intron (ENST00000341785/ENSG00000143340, intron 1 of 4)	1	179743163	179816198	73036	1	ENSG00000143340	-	ENST00000341785	31432	FAM163A	family with sequence similarity 163 member A [Source:HGNC Symbol;Acc:HGNC:28274]
1	179787596	179788000	405	Chip-HDAC1_peak_1106	6.29823	10.5717	7.23207	173	Intron (ENST00000341785/ENSG00000143340, intron 1 of 4)	1	179816184	179817424	1241	2	ENSG00000229407	-	ENST00000453051	29424	AL359853.1	novel transcript
1	179793650	179793998	349	Chip-HDAC1_peak_1107	6.44991	11.9867	8.47221	159	Intron (ENST00000341785/ENSG00000143340, intron 1 of 4)	1	179816184	179817424	1241	2	ENSG00000229407	-	ENST00000453051	23426	AL359853.1	novel transcript
1	179805227	179805892	666	Chip-HDAC1_peak_1108	6.89609	12.3306	8.78735	281	Intron (ENST00000341785/ENSG00000143340, intron 1 of 4)	1	179816184	179817424	1241	2	ENSG00000229407	-	ENST00000453051	11532	AL359853.1	novel transcript
1	179866416	179866776	361	Chip-HDAC1_peak_1109	5.45847	8.52447	5.47594	217	Intron (ENST00000367612/ENSG00000169905, intron 2 of 5)	1	179873706	179877772	4067	2	ENSG00000169905	-	ENST00000483123	10996	TOR1AIP2	torsin 1A interacting protein 2 [Source:HGNC Symbol;Acc:HGNC:24055]
1	179916687	179917001	315	Chip-HDAC1_peak_1110	4.6187	6.60433	3.87594	122	Intron (ENST00000528443/ENSG00000143337, intron 9 of 9)	1	179903966	179918171	14206	1	ENSG00000143337	-	ENST00000447964	12721	TOR1AIP1	torsin 1A interacting protein 1 [Source:HGNC Symbol;Acc:HGNC:29456]
1	179954806	179955254	449	Chip-HDAC1_peak_1111	5.24365	23.0279	18.5191	238	Promoter (<=1kb)	1	179954810	180114875	160066	1	ENSG00000135837	-	ENST00000367607	0	CEP350	centrosomal protein 350 [Source:HGNC Symbol;Acc:HGNC:24238]
1	180154509	180155142	634	Chip-HDAC1_peak_1112	2.3873	7.03817	4.25691	198	Promoter (<=1kb)	1	180154869	180204030	49162	1	ENSG00000116260	-	ENST00000367602	0	QSOX1	quiescin sulfhydryl oxidase 1 [Source:HGNC Symbol;Acc:HGNC:9756]
1	180167980	180168497	518	Chip-HDAC1_peak_1113	3.91846	9.4286	6.2691	366	Intron (ENST00000367602/ENSG00000116260, intron 2 of 11)	1	180154897	180198034	43138	1	ENSG00000116260	-	ENST00000367600	13083	QSOX1	quiescin sulfhydryl oxidase 1 [Source:HGNC Symbol;Acc:HGNC:9756]
1	180229291	180232028	2738	Chip-HDAC1_peak_1114	5.40016	34.6869	29.5006	2250	Promoter (<=1kb)	1	180230264	180278984	48721	1	ENSG00000121454	-	ENST00000263726	0	LHX4	LIM homeobox 4 [Source:HGNC Symbol;Acc:HGNC:21734]
1	180244814	180245530	717	Chip-HDAC1_peak_1115	2.5726	4.69517	2.40392	83	Promoter (2-3kb)	1	180248285	180271894	23610	1	ENSG00000121454	-	ENST00000561113	-2755	LHX4	LIM homeobox 4 [Source:HGNC Symbol;Acc:HGNC:21734]
1	180314215	180314563	349	Chip-HDAC1_peak_1116	4.6187	6.60433	3.87594	273	Intron (ENST00000642319/ENSG00000230124, intron 7 of 13)	1	180272602	180276224	3623	2	ENSG00000230124	-	ENST00000440959	-37991	ACBD6	acyl-CoA binding domain containing 6 [Source:HGNC Symbol;Acc:HGNC:23339]
1	180502257	180502992	736	Chip-HDAC1_peak_1117	2.35201	8.35975	5.36476	415	Promoter (<=1kb)	1	180269653	180502954	233302	2	ENSG00000230124	-	ENST00000642319	0	ACBD6	acyl-CoA binding domain containing 6 [Source:HGNC Symbol;Acc:HGNC:23339]
1	180585232	180585590	359	Chip-HDAC1_peak_1118	5.03859	7.54733	4.64974	161	Distal Intergenic	1	180561591	180566516	4926	1	ENSG00000236719	-	ENST00000660699	23641	OVAAL	ovarian adenocarcinoma amplified long non-coding RNA [Source:HGNC Symbol;Acc:HGNC:49422]
1	180632267	180632687	421	Chip-HDAC1_peak_1119	1.68774	3.40851	1.38369	47	Promoter (<=1kb)	1	180632032	180886126	254095	1	ENSG00000143324	-	ENST00000367589	235	XPR1	xenotropic and polytropic retrovirus receptor 1 [Source:HGNC Symbol;Acc:HGNC:12827]
1	180639024	180639339	316	Chip-HDAC1_peak_1120	3.77894	4.83268	2.45906	188	Intron (ENST00000367590/ENSG00000143324, intron 1 of 14)	1	180632032	180886126	254095	1	ENSG00000143324	-	ENST00000367589	6992	XPR1	xenotropic and polytropic retrovirus receptor 1 [Source:HGNC Symbol;Acc:HGNC:12827]
1	181088206	181090378	2173	Chip-HDAC1_peak_1121	3.08237	11.8186	8.32679	1766	Promoter (<=1kb)	1	181088700	181092900	4201	1	ENSG00000162783	-	ENST00000367577	0	IER5	immediate early response 5 [Source:HGNC Symbol;Acc:HGNC:5393]
1	181104774	181105391	618	Chip-HDAC1_peak_1122	2.54471	7.25301	4.43637	218	Distal Intergenic	1	181088700	181092900	4201	1	ENSG00000162783	-	ENST00000367577	16074	IER5	immediate early response 5 [Source:HGNC Symbol;Acc:HGNC:5393]
1	181133720	181134444	725	Chip-HDAC1_peak_1123	2.9817	5.41204	2.95148	139	Distal Intergenic	1	181174484	181182208	7725	1	ENSG00000237292	-	ENST00000435023	-40040	LINC01732	long intergenic non-protein coding RNA 1732 [Source:HGNC Symbol;Acc:HGNC:52520]
1	181134923	181135332	410	Chip-HDAC1_peak_1124	2.98014	8.43713	5.43072	177	Distal Intergenic	1	181174484	181182208	7725	1	ENSG00000237292	-	ENST00000435023	-39152	LINC01732	long intergenic non-protein coding RNA 1732 [Source:HGNC Symbol;Acc:HGNC:52520]
1	181141190	181141721	532	Chip-HDAC1_peak_1125	4.14713	8.02858	5.0795	400	Distal Intergenic	1	181174484	181182208	7725	1	ENSG00000237292	-	ENST00000435023	-32763	LINC01732	long intergenic non-protein coding RNA 1732 [Source:HGNC Symbol;Acc:HGNC:52520]
1	181275446	181275804	359	Chip-HDAC1_peak_1126	5.45847	8.52447	5.47594	287	Distal Intergenic	1	181236388	181238604	2217	1	ENSG00000179452	-	ENST00000319701	39058	LINC01699	long intergenic non-protein coding RNA 1699 [Source:HGNC Symbol;Acc:HGNC:52487]
1	181315151	181315537	387	Chip-HDAC1_peak_1127	5.8346	10.9176	7.5457	180	Promoter (2-3kb)	1	181317690	181716129	398440	1	ENSG00000198216	-	ENST00000524607	-2153	CACNA1E	calcium voltage-gated channel subunit alpha1 E [Source:HGNC Symbol;Acc:HGNC:1392]
1	181345745	181346202	458	Chip-HDAC1_peak_1128	2.06869	3.94202	1.82528	326	Intron (ENST00000524607/ENSG00000198216, intron 1 of 11)	1	181317690	181716129	398440	1	ENSG00000198216	-	ENST00000524607	28055	CACNA1E	calcium voltage-gated channel subunit alpha1 E [Source:HGNC Symbol;Acc:HGNC:1392]
1	181356582	181357314	733	Chip-HDAC1_peak_1129	4.19882	5.69833	3.14834	623	Intron (ENST00000524607/ENSG00000198216, intron 1 of 11)	1	181317690	181716129	398440	1	ENSG00000198216	-	ENST00000524607	38892	CACNA1E	calcium voltage-gated channel subunit alpha1 E [Source:HGNC Symbol;Acc:HGNC:1392]
1	181404725	181405053	329	Chip-HDAC1_peak_1130	4.19882	5.69833	3.14834	196	Intron (ENST00000524607/ENSG00000198216, intron 1 of 11)	1	181483311	181652094	168784	1	ENSG00000198216	-	ENST00000533229	-78258	CACNA1E	calcium voltage-gated channel subunit alpha1 E [Source:HGNC Symbol;Acc:HGNC:1392]
1	181485320	181486132	813	Chip-HDAC1_peak_1131	3.13863	5.99004	3.39785	298	Promoter (1-2kb)	1	181483745	181806778	323034	1	ENSG00000198216	-	ENST00000621551	1575	CACNA1E	calcium voltage-gated channel subunit alpha1 E [Source:HGNC Symbol;Acc:HGNC:1392]
1	181506208	181506548	341	Chip-HDAC1_peak_1132	5.03859	7.54733	4.64974	49	Intron (ENST00000524607/ENSG00000198216, intron 3 of 11)	1	181483745	181806778	323034	1	ENSG00000198216	-	ENST00000621551	22463	CACNA1E	calcium voltage-gated channel subunit alpha1 E [Source:HGNC Symbol;Acc:HGNC:1392]
1	181545399	181546100	702	Chip-HDAC1_peak_1133	3.79804	6.01477	3.41005	112	Intron (ENST00000524607/ENSG00000198216, intron 5 of 11)	1	181483745	181806778	323034	1	ENSG00000198216	-	ENST00000621551	61654	CACNA1E	calcium voltage-gated channel subunit alpha1 E [Source:HGNC Symbol;Acc:HGNC:1392]
1	181578270	181578583	314	Chip-HDAC1_peak_1134	4.29994	6.35805	3.70648	228	Intron (ENST00000524607/ENSG00000198216, intron 6 of 11)	1	181668749	181669028	280	1	ENSG00000273573	-	ENST00000621054	-90166	Metazoa_SRP	Metazoan signal recognition particle RNA [Source:RFAM;Acc:RF00017]
1	181727464	181728008	545	Chip-HDAC1_peak_1135	6.71812	11.6378	8.16858	288	Intron (ENST00000367573/ENSG00000198216, intron 18 of 47)	1	181771566	181771644	79	1	ENSG00000252977	-	ENST00000517168	-43558	RNA5SP70	RNA, 5S ribosomal pseudogene 70 [Source:HGNC Symbol;Acc:HGNC:42847]
1	181798266	181798739	474	Chip-HDAC1_peak_1136	3.10398	5.30695	2.86259	344	Exon (ENST00000367573/ENSG00000198216, exon 48 of 48)	1	181808927	181812495	3569	2	ENSG00000288574	-	ENST00000661326	13756	AL161734.2	novel transcript
1	181919257	181919636	380	Chip-HDAC1_peak_1137	5.01659	8.12094	5.15022	45	Distal Intergenic	1	181962889	181998985	36097	2	ENSG00000287452	-	ENST00000671017	79349	AL391477.1	novel transcript
1	182018424	182018756	333	Chip-HDAC1_peak_1138	5.45847	8.52447	5.47594	113	Distal Intergenic	1	181962889	181998985	36097	2	ENSG00000287452	-	ENST00000671017	-19439	AL391477.1	novel transcript
1	182029870	182030263	394	Chip-HDAC1_peak_1139	2.46926	5.51991	3.04251	30	Distal Intergenic	1	182056304	182058010	1707	2	ENSG00000179930	-	ENST00000673963	27747	ZNF648	zinc finger protein 648 [Source:HGNC Symbol;Acc:HGNC:18190]
1	182069156	182069518	363	Chip-HDAC1_peak_1140	3.49232	5.90991	3.33081	80	Promoter (<=1kb)	1	182062677	182069253	6577	2	ENSG00000224810	-	ENST00000411509	0	AL355482.1	novel transcript (LOC149157)
1	182148118	182148449	332	Chip-HDAC1_peak_1141	4.6187	6.60433	3.87594	151	Intron (ENST00000663078/ENSG00000228918, intron 3 of 4)	1	182127297	182128682	1386	2	ENSG00000232309	-	ENST00000649049	-19436	AL390856.1	novel transcript
1	182307601	182308215	615	Chip-HDAC1_peak_1142	5.87835	9.5333	6.33691	239	Promoter (1-2kb)	1	182096338	182310208	213871	2	ENSG00000228918	-	ENST00000663078	1993	LINC01344	long intergenic non-protein coding RNA 1344 [Source:HGNC Symbol;Acc:HGNC:50554]
1	182443726	182444099	374	Chip-HDAC1_peak_1143	4.65827	7.22373	4.41084	180	Promoter (2-3kb)	1	182441577	182442362	786	1	ENSG00000233537	-	ENST00000414169	2149	TEDDM2P	transmembrane epididymal protein 2, pseudogene [Source:HGNC Symbol;Acc:HGNC:42447]
1	182483785	182484098	314	Chip-HDAC1_peak_1144	5.87835	9.5333	6.33691	142	Intron (ENST00000367561/ENSG00000121446, intron 7 of 7)	1	182488285	182560593	72309	1	ENSG00000121446	-	ENST00000648414	-4187	RGSL1	regulator of G protein signaling like 1 [Source:HGNC Symbol;Acc:HGNC:18636]
1	182670063	182670387	325	Chip-HDAC1_peak_1145	4.19882	5.69833	3.14834	102	Promoter (1-2kb)	1	182646735	182671853	25119	2	ENSG00000135824	-	ENST00000367556	1466	RGS8	regulator of G protein signaling 8 [Source:HGNC Symbol;Acc:HGNC:16810]
1	182769631	182769947	317	Chip-HDAC1_peak_1146	3.77894	4.83268	2.45906	134	Distal Intergenic	1	182789293	182830384	41092	1	ENSG00000135838	-	ENST00000488424	-19346	NPL	N-acetylneuraminate pyruvate lyase [Source:HGNC Symbol;Acc:HGNC:16781]
1	182789284	182789932	649	Chip-HDAC1_peak_1147	1.81222	4.08106	1.88082	245	Promoter (<=1kb)	1	182789293	182830384	41092	1	ENSG00000135838	-	ENST00000488424	0	NPL	N-acetylneuraminate pyruvate lyase [Source:HGNC Symbol;Acc:HGNC:16781]
1	182839368	182839937	570	Chip-HDAC1_peak_1148	2.80429	9.97287	6.73147	395	Promoter (<=1kb)	1	182839734	182854142	14409	1	ENSG00000135829	-	ENST00000483416	0	DHX9	DExH-box helicase 9 [Source:HGNC Symbol;Acc:HGNC:2750]
1	183022716	183023095	380	Chip-HDAC1_peak_1149	4.87941	17.3551	13.2975	136	Promoter (<=1kb)	1	183023420	183145592	122173	1	ENSG00000135862	-	ENST00000258341	-325	LAMC1	laminin subunit gamma 1 [Source:HGNC Symbol;Acc:HGNC:6492]
1	183023700	183024279	580	Chip-HDAC1_peak_1150	2.01694	6.43972	3.78102	174	Promoter (<=1kb)	1	183023420	183145592	122173	1	ENSG00000135862	-	ENST00000258341	280	LAMC1	laminin subunit gamma 1 [Source:HGNC Symbol;Acc:HGNC:6492]
1	183372935	183373249	315	Chip-HDAC1_peak_1151	4.19882	5.69833	3.14834	76	Promoter (<=1kb)	1	183372870	183374556	1687	1	ENSG00000286372	-	ENST00000656270	65	AL449223.1	novel transcript, antisense to NMNAT2
1	183471166	183471695	530	Chip-HDAC1_peak_1152	2.82789	11.4893	8.05216	264	Promoter (<=1kb)	1	183461746	183471729	9984	2	ENSG00000232860	-	ENST00000432837	34	SMG7-AS1	SMG7 antisense RNA 1 [Source:HGNC Symbol;Acc:HGNC:24518]
1	183472624	183473062	439	Chip-HDAC1_peak_1153	1.89883	3.78172	1.70021	66	Promoter (<=1kb)	1	183472932	183515894	42963	1	ENSG00000116698	-	ENST00000502375	0	SMG7	SMG7 nonsense mediated mRNA decay factor [Source:HGNC Symbol;Acc:HGNC:16792]
1	183567611	183567929	319	Chip-HDAC1_peak_1154	4.29994	6.35805	3.70648	200	Promoter (1-2kb)	1	183563269	183569225	5957	2	ENSG00000116701	-	ENST00000420553	1296	NCF2	neutrophil cytosolic factor 2 [Source:HGNC Symbol;Acc:HGNC:7661]
1	183635106	183636262	1157	Chip-HDAC1_peak_1155	2.45444	8.74115	5.66849	318	Promoter (<=1kb)	1	183636085	183928531	292447	1	ENSG00000143344	-	ENST00000304685	0	RGL1	ral guanine nucleotide dissociation stimulator like 1 [Source:HGNC Symbol;Acc:HGNC:30281]
1	183772812	183773168	357	Chip-HDAC1_peak_1156	2.61435	4.5028	2.24758	67	Intron (ENST00000304685/ENSG00000143344, intron 2 of 18)	1	183754418	183754937	520	2	ENSG00000227554	-	ENST00000451829	-17875	AL590422.1	novel transcript
1	183796076	183796433	358	Chip-HDAC1_peak_1157	6.71812	11.6378	8.16858	206	Intron (ENST00000304685/ENSG00000143344, intron 2 of 18)	1	183805120	183928532	123413	1	ENSG00000143344	-	ENST00000360851	-8687	RGL1	ral guanine nucleotide dissociation stimulator like 1 [Source:HGNC Symbol;Acc:HGNC:30281]
1	183805016	183805382	367	Chip-HDAC1_peak_1158	4.05285	23.0804	18.5685	133	Promoter (<=1kb)	1	183805120	183928532	123413	1	ENSG00000143344	-	ENST00000360851	0	RGL1	ral guanine nucleotide dissociation stimulator like 1 [Source:HGNC Symbol;Acc:HGNC:30281]
1	183994214	183994741	528	Chip-HDAC1_peak_1159	3.25547	4.59885	2.32609	234	Intron (ENST00000649786/ENSG00000198756, intron 1 of 11)	1	183937965	183964500	26536	2	ENSG00000198756	-	ENST00000367520	-29714	COLGALT2	collagen beta(1-O)galactosyltransferase 2 [Source:HGNC Symbol;Acc:HGNC:16790]
1	184036125	184037758	1634	Chip-HDAC1_peak_1160	4.93851	23.1418	18.6225	1291	Promoter (<=1kb)	1	183929854	184037729	107876	2	ENSG00000198756	-	ENST00000649786	0	COLGALT2	collagen beta(1-O)galactosyltransferase 2 [Source:HGNC Symbol;Acc:HGNC:16790]
1	184038325	184038676	352	Chip-HDAC1_peak_1161	6.50477	14.1706	10.4184	157	Promoter (<=1kb)	1	183929854	184037729	107876	2	ENSG00000198756	-	ENST00000649786	-596	COLGALT2	collagen beta(1-O)galactosyltransferase 2 [Source:HGNC Symbol;Acc:HGNC:16790]
1	184051635	184052070	436	Chip-HDAC1_peak_1162	2.87839	11.9745	8.4681	70	Promoter (<=1kb)	1	184051651	184074212	22562	1	ENSG00000198860	-	ENST00000423085	0	TSEN15	tRNA splicing endonuclease subunit 15 [Source:HGNC Symbol;Acc:HGNC:16791]
1	184197966	184198320	355	Chip-HDAC1_peak_1163	5.03859	7.54733	4.64974	191	Distal Intergenic	1	184171714	184171823	110	2	ENSG00000199840	-	ENST00000362970	-26143	Y_RNA	Y RNA [Source:RFAM;Acc:RF00019]
1	184222374	184222708	335	Chip-HDAC1_peak_1164	5.35087	9.00717	5.90774	111	Distal Intergenic	1	184171714	184171823	110	2	ENSG00000199840	-	ENST00000362970	-50551	Y_RNA	Y RNA [Source:RFAM;Acc:RF00019]
1	184386547	184387697	1151	Chip-HDAC1_peak_1165	2.06269	4.96688	2.57417	333	Promoter (<=1kb)	1	184387029	184629019	241991	1	ENSG00000116667	-	ENST00000235307	0	C1orf21	chromosome 1 open reading frame 21 [Source:HGNC Symbol;Acc:HGNC:15494]
1	184600155	184600477	323	Chip-HDAC1_peak_1166	4.19882	5.69833	3.14834	139	Intron (ENST00000235307/ENSG00000116667, intron 5 of 5)	1	184590748	184599609	8862	1	ENSG00000116667	-	ENST00000477517	9407	C1orf21	chromosome 1 open reading frame 21 [Source:HGNC Symbol;Acc:HGNC:15494]
1	184754230	184755392	1163	Chip-HDAC1_peak_1167	2.10527	6.55857	3.87594	290	Promoter (<=1kb)	1	184690237	184754858	64622	2	ENSG00000116406	-	ENST00000318130	0	EDEM3	ER degradation enhancing alpha-mannosidase like protein 3 [Source:HGNC Symbol;Acc:HGNC:16787]
1	184806025	184806346	322	Chip-HDAC1_peak_1168	3.34501	4.16275	1.94687	178	Promoter (<=1kb)	1	184790724	184805985	15262	2	ENSG00000135842	-	ENST00000417056	-40	NIBAN1	niban apoptosis regulator 1 [Source:HGNC Symbol;Acc:HGNC:16784]
1	184973994	184974414	421	Chip-HDAC1_peak_1169	1.86843	3.87127	1.77775	145	Promoter (<=1kb)	1	184791032	184974508	183477	2	ENSG00000135842	-	ENST00000367511	94	NIBAN1	niban apoptosis regulator 1 [Source:HGNC Symbol;Acc:HGNC:16784]
1	185025253	185025600	348	Chip-HDAC1_peak_1170	3.94161	5.5263	3.04251	172	Distal Intergenic	1	185014951	185015067	117	2	ENSG00000201312	-	ENST00000364442	-10186	RNA5SP72	RNA, 5S ribosomal pseudogene 72 [Source:HGNC Symbol;Acc:HGNC:42849]
1	185045162	185046286	1125	Chip-HDAC1_peak_1171	2.40425	6.60024	3.87594	161	Promoter (<=1kb)	1	185045526	185101057	55532	1	ENSG00000121481	-	ENST00000367509	0	RNF2	ring finger protein 2 [Source:HGNC Symbol;Acc:HGNC:10061]
1	185157247	185157682	436	Chip-HDAC1_peak_1172	2.21931	5.38774	2.93083	281	Promoter (<=1kb)	1	185157482	185174626	17145	1	ENSG00000116668	-	ENST00000450350	0	SWT1	SWT1 RNA endoribonuclease homolog [Source:HGNC Symbol;Acc:HGNC:16785]
1	185316367	185317327	961	Chip-HDAC1_peak_1173	2.97938	12.967	9.34588	786	Promoter (<=1kb)	1	185296388	185317243	20856	2	ENSG00000116679	-	ENST00000367498	0	IVNS1ABP	influenza virus NS1A binding protein [Source:HGNC Symbol;Acc:HGNC:16951]
1	185574871	185575246	376	Chip-HDAC1_peak_1174	4.6187	6.60433	3.87594	168	Intron (ENST00000667194/ENSG00000228309, intron 2 of 3)	1	185558376	185628492	70117	2	ENSG00000228309	-	ENST00000665129	53246	LINC01350	long intergenic non-protein coding RNA 1350 [Source:HGNC Symbol;Acc:HGNC:50575]
1	186484072	186484403	332	Chip-HDAC1_peak_1175	3.35906	4.0114	1.82528	126	Intron (ENST00000655945/ENSG00000229739, intron 2 of 2)	1	186465709	186521147	55439	1	ENSG00000229739	-	ENST00000655945	18363	PDC-AS1	PDC antisense RNA 1 [Source:HGNC Symbol;Acc:HGNC:40432]
1	186583810	186584140	331	Chip-HDAC1_peak_1176	3.77894	4.83268	2.45906	173	Promoter (2-3kb)	1	186580515	186581191	677	2	ENSG00000233196	-	ENST00000450032	-2619	AL096803.2	novel pseudogene
1	187696012	187696364	353	Chip-HDAC1_peak_1177	3.94161	5.5263	3.04251	163	Distal Intergenic	1	187706561	187708898	2338	1	ENSG00000236401	-	ENST00000424054	-10197	SLC4A1APP2	solute carrier family 4 member 1 adaptor protein pseudogene 2 [Source:HGNC Symbol;Acc:HGNC:49812]
1	189721509	189721832	324	Chip-HDAC1_peak_1178	4.10342	5.54928	3.06099	241	Distal Intergenic	1	189775465	189814918	39454	1	ENSG00000232212	-	ENST00000419614	-53633	LINC01701	long intergenic non-protein coding RNA 1701 [Source:HGNC Symbol;Acc:HGNC:52489]
1	190506073	190506411	339	Chip-HDAC1_peak_1179	3.52676	5.29125	2.85157	203	Distal Intergenic	1	190480379	190494297	13919	1	ENSG00000241505	-	ENST00000417409	25694	AL391645.1	novel transcript
1	190792865	190793198	334	Chip-HDAC1_peak_1180	4.29994	6.35805	3.70648	263	Intron (ENST00000413356/ENSG00000231175, intron 3 of 4)	1	190797524	190797956	433	1	ENSG00000238108	-	ENST00000445040	-4326	AL139135.2	glycine cleavage system protein H (aminomethyl carrier) (GCSH) pseudogene
1	191847023	191847355	333	Chip-HDAC1_peak_1181	5.22417	9.47181	6.30753	162	Intron (ENST00000664489/ENSG00000228215, intron 1 of 4)	1	191858707	191866960	8254	2	ENSG00000223344	-	ENST00000432083	19605	AL359081.1	novel transcript
1	192569693	192570009	317	Chip-HDAC1_peak_1182	4.6187	6.60433	3.87594	177	Intron (ENST00000642855/ENSG00000285280, intron 3 of 7)	1	192575763	192577276	1514	1	ENSG00000090104	-	ENST00000474373	-5754	RGS1	regulator of G protein signaling 1 [Source:HGNC Symbol;Acc:HGNC:9991]
1	192668246	192668781	536	Chip-HDAC1_peak_1183	3.39379	4.8396	2.46411	81	Intron (ENST00000644134/ENSG00000285280, intron 3 of 6)	1	192644531	192659862	15332	1	ENSG00000127074	-	ENST00000482095	23715	RGS13	regulator of G protein signaling 13 [Source:HGNC Symbol;Acc:HGNC:9995]
1	192808404	192808795	392	Chip-HDAC1_peak_1184	3.32467	11.969	8.46474	249	Promoter (<=1kb)	1	192809039	192810899	1861	1	ENSG00000116741	-	ENST00000483295	-244	RGS2	regulator of G protein signaling 2 [Source:HGNC Symbol;Acc:HGNC:9998]
1	193058887	193059354	468	Chip-HDAC1_peak_1185	2.64049	9.55566	6.35464	406	Promoter (<=1kb)	1	193016103	193059296	43194	2	ENSG00000116750	-	ENST00000367450	0	UCHL5	ubiquitin C-terminal hydrolase L5 [Source:HGNC Symbol;Acc:HGNC:19678]
1	193059690	193060060	371	Chip-HDAC1_peak_1186	1.73419	3.36332	1.34353	318	Promoter (<=1kb)	1	193060034	193085985	25952	1	ENSG00000116747	-	ENST00000367446	0	RO60	Ro60, Y RNA binding protein [Source:HGNC Symbol;Acc:HGNC:11313]
1	193105076	193105682	607	Chip-HDAC1_peak_1187	2.89032	13.4853	9.81281	210	Promoter (<=1kb)	1	193090866	193105433	14568	2	ENSG00000023572	-	ENST00000608166	0	GLRX2	glutaredoxin 2 [Source:HGNC Symbol;Acc:HGNC:16065]
1	193288045	193288389	345	Chip-HDAC1_peak_1188	3.94161	5.5263	3.04251	235	Distal Intergenic	1	193304745	193365953	61209	1	ENSG00000232077	-	ENST00000420807	-16356	LINC01031	long intergenic non-protein coding RNA 1031 [Source:HGNC Symbol;Acc:HGNC:49017]
1	193562742	193563072	331	Chip-HDAC1_peak_1189	5.03859	7.54733	4.64974	142	Intron (ENST00000656143/ENSG00000227240, intron 1 of 5)	1	193473224	194198708	725485	1	ENSG00000227240	-	ENST00000656143	89518	AL136456.1	novel transcript
1	193853568	193854010	443	Chip-HDAC1_peak_1190	6.71812	11.6378	8.16858	145	Intron (ENST00000656143/ENSG00000227240, intron 2 of 5)	1	193756815	193757267	453	2	ENSG00000237213	-	ENST00000437556	-96301	RPL23AP22	ribosomal protein L23a pseudogene 22 [Source:HGNC Symbol;Acc:HGNC:35505]
1	194190635	194191021	387	Chip-HDAC1_peak_1191	5.57501	9.38203	6.23125	131	Promoter (1-2kb)	1	194188967	194190342	1376	1	ENSG00000233057	-	ENST00000421195	1668	EEF1A1P14	eukaryotic translation elongation factor 1 alpha 1 pseudogene 14 [Source:HGNC Symbol;Acc:HGNC:3197]
1	194330351	194330679	329	Chip-HDAC1_peak_1192	4.36541	8.77989	5.7006	144	Distal Intergenic	1	194350943	194352426	1484	1	ENSG00000231714	-	ENST00000435554	-20264	AL513348.1	novel transcript
1	194826116	194826509	394	Chip-HDAC1_peak_1193	4.06933	6.76739	4.01201	139	Intron (ENST00000648938/ENSG00000285718, intron 3 of 3)	1	194890480	194931276	40797	2	ENSG00000285718	-	ENST00000670710	104767	AL353072.2	novel transcript
1	195345206	195345539	334	Chip-HDAC1_peak_1194	4.19882	5.69833	3.14834	57	Distal Intergenic	1	194785517	194931310	145794	2	ENSG00000285718	-	ENST00000648938	-413896	AL353072.2	novel transcript
1	195439426	195439759	334	Chip-HDAC1_peak_1195	3.22495	3.97623	1.82528	162	Distal Intergenic	1	195747166	195763425	16260	2	ENSG00000287364	-	ENST00000657207	323666	AL353709.1	uncharacterized LOC105371672 [Source:NCBI gene (formerly Entrezgene);Acc:105371672]
1	197146237	197146646	410	Chip-HDAC1_peak_1196	4.25367	23.1487	18.6278	163	Promoter (<=1kb)	1	197084127	197146669	62543	2	ENSG00000066279	-	ENST00000367409	23	ASPM	assembly factor for spindle microtubules [Source:HGNC Symbol;Acc:HGNC:19048]
1	197236265	197236580	316	Chip-HDAC1_peak_1197	3.58328	4.73127	2.41837	171	Distal Intergenic	1	197222222	197223255	1034	1	ENSG00000237861	-	ENST00000417716	14043	AL513325.1	ATPase, H+ transporting, lysosomal accessory protein 2 (ATP6AP2) pseudogene
1	197335504	197335849	346	Chip-HDAC1_peak_1198	3.45249	7.20658	4.40887	255	Intron (ENST00000535699/ENSG00000134376, intron 2 of 12)	1	197360349	197421441	61093	1	ENSG00000134376	-	ENST00000476483	-24500	CRB1	crumbs cell polarity complex component 1 [Source:HGNC Symbol;Acc:HGNC:2343]
1	197774721	197775377	657	Chip-HDAC1_peak_1199	2.87839	11.9745	8.4681	397	Promoter (<=1kb)	1	197509644	197775307	265664	2	ENSG00000213047	-	ENST00000294737	0	DENND1B	DENN domain containing 1B [Source:HGNC Symbol;Acc:HGNC:28404]
1	197902631	197903010	380	Chip-HDAC1_peak_1200	1.95625	5.44206	2.97967	199	Promoter (<=1kb)	1	197902778	197907367	4590	1	ENSG00000203724	-	ENST00000436652	0	C1orf53	chromosome 1 open reading frame 53 [Source:HGNC Symbol;Acc:HGNC:30003]
1	197917824	197918610	787	Chip-HDAC1_peak_1201	4.1024	11.9197	8.42079	525	Promoter (<=1kb)	1	197917372	197935478	18107	1	ENSG00000143355	-	ENST00000367387	452	LHX9	LIM homeobox 9 [Source:HGNC Symbol;Acc:HGNC:14222]
1	197921340	197921741	402	Chip-HDAC1_peak_1202	3.46915	6.55247	3.87594	272	Exon (ENST00000367391/ENSG00000143355, exon 4 of 6)	1	197917372	197935478	18107	1	ENSG00000143355	-	ENST00000367387	3968	LHX9	LIM homeobox 9 [Source:HGNC Symbol;Acc:HGNC:14222]
1	197989875	197990216	342	Chip-HDAC1_peak_1203	5.03859	7.54733	4.64974	213	Distal Intergenic	1	197917372	197935478	18107	1	ENSG00000143355	-	ENST00000367387	72503	LHX9	LIM homeobox 9 [Source:HGNC Symbol;Acc:HGNC:14222]
1	200029026	200030189	1164	Chip-HDAC1_peak_1204	2.42391	7.89015	4.95606	204	Promoter (1-2kb)	1	200027883	200039769	11887	1	ENSG00000116833	-	ENST00000447034	1143	NR5A2	nuclear receptor subfamily 5 group A member 2 [Source:HGNC Symbol;Acc:HGNC:7984]
1	200039190	200040046	857	Chip-HDAC1_peak_1205	3.20159	17.0497	13.021	649	Promoter (2-3kb)	1	200042825	200177420	134596	1	ENSG00000116833	-	ENST00000544748	-2779	NR5A2	nuclear receptor subfamily 5 group A member 2 [Source:HGNC Symbol;Acc:HGNC:7984]
1	200040603	200041005	403	Chip-HDAC1_peak_1206	2.33178	6.62939	3.89576	263	Promoter (1-2kb)	1	200042825	200177420	134596	1	ENSG00000116833	-	ENST00000544748	-1820	NR5A2	nuclear receptor subfamily 5 group A member 2 [Source:HGNC Symbol;Acc:HGNC:7984]
1	200042237	200042809	573	Chip-HDAC1_peak_1207	1.93254	4.41293	2.1666	412	Promoter (<=1kb)	1	200042825	200177420	134596	1	ENSG00000116833	-	ENST00000544748	-16	NR5A2	nuclear receptor subfamily 5 group A member 2 [Source:HGNC Symbol;Acc:HGNC:7984]
1	200119595	200119944	350	Chip-HDAC1_peak_1208	5.22417	9.47181	6.30753	183	Intron (ENST00000236914/ENSG00000116833, intron 5 of 6)	1	200147531	200148279	749	2	ENSG00000229220	-	ENST00000422446	28335	AC096633.1	collagen, type XXII, alpha 1 (COL22A1) pseudogene
1	200180055	200180700	646	Chip-HDAC1_peak_1209	3.92886	7.29905	4.4721	157	Distal Intergenic	1	200147531	200148279	749	2	ENSG00000229220	-	ENST00000422446	-31776	AC096633.1	collagen, type XXII, alpha 1 (COL22A1) pseudogene
1	200328850	200329234	385	Chip-HDAC1_peak_1210	3.71668	4.94228	2.55074	360	Promoter (<=1kb)	1	200329161	200329677	517	1	ENSG00000213045	-	ENST00000425737	0	AC097065.1	cofilin 1 (non-muscle) (CFL1) pseudogene
1	200382109	200382459	351	Chip-HDAC1_peak_1211	5.73325	10.0018	6.74982	210	Intron (ENST00000637430/ENSG00000230623, intron 4 of 5)	1	200366652	200374688	8037	2	ENSG00000203721	-	ENST00000656731	-7421	LINC00862	long intergenic non-protein coding RNA 862 [Source:HGNC Symbol;Acc:HGNC:21901]
1	200425336	200425972	637	Chip-HDAC1_peak_1212	4.6187	6.60433	3.87594	157	Intron (ENST00000637430/ENSG00000230623, intron 4 of 5)	1	200411830	200415550	3721	1	ENSG00000230623	-	ENST00000635220	13506	AC104461.1	novel transcript, antisense to ZNF281
1	200509230	200509946	717	Chip-HDAC1_peak_1213	3.52676	5.29125	2.85157	180	Distal Intergenic	1	200478020	200483604	5585	2	ENSG00000282849	-	ENST00000635660	-25626	AL359834.1	novel transcript
1	200526130	200526454	325	Chip-HDAC1_peak_1214	4.19882	5.69833	3.14834	129	Distal Intergenic	1	200478020	200483604	5585	2	ENSG00000282849	-	ENST00000635660	-42526	AL359834.1	novel transcript
1	200561243	200561570	328	Chip-HDAC1_peak_1215	3.05578	4.62294	2.34049	115	Intron (ENST00000614960/ENSG00000118193, intron 24 of 28)	1	200551497	200618723	67227	2	ENSG00000118193	-	ENST00000614960	57153	KIF14	kinesin family member 14 [Source:HGNC Symbol;Acc:HGNC:19181]
1	200669484	200670007	524	Chip-HDAC1_peak_1216	2.05267	5.75859	3.20358	342	Promoter (<=1kb)	1	200623896	200669907	46012	2	ENSG00000118197	-	ENST00000447706	0	DDX59	DEAD-box helicase 59 [Source:HGNC Symbol;Acc:HGNC:25360]
1	200738960	200739900	941	Chip-HDAC1_peak_1217	3.38663	15.8793	11.9594	683	Promoter (<=1kb)	1	200739558	200860704	121147	1	ENSG00000118200	-	ENST00000358823	0	CAMSAP2	calmodulin regulated spectrin associated protein family member 2 [Source:HGNC Symbol;Acc:HGNC:29188]
1	200890941	200892106	1166	Chip-HDAC1_peak_1218	2.09512	7.56357	4.66547	376	Promoter (<=1kb)	1	200891048	200899538	8491	1	ENSG00000163362	-	ENST00000532631	0	INAVA	innate immunity activator [Source:HGNC Symbol;Acc:HGNC:25599]
1	200895596	200896092	497	Chip-HDAC1_peak_1219	2.55861	6.7271	3.98441	117	Promoter (<=1kb)	1	200894900	200915742	20843	1	ENSG00000163362	-	ENST00000413687	696	INAVA	innate immunity activator [Source:HGNC Symbol;Acc:HGNC:25599]
1	200896961	200897334	374	Chip-HDAC1_peak_1220	3.71721	11.6875	8.21084	122	Promoter (2-3kb)	1	200894900	200915742	20843	1	ENSG00000163362	-	ENST00000413687	2061	INAVA	innate immunity activator [Source:HGNC Symbol;Acc:HGNC:25599]
1	200919434	200919760	327	Chip-HDAC1_peak_1221	3.69308	4.70043	2.40861	114	Promoter (1-2kb)	1	200917460	200966536	49077	1	ENSG00000233217	-	ENST00000435735	1974	MROH3P	maestro heat like repeat family member 3, pseudogene [Source:HGNC Symbol;Acc:HGNC:33122]
1	201083064	201083430	367	Chip-HDAC1_peak_1222	3.13863	5.99004	3.39785	156	Exon (ENST00000362061/ENSG00000081248, exon 10 of 44)	1	201039512	201112426	72915	2	ENSG00000081248	-	ENST00000362061	28996	CACNA1S	calcium voltage-gated channel subunit alpha1 S [Source:HGNC Symbol;Acc:HGNC:1397]
1	201154041	201154446	406	Chip-HDAC1_peak_1223	2.15766	5.00598	2.61081	287	Promoter (<=1kb)	1	201135599	201154433	18835	2	ENSG00000116857	-	ENST00000485839	0	TMEM9	transmembrane protein 9 [Source:HGNC Symbol;Acc:HGNC:18823]
1	201170821	201171334	514	Chip-HDAC1_peak_1224	1.96714	5.09045	2.68405	363	Promoter (<=1kb)	1	201134772	201171574	36803	2	ENSG00000116857	-	ENST00000367333	240	TMEM9	transmembrane protein 9 [Source:HGNC Symbol;Acc:HGNC:18823]
1	201207288	201207607	320	Chip-HDAC1_peak_1225	3.64028	6.69163	3.95201	186	Promoter (2-3kb)	1	201205082	201206475	1394	1	ENSG00000163395	-	ENST00000444705	2206	IGFN1	immunoglobulin like and fibronectin type III domain containing 1 [Source:HGNC Symbol;Acc:HGNC:24607]
1	201226896	201227294	399	Chip-HDAC1_peak_1226	2.32759	3.76233	1.68177	188	3' UTR	1	201222113	201223123	1011	2	ENSG00000229821	-	ENST00000453155	-3773	AC103925.1	novel transcript
1	201331228	201331762	535	Chip-HDAC1_peak_1227	3.85453	5.62282	3.12591	288	Promoter (2-3kb)	1	201328335	201330170	1836	1	ENSG00000081277	-	ENST00000477817	2893	PKP1	plakophilin 1 [Source:HGNC Symbol;Acc:HGNC:9023]
1	201350078	201350642	565	Chip-HDAC1_peak_1228	3.56204	5.58331	3.09041	431	Distal Intergenic	1	201361012	201361357	346	2	ENSG00000118194	-	ENST00000477035	10715	TNNT2	troponin T2, cardiac type [Source:HGNC Symbol;Acc:HGNC:11949]
1	201396978	201397464	487	Chip-HDAC1_peak_1229	2.27626	6.23047	3.6046	83	Promoter (<=1kb)	1	201386847	201397316	10470	2	ENSG00000159166	-	ENST00000632743	0	LAD1	ladinin 1 [Source:HGNC Symbol;Acc:HGNC:6472]
1	201468097	201469213	1117	Chip-HDAC1_peak_1230	3.43387	17.776	13.6811	797	Promoter (<=1kb)	1	201464278	201469188	4911	2	ENSG00000174307	-	ENST00000367311	0	PHLDA3	pleckstrin homology like domain family A member 3 [Source:HGNC Symbol;Acc:HGNC:8934]
1	201480242	201480703	462	Chip-HDAC1_peak_1231	2.30632	4.68185	2.39284	387	Downstream (2-3kb)	1	201465958	201469237	3280	2	ENSG00000174307	-	ENST00000367309	-11005	PHLDA3	pleckstrin homology like domain family A member 3 [Source:HGNC Symbol;Acc:HGNC:8934]
1	201500158	201500897	740	Chip-HDAC1_peak_1232	5.82469	10.1561	6.88677	521	Intron (ENST00000340006/ENSG00000159176, intron 1 of 5)	1	201483979	201496573	12595	2	ENSG00000159176	-	ENST00000532460	-3585	CSRP1	cysteine and glycine rich protein 1 [Source:HGNC Symbol;Acc:HGNC:2469]
1	201506784	201507148	365	Chip-HDAC1_peak_1233	2.66799	11.1332	7.73281	282	Promoter (<=1kb)	1	201483530	201507123	23594	2	ENSG00000159176	-	ENST00000340006	0	CSRP1	cysteine and glycine rich protein 1 [Source:HGNC Symbol;Acc:HGNC:2469]
1	201570291	201570626	336	Chip-HDAC1_peak_1234	3.39379	4.8396	2.46411	124	Intron (ENST00000648727/ENSG00000223396, intron 1 of 1)	1	201520056	201520549	494	1	ENSG00000223396	-	ENST00000482594	50235	RPS10P7	ribosomal protein S10 pseudogene 7 [Source:HGNC Symbol;Acc:HGNC:36423]
1	201632261	201632604	344	Chip-HDAC1_peak_1235	4.29994	6.35805	3.70648	199	Intron (ENST00000367302/ENSG00000134369, intron 2 of 29)	1	201623283	201629540	6258	1	ENSG00000134369	-	ENST00000491403	8978	NAV1	neuron navigator 1 [Source:HGNC Symbol;Acc:HGNC:15989]
1	201647764	201649391	1628	Chip-HDAC1_peak_1236	2.4549	10.2359	6.96037	1022	Promoter (<=1kb)	1	201648249	201826969	178721	1	ENSG00000134369	-	ENST00000367296	0	NAV1	neuron navigator 1 [Source:HGNC Symbol;Acc:HGNC:15989]
1	201700673	201701058	386	Chip-HDAC1_peak_1237	3.28656	5.91835	3.3358	166	Intron (ENST00000367302/ENSG00000134369, intron 3 of 29)	1	201719508	201719627	120	1	ENSG00000264802	-	ENST00000577455	-18450	MIR5191	microRNA 5191 [Source:HGNC Symbol;Acc:HGNC:43497]
1	201732945	201733343	399	Chip-HDAC1_peak_1238	3.94161	5.5263	3.04251	225	Promoter (<=1kb)	1	201733406	201733505	100	1	ENSG00000200942	-	ENST00000364072	-63	RNU6-501P	RNA, U6 small nuclear 501, pseudogene [Source:HGNC Symbol;Acc:HGNC:47464]
1	201741013	201741397	385	Chip-HDAC1_peak_1239	3.65908	6.00129	3.40642	74	Promoter (1-2kb)	1	201739868	201826969	87102	1	ENSG00000134369	-	ENST00000367295	1145	NAV1	neuron navigator 1 [Source:HGNC Symbol;Acc:HGNC:15989]
1	201783536	201783862	327	Chip-HDAC1_peak_1240	4.19334	6.71787	3.97673	194	Promoter (<=1kb)	1	201782630	201798608	15979	1	ENSG00000134369	-	ENST00000469130	906	NAV1	neuron navigator 1 [Source:HGNC Symbol;Acc:HGNC:15989]
1	201982446	201983294	849	Chip-HDAC1_peak_1241	2.75387	11.202	7.79294	630	Promoter (<=1kb)	1	201982648	202006143	23496	1	ENSG00000176393	-	ENST00000295640	0	RNPEP	arginyl aminopeptidase [Source:HGNC Symbol;Acc:HGNC:10078]
1	202009798	202012296	2499	Chip-HDAC1_peak_1242	5.04454	17.9245	13.8199	993	Promoter (<=1kb)	1	202010587	202016009	5423	1	ENSG00000163435	-	ENST00000367283	0	ELF3	E74 like ETS transcription factor 3 [Source:HGNC Symbol;Acc:HGNC:3318]
1	202014835	202015521	687	Chip-HDAC1_peak_1243	3.13391	8.83038	5.74576	309	Promoter (1-2kb)	1	202013778	202015794	2017	1	ENSG00000163435	-	ENST00000475698	1057	ELF3	E74 like ETS transcription factor 3 [Source:HGNC Symbol;Acc:HGNC:3318]
1	202017592	202019333	1742	Chip-HDAC1_peak_1244	1.95604	6.01686	3.41205	789	Distal Intergenic	1	202013778	202015794	2017	1	ENSG00000163435	-	ENST00000475698	3814	ELF3	E74 like ETS transcription factor 3 [Source:HGNC Symbol;Acc:HGNC:3318]
1	202034222	202035226	1005	Chip-HDAC1_peak_1245	4.9535	15.5168	11.6288	670	Distal Intergenic	1	202039851	202039934	84	1	ENSG00000235811	-	ENST00000457453	-4625	AL691482.2	ATPase, H+ transporting, lysosomal 9kDa, V0 subunit e (ATP6V0E) pseudogene
1	202064859	202065503	645	Chip-HDAC1_peak_1246	3.31562	6.85777	4.09342	124	Distal Intergenic	1	202070841	202070943	103	1	ENSG00000212512	-	ENST00000391210	-5338	Y_RNA	Y RNA [Source:RFAM;Acc:RF00019]
1	202084815	202085330	516	Chip-HDAC1_peak_1247	3.19499	6.75377	4.00568	257	Distal Intergenic	1	202096759	202096978	220	1	ENSG00000227109	-	ENST00000416794	-11429	CRIP1P3	cysteine rich protein 1 pseudogene 3 [Source:HGNC Symbol;Acc:HGNC:44518]
1	202106490	202106906	417	Chip-HDAC1_peak_1248	2.36182	7.91838	4.98056	253	Distal Intergenic	1	202096759	202096978	220	1	ENSG00000227109	-	ENST00000416794	9731	CRIP1P3	cysteine rich protein 1 pseudogene 3 [Source:HGNC Symbol;Acc:HGNC:44518]
1	202113034	202113617	584	Chip-HDAC1_peak_1249	2.5544	5.97312	3.38395	71	Distal Intergenic	1	202122917	202133592	10676	1	ENSG00000170075	-	ENST00000367282	-9300	GPR37L1	G protein-coupled receptor 37 like 1 [Source:HGNC Symbol;Acc:HGNC:14923]
1	202118412	202118747	336	Chip-HDAC1_peak_1250	3.83432	7.88457	4.95202	202	Distal Intergenic	1	202122917	202133592	10676	1	ENSG00000170075	-	ENST00000367282	-4170	GPR37L1	G protein-coupled receptor 37 like 1 [Source:HGNC Symbol;Acc:HGNC:14923]
1	202236088	202236426	339	Chip-HDAC1_peak_1251	3.13676	7.41152	4.57659	184	Exon (ENST00000503519/ENSG00000133067, exon 3 of 3)	1	202225423	202236334	10912	1	ENSG00000133067	-	ENST00000503519	10665	LGR6	leucine rich repeat containing G protein-coupled receptor 6 [Source:HGNC Symbol;Acc:HGNC:19719]
1	202342502	202342820	319	Chip-HDAC1_peak_1252	5.81199	9.42575	6.26661	97	Promoter (<=1kb)	1	202331657	202341980	10324	2	ENSG00000077152	-	ENST00000487227	-522	UBE2T	ubiquitin conjugating enzyme E2 T [Source:HGNC Symbol;Acc:HGNC:25009]
1	202348723	202349144	422	Chip-HDAC1_peak_1253	2.83144	10.6401	7.29441	156	Promoter (<=1kb)	1	202348728	202438242	89515	1	ENSG00000077157	-	ENST00000356764	0	PPP1R12B	protein phosphatase 1 regulatory subunit 12B [Source:HGNC Symbol;Acc:HGNC:7619]
1	202657526	202657862	337	Chip-HDAC1_peak_1254	4.81262	9.70449	6.48852	274	Intron (ENST00000367268/ENSG00000143858, intron 1 of 8)	1	202590596	202643453	52858	2	ENSG00000143858	-	ENST00000367267	-14073	SYT2	synaptotagmin 2 [Source:HGNC Symbol;Acc:HGNC:11510]
1	202701934	202702335	402	Chip-HDAC1_peak_1255	5.65632	11.3494	7.92519	241	Intron (ENST00000367268/ENSG00000143858, intron 1 of 8)	1	202590596	202710454	119859	2	ENSG00000143858	-	ENST00000367268	8119	SYT2	synaptotagmin 2 [Source:HGNC Symbol;Acc:HGNC:11510]
1	202806921	202808685	1765	Chip-HDAC1_peak_1256	4.94881	37.1754	31.8542	1564	Promoter (<=1kb)	1	202724495	202808421	83927	2	ENSG00000117139	-	ENST00000367265	0	KDM5B	lysine demethylase 5B [Source:HGNC Symbol;Acc:HGNC:18039]
1	202810605	202811133	529	Chip-HDAC1_peak_1257	2.75025	10.349	7.05978	155	Promoter (<=1kb)	1	202810954	202812156	1203	1	ENSG00000228288	-	ENST00000553157	0	PCAT6	prostate cancer associated transcript 6 [Source:HGNC Symbol;Acc:HGNC:43714]
1	202873669	202874055	387	Chip-HDAC1_peak_1258	3.2154	4.72849	2.41837	259	Promoter (<=1kb)	1	202873294	202874326	1033	1	ENSG00000234996	-	ENST00000438944	375	AC098934.1	actin, gamma 1 (ACTG1) pseudogene
1	203007400	203007785	386	Chip-HDAC1_peak_1259	2.68744	9.02527	5.92386	222	Promoter (<=1kb)	1	203007403	203016094	8692	1	ENSG00000163444	-	ENST00000543891	0	TMEM183A	transmembrane protein 183A [Source:HGNC Symbol;Acc:HGNC:20173]
1	203205867	203206323	457	Chip-HDAC1_peak_1260	4.06933	6.76739	4.01201	151	Distal Intergenic	1	203212835	203218021	5187	2	ENSG00000133063	-	ENST00000479483	11698	CHIT1	chitinase 1 [Source:HGNC Symbol;Acc:HGNC:1936]
1	203211582	203211942	361	Chip-HDAC1_peak_1261	4.19882	5.69833	3.14834	203	Downstream (<1kb)	1	203212835	203218021	5187	2	ENSG00000133063	-	ENST00000479483	6079	CHIT1	chitinase 1 [Source:HGNC Symbol;Acc:HGNC:1936]
1	203216456	203217016	561	Chip-HDAC1_peak_1262	3.8267	7.60575	4.70156	393	Promoter (1-2kb)	1	203212835	203218021	5187	2	ENSG00000133063	-	ENST00000479483	1005	CHIT1	chitinase 1 [Source:HGNC Symbol;Acc:HGNC:1936]
1	203305554	203305940	387	Chip-HDAC1_peak_1263	1.91206	4.54525	2.28579	89	Promoter (<=1kb)	1	203305519	203309602	4084	1	ENSG00000159388	-	ENST00000290551	35	BTG2	BTG anti-proliferation factor 2 [Source:HGNC Symbol;Acc:HGNC:1131]
1	203338111	203338534	424	Chip-HDAC1_peak_1264	3.41514	5.30979	2.86328	120	Downstream (2-3kb)	1	203342183	203351086	8904	2	ENSG00000122176	-	ENST00000461936	12552	FMOD	fibromodulin [Source:HGNC Symbol;Acc:HGNC:3774]
1	203626393	203627205	813	Chip-HDAC1_peak_1265	5.8933	14.5736	10.7809	636	Promoter (<=1kb)	1	203626787	203744079	117293	1	ENSG00000058668	-	ENST00000367218	0	ATP2B4	ATPase plasma membrane Ca2+ transporting 4 [Source:HGNC Symbol;Acc:HGNC:817]
1	203670146	203670529	384	Chip-HDAC1_peak_1266	6.15513	10.3381	7.05417	309	Intron (ENST00000367218/ENSG00000058668, intron 1 of 21)	1	203682809	203740319	57511	1	ENSG00000058668	-	ENST00000341360	-12280	ATP2B4	ATPase plasma membrane Ca2+ transporting 4 [Source:HGNC Symbol;Acc:HGNC:817]
1	203717663	203718065	403	Chip-HDAC1_peak_1267	4.34062	7.54733	4.64974	194	Intron (ENST00000367218/ENSG00000058668, intron 15 of 21)	1	203723897	203728310	4414	1	ENSG00000058668	-	ENST00000458092	-5832	ATP2B4	ATPase plasma membrane Ca2+ transporting 4 [Source:HGNC Symbol;Acc:HGNC:817]
1	203721360	203721827	468	Chip-HDAC1_peak_1268	3.09989	3.95532	1.82528	186	Promoter (2-3kb)	1	203723897	203728310	4414	1	ENSG00000058668	-	ENST00000458092	-2070	ATP2B4	ATPase plasma membrane Ca2+ transporting 4 [Source:HGNC Symbol;Acc:HGNC:817]
1	203728567	203728958	392	Chip-HDAC1_peak_1269	5.31624	9.63579	6.42691	181	Promoter (<=1kb)	1	203729581	203729705	125	1	ENSG00000221643	-	ENST00000408716	-623	SNORA77	small nucleolar RNA, H/ACA box 77 [Source:HGNC Symbol;Acc:HGNC:32663]
1	203729293	203729849	557	Chip-HDAC1_peak_1270	2.66783	4.3214	2.08739	392	Promoter (<=1kb)	1	203729581	203729705	125	1	ENSG00000221643	-	ENST00000408716	0	SNORA77	small nucleolar RNA, H/ACA box 77 [Source:HGNC Symbol;Acc:HGNC:32663]
1	203790659	203791214	556	Chip-HDAC1_peak_1271	3.10398	5.30695	2.86259	307	Distal Intergenic	1	203795654	203802173	6520	1	ENSG00000058673	-	ENST00000466470	-4440	ZC3H11A	zinc finger CCCH-type containing 11A [Source:HGNC Symbol;Acc:HGNC:29093]
1	203795728	203796083	356	Chip-HDAC1_peak_1272	3.31826	9.95274	6.71341	212	Promoter (<=1kb)	1	203795714	203854999	59286	1	ENSG00000257315	-	ENST00000550078	14	ZBED6	zinc finger BED-type containing 6 [Source:HGNC Symbol;Acc:HGNC:33273]
1	203861579	203861976	398	Chip-HDAC1_peak_1273	2.91314	7.25736	4.44021	103	Promoter (<=1kb)	1	203861599	203871152	9554	1	ENSG00000182004	-	ENST00000414487	0	SNRPE	small nuclear ribonucleoprotein polypeptide E [Source:HGNC Symbol;Acc:HGNC:11161]
1	203886261	203886600	340	Chip-HDAC1_peak_1274	3.65087	4.63539	2.35151	143	Distal Intergenic	1	203872574	203874187	1614	2	ENSG00000236430	-	ENST00000420409	-12074	KRT8P29	keratin 8 pseudogene 29 [Source:HGNC Symbol;Acc:HGNC:33381]
1	204004118	204004435	318	Chip-HDAC1_peak_1275	3.27405	5.25292	2.82492	145	Intron (ENST00000655658/ENSG00000286383, intron 1 of 2)	1	203996532	204008357	11826	1	ENSG00000286383	-	ENST00000655658	7586	AC096645.1	novel transcript
1	204073775	204074966	1192	Chip-HDAC1_peak_1276	2.80883	11.8883	8.39054	494	Promoter (<=1kb)	1	204074026	204113088	39063	1	ENSG00000143842	-	ENST00000525442	0	SOX13	SRY-box transcription factor 13 [Source:HGNC Symbol;Acc:HGNC:11192]
1	204185236	204185588	353	Chip-HDAC1_peak_1277	6.09158	10.982	7.598	140	Promoter (2-3kb)	1	204183006	204183537	532	1	ENSG00000225522	-	ENST00000440142	2230	AL592114.2	novel pseudogene
1	204320183	204320574	392	Chip-HDAC1_peak_1278	8.73703	18.7054	14.5255	182	Intron (ENST00000272203/ENSG00000143850, intron 1 of 22)	1	204220756	204307395	86640	2	ENSG00000143850	-	ENST00000637508	-12788	PLEKHA6	pleckstrin homology domain containing A6 [Source:HGNC Symbol;Acc:HGNC:17053]
1	204410828	204411834	1007	Chip-HDAC1_peak_1279	3.39558	13.2056	9.55657	730	Promoter (<=1kb)	1	204403381	204411817	8437	2	ENSG00000158615	-	ENST00000367188	0	PPP1R15B	protein phosphatase 1 regulatory subunit 15B [Source:HGNC Symbol;Acc:HGNC:14951]
1	204494063	204494922	860	Chip-HDAC1_peak_1280	1.98086	4.73995	2.4262	561	Promoter (<=1kb)	1	204469410	204494724	25315	2	ENSG00000133056	-	ENST00000415899	0	PIK3C2B	phosphatidylinositol-4-phosphate 3-kinase catalytic subunit type 2 beta [Source:HGNC Symbol;Acc:HGNC:8972]
1	204515302	204515670	369	Chip-HDAC1_peak_1281	3.26366	6.29447	3.6616	104	Promoter (<=1kb)	1	204516379	204558119	41741	1	ENSG00000198625	-	ENST00000367183	-709	MDM4	MDM4 regulator of p53 [Source:HGNC Symbol;Acc:HGNC:6974]
1	204684602	204685838	1237	Chip-HDAC1_peak_1282	1.87784	5.17831	2.76178	1048	Promoter (<=1kb)	1	204617170	204685353	68184	2	ENSG00000170382	-	ENST00000367176	0	LRRN2	leucine rich repeat neuronal 2 [Source:HGNC Symbol;Acc:HGNC:16914]
1	204817404	204817745	342	Chip-HDAC1_peak_1283	4.29994	6.35805	3.70648	132	Distal Intergenic	1	204828651	205010924	182274	1	ENSG00000163531	-	ENST00000404977	-10906	NFASC	neurofascin [Source:HGNC Symbol;Acc:HGNC:29866]
1	204842656	204843010	355	Chip-HDAC1_peak_1284	6.29823	10.5717	7.23207	203	Intron (ENST00000404977/ENSG00000163531, intron 1 of 25)	1	204822664	204829274	6611	2	ENSG00000287197	-	ENST00000670195	-13382	AC096675.1	novel transcript, antisense to NFASC
1	205007859	205008404	546	Chip-HDAC1_peak_1285	4.21699	7.88658	4.95311	169	Promoter (<=1kb)	1	205008445	205021031	12587	1	ENSG00000163531	-	ENST00000503221	-41	NFASC	neurofascin [Source:HGNC Symbol;Acc:HGNC:29866]
1	205017965	205018525	561	Chip-HDAC1_peak_1286	3.76635	8.49828	5.47594	266	3' UTR	1	205008445	205021031	12587	1	ENSG00000163531	-	ENST00000503221	9520	NFASC	neurofascin [Source:HGNC Symbol;Acc:HGNC:29866]
1	205041794	205042201	408	Chip-HDAC1_peak_1287	2.30435	4.43177	2.183	332	Promoter (<=1kb)	1	205042937	205073107	30171	1	ENSG00000184144	-	ENST00000640352	-736	CNTN2	contactin 2 [Source:HGNC Symbol;Acc:HGNC:2172]
1	205227941	205229394	1454	Chip-HDAC1_peak_1288	3.43098	12.4572	8.89768	225	Promoter (<=1kb)	1	205227946	205273343	45398	1	ENSG00000133069	-	ENST00000358024	0	TMCC2	transmembrane and coiled-coil domain family 2 [Source:HGNC Symbol;Acc:HGNC:24239]
1	205273812	205274538	727	Chip-HDAC1_peak_1289	3.75063	9.22929	6.09427	608	Promoter (1-2kb)	1	205272433	205285632	13200	1	ENSG00000133069	-	ENST00000648708	1379	TMCC2	transmembrane and coiled-coil domain family 2 [Source:HGNC Symbol;Acc:HGNC:24239]
1	205301245	205301618	374	Chip-HDAC1_peak_1290	3.66131	12.9859	9.36327	227	Downstream (<1kb)	1	205302063	205321745	19683	2	ENSG00000163545	-	ENST00000367157	20127	NUAK2	NUAK family kinase 2 [Source:HGNC Symbol;Acc:HGNC:29558]
1	205317423	205317818	396	Chip-HDAC1_peak_1291	2.8075	8.26744	5.28455	263	Intron (ENST00000367157/ENSG00000163545, intron 1 of 6)	1	205302063	205321745	19683	2	ENSG00000163545	-	ENST00000367157	3927	NUAK2	NUAK family kinase 2 [Source:HGNC Symbol;Acc:HGNC:29558]
1	205319349	205319671	323	Chip-HDAC1_peak_1292	4.95655	12.7416	9.14194	246	Promoter (2-3kb)	1	205302063	205321745	19683	2	ENSG00000163545	-	ENST00000367157	2074	NUAK2	NUAK family kinase 2 [Source:HGNC Symbol;Acc:HGNC:29558]
1	205320265	205320629	365	Chip-HDAC1_peak_1293	2.84815	8.08983	5.13346	153	Promoter (1-2kb)	1	205302063	205321745	19683	2	ENSG00000163545	-	ENST00000367157	1116	NUAK2	NUAK family kinase 2 [Source:HGNC Symbol;Acc:HGNC:29558]
1	205321139	205321748	610	Chip-HDAC1_peak_1294	2.30646	8.18682	5.20976	276	Promoter (<=1kb)	1	205302063	205321745	19683	2	ENSG00000163545	-	ENST00000367157	0	NUAK2	NUAK family kinase 2 [Source:HGNC Symbol;Acc:HGNC:29558]
1	205368924	205369372	449	Chip-HDAC1_peak_1295	4.6187	6.60433	3.87594	231	Distal Intergenic	1	205373252	205387440	14189	1	ENSG00000226235	-	ENST00000447832	-3880	LEMD1-AS1	LEMD1 antisense RNA 1 [Source:HGNC Symbol;Acc:HGNC:44132]
1	205389014	205389349	336	Chip-HDAC1_peak_1296	4.87466	8.51585	5.47594	135	Intron (ENST00000367152/ENSG00000186007, intron 2 of 3)	1	205373252	205387440	14189	1	ENSG00000226235	-	ENST00000447832	15762	LEMD1-AS1	LEMD1 antisense RNA 1 [Source:HGNC Symbol;Acc:HGNC:44132]
1	205406093	205406411	319	Chip-HDAC1_peak_1297	2.83751	4.02168	1.82617	317	Intron (ENST00000367152/ENSG00000186007, intron 2 of 3)	1	205381378	205420574	39197	2	ENSG00000186007	-	ENST00000367152	14163	LEMD1	LEM domain containing 1 [Source:HGNC Symbol;Acc:HGNC:18725]
1	205419434	205419789	356	Chip-HDAC1_peak_1298	6.69002	12.3956	8.84184	209	Promoter (<=1kb)	1	205381378	205420574	39197	2	ENSG00000186007	-	ENST00000367152	785	LEMD1	LEM domain containing 1 [Source:HGNC Symbol;Acc:HGNC:18725]
1	205433216	205433830	615	Chip-HDAC1_peak_1299	4.13829	6.35402	3.70648	177	Intron (ENST00000367154/ENSG00000186007, intron 1 of 3)	1	205381378	205422056	40679	2	ENSG00000186007	-	ENST00000367153	-11160	LEMD1	LEM domain containing 1 [Source:HGNC Symbol;Acc:HGNC:18725]
1	205456269	205457075	807	Chip-HDAC1_peak_1300	1.99134	4.96701	2.57417	654	Promoter (<=1kb)	1	205434885	205456746	21862	2	ENSG00000281406	-	ENST00000626538	0	BLACAT1	bladder cancer associated transcript 1 [Source:HGNC Symbol;Acc:HGNC:48597]
1	205631332	205631894	563	Chip-HDAC1_peak_1301	2.41568	8.10773	5.14978	198	Promoter (<=1kb)	1	205597556	205631893	34338	2	ENSG00000158711	-	ENST00000616704	0	ELK4	ETS transcription factor ELK4 [Source:HGNC Symbol;Acc:HGNC:3326]
1	205679773	205680486	714	Chip-HDAC1_peak_1302	2.71351	8.83539	5.75057	568	Promoter (<=1kb)	1	205657851	205680509	22659	2	ENSG00000158715	-	ENST00000367145	23	SLC45A3	solute carrier family 45 member 3 [Source:HGNC Symbol;Acc:HGNC:8642]
1	205734566	205734941	376	Chip-HDAC1_peak_1303	4.36851	6.46976	3.80817	292	Intron (ENST00000367142/ENSG00000069275, intron 1 of 6)	1	205731221	205731352	132	2	ENSG00000201944	-	ENST00000365074	-3214	SNORA72	Small nucleolar RNA SNORA72 [Source:RFAM;Acc:RF00139]
1	205800516	205800919	404	Chip-HDAC1_peak_1304	3.27405	5.25292	2.82492	169	Promoter (<=1kb)	1	205789094	205801488	12395	2	ENSG00000133065	-	ENST00000468057	569	SLC41A1	solute carrier family 41 member 1 [Source:HGNC Symbol;Acc:HGNC:19429]
1	205812699	205813599	901	Chip-HDAC1_peak_1305	2.51231	8.9522	5.85842	811	Promoter (<=1kb)	1	205789095	205813198	24104	2	ENSG00000133065	-	ENST00000367137	0	SLC41A1	solute carrier family 41 member 1 [Source:HGNC Symbol;Acc:HGNC:19429]
1	205951421	205951765	345	Chip-HDAC1_peak_1306	3.88973	5.68163	3.14834	174	Distal Intergenic	1	205913054	205943460	30407	2	ENSG00000174502	-	ENST00000367134	-7961	SLC26A9	solute carrier family 26 member 9 [Source:HGNC Symbol;Acc:HGNC:14469]
1	205998442	205998775	334	Chip-HDAC1_peak_1307	4.65827	7.22373	4.41084	169	Intron (ENST00000617070/ENSG00000276600, intron 1 of 5)	1	205976741	205994439	17699	2	ENSG00000276600	-	ENST00000617991	-4003	RAB7B	RAB7B, member RAS oncogene family [Source:HGNC Symbol;Acc:HGNC:30513]
1	206008710	206009103	394	Chip-HDAC1_peak_1308	7.55788	13.8467	10.1232	230	Downstream (<1kb)	1	206012331	206014130	1800	2	ENSG00000196188	-	ENST00000486757	5027	CTSE	cathepsin E [Source:HGNC Symbol;Acc:HGNC:2530]
1	206012045	206012581	537	Chip-HDAC1_peak_1309	2.47047	3.58111	1.52828	472	Promoter (1-2kb)	1	206012331	206014130	1800	2	ENSG00000196188	-	ENST00000486757	1549	CTSE	cathepsin E [Source:HGNC Symbol;Acc:HGNC:2530]
1	206062321	206062815	495	Chip-HDAC1_peak_1310	4.34062	7.54733	4.64974	260	Promoter (1-2kb)	1	206061158	206061913	756	1	ENSG00000285417	-	ENST00000577298	1163	BX571818.1	novel pseudogene
1	206123228	206123598	371	Chip-HDAC1_peak_1311	4.37808	7.03915	4.25766	115	Intron (ENST00000425896/ENSG00000226780, intron 2 of 2)	1	206117783	206126805	9023	1	ENSG00000226780	-	ENST00000425896	5445	AC244035.1	novel transcript
1	206145385	206145790	406	Chip-HDAC1_peak_1312	5.73325	10.0018	6.74982	214	Promoter (1-2kb)	1	206147164	206166149	18986	1	ENSG00000287432	-	ENST00000658867	-1374	AC244035.4	novel transcript
1	206415359	206415731	373	Chip-HDAC1_peak_1313	6.29823	10.5717	7.23207	75	Intron (ENST00000605610/ENSG00000266028, intron 9 of 19)	1	206406377	206456159	49783	1	ENSG00000266028	-	ENST00000605476	8982	SRGAP2	SLIT-ROBO Rho GTPase activating protein 2 [Source:HGNC Symbol;Acc:HGNC:19751]
1	206527512	206527940	429	Chip-HDAC1_peak_1314	6.40273	13.9745	10.2425	287	Promoter (<=1kb)	1	206528915	206529706	792	1	ENSG00000234981	-	ENST00000428027	-975	AC244034.1	ribosomal protein L7a (RPL7A) pseudogene
1	206557195	206557996	802	Chip-HDAC1_peak_1315	2.35672	8.13899	5.16635	152	Promoter (<=1kb)	1	206557561	206583695	26135	1	ENSG00000266094	-	ENST00000605120	0	RASSF5	Ras association domain family member 5 [Source:HGNC Symbol;Acc:HGNC:17609]
1	206612221	206612611	391	Chip-HDAC1_peak_1316	3.28532	16.7833	12.7771	239	Promoter (<=1kb)	1	206591642	206612459	20818	2	ENSG00000143486	-	ENST00000367114	0	EIF2D	eukaryotic translation initiation factor 2D [Source:HGNC Symbol;Acc:HGNC:6583]
1	206723535	206724263	729	Chip-HDAC1_peak_1317	2.68992	7.11033	4.32208	106	Intron (ENST00000367103/ENSG00000162889, intron 1 of 9)	1	206728934	206729470	537	1	ENSG00000162889	-	ENST00000493447	-4671	MAPKAPK2	MAPK activated protein kinase 2 [Source:HGNC Symbol;Acc:HGNC:6887]
1	206755636	206755952	317	Chip-HDAC1_peak_1318	5.20335	8.43062	5.42514	150	Distal Intergenic	1	206747980	206748092	113	2	ENSG00000199349	-	ENST00000362479	-7544	Y_RNA	Y RNA [Source:RFAM;Acc:RF00019]
1	206770867	206771196	330	Chip-HDAC1_peak_1319	4.92411	7.36456	4.53226	113	Promoter (<=1kb)	1	206769621	206771189	1569	2	ENSG00000136634	-	ENST00000367099	0	IL10	interleukin 10 [Source:HGNC Symbol;Acc:HGNC:5962]
1	206800743	206801537	795	Chip-HDAC1_peak_1320	4.19882	5.69833	3.14834	119	Promoter (1-2kb)	1	206798870	206842981	44112	1	ENSG00000142224	-	ENST00000340758	1873	IL19	interleukin 19 [Source:HGNC Symbol;Acc:HGNC:5990]
1	206827398	206827736	339	Chip-HDAC1_peak_1321	2.20508	3.32695	1.31229	173	Promoter (1-2kb)	1	206828877	206842622	13746	1	ENSG00000142224	-	ENST00000270218	-1141	IL19	interleukin 19 [Source:HGNC Symbol;Acc:HGNC:5990]
1	206900215	206900566	352	Chip-HDAC1_peak_1322	4.19882	5.69833	3.14834	152	Promoter (2-3kb)	1	206897833	206902072	4240	1	ENSG00000162892	-	ENST00000480741	2382	IL24	interleukin 24 [Source:HGNC Symbol;Acc:HGNC:11346]
1	206909341	206909932	592	Chip-HDAC1_peak_1323	2.05171	6.7732	4.01682	334	Promoter (<=1kb)	1	206904525	206909945	5421	2	ENSG00000162894	-	ENST00000474041	13	FCMR	Fc fragment of IgM receptor [Source:HGNC Symbol;Acc:HGNC:14315]
1	207003743	207004067	325	Chip-HDAC1_peak_1324	3.94161	5.5263	3.04251	169	Distal Intergenic	1	207018522	207032756	14235	2	ENSG00000182795	-	ENST00000359470	28689	C1orf116	chromosome 1 open reading frame 116 [Source:HGNC Symbol;Acc:HGNC:28667]
1	207050626	207050983	358	Chip-HDAC1_peak_1325	3.31535	9.27994	6.14097	187	Promoter (<=1kb)	1	207043849	207051077	7229	2	ENSG00000180667	-	ENST00000315927	94	YOD1	YOD1 deubiquitinase [Source:HGNC Symbol;Acc:HGNC:25035]
1	207307721	207308045	325	Chip-HDAC1_peak_1326	5.45847	8.52447	5.47594	136	Intron (ENST00000634239/ENSG00000237074, intron 3 of 3)	1	207321532	207340766	19235	1	ENSG00000196352	-	ENST00000367063	-13487	CD55	CD55 molecule (Cromer blood group) [Source:HGNC Symbol;Acc:HGNC:2665]
1	207321747	207322160	414	Chip-HDAC1_peak_1327	3.20567	12.8839	9.26969	149	Promoter (<=1kb)	1	207321748	207359876	38129	1	ENSG00000196352	-	ENST00000644836	0	CD55	CD55 molecule (Cromer blood group) [Source:HGNC Symbol;Acc:HGNC:2665]
1	207678975	207679317	343	Chip-HDAC1_peak_1328	5.03859	7.54733	4.64974	130	Promoter (1-2kb)	1	207677460	207738416	60957	1	ENSG00000197721	-	ENST00000294997	1515	CR1L	complement C3b/C4b receptor 1 like [Source:HGNC Symbol;Acc:HGNC:2335]
1	207752101	207752556	456	Chip-HDAC1_peak_1329	2.53869	8.53063	5.47923	211	Promoter (<=1kb)	1	207752115	207795506	43392	1	ENSG00000117335	-	ENST00000360212	0	CD46	CD46 molecule [Source:HGNC Symbol;Acc:HGNC:6953]
1	207836692	207837121	430	Chip-HDAC1_peak_1330	2.92139	4.71944	2.41837	154	Intron (ENST00000608023/ENSG00000203709, intron 2 of 4)	1	207813560	207822728	9169	2	ENSG00000203709	-	ENST00000487977	-13964	MIR29B2CHG	MIR29B2 and MIR29C host gene [Source:HGNC Symbol;Acc:HGNC:32018]
1	207868803	207869161	359	Chip-HDAC1_peak_1331	2.41421	6.38215	3.72845	312	Promoter (<=1kb)	1	207801518	207869150	67633	2	ENSG00000203709	-	ENST00000608023	0	MIR29B2CHG	MIR29B2 and MIR29C host gene [Source:HGNC Symbol;Acc:HGNC:32018]
1	208058107	208058797	691	Chip-HDAC1_peak_1332	3.94161	5.5263	3.04251	509	Intron (ENST00000367033/ENSG00000076356, intron 13 of 31)	1	208038907	208040264	1358	2	ENSG00000076356	-	ENST00000463510	-17843	PLXNA2	plexin A2 [Source:HGNC Symbol;Acc:HGNC:9100]
1	208179028	208179548	521	Chip-HDAC1_peak_1333	2.96726	4.2675	2.04131	434	Intron (ENST00000367033/ENSG00000076356, intron 3 of 31)	1	208209987	208217014	7028	2	ENSG00000076356	-	ENST00000460870	37466	PLXNA2	plexin A2 [Source:HGNC Symbol;Acc:HGNC:9100]
1	208210252	208210596	345	Chip-HDAC1_peak_1334	4.6187	6.60433	3.87594	113	Exon (ENST00000367033/ENSG00000076356, exon 3 of 32)	1	208209987	208217014	7028	2	ENSG00000076356	-	ENST00000460870	6418	PLXNA2	plexin A2 [Source:HGNC Symbol;Acc:HGNC:9100]
1	208243097	208244739	1643	Chip-HDAC1_peak_1335	2.41654	9.82479	6.59686	1161	Promoter (<=1kb)	1	208022242	208244384	222143	2	ENSG00000076356	-	ENST00000367033	0	PLXNA2	plexin A2 [Source:HGNC Symbol;Acc:HGNC:9100]
1	208349593	208350195	603	Chip-HDAC1_peak_1336	3.77894	4.83268	2.45906	566	Distal Intergenic	1	208266059	208270667	4609	2	ENSG00000286198	-	ENST00000652300	-78926	AL606753.2	novel transcript
1	208504962	208505362	401	Chip-HDAC1_peak_1337	5.45847	8.52447	5.47594	187	Distal Intergenic	1	208606564	208614295	7732	2	ENSG00000261453	-	ENST00000568112	108933	LINC01735	long intergenic non-protein coding RNA 1735 [Source:HGNC Symbol;Acc:HGNC:52523]
1	208579517	208579912	396	Chip-HDAC1_peak_1338	4.65827	7.22373	4.41084	256	Distal Intergenic	1	208606564	208614295	7732	2	ENSG00000261453	-	ENST00000568112	34383	LINC01735	long intergenic non-protein coding RNA 1735 [Source:HGNC Symbol;Acc:HGNC:52523]
1	208635625	208635947	323	Chip-HDAC1_peak_1339	6.29823	10.5717	7.23207	195	Distal Intergenic	1	208626741	208628085	1345	2	ENSG00000259815	-	ENST00000567538	-7540	LINC02769	long intergenic non-protein coding RNA 2769 [Source:HGNC Symbol;Acc:HGNC:54289]
1	208743172	208743498	327	Chip-HDAC1_peak_1340	5.01659	8.12094	5.15022	194	Distal Intergenic	1	208728729	208730227	1499	1	ENSG00000232812	-	ENST00000660747	14443	LINC01717	long intergenic non-protein coding RNA 1717 [Source:HGNC Symbol;Acc:HGNC:52504]
1	208987960	208988296	337	Chip-HDAC1_peak_1341	4.29994	6.35805	3.70648	125	Distal Intergenic	1	209001338	209001476	139	1	ENSG00000278684	-	ENST00000611365	-13042	AC104465.1	vacuole membrane protein 1 (VMP1) pseudogene
1	209545078	209545435	358	Chip-HDAC1_peak_1342	2.98418	3.93985	1.82528	94	Promoter (2-3kb)	1	209528541	209547580	19040	2	ENSG00000224260	-	ENST00000453331	2145	AL023754.1	novel transcript
1	209642441	209642782	342	Chip-HDAC1_peak_1343	5.38297	9.40434	6.24955	122	Intron (ENST00000356082/ENSG00000196878, intron 3 of 22)	1	209614875	209651334	36460	2	ENSG00000196878	-	ENST00000391911	8552	LAMB3	laminin subunit beta 3 [Source:HGNC Symbol;Acc:HGNC:6490]
1	209827978	209828700	723	Chip-HDAC1_peak_1344	3.31535	9.27994	6.14097	330	Promoter (<=1kb)	1	209827972	209857565	29594	1	ENSG00000117597	-	ENST00000491415	6	UTP25	UTP25 small subunit processor component [Source:HGNC Symbol;Acc:HGNC:28440]
1	210077958	210078306	349	Chip-HDAC1_peak_1345	3.71059	6.59241	3.87594	92	Intron (ENST00000367019/ENSG00000143469, intron 4 of 8)	1	210021046	210162967	141922	1	ENSG00000143469	-	ENST00000534859	56912	SYT14	synaptotagmin 14 [Source:HGNC Symbol;Acc:HGNC:23143]
1	210134013	210134375	363	Chip-HDAC1_peak_1346	5.87835	9.5333	6.33691	222	Intron (ENST00000367019/ENSG00000143469, intron 6 of 8)	1	210232796	210246255	13460	1	ENSG00000082497	-	ENST00000367012	-98421	SERTAD4	SERTA domain containing 4 [Source:HGNC Symbol;Acc:HGNC:25236]
1	210232341	210233843	1503	Chip-HDAC1_peak_1347	2.28828	7.35798	4.52629	1330	Promoter (<=1kb)	1	210232796	210246255	13460	1	ENSG00000082497	-	ENST00000367012	0	SERTAD4	SERTA domain containing 4 [Source:HGNC Symbol;Acc:HGNC:25236]
1	210274865	210275307	443	Chip-HDAC1_peak_1348	6.71812	11.6378	8.16858	212	Distal Intergenic	1	210265636	210267241	1606	2	ENSG00000228110	-	ENST00000442505	-7624	ST13P19	ST13, Hsp70 interacting protein pseudogene 19 [Source:HGNC Symbol;Acc:HGNC:38862]
1	210298590	210298904	315	Chip-HDAC1_peak_1349	4.19882	5.69833	3.14834	102	Distal Intergenic	1	210303684	210304540	857	1	ENSG00000233455	-	ENST00000451327	-4780	AL035414.1	ribonuclease H1 (RNASEH1) pseudogene
1	210303395	210303740	346	Chip-HDAC1_peak_1350	3.27405	5.25292	2.82492	209	Promoter (<=1kb)	1	210303684	210304540	857	1	ENSG00000233455	-	ENST00000451327	0	AL035414.1	ribonuclease H1 (RNASEH1) pseudogene
1	210328746	210329088	343	Chip-HDAC1_peak_1351	1.96714	5.09045	2.68405	309	Promoter (<=1kb)	1	210328902	210676290	347389	1	ENSG00000054392	-	ENST00000261458	0	HHAT	hedgehog acyltransferase [Source:HGNC Symbol;Acc:HGNC:18270]
1	210364542	210364934	393	Chip-HDAC1_peak_1352	4.51376	6.43844	3.78024	283	Promoter (1-2kb)	1	210362852	210464655	101804	1	ENSG00000054392	-	ENST00000426968	1690	HHAT	hedgehog acyltransferase [Source:HGNC Symbol;Acc:HGNC:18270]
1	210400392	210400706	315	Chip-HDAC1_peak_1353	4.6187	6.60433	3.87594	80	Exon (ENST00000413764/ENSG00000054392, exon 5 of 12)	1	210386657	210394112	7456	2	ENSG00000287157	-	ENST00000653429	-6280	AL034351.1	novel transcript, antisense to HHAT
1	210525955	210526309	355	Chip-HDAC1_peak_1354	7.06168	13.4485	9.77825	160	Intron (ENST00000413764/ENSG00000054392, intron 9 of 11)	1	210462345	210463012	668	2	ENSG00000270936	-	ENST00000605288	-62943	BPNT2P	3'(2'), 5'-bisphosphate nucleotidase 2, pseudogene [Source:HGNC Symbol;Acc:HGNC:54752]
1	210695937	210696324	388	Chip-HDAC1_peak_1355	3.71059	6.59241	3.87594	128	Intron (ENST00000367007/ENSG00000143473, intron 10 of 11)	1	210678418	210683929	5512	2	ENSG00000143473	-	ENST00000640625	-12008	KCNH1	potassium voltage-gated channel subfamily H member 1 [Source:HGNC Symbol;Acc:HGNC:6250]
1	211127941	211128371	431	Chip-HDAC1_peak_1356	5.03859	7.54733	4.64974	239	Intron (ENST00000367007/ENSG00000143473, intron 1 of 11)	1	211132588	211133374	787	2	ENSG00000234233	-	ENST00000438597	5003	KCNH1-IT1	KCNH1 intronic transcript 1 [Source:HGNC Symbol;Acc:HGNC:41351]
1	211133905	211134376	472	Chip-HDAC1_peak_1357	3.10677	11.1434	7.7411	141	Promoter (<=1kb)	1	210676823	211134129	457307	2	ENSG00000143473	-	ENST00000367007	0	KCNH1	potassium voltage-gated channel subfamily H member 1 [Source:HGNC Symbol;Acc:HGNC:6250]
1	211161855	211162793	939	Chip-HDAC1_peak_1358	5.45847	8.52447	5.47594	710	Intron (ENST00000638880/ENSG00000283952, intron 3 of 6)	1	211173488	211173849	362	1	ENSG00000234004	-	ENST00000427600	-10695	AC092017.1	pseudogene similar to ribosomal protein S25 (RPS25)
1	211208277	211208680	404	Chip-HDAC1_peak_1359	4.25388	7.38596	4.55227	250	Promoter (1-2kb)	1	211207239	211207897	659	1	ENSG00000226986	-	ENST00000431591	1038	PRELID1P5	PRELID1 pseudogene 5 [Source:HGNC Symbol;Acc:HGNC:54770]
1	211258835	211259689	855	Chip-HDAC1_peak_1360	2.52307	10.0164	6.76322	430	Promoter (<=1kb)	1	211259279	211314591	55313	1	ENSG00000117625	-	ENST00000367006	0	RCOR3	REST corepressor 3 [Source:HGNC Symbol;Acc:HGNC:25594]
1	211260334	211260915	582	Chip-HDAC1_peak_1361	3.52689	19.5784	15.3298	241	Promoter (<=1kb)	1	211259975	211316385	56411	1	ENSG00000117625	-	ENST00000367005	359	RCOR3	REST corepressor 3 [Source:HGNC Symbol;Acc:HGNC:25594]
1	211326610	211327201	592	Chip-HDAC1_peak_1362	2.58919	7.90829	4.97194	173	Promoter (<=1kb)	1	211326615	211365509	38895	1	ENSG00000082512	-	ENST00000462410	0	TRAF5	TNF receptor associated factor 5 [Source:HGNC Symbol;Acc:HGNC:12035]
1	211481040	211481431	392	Chip-HDAC1_peak_1363	2.92139	4.71944	2.41837	283	5' UTR	1	211476522	211492031	15510	2	ENSG00000198570	-	ENST00000484910	10600	RD3	retinal degeneration 3, GUCY2D regulator [Source:HGNC Symbol;Acc:HGNC:19689]
1	211538007	211538592	586	Chip-HDAC1_peak_1364	3.46915	6.55247	3.87594	254	Distal Intergenic	1	211571568	211579161	7594	2	ENSG00000170385	-	ENST00000367001	40569	SLC30A1	solute carrier family 30 member 1 [Source:HGNC Symbol;Acc:HGNC:11012]
1	211579395	211579836	442	Chip-HDAC1_peak_1365	2.97925	14.4725	10.6897	132	Promoter (<=1kb)	1	211571568	211579161	7594	2	ENSG00000170385	-	ENST00000367001	-234	SLC30A1	solute carrier family 30 member 1 [Source:HGNC Symbol;Acc:HGNC:11012]
1	211593586	211593927	342	Chip-HDAC1_peak_1366	3.68765	5.34218	2.88963	128	Distal Intergenic	1	211583015	211583725	711	2	ENSG00000261314	-	ENST00000567907	-9861	AC105275.2	novel transcript, sense overlapping SLC30A1
1	211608365	211608699	335	Chip-HDAC1_peak_1367	3.71986	5.3966	2.93929	203	Distal Intergenic	1	211583015	211583725	711	2	ENSG00000261314	-	ENST00000567907	-24640	AC105275.2	novel transcript, sense overlapping SLC30A1
1	211648897	211649218	322	Chip-HDAC1_peak_1368	4.34062	7.54733	4.64974	180	Promoter (2-3kb)	1	211652147	211654622	2476	1	ENSG00000227764	-	ENST00000653761	-2929	LINC01693	long intergenic non-protein coding RNA 1693 [Source:HGNC Symbol;Acc:HGNC:52478]
1	211675259	211675637	379	Chip-HDAC1_peak_1369	2.70556	10.7367	7.38222	206	Promoter (<=1kb)	1	211658657	211675630	16974	2	ENSG00000117650	-	ENST00000540251	0	NEK2	NIMA related kinase 2 [Source:HGNC Symbol;Acc:HGNC:7745]
1	211788398	211788718	321	Chip-HDAC1_peak_1370	3.52676	5.29125	2.85157	170	Intron (ENST00000366997/ENSG00000123684, intron 3 of 7)	1	211792111	211792406	296	2	ENSG00000241395	-	ENST00000485522	3688	RN7SL344P	RNA, 7SL, cytoplasmic 344, pseudogene [Source:HGNC Symbol;Acc:HGNC:46360]
1	211830085	211830823	739	Chip-HDAC1_peak_1371	2.68599	10.934	7.5613	650	Promoter (<=1kb)	1	211743457	211830763	87307	2	ENSG00000123684	-	ENST00000366997	0	LPGAT1	lysophosphatidylglycerol acyltransferase 1 [Source:HGNC Symbol;Acc:HGNC:28985]
1	211950293	211950630	338	Chip-HDAC1_peak_1372	3.77894	4.83268	2.45906	286	Intron (ENST00000469606/ENSG00000143493, intron 18 of 20)	1	211936249	211936634	386	1	ENSG00000233626	-	ENST00000416056	14044	AC092814.2	protein (peptidyl-prolyl cis\\/trans isomerase) NIMA-interacting, 4 (parvulin) (PIN4) pseudogene
1	212035158	212036198	1041	Chip-HDAC1_peak_1373	5.17873	15.1025	11.2531	739	Promoter (<=1kb)	1	212035553	212105006	69454	1	ENSG00000143476	-	ENST00000542077	0	DTL	denticleless E3 ubiquitin protein ligase homolog [Source:HGNC Symbol;Acc:HGNC:30288]
1	212195234	212195857	624	Chip-HDAC1_peak_1374	4.6187	6.60433	3.87594	264	Distal Intergenic	1	212168207	212190259	22053	1	ENSG00000229983	-	ENST00000444750	27027	AL606468.1	novel transcript
1	212285441	212286401	961	Chip-HDAC1_peak_1375	3.36261	16.4067	12.4328	208	Promoter (<=1kb)	1	212285410	212361853	76444	1	ENSG00000066027	-	ENST00000261461	31	PPP2R5A	protein phosphatase 2 regulatory subunit B'alpha [Source:HGNC Symbol;Acc:HGNC:9309]
1	212432856	212433270	415	Chip-HDAC1_peak_1376	1.81793	3.56684	1.51555	71	Promoter (<=1kb)	1	212432920	212446379	13460	1	ENSG00000117691	-	ENST00000366988	0	NENF	neudesin neurotrophic factor [Source:HGNC Symbol;Acc:HGNC:30384]
1	212460367	212460699	333	Chip-HDAC1_peak_1377	2.45009	4.2187	1.99626	303	Distal Intergenic	1	212466699	212468003	1305	2	ENSG00000224535	-	ENST00000439570	7304	LINC02771	long intergenic non-protein coding RNA 2771 [Source:HGNC Symbol;Acc:HGNC:54291]
1	212473794	212474182	389	Chip-HDAC1_peak_1378	4.1003	7.09716	4.31109	189	Promoter (<=1kb)	1	212466808	212472905	6098	2	ENSG00000224535	-	ENST00000661486	-889	LINC02771	long intergenic non-protein coding RNA 2771 [Source:HGNC Symbol;Acc:HGNC:54291]
1	212477401	212477798	398	Chip-HDAC1_peak_1379	8.39764	16.1489	12.2019	234	Distal Intergenic	1	212466808	212472905	6098	2	ENSG00000224535	-	ENST00000661486	-4496	LINC02771	long intergenic non-protein coding RNA 2771 [Source:HGNC Symbol;Acc:HGNC:54291]
1	212558763	212559124	362	Chip-HDAC1_peak_1380	4.16516	12.4092	8.85316	203	Promoter (<=1kb)	1	212559363	212561399	2037	1	ENSG00000288007	-	ENST00000669720	-239	AC092803.4	novel transcript
1	212580786	212581132	347	Chip-HDAC1_peak_1381	6.71812	11.6378	8.16858	265	Intron (ENST00000366981/ENSG00000162772, intron 1 of 3)	1	212565334	212620772	55439	1	ENSG00000162772	-	ENST00000366987	15452	ATF3	activating transcription factor 3 [Source:HGNC Symbol;Acc:HGNC:785]
1	212608857	212609508	652	Chip-HDAC1_peak_1382	2.06369	5.82295	3.25568	59	Promoter (<=1kb)	1	212608915	212619611	10697	1	ENSG00000162772	-	ENST00000366985	0	ATF3	activating transcription factor 3 [Source:HGNC Symbol;Acc:HGNC:785]
1	212699138	212700661	1524	Chip-HDAC1_peak_1383	3.10904	13.1651	9.5202	232	Promoter (<=1kb)	1	212686417	212699840	13424	2	ENSG00000123685	-	ENST00000243440	0	BATF3	basic leucine zipper ATF-like transcription factor 3 [Source:HGNC Symbol;Acc:HGNC:28915]
1	212857352	212858085	734	Chip-HDAC1_peak_1384	2.31385	5.19775	2.77799	688	Promoter (<=1kb)	1	212856588	212857891	1304	2	ENSG00000198468	-	ENST00000665265	0	FLVCR1-DT	FLVCR1 divergent transcript [Source:HGNC Symbol;Acc:HGNC:39077]
1	212917579	212918228	650	Chip-HDAC1_peak_1385	2.45009	4.2187	1.99626	238	Promoter (<=1kb)	1	212916787	212917577	791	1	ENSG00000282718	-	ENST00000632866	792	AC104333.4	novel transcript
1	212981227	212981682	456	Chip-HDAC1_peak_1386	4.34062	7.54733	4.64974	160	Intron (ENST00000366966/ENSG00000143494, intron 8 of 8)	1	212989127	212992037	2911	1	ENSG00000143494	-	ENST00000519906	-7445	VASH2	vasohibin 2 [Source:HGNC Symbol;Acc:HGNC:25723]
1	213051066	213051655	590	Chip-HDAC1_peak_1387	2.80314	10.8242	7.46142	351	Promoter (<=1kb)	1	213051233	213273464	222232	1	ENSG00000136643	-	ENST00000543354	0	RPS6KC1	ribosomal protein S6 kinase C1 [Source:HGNC Symbol;Acc:HGNC:10439]
1	213299716	213300203	488	Chip-HDAC1_peak_1388	10.0772	20.9988	16.634	290	Distal Intergenic	1	213242060	213262816	20757	1	ENSG00000136643	-	ENST00000491616	57656	RPS6KC1	ribosomal protein S6 kinase C1 [Source:HGNC Symbol;Acc:HGNC:10439]
1	213361169	213361581	413	Chip-HDAC1_peak_1389	5.03859	7.54733	4.64974	172	Distal Intergenic	1	213428708	213429077	370	2	ENSG00000228646	-	ENST00000484151	67496	RPL31P13	ribosomal protein L31 pseudogene 13 [Source:HGNC Symbol;Acc:HGNC:35598]
1	213371715	213372444	730	Chip-HDAC1_peak_1390	5.03859	7.54733	4.64974	586	Distal Intergenic	1	213428708	213429077	370	2	ENSG00000228646	-	ENST00000484151	56633	RPL31P13	ribosomal protein L31 pseudogene 13 [Source:HGNC Symbol;Acc:HGNC:35598]
1	213380692	213381080	389	Chip-HDAC1_peak_1391	6.29823	10.5717	7.23207	219	Distal Intergenic	1	213428708	213429077	370	2	ENSG00000228646	-	ENST00000484151	47997	RPL31P13	ribosomal protein L31 pseudogene 13 [Source:HGNC Symbol;Acc:HGNC:35598]
1	213384375	213384691	317	Chip-HDAC1_peak_1392	3.22495	3.97623	1.82528	256	Distal Intergenic	1	213428708	213429077	370	2	ENSG00000228646	-	ENST00000484151	44386	RPL31P13	ribosomal protein L31 pseudogene 13 [Source:HGNC Symbol;Acc:HGNC:35598]
1	213405893	213406257	365	Chip-HDAC1_peak_1393	4.14713	8.02858	5.0795	154	Distal Intergenic	1	213428708	213429077	370	2	ENSG00000228646	-	ENST00000484151	22820	RPL31P13	ribosomal protein L31 pseudogene 13 [Source:HGNC Symbol;Acc:HGNC:35598]
1	213415415	213415738	324	Chip-HDAC1_peak_1394	4.91687	8.59075	5.53164	117	Distal Intergenic	1	213428708	213429077	370	2	ENSG00000228646	-	ENST00000484151	13339	RPL31P13	ribosomal protein L31 pseudogene 13 [Source:HGNC Symbol;Acc:HGNC:35598]
1	213425689	213426009	321	Chip-HDAC1_peak_1395	3.45249	7.20658	4.40887	246	Downstream (2-3kb)	1	213428708	213429077	370	2	ENSG00000228646	-	ENST00000484151	3068	RPL31P13	ribosomal protein L31 pseudogene 13 [Source:HGNC Symbol;Acc:HGNC:35598]
1	213445785	213446108	324	Chip-HDAC1_peak_1396	5.87835	9.5333	6.33691	153	Distal Intergenic	1	213428708	213429077	370	2	ENSG00000228646	-	ENST00000484151	-16708	RPL31P13	ribosomal protein L31 pseudogene 13 [Source:HGNC Symbol;Acc:HGNC:35598]
1	213475451	213475773	323	Chip-HDAC1_peak_1397	5.45847	8.52447	5.47594	155	Distal Intergenic	1	213492288	213579267	86980	1	ENSG00000225233	-	ENST00000417161	-16515	AL592402.1	novel transcript
1	213670233	213670720	488	Chip-HDAC1_peak_1398	3.77894	4.83268	2.45906	336	Distal Intergenic	1	213731416	213794587	63172	1	ENSG00000228255	-	ENST00000456240	-60696	AC096639.1	novel transcript
1	213681007	213681334	328	Chip-HDAC1_peak_1399	5.87835	9.5333	6.33691	167	Distal Intergenic	1	213731416	213794587	63172	1	ENSG00000228255	-	ENST00000456240	-50082	AC096639.1	novel transcript
1	213803314	213803675	362	Chip-HDAC1_peak_1400	5.87835	9.5333	6.33691	182	Distal Intergenic	1	213832591	213841041	8451	2	ENSG00000230461	-	ENST00000609394	37366	PROX1-AS1	PROX1 antisense RNA 1 [Source:HGNC Symbol;Acc:HGNC:43656]
1	213861810	213862172	363	Chip-HDAC1_peak_1401	4.61191	8.35302	5.35849	288	Intron (ENST00000433082/ENSG00000230461, intron 4 of 5)	1	213832593	213841388	8796	2	ENSG00000230461	-	ENST00000608399	-20422	PROX1-AS1	PROX1 antisense RNA 1 [Source:HGNC Symbol;Acc:HGNC:43656]
1	213916333	213916658	326	Chip-HDAC1_peak_1402	3.94161	5.5263	3.04251	79	Intron (ENST00000433082/ENSG00000230461, intron 2 of 5)	1	213924749	213926654	1906	2	ENSG00000281664	-	ENST00000626109	9996	LINC00538	long intergenic non-protein coding RNA 538 [Source:HGNC Symbol;Acc:HGNC:43655]
1	213982815	213983354	540	Chip-HDAC1_peak_1403	2.48869	5.3085	2.86328	91	Promoter (<=1kb)	1	213983181	213997225	14045	1	ENSG00000117707	-	ENST00000471129	0	PROX1	prospero homeobox 1 [Source:HGNC Symbol;Acc:HGNC:9459]
1	213985226	213985639	414	Chip-HDAC1_peak_1404	3.46915	6.55247	3.87594	270	Promoter (<=1kb)	1	213965894	213986153	20260	2	ENSG00000230461	-	ENST00000451396	514	PROX1-AS1	PROX1 antisense RNA 1 [Source:HGNC Symbol;Acc:HGNC:43656]
1	214281444	214281851	408	Chip-HDAC1_peak_1405	1.88859	5.39826	2.94086	116	Promoter (<=1kb)	1	214281222	214337131	55910	1	ENSG00000143499	-	ENST00000460580	222	SMYD2	SET and MYND domain containing 2 [Source:HGNC Symbol;Acc:HGNC:20982]
1	214550697	214552297	1601	Chip-HDAC1_peak_1406	2.32701	9.90729	6.67129	1127	Promoter (<=1kb)	1	214348700	214551602	202903	2	ENSG00000152104	-	ENST00000366956	0	PTPN14	protein tyrosine phosphatase non-receptor type 14 [Source:HGNC Symbol;Acc:HGNC:9647]
1	214603209	214603581	373	Chip-HDAC1_peak_1407	3.32896	13.9819	10.248	166	Promoter (<=1kb)	1	214603484	214613893	10410	1	ENSG00000117724	-	ENST00000495259	0	CENPF	centromere protein F [Source:HGNC Symbol;Acc:HGNC:1857]
1	214694349	214694668	320	Chip-HDAC1_peak_1408	4.6187	6.60433	3.87594	166	Distal Intergenic	1	214655148	214657410	2263	1	ENSG00000117724	-	ENST00000469862	39201	CENPF	centromere protein F [Source:HGNC Symbol;Acc:HGNC:1857]
1	214727380	214727883	504	Chip-HDAC1_peak_1409	3.71059	6.59241	3.87594	181	Distal Intergenic	1	214655148	214657410	2263	1	ENSG00000117724	-	ENST00000469862	72232	CENPF	centromere protein F [Source:HGNC Symbol;Acc:HGNC:1857]
1	214940725	214941064	340	Chip-HDAC1_peak_1410	3.25547	4.59885	2.32609	187	Promoter (2-3kb)	1	214943123	214943540	418	1	ENSG00000223869	-	ENST00000456086	-2059	AC099563.1	translocase of inner mitochondrial membrane 17 homolog A (yeast) (TIMM17A) pseudogene
1	215082908	215083823	916	Chip-HDAC1_peak_1411	3.47568	8.20046	5.22245	820	Promoter (<=1kb)	1	215083124	215235217	152094	1	ENSG00000082482	-	ENST00000391894	0	KCNK2	potassium two pore domain channel subfamily K member 2 [Source:HGNC Symbol;Acc:HGNC:6277]
1	215181807	215182549	743	Chip-HDAC1_peak_1412	4.6187	6.60433	3.87594	116	Intron (ENST00000486921/ENSG00000082482, intron 4 of 6)	1	215083517	215169265	85749	1	ENSG00000082482	-	ENST00000457122	98290	KCNK2	potassium two pore domain channel subfamily K member 2 [Source:HGNC Symbol;Acc:HGNC:6277]
1	215396605	215396928	324	Chip-HDAC1_peak_1413	6.27333	12.0829	8.56288	179	Promoter (2-3kb)	1	215393646	215394418	773	2	ENSG00000282265	-	ENST00000632868	-2187	AL450990.1	novel transcript
1	215567226	215568017	792	Chip-HDAC1_peak_1414	4.76822	21.6815	17.2692	232	Promoter (<=1kb)	1	215567304	215621807	54504	1	ENSG00000136636	-	ENST00000259154	0	KCTD3	potassium channel tetramerization domain containing 3 [Source:HGNC Symbol;Acc:HGNC:21305]
1	215648429	215648789	361	Chip-HDAC1_peak_1415	5.87835	9.5333	6.33691	154	Exon (ENST00000307340/ENSG00000042781, exon 66 of 72)	1	215630026	215630117	92	2	ENSG00000202498	-	ENST00000365628	-18312	SNORD116	Small nucleolar RNA SNORD116 [Source:RFAM;Acc:RF00108]
1	215703853	215704198	346	Chip-HDAC1_peak_1416	2.82476	4.85548	2.47629	178	Intron (ENST00000307340/ENSG00000042781, intron 61 of 71)	1	215630026	215630117	92	2	ENSG00000202498	-	ENST00000365628	-73736	SNORD116	Small nucleolar RNA SNORD116 [Source:RFAM;Acc:RF00108]
1	215836592	215836918	327	Chip-HDAC1_peak_1417	3.10398	5.30695	2.86259	123	Intron (ENST00000307340/ENSG00000042781, intron 47 of 71)	1	215886582	215901464	14883	1	ENSG00000229242	-	ENST00000414995	-49664	AL358452.1	novel transcript
1	215861771	215862174	404	Chip-HDAC1_peak_1418	6.44991	11.9867	8.47221	163	Intron (ENST00000307340/ENSG00000042781, intron 44 of 71)	1	215886582	215901464	14883	1	ENSG00000229242	-	ENST00000414995	-24408	AL358452.1	novel transcript
1	215881020	215881399	380	Chip-HDAC1_peak_1419	6.09158	10.982	7.598	201	Intron (ENST00000307340/ENSG00000042781, intron 41 of 71)	1	215886582	215901464	14883	1	ENSG00000229242	-	ENST00000414995	-5183	AL358452.1	novel transcript
1	216465262	216465589	328	Chip-HDAC1_peak_1420	5.57501	9.38203	6.23125	198	Distal Intergenic	1	215622891	216423448	800558	2	ENSG00000042781	-	ENST00000674083	-41814	USH2A	usherin [Source:HGNC Symbol;Acc:HGNC:12601]
1	216493883	216494263	381	Chip-HDAC1_peak_1421	3.71059	6.59241	3.87594	193	Distal Intergenic	1	215622891	216423448	800558	2	ENSG00000042781	-	ENST00000674083	-70435	USH2A	usherin [Source:HGNC Symbol;Acc:HGNC:12601]
1	216796863	216797199	337	Chip-HDAC1_peak_1422	6.71812	11.6378	8.16858	167	Intron (ENST00000361525/ENSG00000196482, intron 3 of 8)	1	216503254	216805367	302114	2	ENSG00000196482	-	ENST00000360012	8168	ESRRG	estrogen related receptor gamma [Source:HGNC Symbol;Acc:HGNC:3474]
1	217254982	217255337	356	Chip-HDAC1_peak_1423	7.55788	13.8467	10.1232	191	Distal Intergenic	1	216503251	217137755	634505	2	ENSG00000196482	-	ENST00000366940	-117227	ESRRG	estrogen related receptor gamma [Source:HGNC Symbol;Acc:HGNC:3474]
1	217802870	217803229	360	Chip-HDAC1_peak_1424	5.03859	7.54733	4.64974	102	Promoter (1-2kb)	1	217801718	217867588	65871	1	ENSG00000162814	-	ENST00000471021	1152	SPATA17	spermatogenesis associated 17 [Source:HGNC Symbol;Acc:HGNC:25184]
1	217894717	217895119	403	Chip-HDAC1_peak_1425	2.92139	4.71944	2.41837	253	Promoter (1-2kb)	1	217892901	217920034	27134	1	ENSG00000231814	-	ENST00000659987	1816	LINC00210	long intergenic non-protein coding RNA 210 [Source:HGNC Symbol;Acc:HGNC:37458]
1	218135201	218135596	396	Chip-HDAC1_peak_1426	3.14331	4.40151	2.15593	9	Distal Intergenic	1	218129795	218129952	158	1	ENSG00000201493	-	ENST00000364623	5406	RNU1-141P	RNA, U1 small nuclear 141, pseudogene [Source:HGNC Symbol;Acc:HGNC:48483]
1	218197919	218198236	318	Chip-HDAC1_peak_1427	4.19882	5.69833	3.14834	52	Distal Intergenic	1	218129795	218129952	158	1	ENSG00000201493	-	ENST00000364623	68124	RNU1-141P	RNA, U1 small nuclear 141, pseudogene [Source:HGNC Symbol;Acc:HGNC:48483]
1	218243872	218244371	500	Chip-HDAC1_peak_1428	3.86025	7.15641	4.36521	349	Distal Intergenic	1	218285293	218337983	52691	1	ENSG00000067533	-	ENST00000366932	-40922	RRP15	ribosomal RNA processing 15 homolog [Source:HGNC Symbol;Acc:HGNC:24255]
1	218279753	218280135	383	Chip-HDAC1_peak_1429	6.51093	14.6112	10.8154	168	Distal Intergenic	1	218285293	218337983	52691	1	ENSG00000067533	-	ENST00000366932	-5158	RRP15	ribosomal RNA processing 15 homolog [Source:HGNC Symbol;Acc:HGNC:24255]
1	218345590	218346162	573	Chip-HDAC1_peak_1430	2.47657	11.0815	7.68695	319	Promoter (<=1kb)	1	218344196	218345678	1483	2	ENSG00000232480	-	ENST00000414452	0	TGFB2-AS1	TGFB2 antisense RNA 1 (head to head) [Source:HGNC Symbol;Acc:HGNC:50628]
1	218346711	218347131	421	Chip-HDAC1_peak_1431	3.59478	11.7229	8.24267	172	Promoter (<=1kb)	1	218347038	218434312	87275	1	ENSG00000092969	-	ENST00000488793	0	TGFB2	transforming growth factor beta 2 [Source:HGNC Symbol;Acc:HGNC:11768]
1	218356955	218357302	348	Chip-HDAC1_peak_1432	6.09158	10.982	7.598	109	Intron (ENST00000366930/ENSG00000092969, intron 1 of 6)	1	218347038	218434312	87275	1	ENSG00000092969	-	ENST00000488793	9917	TGFB2	transforming growth factor beta 2 [Source:HGNC Symbol;Acc:HGNC:11768]
1	218367799	218368438	640	Chip-HDAC1_peak_1433	2.87002	4.4322	2.183	153	Intron (ENST00000366930/ENSG00000092969, intron 1 of 6)	1	218347038	218434312	87275	1	ENSG00000092969	-	ENST00000488793	20761	TGFB2	transforming growth factor beta 2 [Source:HGNC Symbol;Acc:HGNC:11768]
1	218854859	218855674	816	Chip-HDAC1_peak_1434	3.77894	4.83268	2.45906	681	Distal Intergenic	1	218881600	218882650	1051	2	ENSG00000226693	-	ENST00000397383	26976	NXNP1	nucleoredoxin pseudogene 1 [Source:HGNC Symbol;Acc:HGNC:50561]
1	219326855	219327181	327	Chip-HDAC1_peak_1435	5.45847	8.52447	5.47594	166	Distal Intergenic	1	219294982	219297668	2687	1	ENSG00000287676	-	ENST00000655747	31873	AC096642.2	novel transcript
1	219660678	219661005	328	Chip-HDAC1_peak_1436	4.97691	9.69558	6.48011	113	Distal Intergenic	1	219608010	219613145	5136	2	ENSG00000215817	-	ENST00000651890	-47533	ZC3H11B	zinc finger CCCH-type containing 11B [Source:HGNC Symbol;Acc:HGNC:25659]
1	219927739	219928271	533	Chip-HDAC1_peak_1437	2.03437	4.27775	2.05043	488	Promoter (<=1kb)	1	219910445	219928557	18113	2	ENSG00000196660	-	ENST00000366926	286	SLC30A10	solute carrier family 30 member 10 [Source:HGNC Symbol;Acc:HGNC:25355]
1	219928924	219929722	799	Chip-HDAC1_peak_1438	2.00188	3.33972	1.32299	0	Promoter (<=1kb)	1	219913506	219928651	15146	2	ENSG00000196660	-	ENST00000356609	-273	SLC30A10	solute carrier family 30 member 10 [Source:HGNC Symbol;Acc:HGNC:25355]
1	219950292	219950618	327	Chip-HDAC1_peak_1439	3.79804	6.01477	3.41005	281	Intron (ENST00000484239/ENSG00000196660, intron 1 of 8)	1	219685427	219958647	273221	2	ENSG00000196660	-	ENST00000484239	8029	SLC30A10	solute carrier family 30 member 10 [Source:HGNC Symbol;Acc:HGNC:25355]
1	220045935	220046675	741	Chip-HDAC1_peak_1440	5.64953	17.5503	13.4728	352	Promoter (<=1kb)	1	219968600	220046505	77906	2	ENSG00000136628	-	ENST00000366923	0	EPRS1	glutamyl-prolyl-tRNA synthetase 1 [Source:HGNC Symbol;Acc:HGNC:3418]
1	220094090	220094599	510	Chip-HDAC1_peak_1441	1.7261	3.67298	1.60237	14	Promoter (<=1kb)	1	220094132	220148041	53910	1	ENSG00000067704	-	ENST00000366922	0	IARS2	isoleucyl-tRNA synthetase 2, mitochondrial [Source:HGNC Symbol;Acc:HGNC:29685]
1	220115227	220115584	358	Chip-HDAC1_peak_1442	4.31424	6.12212	3.50462	220	Promoter (<=1kb)	1	220114451	220134846	20396	1	ENSG00000067704	-	ENST00000490891	776	IARS2	isoleucyl-tRNA synthetase 2, mitochondrial [Source:HGNC Symbol;Acc:HGNC:29685]
1	220528005	220529030	1026	Chip-HDAC1_peak_1443	3.126	10.2226	6.94825	160	Promoter (<=1kb)	1	220528136	220664461	136326	1	ENSG00000116141	-	ENST00000366917	0	MARK1	microtubule affinity regulating kinase 1 [Source:HGNC Symbol;Acc:HGNC:6896]
1	220622571	220622917	347	Chip-HDAC1_peak_1444	4.65827	7.22373	4.41084	112	Promoter (2-3kb)	1	220625740	220627448	1709	1	ENSG00000233012	-	ENST00000453661	-2823	HDAC1P2	histone deacetylase 1 pseudogene 2 [Source:HGNC Symbol;Acc:HGNC:45191]
1	220697333	220697764	432	Chip-HDAC1_peak_1445	5.81875	9.78589	6.56438	172	3' UTR	1	220690363	220699153	8791	1	ENSG00000162817	-	ENST00000294889	6970	C1orf115	chromosome 1 open reading frame 115 [Source:HGNC Symbol;Acc:HGNC:25873]
1	220713250	220713566	317	Chip-HDAC1_peak_1446	4.60957	7.73555	4.81813	187	Distal Intergenic	1	220690363	220699153	8791	1	ENSG00000162817	-	ENST00000294889	22887	C1orf115	chromosome 1 open reading frame 115 [Source:HGNC Symbol;Acc:HGNC:25873]
1	220748257	220748881	625	Chip-HDAC1_peak_1447	2.39533	6.81896	4.05858	287	Promoter (<=1kb)	1	220748269	220784240	35972	1	ENSG00000117791	-	ENST00000359316	0	MTARC2	mitochondrial amidoxime reducing component 2 [Source:HGNC Symbol;Acc:HGNC:26064]
1	220786945	220788116	1172	Chip-HDAC1_peak_1448	1.8946	4.68071	2.39181	65	Promoter (<=1kb)	1	220786990	220884503	97514	1	ENSG00000286231	-	ENST00000651706	0	AL445423.3	novel protein
1	221455715	221456104	390	Chip-HDAC1_peak_1449	3.27405	5.25292	2.82492	158	Distal Intergenic	1	221508559	221510979	2421	1	ENSG00000232436	-	ENST00000440104	-52455	AL360013.2	novel transcript
1	221731584	221731911	328	Chip-HDAC1_peak_1450	5.87835	9.5333	6.33691	160	Intron (ENST00000366899/ENSG00000143507, intron 2 of 3)	1	221701483	221736900	35418	2	ENSG00000143507	-	ENST00000468085	4989	DUSP10	dual specificity phosphatase 10 [Source:HGNC Symbol;Acc:HGNC:3065]
1	221742471	221743510	1040	Chip-HDAC1_peak_1451	1.86529	6.03526	3.429	256	Promoter (<=1kb)	1	221702150	221742089	39940	2	ENSG00000143507	-	ENST00000477026	-382	DUSP10	dual specificity phosphatase 10 [Source:HGNC Symbol;Acc:HGNC:3065]
1	222705595	222705946	352	Chip-HDAC1_peak_1452	5.87835	9.5333	6.33691	91	Intron (ENST00000340020/ENSG00000186063, intron 1 of 9)	1	222670190	222712263	42074	2	ENSG00000186063	-	ENST00000470437	6317	AIDA	axin interactor, dorsalization associated [Source:HGNC Symbol;Acc:HGNC:25761]
1	222779678	222780049	372	Chip-HDAC1_peak_1453	7.55788	13.8467	10.1232	163	Distal Intergenic	1	222743356	222773149	29794	2	ENSG00000287684	-	ENST00000654074	-6529	AL392172.1	novel transcript, antisense to FAM177B
1	223320267	223320630	364	Chip-HDAC1_peak_1454	5.45847	8.52447	5.47594	279	Intron (ENST00000343846/ENSG00000143502, intron 1 of 7)	1	223264407	223292569	28163	2	ENSG00000143502	-	ENST00000497669	-27698	SUSD4	sushi domain containing 4 [Source:HGNC Symbol;Acc:HGNC:25470]
1	223332727	223333239	513	Chip-HDAC1_peak_1455	4.19882	5.69833	3.14834	154	Intron (ENST00000343846/ENSG00000143502, intron 1 of 7)	1	223221017	223363337	142321	2	ENSG00000143502	-	ENST00000608996	30098	SUSD4	sushi domain containing 4 [Source:HGNC Symbol;Acc:HGNC:25470]
1	223484584	223484966	383	Chip-HDAC1_peak_1456	6.9825	12.8888	9.27441	221	Distal Intergenic	1	223538007	223543166	5160	2	ENSG00000203697	-	ENST00000484873	58200	CAPN8	calpain 8 [Source:HGNC Symbol;Acc:HGNC:1485]
1	223526503	223526868	366	Chip-HDAC1_peak_1457	6.29823	10.5717	7.23207	86	Distal Intergenic	1	223538007	223543166	5160	2	ENSG00000203697	-	ENST00000484873	16298	CAPN8	calpain 8 [Source:HGNC Symbol;Acc:HGNC:1485]
1	223534094	223534420	327	Chip-HDAC1_peak_1458	4.19882	5.69833	3.14834	53	Distal Intergenic	1	223538007	223543166	5160	2	ENSG00000203697	-	ENST00000484873	8746	CAPN8	calpain 8 [Source:HGNC Symbol;Acc:HGNC:1485]
1	223623913	223624275	363	Chip-HDAC1_peak_1459	4.06536	6.22983	3.60441	129	Intron (ENST00000366872/ENSG00000203697, intron 6 of 20)	1	223622622	223628705	6084	2	ENSG00000203697	-	ENST00000465098	4430	CAPN8	calpain 8 [Source:HGNC Symbol;Acc:HGNC:1485]
1	223700102	223700438	337	Chip-HDAC1_peak_1460	4.29994	6.35805	3.70648	127	Promoter (1-2kb)	1	223701593	223776016	74424	1	ENSG00000162909	-	ENST00000433674	-1155	CAPN2	calpain 2 [Source:HGNC Symbol;Acc:HGNC:1479]
1	223706786	223707142	357	Chip-HDAC1_peak_1461	4.29994	6.35805	3.70648	189	Intron (ENST00000433674/ENSG00000162909, intron 1 of 20)	1	223701645	223747063	45419	1	ENSG00000162909	-	ENST00000434648	5141	CAPN2	calpain 2 [Source:HGNC Symbol;Acc:HGNC:1479]
1	223712200	223713815	1616	Chip-HDAC1_peak_1462	3.95576	16.1291	12.191	233	Promoter (<=1kb)	1	223712539	223776018	63480	1	ENSG00000162909	-	ENST00000295006	0	CAPN2	calpain 2 [Source:HGNC Symbol;Acc:HGNC:1479]
1	223720268	223720617	350	Chip-HDAC1_peak_1463	5.37492	9.04757	5.93551	155	Intron (ENST00000433674/ENSG00000162909, intron 2 of 20)	1	223712539	223776018	63480	1	ENSG00000162909	-	ENST00000295006	7729	CAPN2	calpain 2 [Source:HGNC Symbol;Acc:HGNC:1479]
1	223797423	223797749	327	Chip-HDAC1_peak_1464	2.7388	4.15714	1.94476	141	Promoter (2-3kb)	1	223780645	223800726	20082	2	ENSG00000143514	-	ENST00000483398	2977	TP53BP2	tumor protein p53 binding protein 2 [Source:HGNC Symbol;Acc:HGNC:12000]
1	223846010	223846537	528	Chip-HDAC1_peak_1465	1.57545	3.39876	1.37431	4	Promoter (<=1kb)	1	223810464	223845954	35491	2	ENSG00000143514	-	ENST00000465119	-56	TP53BP2	tumor protein p53 binding protein 2 [Source:HGNC Symbol;Acc:HGNC:12000]
1	224051593	224051989	397	Chip-HDAC1_peak_1466	3.27405	5.25292	2.82492	45	Distal Intergenic	1	224030704	224035056	4353	2	ENSG00000229930	-	ENST00000414742	-16537	AC138393.2	F-box only protein 25 (FBXO25) pseudogene
1	224114127	224114505	379	Chip-HDAC1_peak_1467	2.31905	7.29667	4.4721	147	Promoter (<=1kb)	1	224114171	224134365	20195	1	ENSG00000143756	-	ENST00000483773	0	FBXO28	F-box protein 28 [Source:HGNC Symbol;Acc:HGNC:29046]
1	224182975	224184082	1108	Chip-HDAC1_peak_1468	2.68599	10.934	7.5613	182	Promoter (<=1kb)	1	224183240	224193441	10202	1	ENSG00000143753	-	ENST00000323699	0	DEGS1	delta 4-desaturase, sphingolipid 1 [Source:HGNC Symbol;Acc:HGNC:13709]
1	224263815	224264247	433	Chip-HDAC1_peak_1469	5.15562	8.03591	5.08513	265	Intron (ENST00000489194/ENSG00000143748, intron 1 of 4)	1	224227334	224268133	40800	2	ENSG00000143748	-	ENST00000489194	3886	NVL	nuclear VCP like [Source:HGNC Symbol;Acc:HGNC:8070]
1	224329980	224330380	401	Chip-HDAC1_peak_1470	1.89872	4.32072	2.08739	208	Promoter (<=1kb)	1	224227334	224330121	102788	2	ENSG00000143748	-	ENST00000469968	0	NVL	nuclear VCP like [Source:HGNC Symbol;Acc:HGNC:8070]
1	224356899	224357331	433	Chip-HDAC1_peak_1471	1.81793	3.56684	1.51555	214	Promoter (<=1kb)	1	224356921	224371297	14377	1	ENSG00000143771	-	ENST00000477413	0	CNIH4	cornichon family AMPA receptor auxiliary protein 4 [Source:HGNC Symbol;Acc:HGNC:25013]
1	224434034	224435264	1231	Chip-HDAC1_peak_1472	3.84184	16.1314	12.1919	957	Promoter (<=1kb)	1	224434660	224588616	153957	1	ENSG00000143786	-	ENST00000471578	0	CNIH3	cornichon family AMPA receptor auxiliary protein 3 [Source:HGNC Symbol;Acc:HGNC:26802]
1	224615840	224616974	1135	Chip-HDAC1_peak_1473	3.16051	9.54894	6.35068	512	Promoter (<=1kb)	1	224616317	224740554	124238	1	ENSG00000143786	-	ENST00000272133	0	CNIH3	cornichon family AMPA receptor auxiliary protein 3 [Source:HGNC Symbol;Acc:HGNC:26802]
1	224623698	224624531	834	Chip-HDAC1_peak_1474	4.83168	7.50867	4.64974	745	Intron (ENST00000498382/ENSG00000143786, intron 1 of 5)	1	224616317	224740554	124238	1	ENSG00000143786	-	ENST00000272133	7381	CNIH3	cornichon family AMPA receptor auxiliary protein 3 [Source:HGNC Symbol;Acc:HGNC:26802]
1	224734779	224735636	858	Chip-HDAC1_peak_1475	5.37492	9.04757	5.93551	254	Intron (ENST00000498382/ENSG00000143786, intron 5 of 5)	1	224717504	224730662	13159	2	ENSG00000229400	-	ENST00000431691	-4117	CNIH3-AS1	CNIH3 antisense RNA 1 [Source:HGNC Symbol;Acc:HGNC:41163]
1	224757919	224758255	337	Chip-HDAC1_peak_1476	6.09158	10.982	7.598	162	Distal Intergenic	1	224766324	224779335	13012	1	ENSG00000225334	-	ENST00000657658	-8069	LINC02813	long intergenic non-protein coding RNA 2813 [Source:HGNC Symbol;Acc:HGNC:54345]
1	224851937	224852292	356	Chip-HDAC1_peak_1477	2.98418	3.93985	1.82528	266	Intron (ENST00000657178/ENSG00000286719, intron 1 of 3)	1	224802959	224881355	78397	2	ENSG00000286719	-	ENST00000657178	29063	AL391811.1	novel transcript
1	225137894	225138226	333	Chip-HDAC1_peak_1478	3.1712	4.64723	2.36054	155	Intron (ENST00000445597/ENSG00000185842, intron 16 of 60)	1	225117971	225145379	27409	1	ENSG00000185842	-	ENST00000495456	19923	DNAH14	dynein axonemal heavy chain 14 [Source:HGNC Symbol;Acc:HGNC:2945]
1	225399706	225400029	324	Chip-HDAC1_peak_1479	3.86698	6.13907	3.52104	170	Downstream (1-2kb)	1	225403090	225404565	1476	2	ENSG00000143815	-	ENST00000441022	4536	LBR	lamin B receptor [Source:HGNC Symbol;Acc:HGNC:6518]
1	225426942	225428702	1761	Chip-HDAC1_peak_1480	2.22505	8.09571	5.13905	1419	Promoter (<=1kb)	1	225401502	225428038	26537	2	ENSG00000143815	-	ENST00000272163	0	LBR	lamin B receptor [Source:HGNC Symbol;Acc:HGNC:6518]
1	225576713	225577091	379	Chip-HDAC1_peak_1481	5.45847	8.52447	5.47594	186	Intron (ENST00000366844/ENSG00000154380, intron 1 of 14)	1	225519198	225580257	61060	2	ENSG00000154380	-	ENST00000391874	3166	ENAH	ENAH actin regulator [Source:HGNC Symbol;Acc:HGNC:18271]
1	225652430	225653354	925	Chip-HDAC1_peak_1482	5.10881	24.6316	20.003	257	Promoter (<=1kb)	1	225486835	225653142	166308	2	ENSG00000154380	-	ENST00000366844	0	ENAH	ENAH actin regulator [Source:HGNC Symbol;Acc:HGNC:18271]
1	225810132	225810567	436	Chip-HDAC1_peak_1483	2.14172	6.68748	3.94877	79	Promoter (<=1kb)	1	225810134	225838697	28564	1	ENSG00000143819	-	ENST00000448202	0	EPHX1	epoxide hydrolase 1 [Source:HGNC Symbol;Acc:HGNC:3401]
1	225811142	225811498	357	Chip-HDAC1_peak_1484	2.5544	5.97312	3.38395	22	Promoter (<=1kb)	1	225810412	225845559	35148	1	ENSG00000143819	-	ENST00000614058	730	EPHX1	epoxide hydrolase 1 [Source:HGNC Symbol;Acc:HGNC:3401]
1	225882106	225883238	1133	Chip-HDAC1_peak_1485	3.28677	14.4037	10.6262	508	Promoter (<=1kb)	1	225845536	225882380	36845	2	ENSG00000196187	-	ENST00000366835	0	TMEM63A	transmembrane protein 63A [Source:HGNC Symbol;Acc:HGNC:29118]
1	225999016	225999343	328	Chip-HDAC1_peak_1486	2.07042	5.19549	2.77618	221	Promoter (<=1kb)	1	225982702	225999343	16642	2	ENSG00000143751	-	ENST00000272091	0	SDE2	SDE2 telomere maintenance homolog [Source:HGNC Symbol;Acc:HGNC:26643]
1	226061864	226062476	613	Chip-HDAC1_peak_1487	1.80961	5.46265	2.99916	354	Promoter (<=1kb)	1	226045561	226061898	16338	2	ENSG00000272562	-	ENST00000658138	0	AL512343.2	novel transcript, antisense to H3F3A
1	226109941	226111024	1084	Chip-HDAC1_peak_1488	2.42304	9.6073	6.40138	225	Distal Intergenic	1	226127178	226127346	169	1	ENSG00000270598	-	ENST00000605837	-16154	AL512343.1	chromosome 17 open reading frame 89 (C17orf89) pseudogene
1	226121286	226122811	1526	Chip-HDAC1_peak_1489	5.02537	22.8259	18.3298	974	Distal Intergenic	1	226127178	226127346	169	1	ENSG00000270598	-	ENST00000605837	-4367	AL512343.1	chromosome 17 open reading frame 89 (C17orf89) pseudogene
1	226221580	226222121	542	Chip-HDAC1_peak_1490	5.41667	10.5302	7.21954	253	Promoter (1-2kb)	1	226223618	226225864	2247	1	ENSG00000185155	-	ENST00000542034	-1497	MIXL1	Mix paired-like homeobox [Source:HGNC Symbol;Acc:HGNC:13363]
1	226308590	226309844	1255	Chip-HDAC1_peak_1491	3.73202	15.0803	11.233	847	Promoter (<=1kb)	1	226231149	226309172	78024	2	ENSG00000183814	-	ENST00000460719	0	LIN9	lin-9 DREAM MuvB core complex component [Source:HGNC Symbol;Acc:HGNC:30830]
1	226355916	226356469	554	Chip-HDAC1_peak_1492	3.41657	4.27361	2.04669	165	Distal Intergenic	1	226361410	226362252	843	2	ENSG00000143799	-	ENST00000491816	5783	PARP1	poly(ADP-ribose) polymerase 1 [Source:HGNC Symbol;Acc:HGNC:270]
1	226373045	226373551	507	Chip-HDAC1_peak_1493	2.61924	3.45106	1.41223	417	Promoter (1-2kb)	1	226361295	226371115	9821	2	ENSG00000143799	-	ENST00000490921	-1930	PARP1	poly(ADP-ribose) polymerase 1 [Source:HGNC Symbol;Acc:HGNC:270]
1	226443036	226443386	351	Chip-HDAC1_peak_1494	5.01659	8.12094	5.15022	83	Promoter (2-3kb)	1	226445937	226446292	356	1	ENSG00000223282	-	ENST00000411350	-2551	RN7SKP165	RN7SK pseudogene 165 [Source:HGNC Symbol;Acc:HGNC:45889]
1	226476114	226476452	339	Chip-HDAC1_peak_1495	5.01659	8.12094	5.15022	131	Distal Intergenic	1	226493188	226493489	302	2	ENSG00000177770	-	ENST00000460287	17037	CDKN2AIPNLP1	CDKN2A interacting protein N-terminal like pseudogene 1 [Source:HGNC Symbol;Acc:HGNC:39854]
1	226535321	226535933	613	Chip-HDAC1_peak_1496	4.06933	6.76739	4.01201	184	Downstream (2-3kb)	1	226538305	226542729	4425	2	ENSG00000287627	-	ENST00000671364	6796	AL359704.2	novel transcript
1	226548425	226548833	409	Chip-HDAC1_peak_1497	2.67521	8.16646	5.1909	315	Promoter (<=1kb)	1	226548764	226609230	60467	1	ENSG00000203685	-	ENST00000366788	0	STUM	stum, mechanosensory transduction mediator homolog [Source:HGNC Symbol;Acc:HGNC:30491]
1	226549455	226550168	714	Chip-HDAC1_peak_1498	1.94033	3.46953	1.42961	420	Promoter (<=1kb)	1	226548800	226605602	56803	1	ENSG00000203685	-	ENST00000366789	655	STUM	stum, mechanosensory transduction mediator homolog [Source:HGNC Symbol;Acc:HGNC:30491]
1	226586779	226587220	442	Chip-HDAC1_peak_1499	5.09069	9.57167	6.36878	111	Intron (ENST00000366788/ENSG00000203685, intron 1 of 3)	1	226600589	226602194	1606	1	ENSG00000203685	-	ENST00000467495	-13369	STUM	stum, mechanosensory transduction mediator homolog [Source:HGNC Symbol;Acc:HGNC:30491]
1	226738543	226739302	760	Chip-HDAC1_peak_1500	2.17142	5.91839	3.3358	173	Promoter (<=1kb)	1	226631690	226739175	107486	2	ENSG00000143772	-	ENST00000429204	0	ITPKB	inositol-trisphosphate 3-kinase B [Source:HGNC Symbol;Acc:HGNC:6179]
1	226808308	226808692	385	Chip-HDAC1_peak_1501	3.88026	6.93619	4.16248	268	Distal Intergenic	1	226827711	226833906	6196	1	ENSG00000287259	-	ENST00000664298	-19019	AL359732.1	novel transcript
1	226866185	226866520	336	Chip-HDAC1_peak_1502	2.66783	4.3214	2.08739	45	Distal Intergenic	1	226870184	226881970	11787	1	ENSG00000143801	-	ENST00000524196	-3664	PSEN2	presenilin 2 [Source:HGNC Symbol;Acc:HGNC:9509]
1	226870354	226871129	776	Chip-HDAC1_peak_1503	3.49767	17.0145	12.9897	202	Promoter (<=1kb)	1	226870616	226885568	14953	1	ENSG00000143801	-	ENST00000495488	0	PSEN2	presenilin 2 [Source:HGNC Symbol;Acc:HGNC:9509]
1	226883655	226884058	404	Chip-HDAC1_peak_1504	2.31831	3.98441	1.82528	285	Promoter (<=1kb)	1	226884623	226895691	11069	1	ENSG00000143801	-	ENST00000472139	-565	PSEN2	presenilin 2 [Source:HGNC Symbol;Acc:HGNC:9509]
1	226940273	226940665	393	Chip-HDAC1_peak_1505	1.82448	5.1706	2.75439	111	Promoter (<=1kb)	1	226940286	226987544	47259	1	ENSG00000163050	-	ENST00000366778	0	COQ8A	coenzyme Q8A [Source:HGNC Symbol;Acc:HGNC:16812]
1	227318491	227319049	559	Chip-HDAC1_peak_1506	2.90892	11.7983	8.31038	192	Promoter (<=1kb)	1	226989865	227318474	328610	2	ENSG00000143776	-	ENST00000366769	-17	CDC42BPA	CDC42 binding protein kinase alpha [Source:HGNC Symbol;Acc:HGNC:1737]
1	227360204	227360553	350	Chip-HDAC1_peak_1507	6.71812	11.6378	8.16858	175	Distal Intergenic	1	227393554	227417725	24172	1	ENSG00000234277	-	ENST00000660249	-33001	LINC01641	long intergenic non-protein coding RNA 1641 [Source:HGNC Symbol;Acc:HGNC:52428]
1	227438581	227438898	318	Chip-HDAC1_peak_1508	5.27348	8.22644	5.24746	189	Distal Intergenic	1	227434064	227434346	283	1	ENSG00000224834	-	ENST00000418784	4517	BTF3P9	basic transcription factor 3 pseudogene 9 [Source:HGNC Symbol;Acc:HGNC:38573]
1	227455526	227455858	333	Chip-HDAC1_peak_1509	4.29994	6.35805	3.70648	147	Distal Intergenic	1	227434064	227434346	283	1	ENSG00000224834	-	ENST00000418784	21462	BTF3P9	basic transcription factor 3 pseudogene 9 [Source:HGNC Symbol;Acc:HGNC:38573]
1	227466586	227467029	444	Chip-HDAC1_peak_1510	3.27405	5.25292	2.82492	245	Distal Intergenic	1	227482253	227482454	202	1	ENSG00000237193	-	ENST00000420896	-15224	AL451054.2	novel pseudogene
1	227490073	227490733	661	Chip-HDAC1_peak_1511	3.25547	4.59885	2.32609	515	Promoter (<=1kb)	1	227490691	227492296	1606	1	ENSG00000278180	-	ENST00000611115	0	AL451054.3	FAM166A, pseudogene 5
1	227700157	227700479	323	Chip-HDAC1_peak_1512	5.87835	9.5333	6.33691	47	Intron (ENST00000412638/ENSG00000215812, intron 2 of 4)	1	227696892	227706699	9808	2	ENSG00000215812	-	ENST00000412638	6220	ZNF847P	zinc finger protein 847, pseudogene [Source:HGNC Symbol;Acc:HGNC:34384]
1	227851819	227852352	534	Chip-HDAC1_peak_1513	4.14713	8.02858	5.0795	300	Distal Intergenic	1	227815693	227846470	30778	1	ENSG00000185888	-	ENST00000366757	36126	PRSS38	serine protease 38 [Source:HGNC Symbol;Acc:HGNC:29625]
1	227869480	227870190	711	Chip-HDAC1_peak_1514	2.35397	3.32539	1.31229	619	Distal Intergenic	1	227815693	227846470	30778	1	ENSG00000185888	-	ENST00000366757	53787	PRSS38	serine protease 38 [Source:HGNC Symbol;Acc:HGNC:29625]
1	227872020	227872340	321	Chip-HDAC1_peak_1515	3.77894	4.83268	2.45906	68	Distal Intergenic	1	227815693	227846470	30778	1	ENSG00000185888	-	ENST00000366757	56327	PRSS38	serine protease 38 [Source:HGNC Symbol;Acc:HGNC:29625]
1	227946820	227948635	1816	Chip-HDAC1_peak_1516	3.43387	17.776	13.6811	1016	Promoter (<=1kb)	1	227918656	227947932	29277	2	ENSG00000143816	-	ENST00000272164	0	WNT9A	Wnt family member 9A [Source:HGNC Symbol;Acc:HGNC:12778]
1	228006148	228006657	510	Chip-HDAC1_peak_1517	2.8075	8.26744	5.28455	189	Promoter (<=1kb)	1	228006998	228061271	54274	1	ENSG00000154342	-	ENST00000284523	-341	WNT3A	Wnt family member 3A [Source:HGNC Symbol;Acc:HGNC:15983]
1	228007158	228010375	3218	Chip-HDAC1_peak_1518	2.31551	7.5192	4.64974	1481	Promoter (<=1kb)	1	228006998	228061271	54274	1	ENSG00000154342	-	ENST00000284523	160	WNT3A	Wnt family member 3A [Source:HGNC Symbol;Acc:HGNC:15983]
1	228036597	228036957	361	Chip-HDAC1_peak_1519	2.86349	5.1243	2.71474	343	Intron (ENST00000284523/ENSG00000154342, intron 2 of 3)	1	228006998	228061271	54274	1	ENSG00000154342	-	ENST00000284523	29599	WNT3A	Wnt family member 3A [Source:HGNC Symbol;Acc:HGNC:15983]
1	228082133	228082449	317	Chip-HDAC1_peak_1520	2.61008	8.61944	5.55563	154	Promoter (<=1kb)	1	228082660	228099211	16552	1	ENSG00000143761	-	ENST00000540651	-211	ARF1	ADP ribosylation factor 1 [Source:HGNC Symbol;Acc:HGNC:652]
1	228090199	228090640	442	Chip-HDAC1_peak_1521	3.98519	6.87796	4.11335	120	Promoter (<=1kb)	1	228090488	228097453	6966	1	ENSG00000143761	-	ENST00000490705	0	ARF1	ADP ribosylation factor 1 [Source:HGNC Symbol;Acc:HGNC:652]
1	228102740	228103841	1102	Chip-HDAC1_peak_1522	2.96181	12.2969	8.75836	587	Promoter (<=1kb)	1	228100726	228103441	2716	2	ENSG00000143793	-	ENST00000469781	0	C1orf35	chromosome 1 open reading frame 35 [Source:HGNC Symbol;Acc:HGNC:19032]
1	228109081	228109689	609	Chip-HDAC1_peak_1523	2.27626	6.23047	3.6046	554	Promoter (<=1kb)	1	228106679	228109280	2602	2	ENSG00000162910	-	ENST00000366744	0	MRPL55	mitochondrial ribosomal protein L55 [Source:HGNC Symbol;Acc:HGNC:16686]
1	228118612	228118982	371	Chip-HDAC1_peak_1524	5.87835	9.5333	6.33691	251	Promoter (2-3kb)	1	228119149	228121312	2164	2	ENSG00000287895	-	ENST00000668268	2330	AL136379.1	novel transcript
1	228240953	228241580	628	Chip-HDAC1_peak_1525	2.32759	3.76233	1.68177	158	Intron (ENST00000284548/ENSG00000154358, intron 9 of 80)	1	228215689	228218222	2534	1	ENSG00000154358	-	ENST00000493977	25264	OBSCN	obscurin, cytoskeletal calmodulin and titin-interacting RhoGEF [Source:HGNC Symbol;Acc:HGNC:15719]
1	228313608	228314102	495	Chip-HDAC1_peak_1526	3.4697	7.7162	4.80181	155	Exon (ENST00000660857/ENSG00000154358, exon 2 of 4)	1	228309484	228316119	6636	1	ENSG00000154358	-	ENST00000660857	4124	OBSCN	obscurin, cytoskeletal calmodulin and titin-interacting RhoGEF [Source:HGNC Symbol;Acc:HGNC:15719]
1	228406501	228406821	321	Chip-HDAC1_peak_1527	2.80429	9.97287	6.73147	176	Promoter (<=1kb)	1	228395534	228406800	11267	2	ENSG00000154370	-	ENST00000366699	0	TRIM11	tripartite motif containing 11 [Source:HGNC Symbol;Acc:HGNC:16281]
1	228458145	228459378	1234	Chip-HDAC1_peak_1528	2.55385	8.32163	5.33456	1106	Promoter (<=1kb)	1	228458107	228460470	2364	1	ENSG00000196890	-	ENST00000620438	38	H2BU1	H2B.U histone 1 [Source:HGNC Symbol;Acc:HGNC:20514]
1	228464246	228464646	401	Chip-HDAC1_peak_1529	2.27201	5.26992	2.83991	37	Promoter (<=1kb)	1	228464103	228464626	524	2	ENSG00000181201	-	ENST00000436555	0	H2BU2P	H2B.U histone 2, pseudogene [Source:HGNC Symbol;Acc:HGNC:20515]
1	228486635	228486988	354	Chip-HDAC1_peak_1530	2.89971	14.9932	11.1521	181	Promoter (<=1kb)	1	228486188	228487120	933	2	ENSG00000279306	-	ENST00000623748	132	AL139288.2	novel transcript
1	228487472	228488048	577	Chip-HDAC1_peak_1531	1.73419	3.36332	1.34353	16	Promoter (<=1kb)	1	228487382	228496188	8807	1	ENSG00000168159	-	ENST00000305943	90	RNF187	ring finger protein 187 [Source:HGNC Symbol;Acc:HGNC:27146]
1	228501216	228501635	420	Chip-HDAC1_peak_1532	4.83168	7.50867	4.64974	163	Distal Intergenic	1	228510536	228512250	1715	2	ENSG00000215811	-	ENST00000640831	10615	BTNL10	butyrophilin like 10 [Source:HGNC Symbol;Acc:HGNC:42540]
1	228620748	228621124	377	Chip-HDAC1_peak_1533	3.65301	14.9512	11.1248	147	Promoter (<=1kb)	1	228621447	228621565	119	2	ENSG00000200624	-	ENST00000363754	441	RNA5S6	RNA, 5S ribosomal 6 [Source:HGNC Symbol;Acc:HGNC:34367]
1	228647274	228648459	1186	Chip-HDAC1_peak_1534	3.05352	12.6445	9.06596	916	Promoter (<=1kb)	1	228647912	228648032	121	2	ENSG00000212237	-	ENST00000390935	0	RNA5SP18	RNA, 5S ribosomal pseudogene 18 [Source:HGNC Symbol;Acc:HGNC:42586]
1	228735052	228735405	354	Chip-HDAC1_peak_1535	2.3436	8.80159	5.72143	233	Promoter (<=1kb)	1	228735479	228746664	11186	1	ENSG00000116574	-	ENST00000366691	-74	RHOU	ras homolog family member U [Source:HGNC Symbol;Acc:HGNC:17794]
1	229000521	229001246	726	Chip-HDAC1_peak_1536	4.21388	6.48212	3.81922	552	Distal Intergenic	1	229022773	229038274	15502	2	ENSG00000282111	-	ENST00000632635	37028	LINC02815	long intergenic non-protein coding RNA 2815 [Source:HGNC Symbol;Acc:HGNC:54347]
1	229238784	229239165	382	Chip-HDAC1_peak_1537	2.35397	3.32539	1.31229	376	Intron (ENST00000651412/ENSG00000233920, intron 1 of 3)	1	229223457	229242902	19446	2	ENSG00000233920	-	ENST00000651412	3737	AL162595.2	novel transcript
1	229271272	229271614	343	Chip-HDAC1_peak_1538	2.09543	6.10562	3.49284	221	Promoter (<=1kb)	1	229263943	229271242	7300	2	ENSG00000177788	-	ENST00000660017	-30	AL162595.1	novel transcript
1	229315365	229315782	418	Chip-HDAC1_peak_1539	7.97776	14.9868	11.1467	194	Distal Intergenic	1	229319403	229323087	3685	1	ENSG00000237481	-	ENST00000418348	-3621	AL117350.1	novel transcript
1	229341960	229343371	1412	Chip-HDAC1_peak_1540	4.7517	24.6294	20.002	236	Promoter (<=1kb)	1	229321011	229342517	21507	2	ENSG00000154429	-	ENST00000366687	0	CCSAP	centriole, cilia and spindle associated protein [Source:HGNC Symbol;Acc:HGNC:29578]
1	229427144	229427464	321	Chip-HDAC1_peak_1541	3.23714	4.97285	2.57963	184	Promoter (2-3kb)	1	229425020	229425650	631	1	ENSG00000230331	-	ENST00000432935	2124	AL160004.2	ribosomal protein L21 (RPL21) pseudogene
1	229456823	229457149	327	Chip-HDAC1_peak_1542	4.6187	6.60433	3.87594	103	Intron (ENST00000261396/ENSG00000069248, intron 21 of 25)	1	229448772	229451070	2299	2	ENSG00000069248	-	ENST00000485119	-5753	NUP133	nucleoporin 133 [Source:HGNC Symbol;Acc:HGNC:18016]
1	229473606	229473927	322	Chip-HDAC1_peak_1543	3.58328	4.73127	2.41837	199	Intron (ENST00000261396/ENSG00000069248, intron 14 of 25)	1	229448772	229451070	2299	2	ENSG00000069248	-	ENST00000485119	-22536	NUP133	nucleoporin 133 [Source:HGNC Symbol;Acc:HGNC:18016]
1	229557953	229559242	1290	Chip-HDAC1_peak_1544	2.97907	17.4782	13.4086	863	Promoter (<=1kb)	1	229516582	229558707	42126	2	ENSG00000135776	-	ENST00000344517	0	ABCB10	ATP binding cassette subfamily B member 10 [Source:HGNC Symbol;Acc:HGNC:41]
1	229625180	229626553	1374	Chip-HDAC1_peak_1545	3.03623	15.6446	11.7421	1192	Promoter (<=1kb)	1	229626247	229660200	33954	1	ENSG00000135763	-	ENST00000258243	0	URB2	URB2 ribosome biogenesis homolog [Source:HGNC Symbol;Acc:HGNC:28967]
1	229797740	229798079	340	Chip-HDAC1_peak_1546	3.76635	8.49828	5.47594	187	Distal Intergenic	1	229705234	229705861	628	2	ENSG00000225984	-	ENST00000452520	-91879	HMGB1P26	high mobility group box 1 pseudogene 26 [Source:HGNC Symbol;Acc:HGNC:39117]
1	229852524	229852845	322	Chip-HDAC1_peak_1547	3.10334	3.62431	1.55987	145	Intron (ENST00000650825/ENSG00000227043, intron 3 of 8)	1	229871965	229892002	20038	2	ENSG00000227043	-	ENST00000669450	39157	LINC01682	long intergenic non-protein coding RNA 1682 [Source:HGNC Symbol;Acc:HGNC:52470]
1	229918009	229918364	356	Chip-HDAC1_peak_1548	3.88026	6.93619	4.16248	78	Distal Intergenic	1	229875555	229892046	16492	2	ENSG00000227043	-	ENST00000669533	-25963	LINC01682	long intergenic non-protein coding RNA 1682 [Source:HGNC Symbol;Acc:HGNC:52470]
1	230066734	230068421	1688	Chip-HDAC1_peak_1549	2.35201	8.35975	5.36476	197	Promoter (<=1kb)	1	230067238	230282122	214885	1	ENSG00000143641	-	ENST00000366672	0	GALNT2	polypeptide N-acetylgalactosaminyltransferase 2 [Source:HGNC Symbol;Acc:HGNC:4124]
1	230107861	230108187	327	Chip-HDAC1_peak_1550	3.96586	5.33401	2.88485	174	Intron (ENST00000494106/ENSG00000143641, intron 1 of 6)	1	230067259	230092033	24775	1	ENSG00000143641	-	ENST00000488903	40602	GALNT2	polypeptide N-acetylgalactosaminyltransferase 2 [Source:HGNC Symbol;Acc:HGNC:4124]
1	230314024	230314366	343	Chip-HDAC1_peak_1551	3.44592	5.59077	3.09771	184	Downstream (<1kb)	1	230323542	230336295	12754	2	ENSG00000177614	-	ENST00000530424	21929	PGBD5	piggyBac transposable element derived 5 [Source:HGNC Symbol;Acc:HGNC:19405]
1	230354017	230354335	319	Chip-HDAC1_peak_1552	3.10398	5.30695	2.86259	76	Intron (ENST00000391860/ENSG00000177614, intron 2 of 6)	1	230323542	230336295	12754	2	ENSG00000177614	-	ENST00000530424	-17722	PGBD5	piggyBac transposable element derived 5 [Source:HGNC Symbol;Acc:HGNC:19405]
1	230424377	230424696	320	Chip-HDAC1_peak_1553	3.20148	8.03107	5.08091	192	Promoter (1-2kb)	1	230314490	230426332	111843	2	ENSG00000177614	-	ENST00000391860	1636	PGBD5	piggyBac transposable element derived 5 [Source:HGNC Symbol;Acc:HGNC:19405]
1	230426203	230426969	767	Chip-HDAC1_peak_1554	2.54706	9.59552	6.39012	409	Promoter (<=1kb)	1	230314490	230426332	111843	2	ENSG00000177614	-	ENST00000391860	0	PGBD5	piggyBac transposable element derived 5 [Source:HGNC Symbol;Acc:HGNC:19405]
1	230467310	230467640	331	Chip-HDAC1_peak_1555	5.04653	8.49171	5.47594	140	Distal Intergenic	1	230426491	230436822	10332	1	ENSG00000282564	-	ENST00000633012	40819	AL133516.1	novel transcript
1	230517851	230518189	339	Chip-HDAC1_peak_1556	4.6187	6.60433	3.87594	140	Distal Intergenic	1	230592660	230595583	2924	2	ENSG00000232964	-	ENST00000412647	77394	LINC01737	long intergenic non-protein coding RNA 1737 [Source:HGNC Symbol;Acc:HGNC:52525]
1	230527064	230527526	463	Chip-HDAC1_peak_1557	4.19882	5.69833	3.14834	49	Distal Intergenic	1	230592660	230595583	2924	2	ENSG00000232964	-	ENST00000412647	68057	LINC01737	long intergenic non-protein coding RNA 1737 [Source:HGNC Symbol;Acc:HGNC:52525]
1	230594783	230595155	373	Chip-HDAC1_peak_1558	5.57501	9.38203	6.23125	172	Promoter (<=1kb)	1	230592660	230595583	2924	2	ENSG00000232964	-	ENST00000412647	428	LINC01737	long intergenic non-protein coding RNA 1737 [Source:HGNC Symbol;Acc:HGNC:52525]
1	230741299	230741641	343	Chip-HDAC1_peak_1559	6.44991	11.9867	8.47221	89	Intron (ENST00000412344/ENSG00000244137, intron 1 of 1)	1	230747384	230801772	54389	1	ENSG00000135773	-	ENST00000366666	-5743	CAPN9	calpain 9 [Source:HGNC Symbol;Acc:HGNC:1486]
1	230788548	230788897	350	Chip-HDAC1_peak_1560	5.87835	9.5333	6.33691	222	Promoter (2-3kb)	1	230791877	230801762	9886	1	ENSG00000135773	-	ENST00000480004	-2980	CAPN9	calpain 9 [Source:HGNC Symbol;Acc:HGNC:1486]
1	230792287	230793160	874	Chip-HDAC1_peak_1561	3.19551	4.89312	2.50916	685	Promoter (<=1kb)	1	230791877	230801762	9886	1	ENSG00000135773	-	ENST00000480004	410	CAPN9	calpain 9 [Source:HGNC Symbol;Acc:HGNC:1486]
1	230856959	230857351	393	Chip-HDAC1_peak_1562	3.40526	5.0736	2.66927	47	Promoter (<=1kb)	1	230843837	230856134	12298	2	ENSG00000119280	-	ENST00000519360	-825	C1orf198	chromosome 1 open reading frame 198 [Source:HGNC Symbol;Acc:HGNC:25900]
1	230867927	230868643	717	Chip-HDAC1_peak_1563	3.33134	10.6686	7.3206	245	Promoter (<=1kb)	1	230837119	230868521	31403	2	ENSG00000119280	-	ENST00000366663	0	C1orf198	chromosome 1 open reading frame 198 [Source:HGNC Symbol;Acc:HGNC:25900]
1	230883146	230884003	858	Chip-HDAC1_peak_1564	4.6187	6.60433	3.87594	647	Intron (ENST00000654598/ENSG00000288037, intron 2 of 2)	1	230889949	230895788	5840	1	ENSG00000287395	-	ENST00000667181	-5946	AL118511.3	novel transcript
1	230888296	230888665	370	Chip-HDAC1_peak_1565	5.87835	9.5333	6.33691	151	Promoter (1-2kb)	1	230889949	230895788	5840	1	ENSG00000287395	-	ENST00000667181	-1284	AL118511.3	novel transcript
1	230978454	230978783	330	Chip-HDAC1_peak_1566	2.42786	6.57701	3.87594	217	Promoter (<=1kb)	1	230933783	230978796	45014	2	ENSG00000143643	-	ENST00000522821	13	TTC13	tetratricopeptide repeat domain 13 [Source:HGNC Symbol;Acc:HGNC:26204]
1	231039451	231040255	805	Chip-HDAC1_peak_1567	3.22007	14.229	10.4706	345	Promoter (<=1kb)	1	231018958	231040254	21297	2	ENSG00000182118	-	ENST00000366654	0	FAM89A	family with sequence similarity 89 member A [Source:HGNC Symbol;Acc:HGNC:25057]
1	231074488	231074827	340	Chip-HDAC1_peak_1568	5.45847	8.52447	5.47594	248	Distal Intergenic	1	231018958	231040254	21297	2	ENSG00000182118	-	ENST00000366654	-34234	FAM89A	family with sequence similarity 89 member A [Source:HGNC Symbol;Acc:HGNC:25057]
1	231162136	231162647	512	Chip-HDAC1_peak_1569	2.82493	12.3379	8.79299	248	Promoter (<=1kb)	1	231162112	231221556	59445	1	ENSG00000119283	-	ENST00000444294	24	TRIM67	tripartite motif containing 67 [Source:HGNC Symbol;Acc:HGNC:31859]
1	231195501	231195845	345	Chip-HDAC1_peak_1570	4.29455	7.75056	4.8319	124	Intron (ENST00000444294/ENSG00000119283, intron 1 of 9)	1	231184098	231187627	3530	2	ENSG00000235710	-	ENST00000425559	-7874	AL109810.2	uncharacterized LOC149373 [Source:NCBI gene (formerly Entrezgene);Acc:149373]
1	231231681	231232063	383	Chip-HDAC1_peak_1571	6.29823	10.5717	7.23207	130	Promoter (2-3kb)	1	231226386	231229209	2824	2	ENSG00000143633	-	ENST00000495795	-2472	C1orf131	chromosome 1 open reading frame 131 [Source:HGNC Symbol;Acc:HGNC:25332]
1	231240978	231241510	533	Chip-HDAC1_peak_1572	2.09601	4.63589	2.35165	59	Promoter (<=1kb)	1	231241207	231266091	24885	1	ENSG00000116906	-	ENST00000436239	0	GNPAT	glyceronephosphate O-acyltransferase [Source:HGNC Symbol;Acc:HGNC:4416]
1	231412996	231413364	369	Chip-HDAC1_peak_1573	4.19882	5.69833	3.14834	215	Intron (ENST00000667629/ENSG00000135766, intron 1 of 3)	1	231366355	231420343	53989	2	ENSG00000135766	-	ENST00000476717	6979	EGLN1	egl-9 family hypoxia inducible factor 1 [Source:HGNC Symbol;Acc:HGNC:1232]
1	231421231	231422718	1488	Chip-HDAC1_peak_1574	4.27222	18.7546	14.5701	1241	Promoter (<=1kb)	1	231363756	231422287	58532	2	ENSG00000135766	-	ENST00000366641	0	EGLN1	egl-9 family hypoxia inducible factor 1 [Source:HGNC Symbol;Acc:HGNC:1232]
1	231486264	231486577	314	Chip-HDAC1_peak_1575	5.03859	7.54733	4.64974	197	Intron (ENST00000653908/ENSG00000287856, intron 1 of 4)	1	231475956	231476288	333	2	ENSG00000223982	-	ENST00000473818	-9976	SNRPD2P2	small nuclear ribonucleoprotein D2 pseudogene 2 [Source:HGNC Symbol;Acc:HGNC:38598]
1	231492557	231492946	390	Chip-HDAC1_peak_1576	2.7388	4.15714	1.94476	281	Intron (ENST00000653908/ENSG00000287856, intron 1 of 4)	1	231475956	231476288	333	2	ENSG00000223982	-	ENST00000473818	-16269	SNRPD2P2	small nuclear ribonucleoprotein D2 pseudogene 2 [Source:HGNC Symbol;Acc:HGNC:38598]
1	231528213	231528883	671	Chip-HDAC1_peak_1577	2.98068	6.92296	4.15148	377	Promoter (<=1kb)	1	231528541	231561229	32689	1	ENSG00000116918	-	ENST00000413309	0	TSNAX	translin associated factor X [Source:HGNC Symbol;Acc:HGNC:12380]
1	231626645	231627585	941	Chip-HDAC1_peak_1578	1.83211	3.42133	1.39398	240	Promoter (<=1kb)	1	231626790	232041272	414483	1	ENSG00000162946	-	ENST00000439617	0	DISC1	DISC1 scaffold protein [Source:HGNC Symbol;Acc:HGNC:2888]
1	231685419	231685751	333	Chip-HDAC1_peak_1579	4.36541	8.77989	5.7006	137	Promoter (<=1kb)	1	231684752	231693935	9184	1	ENSG00000162946	-	ENST00000602600	667	DISC1	DISC1 scaffold protein [Source:HGNC Symbol;Acc:HGNC:2888]
1	231686139	231686528	390	Chip-HDAC1_peak_1580	3.27405	5.25292	2.82492	141	Promoter (1-2kb)	1	231684752	231693935	9184	1	ENSG00000162946	-	ENST00000602600	1387	DISC1	DISC1 scaffold protein [Source:HGNC Symbol;Acc:HGNC:2888]
1	231839694	231840023	330	Chip-HDAC1_peak_1581	4.19882	5.69833	3.14834	205	Intron (ENST00000439617/ENSG00000162946, intron 9 of 12)	1	231767464	231847666	80203	2	ENSG00000286071	-	ENST00000651424	7643	AL136171.2	disrupted in schizophrenia 2
1	231883369	231884190	822	Chip-HDAC1_peak_1582	5.45847	8.52447	5.47594	146	Intron (ENST00000439617/ENSG00000162946, intron 9 of 12)	1	231812411	231847706	35296	2	ENSG00000286071	-	ENST00000652052	-35663	AL136171.2	disrupted in schizophrenia 2
1	231949506	231949828	323	Chip-HDAC1_peak_1583	4.03722	5.92662	3.34091	96	Intron (ENST00000439617/ENSG00000162946, intron 9 of 12)	1	231925834	231945233	19400	1	ENSG00000226758	-	ENST00000456782	23672	DISC1-IT1	DISC1 intronic transcript 1 [Source:HGNC Symbol;Acc:HGNC:41325]
1	231999406	231999750	345	Chip-HDAC1_peak_1584	6.29823	10.5717	7.23207	167	Intron (ENST00000439617/ENSG00000162946, intron 10 of 12)	1	231925834	231945233	19400	1	ENSG00000226758	-	ENST00000456782	73572	DISC1-IT1	DISC1 intronic transcript 1 [Source:HGNC Symbol;Acc:HGNC:41325]
1	232095713	232096475	763	Chip-HDAC1_peak_1585	5.03859	7.54733	4.64974	191	Distal Intergenic	1	232160091	232185643	25553	1	ENSG00000235152	-	ENST00000428673	-63616	AL353052.1	novel transcript
1	232145254	232145568	315	Chip-HDAC1_peak_1586	3.77894	4.83268	2.45906	170	Distal Intergenic	1	232160091	232185643	25553	1	ENSG00000235152	-	ENST00000428673	-14523	AL353052.1	novel transcript
1	232322143	232322467	325	Chip-HDAC1_peak_1587	5.03859	7.54733	4.64974	114	Distal Intergenic	1	232399142	232402766	3625	2	ENSG00000116991	-	ENST00000494056	80299	SIPA1L2	signal induced proliferation associated 1 like 2 [Source:HGNC Symbol;Acc:HGNC:23800]
1	232334866	232335256	391	Chip-HDAC1_peak_1588	4.29994	6.35805	3.70648	188	Distal Intergenic	1	232399142	232402766	3625	2	ENSG00000116991	-	ENST00000494056	67510	SIPA1L2	signal induced proliferation associated 1 like 2 [Source:HGNC Symbol;Acc:HGNC:23800]
1	232335813	232336130	318	Chip-HDAC1_peak_1589	4.86783	7.27456	4.45264	125	Distal Intergenic	1	232399142	232402766	3625	2	ENSG00000116991	-	ENST00000494056	66636	SIPA1L2	signal induced proliferation associated 1 like 2 [Source:HGNC Symbol;Acc:HGNC:23800]
1	232399926	232400329	404	Chip-HDAC1_peak_1590	4.29994	6.35805	3.70648	200	Promoter (2-3kb)	1	232399142	232402766	3625	2	ENSG00000116991	-	ENST00000494056	2437	SIPA1L2	signal induced proliferation associated 1 like 2 [Source:HGNC Symbol;Acc:HGNC:23800]
1	232548730	232549343	614	Chip-HDAC1_peak_1591	7.55788	13.8467	10.1232	467	Intron (ENST00000366630/ENSG00000116991, intron 1 of 21)	1	232397965	232561558	163594	2	ENSG00000116991	-	ENST00000366630	12215	SIPA1L2	signal induced proliferation associated 1 like 2 [Source:HGNC Symbol;Acc:HGNC:23800]
1	232609499	232609875	377	Chip-HDAC1_peak_1592	5.37492	9.04757	5.93551	186	Intron (ENST00000674749/ENSG00000116991, intron 1 of 23)	1	232397966	232630109	232144	2	ENSG00000116991	-	ENST00000675407	20234	SIPA1L2	signal induced proliferation associated 1 like 2 [Source:HGNC Symbol;Acc:HGNC:23800]
1	232629250	232630801	1552	Chip-HDAC1_peak_1593	3.92437	17.8927	13.7888	657	Promoter (<=1kb)	1	232397965	232630122	232158	2	ENSG00000116991	-	ENST00000674749	0	SIPA1L2	signal induced proliferation associated 1 like 2 [Source:HGNC Symbol;Acc:HGNC:23800]
1	232934852	232935446	595	Chip-HDAC1_peak_1594	3.58328	4.73127	2.41837	397	Distal Intergenic	1	232950605	232978482	27878	1	ENSG00000135778	-	ENST00000494689	-15159	NTPCR	nucleoside-triphosphatase, cancer-related [Source:HGNC Symbol;Acc:HGNC:28204]
1	232965707	232966038	332	Chip-HDAC1_peak_1595	4.83168	7.50867	4.64974	199	Exon (ENST00000490098/ENSG00000135778, exon 1 of 2)	1	232961903	232978651	16749	1	ENSG00000135778	-	ENST00000490098	3804	NTPCR	nucleoside-triphosphatase, cancer-related [Source:HGNC Symbol;Acc:HGNC:28204]
1	233163164	233163515	352	Chip-HDAC1_peak_1596	4.65827	7.22373	4.41084	197	Promoter (2-3kb)	1	233125904	233160425	34522	2	ENSG00000135749	-	ENST00000520463	-2739	PCNX2	pecanex 2 [Source:HGNC Symbol;Acc:HGNC:8736]
1	233243752	233244132	381	Chip-HDAC1_peak_1597	6.71812	11.6378	8.16858	155	Intron (ENST00000258229/ENSG00000135749, intron 8 of 33)	1	233201492	233252687	51196	2	ENSG00000135749	-	ENST00000324142	8555	PCNX2	pecanex 2 [Source:HGNC Symbol;Acc:HGNC:8736]
1	233295288	233295727	440	Chip-HDAC1_peak_1598	3.68696	12.3349	8.7907	252	Promoter (<=1kb)	1	232983435	233295725	312291	2	ENSG00000135749	-	ENST00000258229	0	PCNX2	pecanex 2 [Source:HGNC Symbol;Acc:HGNC:8736]
1	233327725	233328846	1122	Chip-HDAC1_peak_1599	4.13092	19.818	15.5507	89	Promoter (<=1kb)	1	233327768	233374134	46367	1	ENSG00000143674	-	ENST00000366623	0	MAP3K21	mitogen-activated protein kinase kinase kinase 21 [Source:HGNC Symbol;Acc:HGNC:29798]
1	233357521	233357900	380	Chip-HDAC1_peak_1600	5.87835	9.5333	6.33691	176	Intron (ENST00000366624/ENSG00000143674, intron 4 of 9)	1	233375783	233385147	9365	1	ENSG00000143674	-	ENST00000366622	-17883	MAP3K21	mitogen-activated protein kinase kinase kinase 21 [Source:HGNC Symbol;Acc:HGNC:29798]
1	233436114	233436446	333	Chip-HDAC1_peak_1601	6.29823	10.5717	7.23207	220	Distal Intergenic	1	233448626	233448781	156	2	ENSG00000252501	-	ENST00000516692	12335	RNU4-77P	RNA, U4 small nuclear 77, pseudogene [Source:HGNC Symbol;Acc:HGNC:47013]
1	233613648	233614806	1159	Chip-HDAC1_peak_1602	3.57177	19.4039	15.1697	481	Promoter (<=1kb)	1	233614106	233672514	58409	1	ENSG00000135750	-	ENST00000366621	0	KCNK1	potassium two pore domain channel subfamily K member 1 [Source:HGNC Symbol;Acc:HGNC:6272]
1	233629404	233629765	362	Chip-HDAC1_peak_1603	2.83751	4.02168	1.82617	127	Promoter (<=1kb)	1	233629558	233671699	42142	1	ENSG00000135750	-	ENST00000472190	0	KCNK1	potassium two pore domain channel subfamily K member 1 [Source:HGNC Symbol;Acc:HGNC:6272]
1	233638471	233638787	317	Chip-HDAC1_peak_1604	5.22417	9.47181	6.30753	130	Promoter (1-2kb)	1	233636524	233666990	30467	1	ENSG00000135750	-	ENST00000487728	1947	KCNK1	potassium two pore domain channel subfamily K member 1 [Source:HGNC Symbol;Acc:HGNC:6272]
1	233642604	233642933	330	Chip-HDAC1_peak_1605	4.19882	5.69833	3.14834	181	Intron (ENST00000366621/ENSG00000135750, intron 1 of 2)	1	233636524	233666990	30467	1	ENSG00000135750	-	ENST00000487728	6080	KCNK1	potassium two pore domain channel subfamily K member 1 [Source:HGNC Symbol;Acc:HGNC:6272]
1	233663714	233664059	346	Chip-HDAC1_peak_1606	6.42105	11.9373	8.4364	236	Intron (ENST00000366621/ENSG00000135750, intron 1 of 2)	1	233655695	233666686	10992	1	ENSG00000135750	-	ENST00000472869	8019	KCNK1	potassium two pore domain channel subfamily K member 1 [Source:HGNC Symbol;Acc:HGNC:6272]
1	233904444	233906109	1666	Chip-HDAC1_peak_1607	2.66527	12.3723	8.82216	491	Promoter (<=1kb)	1	233904676	234324511	419836	1	ENSG00000183780	-	ENST00000366618	0	SLC35F3	solute carrier family 35 member F3 [Source:HGNC Symbol;Acc:HGNC:23616]
1	234205300	234206033	734	Chip-HDAC1_peak_1608	4.6187	6.60433	3.87594	178	Intron (ENST00000366618/ENSG00000183780, intron 2 of 7)	1	234214271	234324511	110241	1	ENSG00000183780	-	ENST00000366617	-8238	SLC35F3	solute carrier family 35 member F3 [Source:HGNC Symbol;Acc:HGNC:23616]
1	234294119	234294466	348	Chip-HDAC1_peak_1609	4.6187	6.60433	3.87594	169	Intron (ENST00000366618/ENSG00000183780, intron 3 of 7)	1	234284972	234285541	570	1	ENSG00000232166	-	ENST00000412915	9147	AL122008.2	ribosomal protein L9 (RPL9) pseudogene
1	234478095	234479143	1049	Chip-HDAC1_peak_1610	2.71985	10.0101	6.75797	746	Promoter (<=1kb)	1	234391313	234479179	87867	2	ENSG00000059588	-	ENST00000040877	36	TARBP1	TAR (HIV-1) RNA binding protein 1 [Source:HGNC Symbol;Acc:HGNC:11568]
1	234502377	234502714	338	Chip-HDAC1_peak_1611	4.75904	7.10026	4.31365	104	Distal Intergenic	1	234391313	234479179	87867	2	ENSG00000059588	-	ENST00000040877	-23198	TARBP1	TAR (HIV-1) RNA binding protein 1 [Source:HGNC Symbol;Acc:HGNC:11568]
1	234563146	234563533	388	Chip-HDAC1_peak_1612	4.7325	7.95044	5.00935	272	Promoter (1-2kb)	1	234565298	234570088	4791	1	ENSG00000230404	-	ENST00000429507	-1765	AL161640.1	novel transcript
1	234599767	234600431	665	Chip-HDAC1_peak_1613	2.5754	9.17888	6.05334	515	Distal Intergenic	1	234593275	234593402	128	1	ENSG00000212144	-	ENST00000390842	6492	U8	U8 small nucleolar RNA [Source:RFAM;Acc:RF00096]
1	234607243	234607832	590	Chip-HDAC1_peak_1614	3.68063	18.1131	13.9899	206	Promoter (<=1kb)	1	234607008	234609483	2476	1	ENSG00000228830	-	ENST00000436039	235	AL160408.2	novel transcript
1	234608332	234609493	1162	Chip-HDAC1_peak_1615	5.71478	28.1112	23.2683	290	Promoter (<=1kb)	1	234604269	234609525	5257	2	ENSG00000168264	-	ENST00000366609	32	IRF2BP2	interferon regulatory factor 2 binding protein 2 [Source:HGNC Symbol;Acc:HGNC:21729]
1	234609964	234611310	1347	Chip-HDAC1_peak_1616	2.7011	12.639	9.06328	1222	Promoter (<=1kb)	1	234604269	234609525	5257	2	ENSG00000168264	-	ENST00000366610	-439	IRF2BP2	interferon regulatory factor 2 binding protein 2 [Source:HGNC Symbol;Acc:HGNC:21729]
1	234655327	234655698	372	Chip-HDAC1_peak_1617	4.29994	6.35805	3.70648	194	Promoter (<=1kb)	1	234655784	234660919	5136	1	ENSG00000228044	-	ENST00000665192	-86	AL160408.1	novel transcript
1	234715982	234716378	397	Chip-HDAC1_peak_1618	6.71812	11.6378	8.16858	166	Intron (ENST00000632063/ENSG00000282097, intron 2 of 3)	1	234709383	234720220	10838	1	ENSG00000282097	-	ENST00000632063	6599	AL160408.6	novel transcript
1	234772594	234772960	367	Chip-HDAC1_peak_1619	5.66265	14.4458	10.6655	150	Distal Intergenic	1	234757621	234760056	2436	2	ENSG00000279261	-	ENST00000624397	-12538	PP2672	uncharacterized LOC100130249 [Source:NCBI gene (formerly Entrezgene);Acc:100130249]
1	234840820	234841166	347	Chip-HDAC1_peak_1620	5.01659	8.12094	5.15022	135	Promoter (2-3kb)	1	234837976	234838069	94	1	ENSG00000201638	-	ENST00000364768	2844	RNY4P16	RNY4 pseudogene 16 [Source:HGNC Symbol;Acc:HGNC:34066]
1	234884787	234885132	346	Chip-HDAC1_peak_1621	2.75195	5.01544	2.6182	187	Intron (ENST00000651370/ENSG00000286263, intron 1 of 1)	1	234904186	234904488	303	1	ENSG00000239690	-	ENST00000493933	-19054	RN7SL668P	RNA, 7SL, cytoplasmic 668, pseudogene [Source:HGNC Symbol;Acc:HGNC:46684]
1	234958462	234959031	570	Chip-HDAC1_peak_1622	3.48732	9.41144	6.25604	70	Promoter (1-2kb)	1	234957231	234959989	2759	1	ENSG00000237520	-	ENST00000423963	1231	AL391832.1	novel transcript
1	234960152	234960595	444	Chip-HDAC1_peak_1623	5.97526	13.9429	10.2128	174	Promoter (2-3kb)	1	234959661	234962960	3300	2	ENSG00000238005	-	ENST00000656076	2365	AL391832.2	novel transcript
1	234960926	234961260	335	Chip-HDAC1_peak_1624	6.27725	20.9779	16.6175	196	Promoter (1-2kb)	1	234959661	234962960	3300	2	ENSG00000238005	-	ENST00000656076	1700	AL391832.2	novel transcript
1	234997027	234997423	397	Chip-HDAC1_peak_1625	5.96836	12.723	9.13067	256	Distal Intergenic	1	234979647	234980804	1158	2	ENSG00000258082	-	ENST00000549744	-16223	AL391832.3	novel transcript
1	235000242	235000617	376	Chip-HDAC1_peak_1626	2.36091	3.34071	1.32299	98	Distal Intergenic	1	234979647	234980804	1158	2	ENSG00000258082	-	ENST00000549744	-19438	AL391832.3	novel transcript
1	235023401	235023808	408	Chip-HDAC1_peak_1627	3.79804	6.01477	3.41005	231	Distal Intergenic	1	234979647	234980804	1158	2	ENSG00000258082	-	ENST00000549744	-42597	AL391832.3	novel transcript
1	235033882	235034207	326	Chip-HDAC1_peak_1628	4.56656	6.52194	3.85099	156	Distal Intergenic	1	235065479	235074220	8742	2	ENSG00000280587	-	ENST00000628622	40013	LINC01348	long intergenic non-protein coding RNA 1348 [Source:HGNC Symbol;Acc:HGNC:50567]
1	235068101	235068709	609	Chip-HDAC1_peak_1629	3.99032	10.4518	7.15135	120	Exon (ENST00000628622/ENSG00000280587, exon 2 of 3)	1	235065479	235074220	8742	2	ENSG00000280587	-	ENST00000628622	5511	LINC01348	long intergenic non-protein coding RNA 1348 [Source:HGNC Symbol;Acc:HGNC:50567]
1	235073928	235074403	476	Chip-HDAC1_peak_1630	2.04479	4.50807	2.25247	230	Promoter (<=1kb)	1	235065479	235074220	8742	2	ENSG00000280587	-	ENST00000628622	0	LINC01348	long intergenic non-protein coding RNA 1348 [Source:HGNC Symbol;Acc:HGNC:50567]
1	235074992	235075908	917	Chip-HDAC1_peak_1631	2.6108	6.63872	3.90408	357	Promoter (<=1kb)	1	235065479	235074220	8742	2	ENSG00000280587	-	ENST00000628622	-772	LINC01348	long intergenic non-protein coding RNA 1348 [Source:HGNC Symbol;Acc:HGNC:50567]
1	235083573	235084084	512	Chip-HDAC1_peak_1632	2.32759	3.76233	1.68177	479	Distal Intergenic	1	235065479	235074220	8742	2	ENSG00000280587	-	ENST00000628622	-9353	LINC01348	long intergenic non-protein coding RNA 1348 [Source:HGNC Symbol;Acc:HGNC:50567]
1	235128010	235128832	823	Chip-HDAC1_peak_1633	2.03963	6.32311	3.68808	775	Promoter (<=1kb)	1	235109341	235128837	19497	2	ENSG00000173726	-	ENST00000366607	5	TOMM20	translocase of outer mitochondrial membrane 20 [Source:HGNC Symbol;Acc:HGNC:20947]
1	235326998	235327438	441	Chip-HDAC1_peak_1634	1.99867	4.39149	2.14914	334	Promoter (<=1kb)	1	235327350	235343093	15744	1	ENSG00000152904	-	ENST00000488594	0	GGPS1	geranylgeranyl diphosphate synthase 1 [Source:HGNC Symbol;Acc:HGNC:4249]
1	235503788	235504420	633	Chip-HDAC1_peak_1635	2.05465	6.23619	3.60957	529	Promoter (<=1kb)	1	235463458	235504254	40797	2	ENSG00000162885	-	ENST00000612859	0	B3GALNT2	beta-1,3-N-acetylgalactosaminyltransferase 2 [Source:HGNC Symbol;Acc:HGNC:28596]
1	235509876	235510222	347	Chip-HDAC1_peak_1636	3.36883	5.22272	2.80178	72	Distal Intergenic	1	235447190	235504452	57263	2	ENSG00000162885	-	ENST00000366600	-5424	B3GALNT2	beta-1,3-N-acetylgalactosaminyltransferase 2 [Source:HGNC Symbol;Acc:HGNC:28596]
1	235530346	235530831	486	Chip-HDAC1_peak_1637	2.98418	3.93985	1.82528	110	Distal Intergenic	1	235537520	235538041	522	1	ENSG00000235638	-	ENST00000433044	-6689	MTND6P14	MT-ND6 pseudogene 14 [Source:HGNC Symbol;Acc:HGNC:39477]
1	235615835	235616368	534	Chip-HDAC1_peak_1638	2.9817	5.41204	2.95148	172	Promoter (1-2kb)	1	235614674	235616397	1724	1	ENSG00000227236	-	ENST00000424229	1161	AL583844.1	solute carrier family 39 (zinc transporter), member 14 pseudogene (SLC39A14)
1	235637505	235638058	554	Chip-HDAC1_peak_1639	2.83133	4.18003	1.96185	437	Intron (ENST00000391854/ENSG00000168243, intron 1 of 3)	1	235547685	235649784	102100	2	ENSG00000168243	-	ENST00000391854	11726	GNG4	G protein subunit gamma 4 [Source:HGNC Symbol;Acc:HGNC:4407]
1	235649655	235650159	505	Chip-HDAC1_peak_1640	2.37346	5.30043	2.85987	19	Promoter (<=1kb)	1	235547685	235649784	102100	2	ENSG00000168243	-	ENST00000391854	0	GNG4	G protein subunit gamma 4 [Source:HGNC Symbol;Acc:HGNC:4407]
1	235686030	235686371	342	Chip-HDAC1_peak_1641	5.04653	8.49171	5.47594	190	Intron (ENST00000389793/ENSG00000143669, intron 48 of 52)	1	235709106	235712400	3295	2	ENSG00000143669	-	ENST00000462376	26029	LYST	lysosomal trafficking regulator [Source:HGNC Symbol;Acc:HGNC:1968]
1	235879715	235880033	319	Chip-HDAC1_peak_1642	3.79618	5.06757	2.66601	111	Intron (ENST00000489585/ENSG00000143669, intron 1 of 22)	1	235828805	235883616	54812	2	ENSG00000143669	-	ENST00000468107	3583	LYST	lysosomal trafficking regulator [Source:HGNC Symbol;Acc:HGNC:1968]
1	235895675	235896018	344	Chip-HDAC1_peak_1643	5.51046	9.97855	6.73683	187	Distal Intergenic	1	235791573	235883640	92068	2	ENSG00000143669	-	ENST00000465349	-12035	LYST	lysosomal trafficking regulator [Source:HGNC Symbol;Acc:HGNC:1968]
1	235991912	235992610	699	Chip-HDAC1_peak_1644	3.52676	5.29125	2.85157	647	Intron (ENST00000264187/ENSG00000116962, intron 13 of 19)	1	235957879	235971825	13947	2	ENSG00000229291	-	ENST00000443207	-20087	LINC02768	long intergenic non-protein coding RNA 2768 [Source:HGNC Symbol;Acc:HGNC:54288]
1	236020965	236021301	337	Chip-HDAC1_peak_1645	5.22417	9.47181	6.30753	160	Intron (ENST00000264187/ENSG00000116962, intron 9 of 19)	1	236060677	236060772	96	1	ENSG00000252822	-	ENST00000517013	-39376	Y_RNA	Y RNA [Source:RFAM;Acc:RF00019]
1	236049332	236050071	740	Chip-HDAC1_peak_1646	5.33242	9.31721	6.17262	539	Intron (ENST00000264187/ENSG00000116962, intron 1 of 19)	1	236060677	236060772	96	1	ENSG00000252822	-	ENST00000517013	-10606	Y_RNA	Y RNA [Source:RFAM;Acc:RF00019]
1	236088623	236089035	413	Chip-HDAC1_peak_1647	4.30226	6.90781	4.13865	142	Distal Intergenic	1	236110061	236112370	2310	1	ENSG00000235371	-	ENST00000446607	-21026	AL122018.1	aconitase 2, mitochondrial (ACO2) pseudogene
1	236102716	236103368	653	Chip-HDAC1_peak_1648	3.84251	7.3798	4.5466	49	Distal Intergenic	1	236110061	236112370	2310	1	ENSG00000235371	-	ENST00000446607	-6693	AL122018.1	aconitase 2, mitochondrial (ACO2) pseudogene
1	236141452	236143461	2010	Chip-HDAC1_peak_1649	3.94544	19.9218	15.6471	205	Promoter (<=1kb)	1	236142505	236205198	62694	1	ENSG00000077585	-	ENST00000419162	0	GPR137B	G protein-coupled receptor 137B [Source:HGNC Symbol;Acc:HGNC:11862]
1	236192097	236192742	646	Chip-HDAC1_peak_1650	4.37366	6.75089	4.00304	519	Intron (ENST00000419162/ENSG00000077585, intron 4 of 4)	1	236183778	236221865	38088	1	ENSG00000077585	-	ENST00000477559	8319	GPR137B	G protein-coupled receptor 137B [Source:HGNC Symbol;Acc:HGNC:11862]
1	236281609	236282377	769	Chip-HDAC1_peak_1651	2.33691	6.40717	3.75079	67	Promoter (<=1kb)	1	236215101	236281958	66858	2	ENSG00000086619	-	ENST00000354619	0	ERO1B	endoplasmic reticulum oxidoreductase 1 beta [Source:HGNC Symbol;Acc:HGNC:14355]
1	236367244	236367667	424	Chip-HDAC1_peak_1652	4.61191	8.35302	5.35849	171	Intron (ENST00000637660/ENSG00000186197, intron 1 of 5)	1	236348262	236482319	134058	1	ENSG00000186197	-	ENST00000439430	18982	EDARADD	EDAR associated death domain [Source:HGNC Symbol;Acc:HGNC:14341]
1	236393364	236393707	344	Chip-HDAC1_peak_1653	3.67816	4.88146	2.49898	143	Promoter (<=1kb)	1	236394286	236484930	90645	1	ENSG00000186197	-	ENST00000334232	-579	EDARADD	EDAR associated death domain [Source:HGNC Symbol;Acc:HGNC:14341]
1	236395027	236396008	982	Chip-HDAC1_peak_1654	5.92745	27.7925	22.9626	208	Promoter (<=1kb)	1	236395413	236484930	89518	1	ENSG00000186197	-	ENST00000359362	0	EDARADD	EDAR associated death domain [Source:HGNC Symbol;Acc:HGNC:14341]
1	236398450	236398819	370	Chip-HDAC1_peak_1655	4.8832	9.18306	6.05334	193	Intron (ENST00000637660/ENSG00000186197, intron 1 of 5)	1	236395449	236502915	107467	1	ENSG00000186197	-	ENST00000642595	3001	EDARADD	EDAR associated death domain [Source:HGNC Symbol;Acc:HGNC:14341]
1	236406690	236407326	637	Chip-HDAC1_peak_1656	3.86025	7.15641	4.36521	140	Intron (ENST00000637660/ENSG00000186197, intron 1 of 5)	1	236395449	236502915	107467	1	ENSG00000186197	-	ENST00000642595	11241	EDARADD	EDAR associated death domain [Source:HGNC Symbol;Acc:HGNC:14341]
1	236424988	236425560	573	Chip-HDAC1_peak_1657	4.06933	6.76739	4.01201	366	Intron (ENST00000637660/ENSG00000186197, intron 3 of 5)	1	236395449	236502915	107467	1	ENSG00000186197	-	ENST00000642595	29539	EDARADD	EDAR associated death domain [Source:HGNC Symbol;Acc:HGNC:14341]
1	236432631	236432946	316	Chip-HDAC1_peak_1658	3.49125	4.3891	2.14712	203	Intron (ENST00000637660/ENSG00000186197, intron 4 of 5)	1	236395449	236502915	107467	1	ENSG00000186197	-	ENST00000642595	37182	EDARADD	EDAR associated death domain [Source:HGNC Symbol;Acc:HGNC:14341]
1	236448060	236448506	447	Chip-HDAC1_peak_1659	2.75195	5.01544	2.6182	107	Intron (ENST00000637660/ENSG00000186197, intron 4 of 5)	1	236483165	236484468	1304	1	ENSG00000244457	-	ENST00000366587	-34659	ENO1P1	enolase 1 pseudogene 1 [Source:HGNC Symbol;Acc:HGNC:3352]
1	236454601	236455287	687	Chip-HDAC1_peak_1660	5.45847	8.52447	5.47594	513	Intron (ENST00000637660/ENSG00000186197, intron 4 of 5)	1	236483165	236484468	1304	1	ENSG00000244457	-	ENST00000366587	-27878	ENO1P1	enolase 1 pseudogene 1 [Source:HGNC Symbol;Acc:HGNC:3352]
1	236457324	236457695	372	Chip-HDAC1_peak_1661	5.45847	8.52447	5.47594	240	Intron (ENST00000637660/ENSG00000186197, intron 4 of 5)	1	236483165	236484468	1304	1	ENSG00000244457	-	ENST00000366587	-25470	ENO1P1	enolase 1 pseudogene 1 [Source:HGNC Symbol;Acc:HGNC:3352]
1	236470641	236471015	375	Chip-HDAC1_peak_1662	4.60467	6.85206	4.08849	166	Intron (ENST00000637660/ENSG00000186197, intron 5 of 5)	1	236483165	236484468	1304	1	ENSG00000244457	-	ENST00000366587	-12150	ENO1P1	enolase 1 pseudogene 1 [Source:HGNC Symbol;Acc:HGNC:3352]
1	236497094	236497470	377	Chip-HDAC1_peak_1663	4.96617	9.00668	5.90765	178	Intron (ENST00000642595/ENSG00000186197, intron 7 of 7)	1	236483165	236484468	1304	1	ENSG00000244457	-	ENST00000366587	13929	ENO1P1	enolase 1 pseudogene 1 [Source:HGNC Symbol;Acc:HGNC:3352]
1	236523917	236524469	553	Chip-HDAC1_peak_1664	2.38332	9.20095	6.0687	173	Promoter (<=1kb)	1	236523969	236526435	2467	1	ENSG00000116977	-	ENST00000475670	0	LGALS8	galectin 8 [Source:HGNC Symbol;Acc:HGNC:6569]
1	236641476	236641925	450	Chip-HDAC1_peak_1665	6.71812	11.6378	8.16858	307	Distal Intergenic	1	236664141	236720142	56002	1	ENSG00000077522	-	ENST00000651187	-22216	ACTN2	actinin alpha 2 [Source:HGNC Symbol;Acc:HGNC:164]
1	236642353	236642691	339	Chip-HDAC1_peak_1666	5.20335	8.43062	5.42514	187	Distal Intergenic	1	236664141	236720142	56002	1	ENSG00000077522	-	ENST00000651187	-21450	ACTN2	actinin alpha 2 [Source:HGNC Symbol;Acc:HGNC:164]
1	236645880	236646327	448	Chip-HDAC1_peak_1667	5.37492	9.04757	5.93551	257	Distal Intergenic	1	236664141	236720142	56002	1	ENSG00000077522	-	ENST00000651187	-17814	ACTN2	actinin alpha 2 [Source:HGNC Symbol;Acc:HGNC:164]
1	236740302	236740697	396	Chip-HDAC1_peak_1668	3.29556	6.58851	3.87594	81	Intron (ENST00000542672/ENSG00000077522, intron 10 of 20)	1	236737019	236742921	5903	1	ENSG00000077522	-	ENST00000494762	3283	ACTN2	actinin alpha 2 [Source:HGNC Symbol;Acc:HGNC:164]
1	236795386	236795870	485	Chip-HDAC1_peak_1669	3.21325	13.5568	9.87759	129	Promoter (<=1kb)	1	236795395	236913424	118030	1	ENSG00000116984	-	ENST00000650888	0	MTR	5-methyltetrahydrofolate-homocysteine methyltransferase [Source:HGNC Symbol;Acc:HGNC:7468]
1	236915908	236916260	353	Chip-HDAC1_peak_1670	5.45847	8.52447	5.47594	198	Intron (ENST00000652483/ENSG00000116984, intron 2 of 3)	1	236898523	236921278	22756	1	ENSG00000116984	-	ENST00000652483	17385	MTR	5-methyltetrahydrofolate-homocysteine methyltransferase [Source:HGNC Symbol;Acc:HGNC:7468]
[truncated: 23,775 more rows]
